# Supplementary material for: Diurnal regulation of RNA polymerase III transcription is under the control of both the feeding–fasting response and the circadian clock
Source: Genome Res. 2017 Jun;27(6):973–84. doi: 10.1101/gr.217521.116 (PMC5453330; doi:10.1101/gr.217521.116)
Supplement: Supplemental Material [file supp_gr.217521.116_Supplemental_Table_S1.xls]

## Sheet: TableS1
Table S1. Amplitude, phase, and p-value associated to the cosine fitting of 1627 mRNAs oscillating in control condition (control rhythmic dataset) in the different conditions (Figure 1 and Figure 2)
			Control mice			Constantly fed mice			Arntl KO mice			Maf1 KO mice
GENE NAME	DESCRIPTION	ANNOTATION	Amplitude	Phase	pval Fstat	Amplitude	Phase	pval Fstat	Amplitude	Phase	pval Fstat	Amplitude	Phase	pval Fstat
Rgs16	regulator of G-protein signaling 16	NM_011267	2.73752	8.83863	2.75616e-08	2.53551	9.04698	1.39257e-11	0.854993	7.90939	0.00840364	2.17218	8.64071	0.000820604
Nr1d1	nuclear receptor subfamily 1, group D, member 1	ENSMUST00000064941	2.64436	7.50383	7.68985e-12	1.84916	6.60841	9.58681e-13	0.203342	5.51622	0.0935287	1.97493	8.4143	0.00019707
Npas2	neuronal PAS domain protein 2	NM_008719	2.23649	0.53077	2.1141e-14	1.59904	0.18622	3.9584e-10	0.279483	23.1747	4.07413e-06	2.19374	0.836104	7.67161e-07
Gm129	predicted gene 129	BC132471	2.15823	11.9055	9.85668e-10	1.80702	10.2425	1.08968e-13	0.459213	13.1174	9.06621e-05	2.1803	12.5177	2.29954e-06
Egr1	early growth response 1	NM_007913	2.06557	2.33458	2.54643e-08	0.150573	22.0398	0.818107	0.493463	8.557	0.0385806	0.955489	3.97993	0.0245708
Dbp	D site albumin promoter binding protein	ENSMUST00000080885	1.92748	10.6511	5.62891e-09	1.80205	9.65203	7.1491e-15	0.258134	5.63509	0.000303126	1.65696	11.7771	1.24944e-07
Arntl	aryl hydrocarbon receptor nuclear translocator-like	NM_007489	1.86791	22.6228	1.3868e-09	1.66082	21.3255	3.31751e-14	0.109389	2.25059	0.0275772	1.86893	23.5294	2.82382e-09
Usp2	ubiquitin specific peptidase 2	NM_016808	1.80357	13.9496	1.19036e-08	1.41698	12.4381	1.55555e-12	0.676124	15.5119	1.63421e-05	1.57051	14.0954	0.000584562
Tsku	tsukushi	NM_001168541	1.55817	16.2139	8.03063e-10	0.471457	14.6206	0.000188982	0.929753	17.4315	0.000423576	1.15455	16.1958	0.00822217
Cdkn1a	cyclin-dependent kinase inhibitor 1A (P21)	NM_007669	1.52139	22.0579	8.72813e-09	1.32351	21.3294	4.50619e-09	0.685978	14.2534	0.00380574	1.49383	22.8674	3.99449e-06
Chka	choline kinase alpha	ENSMUST00000128694	1.49582	22.53	4.34168e-11	1.10711	21.8502	3.79056e-13	0.434549	22.0239	3.66924e-05	1.51395	23.9166	7.39899e-10
NA	NA	NM_011066	1.45789	15.2675	8.26958e-14	1.01711	13.1575	1.00022e-11	0.902924	16.6652	3.71935e-08	1.1269	15.2336	0.00116699
Nr1d2	nuclear receptor subfamily 1, group D, member 2	NM_011584	1.45519	9.64549	1.93236e-11	1.07524	9.67565	1.40622e-12	0.662953	6.29391	0.000247927	1.22412	10.5964	2.54786e-07
NA	NA	---	1.44852	1.94844	9.01385e-11	0.763756	0.955696	4.65813e-07	0.863933	5.37086	1.57709e-07	1.78292	1.94153	2.53717e-08
Wee1	WEE 1 homolog 1 (S. pombe)	NM_009516	1.4322	13.3422	1.20699e-08	1.34439	12.0527	3.9887e-13	0.284285	2.44596	0.0479632	1.33947	13.7864	0.00023686
Tubb2a	tubulin, beta 2A class IIA	NM_009450	1.4313	22.6019	7.97285e-09	1.10921	23.0284	4.88594e-12	0.842381	21.2094	5.91013e-07	1.29163	23.9874	1.57203e-08
Mfsd2a	major facilitator superfamily domain containing 2A	NM_029662	1.38833	13.3895	1.12921e-05	1.17919	12.0274	1.32111e-06	1.60958	14.822	7.91292e-07	1.31325	13.0775	0.00159457
Elovl3	elongation of very long chain fatty acids (FEN1/Elo2, SUR4/Elo3, yeast)-like 3	NM_007703	1.38729	23.9321	9.60095e-09	1.31744	23.0567	2.44592e-13	0.0125855	13.2251	0.99334	1.18473	0.751157	9.85172e-06
Ccrn4l	CCR4 carbon catabolite repression 4-like (S. cerevisiae)	NM_009834	1.37646	14.2272	3.82139e-10	0.856086	12.1954	9.627e-08	1.34153	16.799	1.36875e-06	1.12947	13.5404	0.000185594
Per3	period circadian clock 3	NM_011067	1.32741	12.4386	8.4071e-10	1.32855	11.1236	3.39465e-13	0.215927	23.9513	0.000212266	1.11186	12.8993	1.50651e-05
NA	NA	---	1.30364	9.93957	4.46546e-09	1.22522	10.9677	1.12434e-09	0.582624	8.11034	0.000961948	1.51903	11.5626	2.95032e-10
NA	NA	NM_023493	1.21336	19.764	7.47311e-08	0.795584	17.461	3.529e-08	0.576576	22.1376	0.0139935	0.889757	20.6636	0.000545843
Dhrs9	dehydrogenase/reductase (SDR family) member 9	ENSMUST00000063690	1.2047	23.1911	7.52789e-06	1.02954	22.5749	8.62626e-12	0.550146	22.8448	4.93838e-05	1.15967	23.5019	0.000382587
Hspb1	heat shock protein 1	NM_013560	1.19934	19.1884	4.74785e-10	0.828383	18.5756	1.22154e-09	0.57058	21.825	0.000629047	0.784144	21.1922	8.25208e-06
Per1	period circadian clock 1	NM_001159367	1.19071	13.1858	8.49726e-05	1.12705	11.5372	4.61901e-10	0.569554	12.7998	0.0417532	1.07761	12.5425	0.00101676
Cyp2c53-ps	cytochrome P450, family 2, subfamily c, polypeptide 53-ps	NR_033614	1.17238	17.6331	2.85717e-05	0.168685	9.78924	0.488344	1.00307	21.61	4.13333e-07	0.764266	17.4476	0.0445305
NA	NA	---	1.14256	19.1558	6.34488e-07	0.764347	18.0406	1.08047e-07	1.0142	19.3418	2.76936e-08	0.67695	21.5139	0.000337696
Pdk4	pyruvate dehydrogenase kinase, isoenzyme 4	NM_013743	1.13719	22.8614	6.3466e-07	0.64988	22.3207	1.35581e-06	0.488849	23.7502	0.0048741	1.34512	0.352615	2.00287e-10
Clpx	caseinolytic peptidase X (E.coli)	NM_011802	1.13648	23.3606	8.6469e-13	1.02094	22.8645	6.35083e-16	0.178154	8.40247	0.000134556	1.13432	0.79402	9.66954e-09
Asap2	ArfGAP with SH3 domain, ankyrin repeat and PH domain 2	NM_001135192	1.12428	0.359749	1.34285e-09	0.843762	23.431	3.75359e-11	0.267287	3.23192	7.15457e-05	1.10409	1.18672	2.07855e-05
Leap2	liver-expressed antimicrobial peptide 2	NM_153069	1.11592	21.5764	1.24375e-07	0.505273	22.4423	1.95542e-05	0.203576	19.6977	0.00482505	0.874783	22.7848	5.2137e-06
Acnat2	acyl-coenzyme A amino acid N-acyltransferase 2	NM_145368	1.11274	21.1048	1.41728e-06	0.628511	20.6522	0.000567231	0.486916	19.2848	0.00302517	0.901668	22.7635	0.00152423
Gpcpd1	glycerophosphocholine phosphodiesterase GDE1 homolog (S. cerevisiae)	NM_028802	1.10986	8.23062	6.31207e-08	1.00908	9.74009	3.03326e-13	0.702993	8.10001	3.84066e-06	1.05904	10.5811	1.66466e-08
Coq10b	coenzyme Q10 homolog B (S. cerevisiae)	NM_001039710	1.10442	11.9283	7.48371e-09	0.926672	11.2371	4.18813e-11	0.52381	16.9772	0.000110305	1.03615	12.6698	1.36964e-06
Ppp1r3b	protein phosphatase 1, regulatory (inhibitor) subunit 3B	NM_177741	1.08492	19.3675	2.02939e-07	0.345288	18.9676	0.000707921	0.186362	17.3206	0.0123956	0.763972	20.5716	0.00261537
NA	NA	NM_054045	1.08281	18.8783	4.37713e-06	0.789811	18.5885	7.23435e-06	1.03509	18.9332	2.71067e-06	0.770028	21.2431	0.00194033
NA	NA	---	1.06897	2.576	3.79192e-06	0.437576	5.25506	0.0040163	0.738611	4.09758	0.00107632	0.231606	4.91605	0.490914
Ddc	dopa decarboxylase	NM_016672	1.05991	21.8084	9.27188e-07	0.585792	21.4915	5.17256e-09	0.39885	21.0206	2.03936e-05	0.557372	22.2344	3.66314e-05
Slc34a2	solute carrier family 34 (sodium phosphate), member 2	NM_011402	1.05722	21.4902	1.47808e-06	0.807368	22.7219	2.23005e-07	0.707744	17.8655	2.09437e-05	1.05921	22.3196	9.02663e-06
Rnf125	ring finger protein 125	NM_026301	1.05273	1.48697	9.30465e-11	0.504606	23.7951	3.29428e-06	0.706563	5.51491	1.47461e-08	1.01349	1.79654	2.86023e-06
Ppp1r3b	protein phosphatase 1, regulatory (inhibitor) subunit 3B	BC060261	1.04947	19.3597	2.13348e-08	0.43933	18.4597	4.71159e-06	0.305567	17.7699	0.00389908	0.705145	20.3057	0.00260128
NA	NA	---	1.04774	3.56366	1.31695e-07	0.321163	5.10012	0.0400649	0.898809	5.64225	4.20997e-05	0.445316	4.80053	0.0789181
Ppp1r3c	protein phosphatase 1, regulatory (inhibitor) subunit 3C	ENSMUST00000087321	1.04717	22.9269	2.50734e-06	1.06168	23.5164	9.05982e-10	0.259587	17.205	0.0480135	0.97564	0.620823	5.9862e-06
Erbb4	v-erb-a erythroblastic leukemia viral oncogene homolog 4 (avian)	NM_010154	1.04613	7.84537	4.4601e-10	0.853406	7.99249	3.03843e-08	0.924427	8.99746	3.34252e-08	0.6345	8.28812	4.58036e-05
Aqp8	aquaporin 8	NM_007474	1.04585	0.208133	9.12562e-05	0.534622	1.4771	0.000754941	0.284865	3.47316	0.000748703	1.26106	1.03097	2.61684e-06
NA	NA	---	1.03606	20.9151	1.23797e-06	0.572197	19.9895	5.66272e-07	0.391033	23.3906	0.00447193	0.83218	22.7174	9.47597e-06
NA	NA	---	1.02602	15.089	2.62931e-08	0.824038	12.5899	2.34153e-08	0.868875	10.41	0.0004775	0.740038	15.1745	0.00917445
Cry1	cryptochrome 1 (photolyase-like)	NM_007771	1.02062	18.8018	2.34337e-09	0.94289	18.451	6.80878e-14	0.113212	18.3628	0.0877028	0.710984	20.5279	0.000704494
Gm19522	predicted gene, 19522	NR_040402	1.01384	18.1573	1.1042e-09	0.746513	16.4048	1.31933e-09	0.0694588	17.7018	0.653531	0.586134	19.2706	0.0209659
Acmsd	amino carboxymuconate semialdehyde decarboxylase	NM_001033041	1.0038	19.828	2.23786e-06	0.591095	18.3323	1.74028e-05	0.677445	23.2024	6.44152e-07	0.450866	22.5331	0.0121729
8430408G22Rik	RIKEN cDNA 8430408G22 gene	NM_145980	0.984912	3.99423	1.77081e-06	0.327931	7.58596	0.138192	2.047	5.26444	6.20197e-08	1.28789	3.91391	0.00203093
Alas1	aminolevulinic acid synthase 1	ENSMUST00000141118	0.983914	13.5059	2.45739e-05	0.637209	11.8561	7.12249e-06	0.847577	16.4422	4.7841e-06	0.973465	13.0931	0.000128692
Tef	thyrotroph embryonic factor	ENSMUST00000109553	0.980014	12.2813	5.86887e-09	0.932902	10.7349	1.21099e-12	0.0808837	8.12166	0.135321	0.783104	12.7067	6.62755e-06
Spon2	spondin 2, extracellular matrix protein	NM_133903	0.977583	1.04196	5.14655e-11	0.80139	0.273097	4.88093e-11	0.174532	1.96466	0.15949	1.04312	1.24395	7.10812e-05
NA	NA	ENSMUST00000174143	0.974018	17.7895	2.65282e-08	0.696245	17.0249	1.40306e-06	0.195397	10.0752	0.285287	0.677217	20.1678	0.00442457
Lipg	lipase, endothelial	NM_010720	0.965165	12.2202	1.43622e-06	0.514745	9.39931	1.12293e-05	0.822002	15.1138	5.66226e-06	0.866431	13.013	2.48649e-05
Spata22	spermatogenesis associated 22	NM_001045531	0.960703	2.97367	4.04072e-09	0.645457	1.67043	5.2754e-08	0.635388	6.49103	6.93945e-08	0.876219	2.49112	7.04943e-05
Ypel2	yippee-like 2 (Drosophila)	NM_001005341	0.951058	23.4925	1.55911e-10	0.531616	20.8215	1.50742e-09	0.750436	2.57336	9.59015e-07	0.864671	0.559252	1.39009e-06
NA	NA	NM_001033286	0.950564	22.3247	2.21258e-07	0.803848	23.1584	2.83042e-10	0.294043	18.3831	3.64443e-05	0.90717	23.4505	1.70589e-08
Pfkfb3	6-phosphofructo-2-kinase/fructose-2,6-biphosphatase 3	NM_001177753	0.941032	11.165	2.38397e-05	0.666463	10.6022	5.57134e-06	0.279973	17.0585	0.00305719	0.787187	12.5395	4.08048e-06
Grem2	gremlin 2 homolog, cysteine knot superfamily (Xenopus laevis)	NM_011825	0.937353	8.94784	4.74346e-05	0.821456	9.71056	2.93128e-07	0.264037	5.61004	0.194906	0.778673	11.0684	2.11786e-05
Slc45a3	solute carrier family 45, member 3	NM_145977	0.935043	22.108	9.18623e-07	0.62527	19.5274	2.4331e-08	0.246743	8.11915	0.0177213	0.851342	22.728	1.96957e-05
Insig2	insulin induced gene 2	ENSMUST00000003818	0.91982	0.21583	2.64769e-11	0.778546	23.3494	2.86553e-12	0.24351	11.09	0.00175162	0.944634	1.37343	3.53586e-07
NA	NA	---	0.918965	22.0666	5.46517e-06	0.73893	20.3496	2.61637e-05	0.268773	4.36773	0.0476197	0.564461	21.9778	0.0131186
St5	suppression of tumorigenicity 5	NM_001001326	0.9179	23.7341	5.97448e-11	0.614002	22.086	9.77939e-12	0.3611	0.265585	2.0764e-06	0.977888	0.445881	8.57013e-08
Celsr1	cadherin, EGF LAG seven-pass G-type receptor 1 (flamingo homolog, Drosophila)	NM_009886	0.903247	20.4053	2.65416e-07	0.449411	19.429	2.77512e-07	0.463133	21.1752	8.58684e-05	0.716204	22.2176	0.000111542
Gm3579	predicted gene 3579	AY140896 // AY140896	0.88507	15.9435	2.61781e-06	0.646114	15.0744	2.6518e-05	0.82202	13.9686	9.26359e-06	0.799534	15.3257	0.000792887
Gm3579	predicted gene 3579	AY140896 // AY140896	0.88507	15.9435	2.61781e-06	0.646114	15.0744	2.6518e-05	0.82202	13.9686	9.26359e-06	0.799534	15.3257	0.000792887
Gm3579	predicted gene 3579	AY140896 // AY140896	0.88507	15.9435	2.61781e-06	0.646114	15.0744	2.6518e-05	0.82202	13.9686	9.26359e-06	0.799534	15.3257	0.000792887
Gm3579	predicted gene 3579	AY140896 // AY140896	0.88507	15.9435	2.61781e-06	0.646114	15.0744	2.6518e-05	0.82202	13.9686	9.26359e-06	0.799534	15.3257	0.000792887
NA	NA	---	0.882714	22.9531	4.28857e-06	0.394426	21.866	1.89283e-05	0.753465	2.83907	1.64379e-05	0.569058	0.37777	0.00104679
Thrsp	thyroid hormone responsive	ENSMUST00000043077	0.882284	16.5555	3.30765e-05	0.954771	13.0599	2.07756e-08	0.777428	21.3514	1.0227e-05	0.831118	17.1786	0.0377705
Abcg8	ATP-binding cassette, sub-family G (WHITE), member 8	NM_026180	0.881547	8.14701	9.81562e-08	0.629343	7.82386	1.32199e-08	0.503919	6.5693	3.22263e-05	0.683943	8.2941	1.0433e-05
Ccdc162	coiled-coil domain containing 162	NM_001177571	0.87999	23.9405	1.00325e-09	0.495835	1.14074	5.60193e-07	0.122033	5.09894	0.123249	0.529615	1.05365	8.84709e-07
Fam89a	family with sequence similarity 89, member A	NM_001081120	0.878041	23.1068	9.49145e-06	0.73767	21.5011	1.576e-10	0.232201	1.40636	0.0627956	0.752308	23.4639	0.000171606
NA	NA	---	0.877263	23.1021	3.44182e-05	0.221181	21.7533	0.00219716	0.358709	21.2819	0.0885728	0.0968424	0.177936	0.242433
Tcp11l2	t-complex 11 (mouse) like 2	ENSMUST00000020223	0.870617	4.71856	6.19905e-10	0.318533	8.09521	0.000764674	0.786326	5.56146	2.41519e-05	0.739425	4.47272	0.000149993
Mir1933	microRNA 1933	NR_035454	0.870118	6.65928	2.01892e-06	0.627775	4.21771	6.05731e-05	0.628934	6.16546	0.000459356	0.553848	4.94492	0.173868
Gck	glucokinase	ENSMUST00000102920	0.865846	17.5448	2.43422e-08	0.123623	11.8669	0.290782	0.239657	15.1082	0.00704157	0.679357	18.7088	0.0104502
NA	NA	---	0.863979	13.007	2.01548e-05	0.348621	13.1268	0.170629	0.911678	16.8744	0.00323809	0.752756	16.166	0.0182142
Ube2u	ubiquitin-conjugating enzyme E2U (putative)	NM_001033773	0.861788	23.7219	6.64033e-08	0.462833	23.5598	6.4268e-05	0.338444	3.97219	3.68554e-05	0.668017	1.08398	7.22755e-06
Ppard	peroxisome proliferator activator receptor delta	NM_011145	0.861579	22.3892	5.72116e-08	0.520413	21.304	2.55521e-07	0.386235	20.9045	0.000233155	0.939311	23.1634	1.09793e-05
Rorc	RAR-related orphan receptor gamma	NM_011281	0.851719	18.3074	2.15311e-11	0.827135	16.2451	4.44283e-13	0.0720617	8.13358	0.0341401	0.56135	19.3505	0.00246169
Fbxo21	F-box protein 21	NM_145564	0.851447	6.8198	7.21544e-08	0.472686	5.75264	4.58883e-07	0.738585	6.91393	4.16897e-06	0.631302	7.82403	0.00214478
Rcan1	regulator of calcineurin 1	NM_019466	0.846472	16.3078	8.11376e-07	0.488192	15.6352	0.000217261	0.909731	17.2197	5.97612e-06	0.966751	15.0787	0.00277369
Cldn1	claudin 1	NM_016674	0.842111	23.5273	2.68085e-07	0.74457	22.8774	2.91352e-11	0.292321	4.06918	1.77507e-05	0.956489	0.69873	1.02742e-05
Gdap10	ganglioside-induced differentiation-associated-protein 10	BC052902	0.840731	12.2737	2.20686e-06	0.596169	10.69	6.37093e-06	0.144782	16.1725	0.0391979	0.531207	13.4993	6.37452e-06
Abtb2	ankyrin repeat and BTB (POZ) domain containing 2	NM_178890	0.836508	22.2273	8.08022e-07	0.539616	20.1723	1.35869e-07	0.350887	1.59961	3.29164e-05	0.859973	23.0925	1.78825e-05
NA	NA	XR_141676	0.835818	18.1041	1.01996e-07	0.801349	18.3371	1.73825e-06	0.572565	20.1738	0.000804589	0.531968	19.1363	0.032483
Mt1	metallothionein 1	NM_013602	0.828215	11.6329	4.15583e-05	0.813416	13.6567	0.0114751	0.360891	8.83211	0.0590083	0.809553	11.8	0.006248
3010026O09Rik	RIKEN cDNA 3010026O09 gene	NM_026543	0.826382	3.37129	8.04459e-09	0.472069	3.54895	6.23889e-08	0.465456	4.2064	1.05033e-08	0.619691	3.1489	0.000907886
Casp6	caspase 6	NM_009811	0.822951	6.4445	1.12553e-08	0.578693	5.92313	2.62503e-13	0.554152	9.10575	2.87824e-06	0.663484	7.75225	0.00371461
Bhlhe41	basic helix-loop-helix family, member e41	ENSMUST00000032386	0.822529	9.98233	1.07609e-05	0.830991	8.3135	7.8417e-07	0.0799751	0.276469	0.48999	0.997599	11.4567	0.000440473
Arrdc3	arrestin domain containing 3	NM_001042591	0.822184	8.72412	1.89321e-06	0.686912	6.89149	7.14128e-06	0.995741	6.51663	0.00355359	0.595587	8.13053	0.00525663
Gm15998	predicted gene 15998	AK140090	0.821971	3.15084	2.42979e-05	0.718064	2.39925	1.69464e-05	0.592256	0.845227	0.00119624	0.863189	1.6032	0.000147846
NA	NA	NM_201256	0.821369	15.9419	7.39046e-07	0.78162	15.119	3.04928e-08	0.821158	13.6261	4.68567e-05	0.676169	15.63	0.0151825
Slc20a1	solute carrier family 20, member 1	NM_015747	0.820474	12.0223	1.87935e-09	0.354292	10.8249	0.000337446	0.661712	14.6283	8.92178e-07	0.740621	12.9122	1.56112e-06
Loxl4	lysyl oxidase-like 4	NM_001164311	0.813826	0.722038	2.76736e-08	0.299346	23.2561	0.000255187	0.431299	20.6911	0.00400278	0.684287	1.26487	1.65975e-06
NA	NA	---	0.813398	19.6528	4.51874e-05	0.150127	19.9454	0.259724	0.309387	19.0987	0.075732	0.256116	21.1326	0.239959
Avpr1a	arginine vasopressin receptor 1A	NM_016847	0.81244	23.7501	6.91242e-10	0.855486	23.616	7.09944e-16	0.228027	23.931	0.000832536	0.819176	0.598121	8.96531e-07
C330021F23Rik	RIKEN cDNA C330021F23 gene	NM_001024728	0.806773	1.89882	1.06964e-05	0.267914	5.7345	0.086726	0.858592	5.23335	1.70679e-08	0.867481	0.594015	0.000122158
Ndrg1	N-myc downstream regulated gene 1	NM_008681	0.806125	1.79533	1.74882e-10	0.483126	1.63692	9.24797e-09	0.369658	23.3422	3.36187e-06	0.763507	2.98361	0.000163174
Hmgcs1	3-hydroxy-3-methylglutaryl-Coenzyme A synthase 1	NM_145942	0.805248	1.91522	1.88969e-08	0.551222	2.29295	0.000318971	0.65992	21.3966	0.000424922	0.859161	1.00114	0.000110756
NA	NA	---	0.799097	14.0943	2.6331e-07	0.0381983	20.563	0.946811	1.10436	15.9714	1.32117e-06	0.118568	19.5217	0.783461
NA	NA	---	0.797337	12.4558	3.32983e-06	0.0863633	9.94931	0.810838	0.813979	16.776	0.00229084	0.167815	12.1545	0.777371
Gm4956	predicted gene 4956	NR_002858	0.791349	19.3802	7.54425e-07	0.168154	17.672	0.167356	0.19399	22.2863	0.186793	0.688164	22.6759	0.00252262
Camk1d	calcium/calmodulin-dependent protein kinase ID	NM_177343	0.791297	1.94375	5.73399e-08	0.500384	2.82078	9.97548e-06	0.329164	1.61361	3.21853e-05	0.879696	2.04285	0.00026784
Grk5	G protein-coupled receptor kinase 5	NM_018869	0.789945	23.7583	3.75376e-07	0.527223	22.6598	7.37105e-07	0.680026	22.7185	2.30565e-07	0.826636	0.0553131	1.70149e-06
BC029214	cDNA sequence BC029214	BC029214	0.787558	20.7325	3.67582e-06	0.571369	22.7678	7.23494e-07	0.252803	19.04	0.118902	0.750013	22.6433	7.54887e-05
Lrfn3	leucine rich repeat and fibronectin type III domain containing 3	NM_175478	0.783959	22.3803	5.24531e-06	0.572989	21.4131	6.52816e-08	0.155144	19.2346	0.328002	0.574613	22.4644	0.000177257
Klf10	Kruppel-like factor 10	NM_013692	0.782409	8.91043	8.46881e-05	0.468562	8.60951	0.000200058	0.454712	12.6155	0.000230397	0.537624	9.92113	0.080289
Nfil3	nuclear factor, interleukin 3, regulated	ENSMUST00000071065	0.782016	22.438	1.54685e-05	0.590466	20.808	3.80397e-07	0.164802	5.25519	0.00562235	0.684229	23.4758	0.000538147
E030018B13Rik	RIKEN cDNA E030018B13 gene	NM_001256311	0.779831	15.0212	3.62596e-06	0.939941	14.7852	3.65723e-10	0.207514	18.9087	0.0040609	0.870405	15.6769	0.00355541
Nampt	nicotinamide phosphoribosyltransferase	NM_021524	0.778321	13.9399	2.4466e-09	0.770888	13.2949	8.88218e-16	0.269794	20.2062	1.9494e-06	0.669326	15.0162	4.27783e-06
Cyp2a5	cytochrome P450, family 2, subfamily a, polypeptide 5	NM_007812	0.77287	14.9679	9.36831e-07	0.660989	11.1398	1.22029e-07	0.184366	7.10788	0.245287	0.589596	13.2367	0.00833555
Por	P450 (cytochrome) oxidoreductase	ENSMUST00000005651	0.7716	13.4715	2.26838e-10	0.767841	12.4468	1.18021e-12	0.182708	23.6395	0.0147672	0.676177	13.1827	1.36809e-06
NA	NA	---	0.769478	13.5397	6.00403e-06	0.0986818	14.842	0.780131	0.933377	16.4113	3.92588e-05	0.319026	14.8306	0.348621
Dtx4	deltex 4 homolog (Drosophila)	NM_172442	0.768429	22.763	2.33922e-08	0.66022	22.8019	2.04065e-13	0.0907704	20.3317	0.0825093	0.789185	0.410763	4.17877e-07
Cyp2a4	cytochrome P450, family 2, subfamily a, polypeptide 4	NM_009997	0.767359	14.8331	4.84633e-05	0.902354	11.4262	2.01609e-08	0.042708	6.30827	0.858171	0.551855	13.737	0.00950712
Fmo2	flavin containing monooxygenase 2	ENSMUST00000045902	0.76622	13.9254	4.6316e-07	0.715408	13.4852	1.34025e-07	0.132012	7.97349	0.674917	0.755117	15.6025	0.000433319
Gm9992	predicted gene 9992	NM_001142539	0.763551	6.46059	8.14405e-08	0.479924	5.52089	9.13358e-09	0.288951	6.4818	0.000680777	0.366975	6.46091	0.0211735
NA	NA	NM_198193	0.76021	4.68014	3.93452e-06	0.639114	6.2212	2.0958e-09	0.351828	6.21525	0.0424399	0.46049	5.01487	0.0251686
Pnkd	paroxysmal nonkinesiogenic dyskinesia	NM_001039509	0.758078	22.5277	1.00508e-08	0.485331	22.3929	9.75549e-10	0.143826	20.2633	0.00157387	0.643349	23.8431	2.32102e-09
Arfip1	ADP-ribosylation factor interacting protein 1	---	0.757097	1.61153	2.40252e-07	0.376473	0.393862	0.000421781	0.359927	4.74814	0.00726414	0.72616	1.17316	3.14541e-05
B4galt5	UDP-Gal:betaGlcNAc beta 1,4-galactosyltransferase, polypeptide 5	NM_019835	0.753348	14.0145	1.27263e-10	0.537689	12.6306	2.18238e-07	0.692787	18.2773	7.98069e-06	0.68496	13.6453	8.53006e-06
Insc	inscuteable homolog (Drosophila)	ENSMUST00000106620	0.751575	20.9212	7.6713e-08	0.335869	21.0564	2.90108e-05	0.449953	21.438	6.2697e-06	0.678047	22.1271	2.48714e-05
Actg1	actin, gamma, cytoplasmic 1	NM_009609 // NM_009609	0.751214	17.8865	2.36143e-05	0.071887	21.1086	0.711163	0.619219	19.7643	0.000183558	0.474328	17.7076	0.000477205
Actg1	actin, gamma, cytoplasmic 1	NM_009609 // NM_009609	0.751214	17.8865	2.36143e-05	0.071887	21.1086	0.711163	0.619219	19.7643	0.000183558	0.474328	17.7076	0.000477205
NA	NA	NM_138302	0.751014	0.751121	1.2621e-11	0.593288	1.3068	1.92844e-10	0.2427	7.28189	0.000293815	0.724841	2.14072	3.14008e-05
Dnmt3b	DNA methyltransferase 3B	NM_001003961	0.744274	22.1642	4.00234e-09	0.441425	21.0631	2.49472e-07	0.127661	16.5422	0.120092	0.600923	22.8024	5.06011e-06
NA	NA	---	0.74356	13.8008	2.13812e-05	0.181014	1.32199	0.302545	0.85395	17.1305	0.00016749	0.474085	13.3393	0.0659111
Klhl24	kelch-like 24	NM_029436	0.742532	5.44696	2.53535e-07	0.238922	8.27135	0.00155203	0.76584	5.37558	2.74327e-06	0.519899	5.90665	0.000338992
NA	NA	---	0.74172	13.4918	7.6445e-05	0.0793911	7.98345	0.785336	0.902186	16.9557	0.000106882	0.230972	18.5866	0.454607
Abcg5	ATP-binding cassette, sub-family G (WHITE), member 5	ENSMUST00000066175	0.739001	9.65536	4.46372e-08	0.504446	8.96568	4.67645e-08	0.309725	6.7164	0.000504297	0.610864	9.82868	1.88939e-08
Lonrf1	LON peptidase N-terminal domain and ring finger 1	NM_001081150	0.732842	14.0556	1.14054e-05	0.620873	13.0954	1.65691e-05	0.221646	18.0121	0.00656009	0.568977	14.7029	0.0155529
NA	NA	---	0.728422	17.0625	7.24366e-09	0.656894	15.1192	4.53705e-08	0.339593	11.8651	0.0478315	0.424252	18.0036	0.133223
Fam222a	family with sequence similarity 222, member A	BC057022	0.724162	22.0467	2.39774e-07	0.512196	19.9112	1.48314e-09	0.405085	22.7695	0.000161813	0.696916	22.2627	8.21214e-05
1700040L02Rik	RIKEN cDNA 1700040L02 gene	BC087900	0.718085	7.61345	2.16644e-08	0.662851	8.12193	5.37643e-09	0.454002	9.07491	9.37151e-07	0.334279	8.59978	0.0188995
Adck3	aarF domain containing kinase 3	NM_001163290	0.716764	0.126121	2.66633e-09	0.451184	0.174987	1.73572e-07	0.31598	5.08675	1.83128e-09	0.688435	1.67325	5.16382e-06
NA	NA	---	0.712305	14.3132	3.65256e-05	0.314367	13.4684	0.0461423	0.754943	15.7432	0.000788649	0.366302	18.3306	0.306178
Hsp90aa1	heat shock protein 90, alpha (cytosolic), class A member 1	ENSMUST00000094361	0.70669	19.013	1.42004e-05	0.560111	18.7959	4.38246e-08	0.679711	19.921	3.41524e-07	0.535116	19.6579	0.00349578
A930033H14Rik	RIKEN cDNA A930033H14 gene	AK084964	0.705539	12.3074	2.92615e-06	0.694169	10.817	8.2907e-11	0.0791343	10.5074	0.465357	0.556573	12.2344	6.67726e-05
NA	NA	---	0.7017	21.4273	1.39197e-05	0.32726	21.2422	0.00150293	0.176807	3.00792	0.197012	0.547208	22.8164	9.53759e-05
NA	NA	---	0.695726	12.3952	6.74312e-05	0.0722098	11.5819	0.864517	0.865567	16.0308	0.000138796	0.283482	13.9316	0.468232
NA	NA	---	0.693383	11.119	3.09605e-05	0.257226	10.4007	0.0948064	0.0225561	23.176	0.985735	0.182057	19.0154	0.504709
NA	NA	NM_178196	0.69157	19.1484	8.27303e-06	0.554005	17.7211	0.000495964	0.474729	17.9727	0.0114629	0.434199	21.297	0.039324
Homer2	homer homolog 2 (Drosophila)	NM_001164087	0.691452	14.7714	1.58869e-10	0.552062	12.608	1.71323e-12	0.179899	18.5496	0.0417803	0.48923	14.9382	0.00340297
Nrep	neuronal regeneration related protein	NM_053078	0.690622	14.2143	4.86074e-06	0.713794	12.7171	2.59601e-06	0.325437	19.8362	0.0133429	0.958675	14.6778	0.000945729
Gm4952	predicted gene 4952	NM_001013762	0.688493	3.06057	6.64295e-08	0.586985	2.79509	4.0954e-07	0.254254	7.41231	5.87738e-05	0.571093	3.93266	4.2455e-05
Upp2	uridine phosphorylase 2	NM_029692	0.68148	10.7796	2.44649e-07	0.814532	10.8641	1.13414e-11	0.761488	3.78961	4.28317e-06	0.664562	13.0785	0.000187866
NA	NA	ENSMUST00000026577	0.680986	0.95395	5.49003e-08	0.541456	23.733	1.83205e-08	0.273694	4.5972	1.76337e-05	0.657949	1.79476	0.00030885
Slc16a5	solute carrier family 16 (monocarboxylic acid transporters), member 5	NM_001080934	0.679337	16.384	4.06412e-05	0.568161	12.6793	0.000845365	0.565366	19.9827	0.11629	0.3584	14.5838	0.192257
Tspan4	tetraspanin 4	NM_001252588	0.674688	16.1317	6.50532e-12	0.564248	15.0018	1.14062e-10	0.274282	19.1838	0.000131193	0.510335	17.054	8.02325e-05
Srgap3	SLIT-ROBO Rho GTPase activating protein 3	NM_080448	0.674234	22.81	1.10838e-07	0.383256	23.8839	0.000257064	0.301735	7.53617	0.0155476	0.616364	0.173561	0.000445462
AB041803	cDNA sequence AB041803	AB041803	0.672644	7.92229	7.41706e-09	0.397258	9.4826	2.909e-07	0.519809	6.56091	0.000344761	0.319587	8.55576	0.0313808
6430573F11Rik	RIKEN cDNA 6430573F11 gene	BC052184	0.672415	1.97119	8.31933e-10	0.300511	0.662979	0.00021453	0.448107	5.45584	0.000431821	0.509346	2.18606	2.84456e-05
Pde9a	phosphodiesterase 9A	NM_008804	0.671253	22.6894	1.07241e-05	0.362306	22.8428	1.34184e-05	0.212434	4.69969	3.93384e-05	0.586868	0.0406274	1.10976e-05
Txnip	thioredoxin interacting protein	NM_001009935	0.669768	8.61058	3.80595e-05	0.358124	9.46785	0.000761904	0.310509	7.98551	0.000130554	0.392963	8.80453	0.0076156
Tex12	testis expressed gene 12	NM_025687	0.668932	1.30841	3.18106e-07	0.308598	1.5242	0.00211665	0.459905	5.10769	0.000197098	0.648243	1.62871	0.000464069
Tsc22d3	TSC22 domain family, member 3	ENSMUST00000112996	0.667274	16.9506	3.35793e-08	0.312342	15.4995	0.000215095	0.37299	14.978	0.00352293	0.319005	18.1338	0.0464716
4833411C07Rik	RIKEN cDNA 4833411C07 gene	BC052524	0.666472	2.88548	7.66382e-09	0.173959	23.6604	0.0416037	0.58534	6.09255	4.51734e-05	0.487069	2.64881	8.3043e-05
Slc25a47	solute carrier family 25, member 47	NM_001012310	0.664275	8.11975	3.87212e-08	0.29259	9.23343	0.000860128	0.808366	9.28894	5.18382e-05	0.62019	8.46672	6.7136e-05
Pnrc1	proline-rich nuclear receptor coactivator 1	NM_001033225	0.663126	22.9443	1.21274e-07	0.441175	20.9013	4.126e-09	0.168241	21.9085	0.00378583	0.743001	0.665586	5.64296e-05
Cyp7a1	cytochrome P450, family 7, subfamily a, polypeptide 1	NM_007824	0.660931	15.1896	6.30541e-05	0.360963	13.6496	0.00304157	0.0196946	1.69509	0.972279	0.513445	15.4318	0.00047803
Tmie	transmembrane inner ear	ENSMUST00000050958	0.659405	21.9695	9.54423e-06	0.21844	21.6414	0.0104953	0.108507	20.7959	0.115434	0.530499	23.3749	1.94522e-06
Naaladl2	N-acetylated alpha-linked acidic dipeptidase-like 2	XM_910834	0.657747	11.4579	8.69526e-08	0.613896	11.6223	1.05833e-10	0.737817	10.7131	3.40559e-09	0.488357	13.0132	3.08393e-05
Syt1	synaptotagmin I	NM_001252341	0.657407	8.16879	1.1995e-07	0.597703	7.58922	1.28463e-09	0.487736	7.27624	3.05337e-06	0.594532	8.67519	1.24229e-05
Stx1b	syntaxin 1B	ENSMUST00000106267	0.656418	0.757397	9.27761e-09	0.234078	2.1332	0.00725327	0.200642	5.82033	0.0576592	0.334169	1.67796	0.000703656
Fbxl20	F-box and leucine-rich repeat protein 20	NM_028149	0.65594	6.17413	3.01353e-08	0.278194	7.49524	4.63721e-05	0.583889	5.93228	2.89959e-06	0.36288	6.57284	0.00196407
Nrg4	neuregulin 4	ENSMUST00000130158	0.651942	11.9122	1.88115e-08	0.633099	11.5299	5.06369e-11	0.0320977	3.88197	0.855948	0.48929	12.6648	0.000963378
Lingo4	leucine rich repeat and Ig domain containing 4	ENSMUST00000050975	0.651322	16.5388	2.21077e-08	0.360501	14.8772	5.07948e-06	0.113486	15.012	0.181098	0.250481	18.8568	0.0110366
Slco1a4	solute carrier organic anion transporter family, member 1a4	NM_030687	0.650988	10.4646	5.11286e-05	0.627063	9.67395	3.05883e-06	0.199461	9.34445	0.0169428	0.504806	10.0792	0.000914421
Gm19648	predicted gene, 19648	AK145625	0.649594	6.65931	2.4722e-08	0.147709	5.10818	0.141551	0.360989	4.624	0.00273289	0.356441	5.69413	0.0131719
Tjp3	tight junction protein 3	NM_013769	0.648041	22.8276	2.97707e-08	0.495999	23.4209	3.46739e-08	0.113963	15.0252	0.0556029	0.663448	0.0449937	5.49061e-06
4930481A15Rik	RIKEN cDNA 4930481A15 gene	NR_015545	0.643437	6.00832	1.24597e-06	0.30018	8.83147	0.00122137	0.476453	7.96641	0.000114577	0.229263	8.70546	0.0606659
Cmpk2	cytidine monophosphate (UMP-CMP) kinase 2, mitochondrial	NM_020557	0.643211	0.154678	9.26025e-08	0.498635	0.403214	5.81657e-08	0.44146	21.3659	1.40378e-05	0.45694	0.381139	0.0256857
Rfxank	regulatory factor X-associated ankyrin-containing protein	NM_011266	0.642622	23.0725	1.62744e-06	0.297372	22.1836	5.53311e-06	0.434579	17.9005	3.30681e-05	0.512748	23.7176	3.23458e-06
Tfrc	transferrin receptor	NM_011638	0.641202	17.1299	1.7633e-06	0.192366	14.3666	0.158734	0.943846	21.1864	5.19655e-06	0.671286	18.8023	0.0433229
Rnf145	ring finger protein 145	NM_028862	0.638304	11.6929	9.70103e-11	0.291049	10.8351	7.4365e-05	0.323611	16.9032	7.67392e-05	0.607415	11.7248	1.39947e-06
Fpgs	folylpolyglutamyl synthetase	NM_010236	0.638159	23.0669	1.0562e-08	0.334395	22.1097	8.48804e-07	0.0949013	10.1553	0.086692	0.479104	0.2101	3.37632e-06
Fam107a	family with sequence similarity 107, member A	ENSMUST00000121887	0.637844	14.4841	5.68025e-06	0.442496	14.1329	0.000936771	0.30078	10.8419	0.0522373	0.287806	14.2793	0.0664013
Fkbp5	FK506 binding protein 5	ENSMUST00000114792	0.637806	13.6723	4.64322e-05	0.821779	13.1662	8.42408e-08	0.52359	10.6313	0.0140313	0.56493	14.3444	0.0145918
Slc8b1	solute carrier family 8 (sodium/lithium/calcium exchanger), member B1	NM_133221	0.637721	5.36686	3.23061e-08	0.204968	7.28389	0.0101805	0.672978	6.21714	5.07229e-05	0.52565	5.70307	0.000667871
Pcp4l1	Purkinje cell protein 4-like 1	NM_025557	0.637627	17.4677	2.53054e-08	0.384721	17.0906	0.00014778	0.118572	15.1669	0.225209	0.563021	19.2151	0.00044873
NA	NA	---	0.636902	14.3869	2.35783e-05	0.085091	1.25269	0.868363	1.23241	16.8321	5.93985e-05	0.633969	16.2321	0.0908207
St3gal5	ST3 beta-galactoside alpha-2,3-sialyltransferase 5	NM_011375	0.634953	14.1783	1.89554e-06	0.641985	12.9845	1.45696e-09	0.695739	12.6716	0.000274867	0.593571	13.6313	0.00101396
Gm11454	predicted gene 11454	---	0.634368	2.1887	7.37299e-06	0.183191	22.8634	0.0329807	0.368153	23.2145	0.000160519	0.494068	1.98474	0.00366139
4732419C18Rik	RIKEN cDNA 4732419C18 gene	AK076318	0.631173	23.7755	2.50975e-07	0.108515	1.71801	0.160495	0.291101	0.310551	0.000961147	0.366669	0.450345	4.40343e-05
Adamts6	a disintegrin-like and metallopeptidase (reprolysin type) with thrombospondin type 1 motif, 6	NM_001081020	0.630839	5.7159	3.99693e-07	0.316527	6.47648	4.99492e-05	0.369857	6.4442	0.0114678	0.211156	6.37477	0.327668
Ulk1	unc-51 like kinase 1	NM_009469	0.629888	7.22958	2.68205e-09	0.38525	8.29593	7.07455e-08	0.226744	8.28337	0.020628	0.482929	7.82837	0.000602009
NA	NA	NM_054045 // NM_054045	0.627988	19.5565	1.88065e-05	0.528171	18.8054	3.79352e-07	0.678699	19.9145	3.11712e-08	0.434229	20.5447	2.54668e-06
Slc10a2	solute carrier family 10, member 2	NM_011388	0.626324	18.567	1.54457e-05	0.502951	16.6169	0.00150183	0.275267	21.5608	0.240545	0.503757	19.7877	0.0213137
Ddit4	DNA-damage-inducible transcript 4	NM_029083	0.625251	19.896	1.10506e-05	0.335106	16.9118	0.00487825	0.121922	13.4587	0.569079	0.495277	22.3059	0.00242826
NA	NA	---	0.624834	0.481331	9.34187e-05	0.279604	4.0864	0.0157229	0.0528001	1.98057	0.83424	0.332419	1.26818	0.0147818
Hspa4l	heat shock protein 4 like	ENSMUST00000077083	0.623159	19.0158	8.42699e-06	0.446001	17.5528	2.50716e-06	0.502531	19.469	1.02498e-06	0.413942	20.8793	0.00633308
Mpzl1	myelin protein zero-like 1	NM_001083897	0.622266	0.336944	7.89163e-08	0.555655	23.2398	3.95524e-13	0.340977	2.35561	1.03939e-06	0.706949	1.10999	4.32471e-06
Slc7a2	solute carrier family 7 (cationic amino acid transporter, y+ system), member 2	ENSMUST00000057784	0.622044	8.14972	1.05587e-07	0.461245	8.25294	9.45953e-06	0.147951	3.49748	0.0419441	0.527688	9.54273	4.82661e-05
Gm2788	predicted gene 2788	AK158295	0.620468	23.3366	2.88244e-05	0.382242	21.0327	0.00854806	0.251619	7.19433	0.203906	0.49072	22.8635	0.0502843
Syne1	spectrin repeat containing, nuclear envelope 1	NM_001079686	0.620249	0.505644	1.33776e-08	0.465531	0.514871	1.40871e-09	0.375759	5.35434	1.46528e-06	0.656019	1.91733	2.10602e-06
Gm19933	predicted gene, 19933	XR_105080 // XR_105080	0.618141	17.2863	6.54222e-05	0.119606	19.8475	0.422282	0.514442	20.1575	0.000433183	0.348763	17.5121	0.00241939
Wbscr27	Williams Beuren syndrome chromosome region 27 (human)	NM_024479	0.618033	4.25476	4.5812e-14	0.246366	6.07841	2.2178e-05	0.369563	6.23405	2.77084e-07	0.297189	5.08047	0.0223338
Defb1	defensin beta 1	NM_007843	0.615817	4.57924	1.72734e-06	0.275907	3.27392	0.0395394	0.479903	9.96734	0.00261722	0.633121	5.4721	0.0156048
Neu2	neuraminidase 2	NM_001160163	0.615481	20.2005	2.46473e-07	0.282602	19.2248	3.77148e-06	0.117275	0.342875	0.097443	0.570096	20.8293	0.000188748
Ccng2	cyclin G2	ENSMUST00000121127	0.612419	0.921183	2.14693e-08	0.282452	18.6368	0.00388064	0.5272	6.10743	4.33261e-05	0.606374	1.48906	1.02517e-05
NA	NA	---	0.612385	13.1828	8.36963e-06	0.0534822	21.6967	0.875027	0.644879	15.9805	9.50432e-05	0.23975	17.4535	0.381572
Marveld1	MARVEL (membrane-associating) domain containing 1	NM_183195	0.609415	15.453	4.32246e-09	0.49383	13.4257	2.54625e-10	0.25134	16.6799	1.57082e-05	0.591357	15.4687	0.000308488
NA	NA	---	0.608857	13.9902	1.75769e-05	0.189973	12.0294	0.0597722	0.846965	15.373	5.95023e-06	0.0600726	17.1789	0.671872
Rsad2	radical S-adenosyl methionine domain containing 2	NM_021384	0.608588	0.747772	2.3215e-08	0.333911	1.04543	0.000346389	0.371453	21.4824	0.000699442	0.426383	1.61377	0.0152288
NA	NA	NM_009665	0.608021	13.414	1.27073e-08	0.153928	12.3765	0.0165008	0.562838	16.3367	6.55716e-06	0.607194	14.2219	9.50664e-05
Ethe1	ethylmalonic encephalopathy 1	NM_023154	0.607681	0.71708	2.74906e-07	0.464461	1.7817	1.18065e-08	0.154527	4.16205	0.00830686	0.540336	2.1409	6.00762e-05
Mrap	melanocortin 2 receptor accessory protein	NM_029844	0.607353	20.7854	3.49979e-06	0.341517	19.9656	2.79536e-06	0.250159	18.6228	0.00728816	0.390571	21.321	5.31729e-05
Slc5a6	solute carrier family 5 (sodium-dependent vitamin transporter), member 6	NM_177870	0.605181	11.6197	1.49771e-06	0.502402	10.5091	1.72959e-10	0.149639	14.8018	0.0111092	0.550328	12.2031	1.49327e-05
Tfpi2	tissue factor pathway inhibitor 2	NM_009364	0.604419	0.344956	6.55642e-10	0.234547	22.8548	0.000206831	0.218605	1.81276	0.00110595	0.522752	1.43555	1.31542e-05
Gm7969	predicted gene 7969	---	0.604047	0.254977	2.21544e-08	0.428358	22.4103	9.65579e-07	0.118971	3.47072	0.108227	0.425277	0.265695	0.000763234
Gm7969	predicted gene 7969	---	0.604047	0.254977	2.21544e-08	0.428358	22.4103	9.65579e-07	0.118971	3.47072	0.108227	0.425277	0.265695	0.000763234
Tmtc2	transmembrane and tetratricopeptide repeat containing 2	NM_177368	0.603443	9.85356	1.85206e-07	0.313184	11.3117	2.62732e-05	0.29139	11.2988	0.000317393	0.487175	11.5594	3.79786e-06
Nedd4l	neural precursor cell expressed, developmentally down-regulated gene 4-like	NM_001114386	0.601631	21.9707	2.98964e-05	0.525145	20.9543	2.75241e-08	0.074674	9.54515	0.197575	0.612997	22.8617	4.48951e-06
Sult1c2	sulfotransferase family, cytosolic, 1C, member 2	ENSMUST00000023886	0.601226	8.39858	6.23521e-07	0.738527	7.98823	1.24159e-09	0.492482	8.01637	4.01089e-05	0.353882	8.75467	0.0131837
NA	NA	---	0.601099	14.0306	7.59905e-05	0.448951	12.2475	0.0088732	0.239751	12.7662	0.368375	0.476955	15.1247	0.0224354
B930025P03Rik	RIKEN cDNA B930025P03 gene	NR_040705	0.600675	6.14008	1.76107e-05	0.220357	9.29942	0.0153551	0.41242	6.88811	0.00822606	0.202985	6.56013	0.0581535
Mal2	mal, T cell differentiation protein 2	NM_178920	0.600142	20.4729	1.60167e-07	0.312432	20.6497	1.07784e-05	0.445917	19.9184	1.51772e-06	0.387696	20.784	0.000158698
Amt	aminomethyltransferase	NM_001013814	0.599643	2.35615	6.23477e-13	0.405316	3.21753	2.7152e-10	0.260669	3.77796	2.86613e-06	0.533241	2.8914	9.89949e-06
Cyp2g1	cytochrome P450, family 2, subfamily g, polypeptide 1	NM_013809	0.5982	9.82957	1.01334e-05	0.481409	8.40341	9.74426e-08	0.446198	4.65066	0.00145291	0.453881	9.21395	0.0318679
Dyrk1b	dual-specificity tyrosine-(Y)-phosphorylation regulated kinase 1b	NM_001037957	0.595676	4.70657	1.38009e-06	0.325974	5.10649	0.000128114	0.514549	5.16388	6.35825e-06	0.48626	4.98774	0.00619874
NA	NA	NM_009170	0.594426	16.9705	3.55037e-05	0.112997	12.2043	0.156258	0.116452	18.6153	0.149913	0.262613	17.6852	0.00362623
Chic1	cysteine-rich hydrophobic domain 1	NM_009767	0.59222	23.1594	8.11918e-06	0.339221	0.513933	4.27065e-05	0.301203	21.7227	0.00190114	0.512024	22.4566	0.000396448
Kcnk5	potassium channel, subfamily K, member 5	NM_021542	0.591997	13.9912	3.29091e-05	0.339918	9.40484	0.00306859	0.401361	17.6093	0.0242133	0.334816	13.487	0.188817
NA	NA	NM_009665 // NM_009665	0.591968	13.42	1.85142e-09	0.15402	12.1227	0.0327602	0.523907	16.0533	6.81041e-06	0.563436	14.3737	0.000402157
Mthfr	5,10-methylenetetrahydrofolate reductase	NM_001161798	0.58888	22.3707	1.56084e-07	0.589269	22.0704	2.40216e-12	0.326487	16.4149	9.92104e-10	0.565938	23.7389	4.39753e-09
5033403H07Rik	RIKEN cDNA 5033403H07 gene	NR_040413	0.587467	21.7571	5.0501e-09	0.265486	22.8202	0.000508133	0.100535	4.99916	0.0691767	0.369441	23.3926	0.000398127
Mical2	microtubule associated monooxygenase, calponin and LIM domain containing 2	NM_001193305	0.587263	20.6654	1.17115e-07	0.394726	21.8576	1.33405e-07	0.320088	19.0918	0.000319397	0.50751	23.4418	5.15286e-06
NA	NA	---	0.586915	12.3638	1.18049e-05	0.0814905	7.21854	0.659898	0.77444	16.482	2.40157e-05	0.072513	11.1747	0.959762
Tars	threonyl-tRNA synthetase	NM_033074	0.585585	23.7191	8.42014e-09	0.379177	23.2345	3.40303e-08	0.131167	4.20561	0.000510878	0.526276	1.27964	6.9298e-08
NA	NA	NM_009665 // NM_009665	0.584279	13.9315	7.56051e-08	0.179357	12.3007	0.0037821	0.48966	15.7091	4.64986e-05	0.581786	13.9581	0.00398226
Gldc	glycine decarboxylase	NM_138595	0.583971	22.3502	7.52024e-06	0.477755	23.7709	1.39528e-08	0.0443948	13.8041	0.300802	0.427785	0.0529329	4.24337e-05
NA	NA	---	0.583089	13.1705	6.85863e-06	0.314265	11.7799	0.00398495	0.202786	14.7577	0.191636	0.224631	14.03	0.350977
Slc17a3	solute carrier family 17 (sodium phosphate), member 3	NM_134069	0.582577	20.1515	3.34786e-07	0.374224	19.1788	8.46372e-09	0.21415	19.6858	7.02858e-05	0.357689	21.2201	0.0011226
Efhd2	EF hand domain containing 2	NM_025994	0.582163	13.2773	1.27227e-09	0.472467	12.8236	7.33535e-08	0.158524	13.914	0.0353653	0.584305	14.1915	6.93735e-06
Rtp3	receptor transporter protein 3	NM_153100	0.58196	20.1892	1.58069e-06	0.4219	21.0669	5.63411e-09	0.264396	20.8943	6.70158e-07	0.455866	21.3922	3.57266e-05
Gm19696	predicted gene, 19696	AK040143	0.579976	23.3985	4.70478e-07	0.256327	23.0118	2.58672e-05	0.151889	3.13201	0.0552914	0.663929	23.9951	6.51139e-08
Klf13	Kruppel-like factor 13	NM_021366	0.578369	12.4328	1.66901e-06	0.543443	10.9307	2.93766e-09	0.197116	11.0327	0.135132	0.472949	12.4524	0.000446023
Gch1	GTP cyclohydrolase 1	NM_008102	0.578188	6.97506	4.43248e-09	0.309375	8.75643	2.63022e-06	0.491615	5.12159	2.00508e-09	0.417204	8.42799	9.51697e-06
Rtp3	receptor transporter protein 3	NM_153100 // NM_153100	0.576269	20.0411	6.38681e-06	0.309436	20.3514	7.34221e-05	0.177327	19.3775	0.0401993	0.509086	21.3796	6.61077e-05
Cys1	cystin 1	NM_138686	0.575876	14.1043	5.48506e-08	0.301726	12.1648	0.000116327	0.126138	17.28	0.0931726	0.355856	13.585	1.64451e-05
Gde1	glycerophosphodiester phosphodiesterase 1	ENSMUST00000038791	0.575295	15.4574	9.00362e-10	0.470964	14.7169	9.28453e-11	0.329722	16.8377	4.87145e-06	0.535649	15.1654	0.00079895
Mvd	mevalonate (diphospho) decarboxylase	NR_028354	0.575078	21.6471	8.94283e-06	0.133591	22.0247	0.533726	0.914361	19.5733	5.16904e-05	0.544388	22.0639	0.000220113
Mreg	melanoregulin	NM_001005423	0.574775	23.5374	9.18906e-09	0.438801	23.5934	9.60948e-09	0.245201	6.68879	5.06439e-07	0.488636	0.384002	1.59136e-06
NA	NA	---	0.572663	14.2942	5.36453e-05	0.125958	12.0378	0.482287	0.899461	16.839	1.85221e-06	0.454718	16.1271	0.0205377
NA	NA	---	0.569519	13.8682	1.57524e-05	0.119489	14.238	0.621882	0.88489	16.5082	2.31276e-05	0.374009	15.1653	0.416204
Lgalsl	lectin, galactoside binding-like	NM_173752	0.567992	22.5194	3.09144e-09	0.460787	22.6329	1.01499e-08	0.07985	2.43358	0.3903	0.628749	23.6483	1.60164e-07
Tbc1d30	TBC1 domain family, member 30	NM_029057	0.567035	6.52288	7.5064e-06	0.310196	10.2758	0.00327717	0.256267	6.67337	0.0415399	0.473183	10.042	0.000289537
Slc16a12	solute carrier family 16 (monocarboxylic acid transporters), member 12	ENSMUST00000009522	0.565611	14.1092	4.28237e-08	0.504555	12.768	7.41875e-09	0.216344	0.88507	0.000878454	0.352248	15.0195	0.0141974
Crot	carnitine O-octanoyltransferase	ENSMUST00000003720	0.563151	2.91923	2.46009e-10	0.550757	1.53481	1.69253e-12	0.157716	8.71945	0.00533083	0.499457	3.64043	0.00104584
Rdh11	retinol dehydrogenase 11	ENSMUST00000161204	0.562818	1.46094	1.82451e-07	0.126857	2.8959	0.418771	0.516912	23.0946	0.000109431	0.631796	0.73405	0.000203858
Clock	circadian locomotor output cycles kaput	ENSMUST00000031148	0.562508	22.9804	5.28622e-06	0.536045	22.8823	2.43959e-09	0.130753	15.9536	0.000284287	0.557078	0.221913	8.65629e-07
Rfx4	regulatory factor X, 4 (influences HLA class II expression)	NM_001024918	0.560271	2.46217	9.10774e-07	0.290403	2.66575	0.000258441	0.484805	5.73495	2.57301e-06	0.467293	2.55026	0.00161408
D930048N14Rik	RIKEN cDNA D930048N14 gene	NR_027958	0.558298	20.5713	2.62185e-05	0.292878	22.4536	6.20503e-05	0.253965	21.5386	0.024394	0.429447	22.5274	0.000437296
Nmrk1	nicotinamide riboside kinase 1	ENSMUST00000159572	0.557308	14.3304	1.9002e-06	0.667822	12.6479	2.53346e-07	0.0658612	19.8064	0.646973	0.634232	13.9187	0.000379961
1500012F01Rik	RIKEN cDNA 1500012F01 gene	NM_001081005	0.554136	8.93527	4.23847e-07	0.18252	8.93671	0.0134587	0.512435	10.471	3.46123e-05	0.328969	8.97494	0.00441127
Hacl1	2-hydroxyacyl-CoA lyase 1	ENSMUST00000156431 // ENSMUST00000156431	0.554123	22.9962	5.35008e-11	0.228061	22.4902	0.000130623	0.127829	0.384006	0.00734571	0.595707	0.712977	4.58469e-08
Irf2bp2	interferon regulatory factor 2 binding protein 2	NM_001164598	0.552099	0.298712	6.09028e-07	0.246999	21.5217	0.0125934	0.317776	5.87215	5.71607e-05	0.448684	0.607116	0.000521468
Tenc1	tensin like C1 domain-containing phosphatase	NM_153533	0.551481	9.27907	7.28862e-09	0.528203	7.29068	2.94153e-12	0.110928	15.1042	0.0218834	0.458132	9.79385	0.000453371
Irs2	insulin receptor substrate 2	NM_001081212	0.551117	3.95333	4.28294e-05	0.0500845	16.4408	0.83125	0.236356	8.2037	0.114209	0.678178	3.56538	0.00393877
E130311K13Rik	RIKEN cDNA E130311K13 gene	BC125500	0.550761	2.24933	1.68565e-07	0.34205	4.452	2.75596e-05	0.283774	5.09452	0.000107165	0.41361	2.10734	0.00399124
Sox9	SRY-box containing gene 9	NM_011448	0.55004	23.0177	3.63032e-05	0.43425	22.6681	1.85485e-06	0.0955963	14.3699	0.412243	0.535291	22.0339	1.76899e-05
Esr1	estrogen receptor 1 (alpha)	NM_007956	0.548676	18.2915	2.29938e-06	0.530714	15.3805	5.87501e-06	0.512292	23.0232	0.00222479	0.384353	21.0323	0.00740435
Itga8	integrin alpha 8	NM_001001309	0.546312	5.34756	7.89701e-08	0.386446	3.83004	9.03199e-08	0.142752	7.4412	0.132028	0.279745	6.24684	0.140993
Lrp4	low density lipoprotein receptor-related protein 4	NM_172668	0.546204	13.4518	5.91891e-07	0.454757	12.5643	1.12305e-07	0.0393337	18.3131	0.740088	0.391293	13.8058	0.0011306
Stip1	stress-induced phosphoprotein 1	NM_016737	0.541672	19.043	9.49026e-06	0.336193	17.7433	6.85234e-05	0.58807	20.1867	5.81245e-06	0.334387	20.3502	0.0190523
NA	NA	---	0.541	13.8789	6.50794e-05	0.282615	11.3657	0.0169944	0.272124	14.9365	0.0688928	0.531804	13.2393	0.0228748
NA	NA	---	0.540998	11.2031	8.89324e-05	0.4437	11.2832	3.02462e-06	0.271201	11.4717	0.027779	0.504467	13.9395	0.0087177
NA	NA	---	0.540998	11.2031	8.89324e-05	0.4437	11.2832	3.02462e-06	0.271201	11.4717	0.027779	0.504467	13.9395	0.0087177
NA	NA	---	0.540355	10.8711	4.80541e-05	0.124377	15.9675	0.582073	0.367716	17.5119	0.0699344	0.192831	11.5868	0.0449797
Snhg1	small nucleolar RNA host gene (non-protein coding) 1	NR_002896	0.540124	8.34438	3.60513e-08	0.157283	7.74219	0.0521794	0.450493	10.8592	0.00018432	0.273357	9.86341	0.0184611
NA	NA	---	0.539883	2.87653	3.92377e-05	0.331555	2.67523	0.0391713	0.392326	5.26292	0.0082337	0.574817	4.07943	0.0370699
Dapk1	death associated protein kinase 1	NM_029653	0.537587	23.7143	1.14256e-08	0.292554	22.584	3.90092e-09	0.281925	0.714611	2.3016e-07	0.628691	0.811609	9.67376e-07
Ocln	occludin	ENSMUST00000069756	0.536877	4.21693	2.54946e-07	0.178946	4.93099	0.0141456	0.808911	4.22963	1.01215e-06	0.543848	3.16749	0.000473498
Tnnc1	troponin C, cardiac/slow skeletal	NM_009393	0.536339	16.8919	1.12959e-05	0.346949	15.2529	3.15941e-05	0.0959842	12.4223	0.500345	0.400593	16.8553	0.00134604
Inca1	inhibitor of CDK, cyclin A1 interacting protein 1	NM_001252485	0.534838	3.92133	6.88712e-07	0.496133	4.82268	2.77155e-08	0.45267	9.01257	2.85046e-07	0.282718	4.70883	0.00917925
S100a10	S100 calcium binding protein A10 (calpactin)	NM_009112	0.532308	0.20637	3.69479e-07	0.255587	1.04615	0.000655771	0.0825369	23.369	0.18016	0.34252	0.253556	0.000530865
1500017E21Rik	RIKEN cDNA 1500017E21 gene	NR_033510	0.531818	4.82749	7.45085e-08	0.51181	4.13169	8.21969e-07	0.263784	2.28324	0.0138912	0.361819	4.99418	0.0042534
Cda	cytidine deaminase	ENSMUST00000030535	0.530975	22.9733	8.73332e-06	0.375993	20.6891	7.44864e-05	0.394073	5.27495	0.0504118	0.49466	0.247286	0.0105722
NA	NA	---	0.530878	14.8002	3.66169e-05	0.100443	14.7117	0.585827	0.45968	15.3089	0.00414435	0.18181	20.3819	0.35985
Tlcd2	TLC domain containing 2	NM_027249 // NM_027249	0.530569	0.250624	3.03155e-07	0.110271	4.31089	0.230014	0.0732967	0.482872	0.662834	0.330945	1.69916	0.00354347
Serpina5	serine (or cysteine) peptidase inhibitor, clade A, member 5	NM_172953	0.529961	17.7026	5.28573e-05	0.387984	16.2128	5.01301e-08	0.0548028	14.9423	0.422101	0.197281	19.0999	0.0362842
Mad2l2	MAD2 mitotic arrest deficient-like 2	ENSMUST00000030860	0.529668	0.924616	1.4653e-08	0.484714	0.253692	3.60534e-13	0.0902786	6.86695	0.0382547	0.497631	1.50201	2.06704e-05
Soat2	sterol O-acyltransferase 2	ENSMUST00000023806	0.529641	5.79343	7.48377e-09	0.283634	6.47973	4.98991e-05	0.4549	7.30229	2.45645e-08	0.320692	5.61124	0.00246395
Fkbp4	FK506 binding protein 4	NM_010219	0.529468	19.4568	6.25145e-11	0.319253	18.7135	4.79183e-10	0.525444	21.0244	3.42686e-09	0.33802	21.1365	0.00131028
Mir5125	microRNA 5125	NR_039586 // NR_039586	0.528786	6.90311	7.11361e-06	0.202416	5.32629	0.0202993	0.489863	4.74949	9.01908e-06	0.425954	5.53553	0.0263092
Arhgef19	Rho guanine nucleotide exchange factor (GEF) 19	NM_172520	0.52534	21.0118	8.93486e-06	0.229368	22.425	0.000457814	0.260294	21.0697	8.71897e-06	0.28727	22.3351	0.000107876
Fgfrl1	fibroblast growth factor receptor-like 1	NM_054071	0.523424	9.14456	2.02236e-05	0.456187	8.72011	9.11499e-09	0.319583	8.78245	3.55834e-05	0.430316	10.4496	0.000155434
Gys2	glycogen synthase 2	NM_145572	0.521782	11.7244	1.54741e-09	0.453984	11.8582	4.84148e-12	0.0744455	9.68922	0.18189	0.471895	13.181	5.51137e-06
Fam102a	family with sequence similarity 102, member A	NM_153560	0.521614	14.6902	1.39989e-08	0.399469	13.2824	6.2644e-08	0.350142	17.7202	1.6631e-05	0.562704	13.9956	5.38568e-05
Gda	guanine deaminase	NM_010266	0.521461	17.4701	3.07738e-09	0.442385	14.7516	4.16966e-06	0.224409	23.5161	0.00719545	0.393055	19.1102	0.00284779
Ggt6	gamma-glutamyltransferase 6	NM_027819	0.520634	19.8612	6.75626e-07	0.101089	17.3712	0.306601	0.297073	23.9294	0.002971	0.397893	21.9806	0.00128333
Itga5	integrin alpha 5 (fibronectin receptor alpha)	NM_010577	0.519972	20.1062	6.18678e-07	0.410967	21.5479	1.72147e-08	0.401325	18.9751	0.000130919	0.431268	22.1826	3.3831e-05
Pgap1	post-GPI attachment to proteins 1	NM_001163314	0.517998	10.0945	2.13319e-06	0.36296	8.12072	4.03524e-07	0.253458	21.1882	0.000938619	0.384185	10.5174	7.82333e-06
Odc1	ornithine decarboxylase, structural 1	NM_013614	0.516943	18.8886	1.84875e-06	0.366983	16.4829	7.93611e-07	0.440087	20.4296	0.000380491	0.360743	18.2473	0.00410283
NA	NA	NM_001083918	0.516551	3.73768	1.60905e-05	0.159612	7.7281	0.314532	0.268554	6.26742	0.204851	0.09374	15.6755	0.859804
Ak4	adenylate kinase 4	NM_001177602	0.515548	13.8047	3.70973e-07	0.46123	12.7821	5.52579e-10	0.0100615	17.4083	0.985108	0.303384	13.1252	0.00655989
Adck5	aarF domain containing kinase 5	NM_172960	0.514783	2.47701	1.44071e-08	0.281886	0.991647	0.000526097	0.171462	12.0598	0.110955	0.381571	2.48489	0.00247705
Gnl3	guanine nucleotide binding protein-like 3 (nucleolar)	NM_153547	0.514759	10.9203	3.57458e-06	0.155617	9.44291	0.112025	0.461032	15.3861	0.000441235	0.446113	11.0159	0.00158729
Amdhd1	amidohydrolase domain containing 1	NM_027908	0.514543	3.5248	8.14116e-08	0.419445	4.14954	3.2888e-08	0.138438	3.32362	6.82225e-05	0.42814	4.02994	0.00012609
Erbb3	v-erb-b2 erythroblastic leukemia viral oncogene homolog 3 (avian)	ENSMUST00000082059	0.513849	3.861	2.42082e-08	0.104396	10.8449	0.32517	1.01367	4.58756	1.63605e-06	0.617816	3.04752	0.00478752
Desi2	desumoylating isopeptidase 2	NM_024282	0.513442	21.4315	5.69932e-06	0.439485	19.7681	3.91804e-06	0.167999	22.4412	0.028137	0.541364	22.1951	0.000693978
Ago4	argonaute RISC catalytic subunit 4	NM_153177	0.511775	3.52575	4.11701e-05	0.107168	10.2864	0.318823	0.439322	5.51835	0.00171336	0.346901	5.18474	0.00761904
S1pr5	sphingosine-1-phosphate receptor 5	NM_053190	0.511175	18.089	2.04231e-05	0.173397	16.6172	0.021617	0.165385	19.667	0.0590182	0.277639	17.6238	0.0726539
Srm	spermidine synthase	NM_009272	0.510034	15.7107	4.8469e-05	0.417854	15.3514	3.74576e-07	0.551402	17.8718	2.82126e-06	0.525124	15.8951	0.00895073
P2ry2	purinergic receptor P2Y, G-protein coupled 2	NM_008773	0.508795	11.3077	1.16334e-08	0.429637	10.1863	1.75061e-08	0.176814	11.8986	0.3615	0.419062	12.0219	2.61208e-06
Ppargc1b	peroxisome proliferative activated receptor, gamma, coactivator 1 beta	NM_133249	0.5085	9.17269	1.54954e-05	0.333615	7.83822	7.54384e-06	0.100483	11.5498	0.250611	0.296686	10.2608	0.0397841
Atf5	activating transcription factor 5	NM_030693	0.507501	0.8677	6.08624e-09	0.437375	0.433474	4.29503e-10	0.0643091	14.0253	0.112562	0.537953	3.36044	2.8256e-05
NA	NA	ENSMUST00000001122	0.507207	19.8705	9.73859e-06	0.136557	9.2566	0.338074	0.321531	2.37767	0.00146949	0.412064	23.9481	0.00020243
Crip2	cysteine rich protein 2	NM_024223	0.507138	22.5259	9.83995e-07	0.452406	23.6047	5.52502e-09	0.221393	18.6294	5.04276e-05	0.402674	23.6599	9.8364e-05
Calcoco1	calcium binding and coiled coil domain 1	NM_026192	0.506623	6.06633	3.16465e-07	0.266133	7.07311	2.84354e-05	0.549974	7.98159	1.07871e-06	0.338785	6.70381	0.00379734
Gabarapl1	gamma-aminobutyric acid (GABA) A receptor-associated protein-like 1	NM_020590	0.506237	5.89278	8.8953e-07	0.300581	5.73621	4.39632e-06	0.286032	8.58072	0.000169087	0.344559	7.71242	0.000694543
Oasl1	2'-5' oligoadenylate synthetase-like 1	ENSMUST00000112143	0.505891	22.5465	5.31061e-05	0.20822	2.32584	0.0140349	0.635014	21.5357	0.000212701	0.370591	22.816	0.00259606
Dnajb11	DnaJ (Hsp40) homolog, subfamily B, member 11	NM_026400 // NM_026400	0.505001	19.5848	6.84261e-06	0.297042	19.7814	3.67214e-05	0.545686	20.3417	2.24992e-06	0.355413	20.7627	0.0102572
Dexi	dexamethasone-induced transcript	NM_021428	0.504984	19.9078	9.2346e-06	0.224011	19.7019	2.96342e-05	0.274231	18.8759	0.000124983	0.321437	19.9256	2.0155e-05
NA	NA	NM_009830	0.504769	14.1055	2.15835e-05	0.557363	14.5921	5.59416e-05	0.230558	23.5762	0.0728295	0.475506	14.3578	0.000524026
Serpinb9	serine (or cysteine) peptidase inhibitor, clade B, member 9	ENSMUST00000063191	0.504767	3.65448	7.78946e-07	0.361948	4.74321	5.42283e-06	0.31751	6.02477	8.11803e-05	0.345918	3.11908	0.0458182
Hsd3b7	hydroxy-delta-5-steroid dehydrogenase, 3 beta- and steroid delta-isomerase 7	NM_133943	0.504691	2.5252	2.12302e-09	0.430521	2.5735	6.80844e-12	0.112624	5.20483	0.00777026	0.377782	2.81639	0.00110331
Mtss1	metastasis suppressor 1	NM_144800	0.50419	13.1253	3.97011e-09	0.380144	10.4039	8.67128e-08	0.431695	15.0148	3.60227e-05	0.460811	12.4815	0.000117909
Chst13	carbohydrate (chondroitin 4) sulfotransferase 13	NM_027928	0.50386	19.4274	4.04153e-06	0.236502	22.7516	0.000395084	0.327743	18.187	0.00108151	0.33919	20.364	0.0164412
Tnfaip2	tumor necrosis factor, alpha-induced protein 2	ENSMUST00000102745	0.50375	23.3985	4.9205e-05	0.389061	22.06	3.8011e-06	0.269016	2.19789	0.000641911	0.646604	23.9637	1.26025e-05
Gm10319	murinoglobulin pseudogene	NR_003624	0.503048	1.51134	7.86053e-07	0.224114	1.30871	0.0172283	0.507444	4.03704	0.000172891	0.339941	1.75828	0.000738359
Slc17a8	solute carrier family 17 (sodium-dependent inorganic phosphate cotransporter), member 8	NM_182959	0.502817	21.3629	3.12446e-05	0.20492	19.7728	0.238515	0.401076	8.75264	0.0656984	0.433482	22.8186	0.00388446
Bri3	brain protein I3	NM_018772 // NM_018772	0.499844	9.89264	1.89726e-06	0.410182	9.76877	8.61391e-07	0.207352	11.0873	0.000427608	0.537979	11.256	3.49163e-06
Ppl	periplakin	NM_008909	0.498615	15.2847	2.57698e-05	0.320206	13.0105	0.000270761	0.369006	18.5982	0.003727	0.284687	14.6528	0.0276009
NA	NA	ENSMUST00000107692	0.498097	21.9148	2.88715e-05	0.379963	22.485	3.98915e-08	0.0901623	16.3098	0.0975947	0.460439	0.507684	2.3484e-06
BC052040	cDNA sequence BC052040	NM_001145898	0.497889	3.41686	8.18114e-08	0.238974	3.26336	0.00059033	0.223869	5.55652	0.00572184	0.287707	2.72213	0.0462531
NA	NA	---	0.496617	19.9389	3.99861e-05	0.400796	20.178	0.000260727	0.0855345	19.7173	0.654984	0.480868	22.0868	0.000498032
1300002K09Rik	RIKEN cDNA 1300002K09 gene	ENSMUST00000107783	0.496332	0.169477	2.06438e-09	0.326785	1.06922	2.18815e-08	0.143444	19.3983	0.0102525	0.412076	1.5899	6.57056e-08
Nt5e	5' nucleotidase, ecto	NM_011851	0.496076	22.9028	3.92356e-05	0.156186	22.8126	0.111323	0.289251	22.9408	0.0843287	0.521342	0.941127	0.000207204
Tmem218	transmembrane protein 218	NM_025464	0.494914	2.96408	1.0691e-07	0.250674	3.20505	2.13047e-05	0.201998	3.99806	0.00409992	0.574071	1.92002	0.00011711
Cgn	cingulin	NM_001037711	0.49444	22.4821	1.0135e-06	0.195982	21.8928	0.00183415	0.174539	22.1777	0.000639444	0.325018	0.0911523	0.0027857
Abca8b	ATP-binding cassette, sub-family A (ABC1), member 8b	ENSMUST00000020948	0.4941	4.22813	6.05234e-09	0.234681	2.15333	0.000198785	0.250523	4.28948	1.4564e-05	0.454146	4.71344	0.000426936
Pnpla2	patatin-like phospholipase domain containing 2	NR_028142	0.492712	9.17897	2.20973e-08	0.300985	10.0367	1.11678e-06	0.246083	12.456	7.70267e-05	0.474137	10.8638	1.2545e-05
Stat5b	signal transducer and activator of transcription 5B	NM_011489	0.489778	1.73549	2.81426e-11	0.261006	0.811568	0.000110828	0.25946	5.79655	0.000701413	0.490567	1.67556	2.40255e-05
Slc35g1	solute carrier family 35, member G1	NM_175507	0.48965	12.7957	9.48343e-08	0.197255	13.8729	0.0218737	0.254245	17.2783	0.0113386	0.29099	12.7911	0.0122181
Mafb	v-maf musculoaponeurotic fibrosarcoma oncogene family, protein B (avian)	NM_010658	0.489512	11.584	6.29831e-05	0.526946	9.59918	4.08216e-06	0.639857	15.5058	0.000353989	0.491755	12.4689	0.00451062
Serpinb8	serine (or cysteine) peptidase inhibitor, clade B, member 8	NM_011459	0.489239	4.82245	1.96153e-05	0.250307	6.67151	0.00491462	0.227517	6.67495	0.0111274	0.175633	4.55916	0.0749343
Csrp3	cysteine and glycine-rich protein 3	NM_013808	0.488626	3.41268	1.49122e-06	0.149641	5.16328	0.188129	0.400071	8.82149	0.0018387	0.287755	3.37919	0.0309963
Gm17753	predicted gene, 17753	AK131895	0.48817	2.00946	8.52475e-06	0.295344	2.37641	8.31573e-06	0.273136	3.48535	9.15737e-06	0.517964	2.47323	0.000810668
Sort1	sortilin 1	NM_019972	0.487777	5.69771	1.37191e-05	0.428033	3.6869	2.20093e-06	0.462563	3.18321	0.000126981	0.20144	4.97846	0.333713
Ripk2	receptor (TNFRSF)-interacting serine-threonine kinase 2	ENSMUST00000037035	0.485682	10.1588	8.83055e-05	0.428326	8.21772	4.41397e-10	0.189948	14.4411	0.00488518	0.45834	11.6648	0.000164911
Fam47e	family with sequence similarity 47, member E	ENSMUST00000082382 // ENSMUST00000082382	0.484985	17.4678	1.40747e-05	0.456819	14.0637	6.97543e-08	0.394484	21.286	0.000208042	0.417104	18.0511	0.0115768
Vps13a	vacuolar protein sorting 13A (yeast)	NM_173028	0.484624	13.7393	7.23021e-07	0.394117	13.5803	1.70081e-07	0.0615252	18.7878	0.319129	0.308713	14.54	0.0214929
1810008I18Rik	RIKEN cDNA 1810008I18 gene	NR_045301	0.483879	2.78508	3.18616e-05	0.221283	5.28609	0.0468023	0.581563	3.27204	2.4935e-06	0.420799	2.55761	0.000403044
St6gal1	beta galactoside alpha 2,6 sialyltransferase 1	NM_145933	0.482726	5.59781	3.79641e-09	0.283632	4.8336	9.24051e-05	0.177768	3.64574	0.000140753	0.275018	6.13155	0.00500239
Cdc14b	CDC14 cell division cycle 14B	NM_172587	0.482376	3.72874	7.48403e-06	0.210321	4.53269	0.00304879	0.651131	4.49924	7.91449e-08	0.461033	2.98893	0.00148119
Plin5	perilipin 5	NM_025874	0.481883	18.3587	4.34343e-06	0.335274	18.1935	8.35467e-05	0.524307	14.2766	4.54424e-05	0.284452	18.3255	0.13783
Fam195a	family with sequence similarity 195, member A	BC024332	0.481693	17.1684	1.15606e-07	0.308198	14.5358	1.85665e-07	0.18027	16.1978	0.00037241	0.320308	16.5698	0.00352133
Cyp8b1	cytochrome P450, family 8, subfamily b, polypeptide 1	NM_010012	0.481453	0.496656	1.38202e-05	0.246174	22.6123	0.0049211	0.229351	11.3999	0.0764022	0.222986	0.812951	0.0791223
Atp5s	ATP synthase, H+ transporting, mitochondrial F0 complex, subunit s	NM_026536	0.480981	6.18722	7.77354e-06	0.334787	6.50051	7.2979e-07	0.25882	6.59836	0.00467578	0.180439	6.51183	0.0297623
Alpl	alkaline phosphatase, liver/bone/kidney	NM_007431	0.48068	16.7541	3.13114e-06	0.352892	14.7165	7.33274e-08	0.34023	20.8096	0.000309126	0.43018	15.3588	0.00136907
Arl4a	ADP-ribosylation factor-like 4A	ENSMUST00000146905	0.479769	0.143832	7.10504e-06	0.206535	20.3547	0.00706856	0.237545	9.21997	0.00415823	0.301521	2.14047	7.15602e-06
Shank2	SH3/ankyrin domain gene 2	NM_001113373	0.479235	22.5017	6.8625e-06	0.177941	1.12075	0.00101932	0.325379	23.3711	5.70779e-08	0.503008	0.318947	0.000107517
Cyp4f17	cytochrome P450, family 4, subfamily f, polypeptide 17	NM_001101445	0.478302	23.7962	7.58427e-07	0.247536	19.9492	0.000847316	0.0982145	9.99923	0.219155	0.235385	0.178231	0.0217506
Mtx3	metaxin 3	NM_001162945	0.477945	5.38977	8.29149e-07	0.236583	6.00149	0.000145796	0.36637	6.27933	1.48049e-05	0.258883	3.94526	0.0212001
NA	NA	NR_040305	0.477204	21.0409	5.2549e-06	0.233397	23.1464	0.00152551	0.137533	17.3784	0.0928085	0.312639	23.037	0.000333439
Fbxo32	F-box protein 32	NM_026346	0.477197	5.35725	4.13034e-05	0.279389	10.0962	9.71037e-05	0.504118	5.90008	3.84147e-06	0.274563	5.39764	0.0291391
Dopey2	dopey family member 2	NM_027293	0.476826	18.3008	5.80498e-08	0.277713	15.2175	0.000668393	0.388922	22.1198	3.64348e-05	0.36179	20.1495	0.0100537
Gnat1	guanine nucleotide binding protein, alpha transducing 1	NM_008140	0.476094	7.20449	9.30598e-05	0.459507	8.42017	0.000551122	0.323976	22.2942	0.000976057	0.433	9.34531	0.00569547
Bco2	beta-carotene oxygenase 2	ENSMUST00000119103	0.476008	0.943902	9.6235e-07	0.187113	3.96929	0.0104791	0.31101	5.71869	1.72222e-09	0.33308	2.60988	0.0424482
Ddhd2	DDHD domain containing 2	NM_028102	0.475794	11.3087	1.19763e-10	0.337877	11.6431	1.22669e-05	0.234865	11.0934	0.00353746	0.453539	12.8189	8.73225e-05
NA	NA	---	0.475252	4.39477	2.03105e-06	0.236503	1.70138	0.141541	0.24522	2.33788	0.176615	0.377175	2.46736	0.210097
S1pr1	sphingosine-1-phosphate receptor 1	NM_007901	0.47505	20.1183	5.76925e-05	0.29416	22.387	0.000100946	0.289341	20.4684	0.00272969	0.338128	20.7208	0.00254844
Pnp	purine-nucleoside phosphorylase	NM_013632	0.474732	22.5965	8.78959e-05	0.248878	21.4344	0.00028933	0.095981	23.1418	0.245418	0.419071	23.7867	7.23504e-05
A830010M20Rik	RIKEN cDNA A830010M20 gene	NM_001007574	0.474585	2.56825	2.50059e-05	0.205642	4.78494	0.00483472	0.31181	2.9193	0.00159871	0.23567	2.14443	0.0199514
B230369F24Rik	RIKEN cDNA B230369F24 gene	AK046316	0.473146	20.392	8.87861e-05	0.156697	19.108	0.134902	0.129368	21.9301	0.325092	0.445703	21.7958	0.000151771
Pla2g12a	phospholipase A2, group XIIA	NM_023196	0.47303	9.11973	2.4343e-05	0.292715	7.86004	6.26234e-05	0.314126	12.5766	1.92153e-05	0.492117	11.7987	1.97557e-05
Ncoa5	nuclear receptor coactivator 5	ENSMUST00000040381	0.472706	20.6593	8.90825e-06	0.270488	18.9279	1.58965e-05	0.38201	17.5398	1.43055e-05	0.237175	20.3576	0.0305074
Mapk15	mitogen-activated protein kinase 15	NM_177922	0.471169	23.9592	7.3157e-06	0.260082	0.102466	0.00100123	0.470054	3.21149	2.35255e-06	0.602276	1.49015	2.67252e-05
Hdhd3	haloacid dehalogenase-like hydrolase domain containing 3	ENSMUST00000037820	0.471074	20.0937	2.8708e-05	0.223913	0.412105	0.0061025	0.329377	19.7167	0.00186292	0.30433	21.0605	0.0117
Slc38a2	solute carrier family 38, member 2	NM_175121	0.470454	9.02265	2.25834e-06	0.318322	9.57883	0.000135193	0.0568576	22.1452	0.832142	0.360227	8.82912	0.00278888
Gm826	predicted gene 826	BC147271	0.468728	14.9184	5.94875e-07	0.327097	13.0305	7.72566e-06	0.446169	16.7528	6.01643e-05	0.460857	14.4252	0.00486802
NA	NA	---	0.468161	13.8385	9.35431e-05	0.136974	4.2215	0.530526	0.70725	15.3903	0.00134957	0.238251	16.3533	0.538918
Bnip3	BCL2/adenovirus E1B interacting protein 3	NM_009760	0.468117	11.9655	3.13034e-07	0.617582	11.4776	2.00641e-14	0.380423	10.5468	7.07927e-06	0.395228	12.6622	0.000479098
Pvrl1	poliovirus receptor-related 1	NM_021424	0.466973	22.3041	5.16697e-08	0.304707	22.59	2.03019e-06	0.0853362	23.2621	0.20048	0.346495	23.0712	0.000660273
Papd7	PAP associated domain containing 7	NM_198600	0.465974	14.8603	2.46972e-07	0.125062	13.5278	0.147145	0.279219	17.0952	1.90094e-05	0.273044	14.8394	0.00153564
NA	NA	NM_153104	0.465664	1.15685	4.64835e-06	0.481757	1.39026	3.05004e-06	0.278394	22.3645	0.0116275	0.410315	2.88148	0.0050284
Ugcg	UDP-glucose ceramide glucosyltransferase	ENSMUST00000030074	0.46518	9.07952	1.68247e-06	0.229653	9.1469	0.000341253	0.0115466	13.0349	0.97892	0.36285	9.49085	0.00838494
G630090E17Rik	RIKEN cDNA G630090E17 gene	NM_001173500	0.465034	22.4496	3.75364e-07	0.298493	22.5302	3.33218e-05	0.0456716	23.4967	0.531914	0.286668	1.23501	0.00227182
Lrrc28	leucine rich repeat containing 28	NM_175124	0.464862	14.4683	1.22454e-10	0.444168	13.9528	3.27464e-09	0.144681	15.1442	9.04636e-05	0.44148	14.4351	0.00453649
NA	NA	---	0.464082	5.81857	7.0868e-05	0.355196	5.03745	0.00140113	0.137264	11.1782	0.212805	0.258152	6.70026	0.00679129
Srms	src-related kinase lacking C-terminal regulatory tyrosine and N-terminal myristylation sites	NM_011481	0.463847	20.1415	1.11101e-05	0.092871	20.1916	0.233147	0.131805	20.361	0.128637	0.262493	22.3832	0.00410974
Pmvk	phosphomevalonate kinase	NM_026784	0.462969	23.0145	6.13188e-05	0.206016	19.6066	0.110804	0.498846	21.9405	0.000942535	0.644022	0.580167	2.82104e-06
Ppat	phosphoribosyl pyrophosphate amidotransferase	NM_172146	0.462945	12.2798	2.02247e-06	0.359005	10.1303	4.66557e-06	0.771363	17.5471	2.32912e-05	0.417288	13.4618	0.000850112
Ppm1k	protein phosphatase 1K (PP2C domain containing)	NM_175523	0.462807	3.98096	9.46527e-06	0.0822067	7.36432	0.322481	0.529425	5.02676	6.38987e-06	0.303141	4.19087	0.00317438
Nat8	N-acetyltransferase 8 (GCN5-related, putative)	ENSMUST00000032073	0.462194	19.7607	8.06919e-05	0.201065	14.4412	0.0862412	0.452136	21.4902	0.00477405	0.268484	18.711	0.234927
Fus	fused in sarcoma	ENSMUST00000106251	0.460773	6.94081	1.12421e-06	0.433925	6.69424	6.7075e-09	0.4024	6.32522	5.76276e-05	0.349815	5.74005	0.00187833
NA	NA	---	0.460771	5.52863	1.09692e-05	0.295185	5.1889	0.00108366	0.460121	9.00508	0.000116896	0.314946	7.50101	0.000575351
NA	NA	---	0.460771	5.52863	1.09692e-05	0.295185	5.1889	0.00108366	0.460121	9.00508	0.000116896	0.314946	7.50101	0.000575351
Rnf144b	ring finger protein 144B	NM_146042	0.46055	22.3939	3.70492e-05	0.352193	22.7933	1.64301e-07	0.0682248	18.4951	0.169606	0.404945	23.3673	3.04339e-05
Lrrc3	leucine rich repeat containing 3	NM_145152	0.459587	19.89	4.29667e-07	0.190848	17.756	0.00509046	0.18871	21.6876	0.00496474	0.265604	20.4444	0.00128378
Accs	1-aminocyclopropane-1-carboxylate synthase (non-functional)	ENSMUST00000111246	0.459461	4.95042	6.14346e-07	0.294879	7.37945	0.000454378	0.406319	7.71253	0.000199127	0.209876	6.2812	0.160589
Nop56	NOP56 ribonucleoprotein	NM_024193	0.45913	14.2142	1.72289e-06	0.136537	16.8233	0.175723	0.609405	17.0548	7.40452e-06	0.43316	15.1312	0.000443641
P2ry4	pyrimidinergic receptor P2Y, G-protein coupled, 4	NM_020621	0.459054	23.7738	9.18367e-07	0.179065	3.10278	0.00592689	0.301738	1.24565	7.19659e-06	0.407066	0.240897	0.000182465
NA	NA	---	0.457247	4.48277	1.2674e-05	0.0273624	5.66615	0.932025	0.24761	4.12357	0.0116675	0.293526	3.80723	0.253188
Hfe2	hemochromatosis type 2 (juvenile) (human homolog)	NM_027126	0.456953	22.3572	9.52219e-06	0.141951	22.0106	0.00690158	0.149912	5.07599	0.000214168	0.4565	23.6093	1.13768e-05
Gm5524	predicted gene 5524	AK050085	0.456252	4.08548	1.08664e-05	0.309404	6.03145	9.68916e-05	0.318002	6.59386	6.52827e-05	0.407191	4.6679	0.000809415
Hps4	Hermansky-Pudlak syndrome 4 homolog (human)	ENSMUST00000112359	0.456172	2.97165	4.36762e-08	0.0738592	11.5617	0.454498	0.39272	6.18305	0.000112054	0.291552	3.34902	0.0227197
Fnip1	folliculin interacting protein 1	NM_173753	0.456134	7.95398	7.73821e-05	0.249927	9.41421	8.13938e-05	0.415816	5.8904	6.20287e-05	0.366229	8.04225	0.000878953
Pxmp4	peroxisomal membrane protein 4	ENSMUST00000000896	0.456093	22.7703	2.09162e-09	0.395433	21.7528	3.12333e-10	0.121753	11.4994	0.00980128	0.450402	0.226879	6.90463e-08
Dcaf6	DDB1 and CUL4 associated factor 6	NM_028759	0.455364	7.43108	9.62136e-07	0.236269	7.66686	3.565e-05	0.406836	7.49664	1.51171e-05	0.339	8.51492	0.00293172
Nhlrc2	NHL repeat containing 2	NM_025811	0.455161	12.7715	2.74778e-09	0.410343	12.0821	1.1802e-10	0.0811509	17.8836	0.22852	0.342758	13.7307	1.14894e-05
Sft2d1	SFT2 domain containing 1	ENSMUST00000093169	0.454863	6.08535	5.19705e-07	0.347551	7.22287	3.02401e-07	0.275178	4.98944	0.0290053	0.185281	8.23893	0.00836055
Cln6	ceroid-lipofuscinosis, neuronal 6	NM_001033175	0.45449	9.38363	6.66388e-07	0.0403422	8.66016	0.701335	0.188311	9.6154	0.00206911	0.39647	10.5609	0.00488619
Timp3	tissue inhibitor of metalloproteinase 3	ENSMUST00000020234	0.45443	13.2728	2.27026e-07	0.452029	12.9016	8.49559e-09	0.0545184	1.20653	0.639517	0.342353	14.4149	0.000154058
Npc1	Niemann Pick type C1	NM_008720	0.454204	8.18524	5.9503e-06	0.287432	8.27389	2.52405e-06	0.442593	7.33781	6.21949e-07	0.333401	9.50027	0.000597763
Gpr64	G protein-coupled receptor 64	NM_178712	0.454122	10.8491	3.37868e-05	0.203486	10.802	0.00336442	0.0705449	22.7179	0.341875	0.287872	11.3515	0.0237122
Il15ra	interleukin 15 receptor, alpha chain	ENSMUST00000128156	0.453966	9.69747	1.58206e-06	0.332427	9.63499	1.11059e-08	0.274258	8.62071	0.00494884	0.434323	11.0097	1.40771e-05
Bcl2l11	BCL2-like 11 (apoptosis facilitator)	NM_207680	0.453471	9.42918	5.142e-07	0.252179	10.7105	0.000110446	0.0748375	10.7145	0.349359	0.154332	11.2146	0.138821
NA	NA	---	0.453098	5.73086	1.53811e-08	0.156489	5.21677	0.0399819	0.165901	8.91711	0.051105	0.271861	6.72874	0.00806041
Arsg	arylsulfatase G	NM_028710	0.452767	1.62536	6.28224e-05	0.316819	1.67536	2.76751e-05	0.0240421	18.7105	0.931163	0.391916	1.09316	0.000224524
Dhrs3	dehydrogenase/reductase (SDR family) member 3	ENSMUST00000154208	0.452295	0.654951	2.75032e-10	0.321385	0.93331	2.12103e-07	0.200962	4.43084	3.58845e-07	0.462149	1.86979	7.81101e-06
Pdxk	pyridoxal (pyridoxine, vitamin B6) kinase	NM_172134	0.452132	15.5014	5.41483e-12	0.417788	14.3897	7.93846e-10	0.122077	21.2316	0.0132653	0.323848	15.7773	0.00277521
NA	NA	---	0.450636	4.1054	4.50205e-07	0.295201	2.59239	0.00369914	0.357618	4.79012	0.00355244	0.456755	2.6693	0.0331871
NA	NA	---	0.450499	5.0815	4.31387e-05	0.224738	3.95084	0.0307207	0.293535	5.54261	0.032914	0.191765	3.23309	0.395487
Rdh9	retinol dehydrogenase 9	NM_153133	0.450128	10.2449	3.8816e-05	0.426425	8.36584	2.04277e-08	0.0479075	4.98446	0.778633	0.447278	10.3388	0.000105234
Hspb1	heat shock protein 1	NM_013560 // NM_013560	0.449795	20.024	6.13045e-05	0.361275	17.7294	2.05123e-05	0.197181	20.8513	0.095257	0.364043	21.8353	0.000318367
Fgf1	fibroblast growth factor 1	ENSMUST00000115582	0.449626	18.9114	2.8181e-10	0.283425	15.2008	2.18661e-07	0.201776	18.3614	0.00863466	0.304817	20.9589	0.00189243
Slc17a4	solute carrier family 17 (sodium phosphate), member 4	NM_177016	0.449505	2.23769	1.86699e-05	0.332843	3.31039	0.000321292	0.0842908	0.248384	0.259706	0.503553	3.37893	0.0116136
Clmn	calmin	NM_053155	0.449493	8.9919	2.47597e-06	0.382203	9.86726	3.69732e-08	0.277632	8.79355	0.00252911	0.510134	10.928	9.13033e-07
Klhdc7b	kelch domain containing 7B	NM_001160178	0.449261	22.4183	7.12275e-06	0.243489	21.1418	0.00160914	0.338831	6.78598	0.000735058	0.180425	23.9691	0.0716431
Eci2	enoyl-Coenzyme A delta isomerase 2	NM_011868	0.447083	9.64212	1.38189e-05	0.365646	9.87495	2.5536e-07	0.389023	11.6374	8.75361e-07	0.384617	10.8121	4.86471e-05
Paqr9	progestin and adipoQ receptor family member IX	NM_198414	0.446531	22.5006	2.67834e-07	0.348959	22.2585	9.85343e-06	0.425693	21.7098	0.00400692	0.433178	23.4862	0.000336191
Slc23a2	solute carrier family 23 (nucleobase transporters), member 2	NM_018824	0.446432	7.02091	4.29534e-05	0.272054	7.56097	7.19275e-06	0.185196	5.84749	0.000134615	0.398568	7.51298	0.000342838
Hlf	hepatic leukemia factor	NM_172563	0.445009	13.8168	8.66648e-07	0.197639	11.5324	1.09131e-05	0.111571	13.7061	0.0280716	0.34515	13.7161	0.000713407
Gale	galactose-4-epimerase, UDP	NM_178389	0.444565	21.6365	1.79777e-05	0.27295	21.1741	0.00169398	0.613298	20.2322	7.26501e-06	0.559513	21.6251	0.000103023
Sgms2	sphingomyelin synthase 2	NM_028943	0.444498	5.00866	2.34229e-05	0.259891	4.42698	2.78741e-06	0.280337	4.29499	2.41692e-05	0.327532	4.84776	0.0048649
Adra1b	adrenergic receptor, alpha 1b	ENSMUST00000067258	0.443663	22.6419	8.64712e-10	0.0576841	22.2386	0.290888	0.236379	2.48924	1.04378e-06	0.348979	0.477629	6.43937e-06
LOC100502705	uncharacterized LOC100502705	---	0.443433	18.6323	1.23293e-06	0.157343	16.771	0.0115442	0.249849	20.8746	0.00138657	0.167706	21.0297	0.104543
NA	NA	---	0.442673	23.0777	8.79033e-05	0.262841	23.398	0.000496848	0.169033	1.21832	0.0604885	0.212376	23.9886	0.0631261
NA	NA	---	0.442507	18.1647	1.00601e-05	0.187726	14.4504	0.0228753	0.0478432	21.0264	0.713718	0.326823	19.0831	0.00230516
Slc4a4	solute carrier family 4 (anion exchanger), member 4	ENSMUST00000148750	0.441656	5.61038	3.32165e-06	0.383164	3.54538	1.80584e-07	0.171542	11.3463	0.000155249	0.378745	6.38009	0.00124712
D730039F16Rik	RIKEN cDNA D730039F16 gene	BC021771	0.440956	22.669	7.48848e-06	0.0441054	0.939816	0.720866	0.192244	0.321926	0.00194353	0.391409	23.7075	7.15278e-06
Vtcn1	V-set domain containing T cell activation inhibitor 1	NM_178594	0.439932	2.74028	2.2387e-05	0.177552	23.2587	0.00166254	0.439739	3.62229	7.90674e-06	0.265794	3.26209	0.0150523
NA	NA	NM_001195258	0.43979	4.87179	1.41774e-06	0.229501	5.95849	0.00378958	0.172515	7.28183	0.0204537	0.207692	4.11456	0.0327431
Gstm4	glutathione S-transferase, mu 4	NM_026764	0.43922	2.38656	5.08789e-07	0.279821	4.58914	2.97134e-05	0.14311	3.386	0.179732	0.311652	3.0153	0.00367028
Enpp3	ectonucleotide pyrophosphatase/phosphodiesterase 3	NM_134005	0.438562	3.72003	8.71569e-07	0.29889	1.12718	6.97951e-07	0.453399	6.36867	7.58255e-06	0.355034	2.89675	0.00310375
Caln1	calneuron 1	NM_181045	0.437916	15.7868	3.99719e-05	0.471071	14.974	2.45915e-08	0.269687	8.38158	0.00969114	0.313364	16.6879	0.0496779
Herpud1	homocysteine-inducible, endoplasmic reticulum stress-inducible, ubiquitin-like domain member 1	NM_022331	0.437889	12.33	9.83669e-05	0.244338	12.1421	0.00220452	0.601694	10.5281	0.000142443	0.34897	12.1302	0.00515565
Col27a1	collagen, type XXVII, alpha 1	NM_025685	0.437164	16.3144	3.54471e-07	0.306096	14.3742	0.000426972	0.117365	20.677	0.533916	0.241734	18.2046	0.00576036
Phf17	PHD finger protein 17	NM_001130184	0.437072	9.28746	1.85225e-07	0.363924	6.52416	1.55231e-09	0.167438	12.289	0.00172081	0.246502	10.1321	0.00319042
Mgll	monoglyceride lipase	NM_001166251	0.436725	15.9537	2.42904e-07	0.136682	13.2912	0.0124851	0.296911	17.7014	2.13324e-05	0.314778	15.8004	0.00523315
NA	NA	---	0.43608	5.63053	3.90624e-05	0.266372	0.810906	0.00429847	0.123859	2.07902	0.481965	0.187618	6.30688	0.0159851
Zc4h2	zinc finger, C4H2 domain containing	ENSMUST00000044382	0.435641	23.1632	1.18625e-06	0.126154	21.4902	0.0692187	0.232759	0.915614	0.013144	0.355964	23.9463	0.00123932
Tnfrsf19	tumor necrosis factor receptor superfamily, member 19	NM_013869	0.435484	8.94976	3.1449e-06	0.33206	8.93738	1.22804e-05	0.180734	21.9766	0.00668113	0.14905	9.87783	0.210749
Klhl21	kelch-like 21	ENSMUST00000097773	0.433109	9.33818	2.31934e-06	0.296605	10.2435	1.39598e-05	0.318414	10.0826	0.000214563	0.29241	9.73873	0.00936021
Szt2	seizure threshold 2	NM_198170	0.432659	21.4138	2.08941e-06	0.240943	22.0213	8.53654e-06	0.194819	20.2267	0.000406401	0.332882	23.9662	0.0001174
Smagp	small cell adhesion glycoprotein	NM_174992	0.432544	1.66977	5.18051e-10	0.532921	0.894502	3.50004e-13	0.0275362	17.2718	0.808858	0.39554	1.412	1.10232e-05
Pdgfc	platelet-derived growth factor, C polypeptide	NM_019971	0.432012	23.6538	4.28903e-06	0.401808	23.5202	8.32116e-07	0.357212	3.19778	1.99438e-06	0.49133	23.6616	0.00033309
Neb	nebulin	NM_010889	0.43194	4.45465	1.46845e-05	0.379813	6.54501	9.2138e-06	0.320052	8.95222	0.0333515	0.214974	10.1908	0.0746534
Skil	SKI-like	NM_011386	0.431269	19.3291	8.57872e-05	0.326831	17.9749	0.000254898	0.23492	16.2067	0.114874	0.398082	19.9156	0.00662539
1810058I24Rik	RIKEN cDNA 1810058I24 gene	NR_027875	0.431105	10.6421	1.99706e-07	0.322856	9.35017	2.13069e-07	0.0483554	0.415217	0.540465	0.359594	13.2086	7.91152e-05
Slc22a15	solute carrier family 22 (organic anion/cation transporter), member 15	NM_001039371	0.429397	23.2761	1.06431e-05	0.218088	1.23094	0.000255596	0.169092	0.425146	0.154489	0.379185	0.951463	0.000104212
NA	NA	NM_007444	0.429014	14.2861	2.60893e-06	0.206188	12.573	0.0394539	0.411217	17.2812	0.00192559	0.684002	14.3901	0.00069897
Crybg3	beta-gamma crystallin domain containing 3	NM_174848	0.428899	18.0766	1.5708e-05	0.353458	17.7615	4.16378e-05	0.185684	20.4312	0.0105106	0.355022	19.4148	0.0528702
Gtf2b	general transcription factor IIB	NM_145546	0.428764	7.61856	2.11252e-06	0.107427	9.58254	0.238872	0.121613	12.4574	0.091363	0.273743	7.36496	0.0579733
Ccdc162	coiled-coil domain containing 162	NM_001177571	0.428554	1.8702	1.40085e-09	0.275762	1.99376	7.17807e-07	0.201934	5.10362	0.00400837	0.410907	2.51219	3.48155e-05
Zcchc11	zinc finger, CCHC domain containing 11	NM_175472	0.428533	8.36862	8.85212e-06	0.270911	9.33455	3.04136e-06	0.238515	5.04537	0.000737305	0.204025	9.94113	0.0667802
Pxdc1	PX domain containing 1	NM_025831	0.428399	22.4964	1.52943e-07	0.192375	22.3469	0.000565785	0.296503	0.0377189	0.000392259	0.512929	0.218351	1.99263e-06
Palld	palladin, cytoskeletal associated protein	NM_001081390	0.427752	18.8425	2.98157e-05	0.259012	18.8855	0.000632152	0.382327	18.4401	0.000953509	0.2451	21.2344	0.0221555
NA	NA	---	0.42731	22.0272	5.5444e-06	0.385481	19.9255	8.03639e-05	0.317361	5.27795	0.00172125	0.382791	23.9237	0.0574045
Elovl5	ELOVL family member 5, elongation of long chain fatty acids (yeast)	NM_134255	0.427109	3.44711	2.25903e-06	0.293882	3.61501	0.000113142	0.110009	22.5325	0.0554367	0.311044	3.566	0.00210546
Arhgap21	Rho GTPase activating protein 21	NM_001128084	0.426153	10.718	1.57856e-06	0.230205	10.9301	2.99968e-05	0.042882	10.8701	0.39167	0.31426	12.2287	5.34575e-07
Rwdd3	RWD domain containing 3	NM_025637	0.42608	1.75021	8.28579e-06	0.189024	4.45237	0.0281851	0.582577	5.61889	3.65014e-08	0.376651	1.88257	0.000207192
Fam134b	family with sequence similarity 134, member B	NM_001034851	0.42338	6.55203	3.15647e-05	0.393761	6.63021	1.095e-07	0.210502	9.13582	0.0349783	0.336437	5.60758	0.0239755
Dhx58	DEXH (Asp-Glu-X-His) box polypeptide 58	NM_030150	0.423339	1.48021	2.38039e-05	0.14336	2.3195	0.0496858	0.349119	22.062	6.15602e-05	0.358416	0.771943	0.00540675
Dynll1	dynein light chain LC8-type 1	NM_019682	0.423269	18.1699	2.70827e-05	0.211466	18.4588	0.00339581	0.210493	18.2644	0.0360578	0.278084	20.4961	0.00186024
Elovl1	elongation of very long chain fatty acids (FEN1/Elo2, SUR4/Elo3, yeast)-like 1	NM_001039176	0.423174	20.4835	1.51218e-07	0.193631	20.1952	2.66036e-05	0.438795	21.2235	1.53308e-06	0.359109	20.3402	1.92758e-06
Abcb11	ATP-binding cassette, sub-family B (MDR/TAP), member 11	ENSMUST00000102709	0.421902	1.16188	4.4207e-09	0.311067	1.4309	3.05288e-09	0.120947	3.52232	0.0127905	0.378759	2.27187	2.41952e-05
NA	NA	NM_177130	0.421228	1.39824	1.67296e-06	0.206057	0.221086	0.000736664	0.206844	5.72515	0.00368654	0.34294	2.55363	0.00144032
Flcn	folliculin	ENSMUST00000102697	0.420794	7.41053	8.06795e-06	0.217413	8.38063	0.00211069	0.327554	5.27727	0.00018377	0.294184	7.00488	0.0205076
Park2	Parkinson disease (autosomal recessive, juvenile) 2, parkin	NM_016694	0.42073	7.98781	1.91242e-08	0.315062	8.42392	6.79157e-06	0.309659	10.1875	0.000114827	0.412624	11.3645	5.66486e-07
Steap3	STEAP family member 3	ENSMUST00000112641	0.420429	0.706265	3.80165e-06	0.182202	23.1533	0.000319421	0.203601	2.88133	0.00638311	0.454259	1.27863	1.30305e-06
Zc3h12d	zinc finger CCCH type containing 12D	NM_172785	0.420369	3.00495	9.55855e-06	0.130749	4.91469	0.0289711	0.209253	5.30755	0.00710475	0.254016	1.66812	0.0110097
Rrp12	ribosomal RNA processing 12 homolog (S. cerevisiae)	NM_199447	0.420266	17.0019	5.90163e-06	0.16115	17.136	0.0209896	0.493742	17.7239	6.98619e-06	0.398438	16.5753	0.000261584
NA	NA	---	0.420064	5.08255	1.54191e-05	0.155514	2.55326	0.555396	0.673068	4.94553	3.14923e-05	0.490916	4.04093	0.00652169
1600002H07Rik	RIKEN cDNA 1600002H07 gene	BC072612	0.419378	17.0425	1.35018e-06	0.222177	15.7868	0.000217556	0.40428	14.4202	0.000119831	0.292362	15.977	0.0426488
NA	NA	NM_016658	0.41885	0.195376	9.83282e-07	0.149879	2.35879	0.0211176	0.0636289	5.88985	0.260928	0.381223	1.60352	1.02798e-08
Ccnjl	cyclin J-like	NM_001045530	0.418703	0.47221	2.99408e-07	0.0851855	0.976838	0.244909	0.0533452	18.3043	0.685341	0.291289	0.206824	0.0241707
Ncam2	neural cell adhesion molecule 2	NM_001113208	0.41868	7.72106	1.80729e-06	0.456254	8.28856	5.81951e-07	0.315531	6.75912	0.00166473	0.077762	3.32612	0.741662
Lasp1	LIM and SH3 protein 1	NM_010688	0.418097	22.2835	2.65913e-06	0.242934	22.1276	1.0861e-05	0.272047	21.2332	1.92098e-05	0.248493	0.0672682	0.00622725
Cpt1a	carnitine palmitoyltransferase 1a, liver	NM_013495	0.417672	9.45068	5.71194e-07	0.300162	10.0414	3.36365e-08	0.384071	11.6887	2.84443e-07	0.398984	10.7171	5.71776e-07
Mab21l2	mab-21-like 2 (C. elegans)	NM_011839	0.417631	20.2428	5.82158e-06	0.230498	21.398	0.000552809	0.185173	14.2295	0.000538556	0.281395	23.0377	0.0306607
Aspg	asparaginase homolog (S. cerevisiae)	NM_001081169	0.416601	6.36319	7.0333e-08	0.286275	7.75316	1.77306e-05	0.212572	10.0399	0.00978133	0.211253	7.3404	0.00151629
Arhgap24	Rho GTPase activating protein 24	NM_029270	0.416025	0.269627	8.30545e-06	0.282313	0.794801	5.02378e-05	0.213457	2.32775	0.00178871	0.358231	2.41625	0.000164422
Slc37a4	solute carrier family 37 (glucose-6-phosphate transporter), member 4	ENSMUST00000034624	0.415915	14.3125	1.93374e-09	0.432092	12.8836	4.62308e-09	0.447676	13.8073	1.00398e-06	0.365457	13.785	0.000173396
Pter	phosphotriesterase related	NM_008961	0.415503	23.2993	9.53853e-05	0.284648	0.0457974	0.00183782	0.471738	23.0883	6.92998e-06	0.481008	1.33659	8.51109e-07
NA	NA	---	0.413813	21.6635	7.73596e-05	0.299116	21.5083	0.000169215	0.295951	5.90749	0.00033085	0.40702	0.538267	0.00144518
Nicn1	nicolin 1	NM_025449	0.413668	23.1188	2.53838e-09	0.166124	0.0882732	2.98928e-05	0.192384	23.5085	0.00040136	0.340127	0.0800298	1.36635e-05
Arsa	arylsulfatase A	NM_009713	0.413457	6.92227	4.07437e-05	0.464433	7.48001	2.28996e-08	0.176301	21.9037	0.00106986	0.320108	7.68331	0.00174926
Scamp1	secretory carrier membrane protein 1	ENSMUST00000022197	0.412042	8.2001	1.56337e-07	0.188093	9.51935	9.37629e-05	0.216662	5.7491	8.31892e-05	0.353245	9.25464	0.000832578
Pptc7	PTC7 protein phosphatase homolog (S. cerevisiae)	NM_177242	0.411874	12.0215	2.88758e-06	0.319568	11.8374	0.000343359	0.316463	12.1056	0.0181583	0.276857	12.7283	0.00410235
Rbms1	RNA binding motif, single stranded interacting protein 1	NM_001141932	0.411792	7.4292	2.35999e-08	0.265794	6.91782	2.20485e-09	0.195897	6.61249	0.00149579	0.306735	7.17451	0.00315174
2009-09-01	septin 9	NM_001113486	0.411253	21.9285	8.08319e-05	0.121937	23.8287	0.00347951	0.226276	22.9292	0.000126751	0.287354	22.8709	0.000121569
NA	NA	---	0.410879	18.104	2.1405e-05	0.389137	17.1748	1.2032e-07	0.163325	19.084	0.00371129	0.20195	19.1702	0.247752
Btbd8	BTB (POZ) domain containing 8	ENSMUST00000094541	0.409543	3.25482	5.95906e-05	0.108352	5.71351	0.0822228	0.173611	1.67824	0.0362673	0.0200885	23.6173	0.964764
Nop2	NOP2 nucleolar protein	NM_138747	0.408414	15.3583	1.09857e-05	0.197114	16.2814	0.0122637	0.565445	16.1556	1.79667e-05	0.300455	15.1204	0.00424992
Arhgef10l	Rho guanine nucleotide exchange factor (GEF) 10-like	ENSMUST00000164152	0.408291	2.47622	1.72282e-06	0.167165	2.92351	0.00885543	0.24326	4.23056	0.000332479	0.364786	2.90953	0.00426477
A230050P20Rik	RIKEN cDNA A230050P20 gene	NM_175687	0.407127	22.6839	7.07256e-05	0.361865	23.8087	2.30904e-08	0.127401	1.19876	0.0211223	0.434345	0.460347	3.5446e-05
Hexim1	hexamethylene bis-acetamide inducible 1	NM_138753	0.406494	17.5759	1.15295e-07	0.280747	17.604	5.19602e-06	0.350741	18.585	0.000227759	0.248667	18.9301	0.040192
P2ry1	purinergic receptor P2Y, G-protein coupled 1	NM_008772	0.405806	13.2839	7.38489e-05	0.49369	11.5521	6.89897e-08	0.1775	13.8791	0.0408027	0.42537	12.5631	4.02592e-05
C2cd2l	C2 calcium-dependent domain containing 2-like	NM_027909	0.405641	12.7459	1.2896e-06	0.180548	13.1101	0.0258912	0.464113	15.2617	4.91092e-07	0.396641	13.1928	1.75989e-06
Nlrp12	NLR family, pyrin domain containing 12	NM_001033431	0.405232	1.50094	4.03094e-06	0.203484	18.789	0.0186527	0.567609	9.01244	0.000277291	0.239723	2.32004	0.0057756
NA	NA	NM_016739	0.405149	22.1933	2.24422e-07	0.291195	22.4184	7.40858e-09	0.0902377	22.9254	0.0665379	0.407675	23.309	5.6043e-08
Pid1	phosphotyrosine interaction domain containing 1	NM_001003948	0.404538	23.3363	6.21936e-09	0.313701	23.9701	2.59054e-08	0.103461	5.78518	0.0102091	0.357869	0.0869557	2.00673e-07
Ralgps1	Ral GEF with PH domain and SH3 binding motif 1	NM_175211	0.403923	0.424361	5.86918e-05	0.106509	4.27142	0.181134	0.308489	1.05719	0.000786499	0.346914	0.693964	0.00269199
Lyst	lysosomal trafficking regulator	NM_010748	0.403913	16.5378	3.59998e-06	0.112121	16.066	0.0949677	0.024878	14.8462	0.900753	0.211866	16.4245	0.0815672
Tjp2	tight junction protein 2	NM_001198985	0.403411	22.9646	2.89948e-06	0.16471	23.3485	0.0029699	0.138295	22.2754	0.0815861	0.372135	1.89056	0.00105476
Slc18b1	solute carrier family 18, subfamily B, member 1	NM_183116	0.403374	22.6943	3.36232e-05	0.254285	21.6204	2.05672e-05	0.0851318	0.649572	0.301702	0.433929	22.27	3.53983e-07
Kpnb1	karyopherin (importin) beta 1	NM_008379 // NM_008379	0.403096	20.631	4.01054e-07	0.114633	21.3006	0.0410116	0.468522	21.812	1.76536e-07	0.450411	21.8089	0.000106452
Agpat6	1-acylglycerol-3-phosphate O-acyltransferase 6 (lysophosphatidic acid acyltransferase, zeta)	NM_018743	0.402987	14.9382	9.20169e-08	0.326752	13.6954	3.66805e-06	0.176513	22.2737	0.0019219	0.212313	12.957	0.0186539
Bok	BCL2-related ovarian killer protein	NM_016778	0.402971	2.27849	1.4597e-06	0.247153	21.6596	1.06346e-06	0.347124	8.06154	0.000598903	0.32442	1.80921	0.00860748
Tbc1d15	TBC1 domain family, member 15	NM_025706	0.402913	7.29505	9.54598e-07	0.202529	9.15552	3.06554e-05	0.346158	7.7212	2.48644e-05	0.193785	7.32152	0.000675319
Sdr9c7	4short chain dehydrogenase/reductase family 9C, member 7	NM_027301	0.402776	23.1301	7.16806e-06	0.487235	0.0899586	5.30439e-08	0.125032	19.8852	0.0491787	0.552535	0.0184723	2.181e-06
Tmem184a	transmembrane protein 184a	NM_001161548	0.401918	3.86973	1.6142e-05	0.281522	6.35669	2.23954e-05	0.168403	6.21545	0.00430334	0.31339	5.75017	0.0289492
Pik3ap1	phosphoinositide-3-kinase adaptor protein 1	NM_031376	0.401198	8.50132	2.07409e-07	0.166136	6.75852	0.00305845	0.134378	14.5989	0.00215869	0.358471	8.66642	0.000904925
Samd1	sterile alpha motif domain containing 1	NM_001081415	0.401119	16.6496	3.29073e-05	0.258805	16.366	0.000403944	0.338919	18.6604	0.000114567	0.399141	16.3407	5.85546e-05
Mmab	methylmalonic aciduria (cobalamin deficiency) type B homolog (human)	NM_029956	0.40101	23.7421	2.20313e-06	0.207454	2.95529	0.0164754	0.43861	21.9958	0.000338848	0.473195	22.872	0.0093987
Plin4	perilipin 4	NM_020568	0.400847	15.0631	6.0974e-05	0.188404	16.5173	0.0114772	0.595871	13.5668	1.47678e-05	0.254069	12.6262	0.0167768
Stbd1	starch binding domain 1	NM_175096	0.40056	11.3641	2.1917e-05	0.187358	12.5223	0.000586265	0.245116	15.4708	0.000201456	0.275874	11.3678	0.0480854
Usp36	ubiquitin specific peptidase 36	ENSMUST00000106296	0.399626	12.6432	7.66679e-06	0.225773	10.7288	0.000913486	0.586847	14.5794	5.14655e-06	0.320241	13.2127	0.00404226
Nbeal2	neurobeachin-like 2	NM_183276	0.399362	19.7775	2.085e-06	0.20486	18.9535	5.89798e-07	0.358646	19.315	9.76605e-06	0.283424	21.384	0.00013031
Lrp5	low density lipoprotein receptor-related protein 5	NM_008513	0.399354	0.708	5.87885e-08	0.351418	0.019914	4.82407e-09	0.103579	12.5149	0.0135664	0.352118	1.72457	0.00236089
NA	NA	NR_045997	0.398986	19.8949	7.95348e-06	0.174012	18.1118	0.00446173	0.139994	6.99762	0.121712	0.303457	20.8469	0.016664
Tmem144	transmembrane protein 144	NM_027495	0.398194	3.0004	2.98255e-06	0.256261	5.37652	0.000166835	0.232805	3.11248	0.00220133	0.214648	1.41668	0.00350976
Mmp19	matrix metallopeptidase 19	NM_021412	0.397888	20.8491	6.92414e-07	0.0481616	0.805486	0.480977	0.225253	22.8824	0.00110765	0.183322	22.2298	0.063817
Dcun1d4	DCN1, defective in cullin neddylation 1, domain containing 4 (S. cerevisiae)	ENSMUST00000087181	0.397555	9.21331	3.55048e-05	0.349021	6.68169	1.7079e-08	0.114772	14.8954	0.0572306	0.36375	10.2582	9.94485e-06
Tmem180	transmembrane protein 180	NM_029186	0.397417	23.79	2.08408e-06	0.141676	23.181	0.00862951	0.151233	22.5092	0.0515182	0.275109	0.119824	0.000554079
Tmco6	transmembrane and coiled-coil domains 6	NM_028036	0.397207	2.77965	4.49352e-07	0.0621045	5.52515	0.552326	0.105078	4.79063	0.217806	0.440534	1.57107	0.000204222
Ccdc28a	coiled-coil domain containing 28A	NM_144820	0.397133	2.71188	3.26481e-08	0.00543495	17.0017	0.995532	0.460785	4.69167	1.14986e-05	0.363887	2.80028	0.000208809
NA	NA	---	0.396773	2.29589	7.44539e-06	0.0873193	8.20024	0.650948	0.628746	3.93115	7.95484e-06	0.303991	1.44672	0.037817
NA	NA	NM_183262	0.395278	12.2265	6.97842e-06	0.392662	11.8291	8.89945e-08	0.0674997	7.01826	0.321406	0.380442	12.7331	2.89807e-05
Susd1	sushi domain containing 1	NM_001163288	0.395152	13.996	2.01406e-06	0.378888	12.6887	5.81344e-09	0.0719675	9.1632	0.29418	0.275736	14.1969	0.0159278
Skp2	S-phase kinase-associated protein 2 (p45)	NM_145468	0.393985	17.0588	1.30299e-05	0.333296	18.743	0.000351579	0.35706	18.813	0.000477685	0.30567	18.4856	0.0180674
Mocos	molybdenum cofactor sulfurase	NM_026779	0.393507	0.704037	2.91703e-08	0.185771	0.594444	5.77455e-05	0.066754	0.631966	0.0814359	0.313387	1.82724	0.0028234
Tbc1d7	TBC1 domain family, member 7	NM_001252639	0.393241	23.5144	2.73837e-05	0.0223777	1.4885	0.923211	0.124164	20.5077	0.0890034	0.319444	22.1055	0.00125991
Fmo5	flavin containing monooxygenase 5	NM_001161765	0.393158	17.0281	2.80536e-11	0.269408	14.7097	2.42523e-07	0.0418417	18.1791	0.772189	0.215623	17.4742	0.162931
Proser2	proline and serine rich 2	NM_001159657	0.392854	19.6418	3.82563e-06	0.248595	19.8972	0.0010588	0.235894	17.1855	0.00603243	0.36195	23.1101	2.18996e-06
Rhbdd2	rhomboid domain containing 2	NM_146002	0.39241	14.3471	1.2797e-08	0.463125	12.7855	1.20435e-10	0.0762738	19.9107	0.294353	0.338204	14.4063	0.00017217
NA	NA	---	0.392368	3.599	6.51402e-05	0.309689	4.7635	0.000279429	0.161221	6.61324	0.0409252	0.0764152	11.318	0.481582
Syne3	spectrin repeat containing, nuclear envelope family member 3	NM_001042699	0.392142	12.2013	9.54329e-07	0.240567	10.4347	1.56119e-05	0.0708651	13.7007	0.289607	0.323049	10.1987	3.61422e-05
Narf	nuclear prelamin A recognition factor	NM_026272	0.391835	9.54718	2.44506e-06	0.458321	9.54129	3.3069e-11	0.101024	5.69275	0.316196	0.382996	11.0938	3.49685e-05
Clcn6	chloride channel 6	NM_011929	0.391651	22.8043	5.86464e-07	0.0775734	23.7838	0.439835	0.268273	22.3739	0.00369601	0.471386	0.782042	2.66721e-06
Als2cl	ALS2 C-terminal like	NM_001146060	0.391622	21.1949	9.30761e-05	0.157618	20.406	0.0202212	0.0757173	17.9161	0.44656	0.27625	0.0682755	0.001355
Plekha8	pleckstrin homology domain containing, family A (phosphoinositide binding specific) member 8	NM_001164361	0.391474	14.952	3.24097e-07	0.205104	14.0994	0.00124933	0.222276	16.7812	0.00297699	0.308687	14.4125	0.00808405
Zbtb21	zinc finger and BTB domain containing 21	NM_175428	0.391379	21.6133	6.26886e-06	0.257793	18.3211	1.66092e-05	0.308063	18.0464	1.95845e-06	0.401233	20.4936	0.0013553
Uri1	URI1, prefoldin-like chaperone	NM_011274	0.391057	9.45184	1.13359e-05	0.18795	10.4468	0.000147041	0.083982	7.92896	0.139009	0.271285	10.1384	5.42435e-06
Slc2a2	solute carrier family 2 (facilitated glucose transporter), member 2	NM_031197	0.391003	10.0551	1.50435e-07	0.383435	9.23143	1.73847e-08	0.283613	10.0164	8.46549e-05	0.291734	11.7577	4.13843e-05
Pprc1	peroxisome proliferative activated receptor, gamma, coactivator-related 1	NM_001081214	0.390915	12.4925	1.92637e-05	0.0817069	9.64094	0.451657	0.54364	14.9967	1.77632e-05	0.390072	12.8109	0.00620599
Wrnip1	Werner helicase interacting protein 1	NM_030215	0.390758	22.7007	2.09676e-09	0.311841	21.8014	2.07028e-06	0.230727	6.2207	0.000603212	0.39053	1.14956	0.000595701
Wipf3	WAS/WASL interacting protein family, member 3	ENSMUST00000132855	0.390705	10.7654	4.01352e-05	0.390419	9.60749	4.91469e-07	0.149802	6.47195	0.153794	0.401049	11.683	0.000361311
Rnf144a	ring finger protein 144A	NM_001081977	0.390363	0.133364	5.83048e-07	0.160164	22.8676	0.000831986	0.0159533	1.06665	0.960254	0.517278	1.84684	5.13423e-06
Tns1	tensin 1	NM_027884	0.390198	15.9217	5.416e-07	0.159097	13.4199	0.00289257	0.294111	14.5525	0.00195334	0.254604	15.4978	0.00303014
Sftpa1	surfactant associated protein A1	ENSMUST00000170719	0.390047	14.4754	1.21751e-05	0.213843	14.6729	0.0237613	0.41395	12.5955	0.000987639	0.276844	14.153	0.0288158
Tmc7	transmembrane channel-like gene family 7	ENSMUST00000044195	0.389738	15.4277	6.82304e-06	0.358711	13.6985	3.35188e-05	0.144198	12.6595	0.129859	0.257561	17.5083	0.0432865
NA	NA	NM_013549	0.389497	18.6909	6.41992e-05	0.217418	19.1498	0.0013911	0.364029	18.7535	1.81181e-06	0.196516	21.4334	0.000452251
NA	NA	NM_013549	0.389497	18.6909	6.41992e-05	0.217418	19.1498	0.0013911	0.364029	18.7535	1.81181e-06	0.196516	21.4334	0.000452251
Baz1b	bromodomain adjacent to zinc finger domain, 1B	ENSMUST00000002825	0.388282	14.7567	8.0212e-09	0.215317	14.5968	8.04098e-05	0.241318	17.362	0.000256653	0.236461	15.0521	0.00916085
Olfr1034	olfactory receptor 1034	NM_001011872	0.388142	20.1622	7.2581e-07	0.358486	19.0383	0.000209226	0.188286	20.9894	0.110737	0.525959	22.0457	7.05243e-06
Trib3	tribbles homolog 3 (Drosophila)	NM_175093	0.388093	6.45452	1.89165e-05	0.224338	7.45271	0.00712562	0.196441	7.14878	0.110471	0.477948	6.82998	0.000566384
Ctc1	CTS telomere maintenance complex component 1	NR_026565	0.387114	4.49341	7.28948e-06	0.182064	5.25957	0.00329847	0.253514	5.32346	0.000123496	0.166202	5.13418	0.171067
Inhbc	inhibin beta-C	NM_010565	0.386663	18.2884	2.95514e-06	0.277742	20.5716	0.000136954	0.298998	20.5163	1.0785e-05	0.274788	18.2854	0.0520228
Spata13	spermatogenesis associated 13	NM_001033272	0.386479	5.89833	2.31198e-07	0.219973	6.17323	0.000501619	0.378785	3.3644	1.88137e-06	0.254347	4.25887	0.0483325
2410006H16Rik	RIKEN cDNA 2410006H16 gene	NR_030738	0.38536	7.99475	2.39773e-05	0.176665	9.31393	0.002433	0.444732	10.829	4.55449e-06	0.395765	9.41401	0.00290473
Ppa1	pyrophosphatase (inorganic) 1	ENSMUST00000020286	0.385183	20.3	5.74381e-06	0.212014	17.5793	0.000289562	0.252227	22.0271	0.00131198	0.254745	22.5305	0.000160767
4930556M19Rik	RIKEN cDNA 4930556M19 gene	NR_045063	0.385158	22.5305	5.13066e-06	0.221522	0.154859	3.29066e-05	0.0597428	10.5428	0.517764	0.2603	23.7459	0.000554896
Mcu	mitochondrial calcium uniporter	NM_001033259	0.384676	1.35571	2.12359e-09	0.340385	2.07685	4.44694e-09	0.280319	3.17551	1.03928e-05	0.341737	2.45392	6.21489e-05
Dpp9	dipeptidylpeptidase 9	NM_172624	0.383861	23.0284	3.03384e-09	0.231639	23.2898	5.11726e-07	0.191086	20.6868	0.000495211	0.335665	0.220747	8.46203e-05
Acss2	acyl-CoA synthetase short-chain family member 2	ENSMUST00000029135	0.38347	1.79484	5.34354e-05	0.186943	8.4244	0.107527	0.244302	0.0995675	0.0462421	0.481318	2.14738	0.00309063
1810009A15Rik	RIKEN cDNA 1810009A15 gene	BC047099	0.383206	18.3536	1.62022e-06	0.244383	18.8643	0.000339938	0.255049	18.0034	0.000446559	0.339335	18.6173	0.000164809
St3gal1	ST3 beta-galactoside alpha-2,3-sialyltransferase 1	NM_009177	0.383205	22.5709	7.196e-09	0.342303	21.8856	4.12749e-08	0.264208	19.0949	0.000134602	0.279955	0.909641	0.000398391
Foxk1	forkhead box K1	NM_199068	0.3831	6.96374	2.66901e-06	0.212577	7.7638	0.000197513	0.363095	5.37084	2.08897e-05	0.314746	6.79538	0.00527261
Sipa1l2	signal-induced proliferation-associated 1 like 2	NM_001081337	0.382792	12.0744	5.46195e-05	0.237014	9.49692	0.000134916	0.0117641	22.735	0.971298	0.429404	10.6985	0.00131757
NA	NA	---	0.382597	12.7151	1.53159e-05	0.148035	23.1949	0.217978	0.110847	12.477	0.570297	0.120292	11.9851	0.769696
Agxt	alanine-glyoxylate aminotransferase	ENSMUST00000027491	0.382541	4.28165	4.34517e-09	0.253978	5.79239	1.20922e-06	0.182313	4.80168	0.000420512	0.197718	5.99057	0.0131117
Pcmtd2	protein-L-isoaspartate (D-aspartate) O-methyltransferase domain containing 2	ENSMUST00000029116	0.382208	5.22456	7.41114e-07	0.151318	6.95097	0.000466727	0.482511	6.48031	4.38334e-06	0.277635	5.56585	0.00162296
Mtnr1a	melatonin receptor 1A	ENSMUST00000067984	0.382011	3.03235	6.7784e-05	0.269878	0.0269317	0.000183927	0.0850355	9.66001	0.612707	0.35687	1.77708	0.0161251
Ankrd23	ankyrin repeat domain 23	NM_153502	0.381605	21.3666	6.05023e-05	0.40852	20.7129	1.61131e-10	0.172626	16.3585	0.0259851	0.281028	23.0772	0.00108437
Acox2	acyl-Coenzyme A oxidase 2, branched chain	ENSMUST00000164598	0.381432	23.7081	3.81334e-08	0.0939815	0.0678241	0.0758533	0.212941	6.98907	1.82522e-05	0.287359	1.21246	0.000574431
Fermt2	fermitin family homolog 2 (Drosophila)	NM_146054	0.381318	1.12108	7.34295e-08	0.266287	0.575666	1.32197e-08	0.249097	3.65804	0.000286549	0.389949	1.79395	0.000633054
Ugp2	UDP-glucose pyrophosphorylase 2	NM_139297	0.381138	9.35435	2.14824e-08	0.284097	7.57702	1.92095e-08	0.145159	8.21667	0.00716156	0.349364	9.86543	7.02996e-06
Caprin2	caprin family member 2	ENSMUST00000111569	0.380693	6.14172	6.73864e-05	0.0567384	7.09255	0.471531	0.35016	6.87221	0.000450488	0.27711	5.33882	0.00468091
Tmed5	transmembrane emp24 protein transport domain containing 5	ENSMUST00000002837	0.380548	10.181	1.23178e-05	0.174226	11.1483	0.00776628	0.234746	17.3438	0.000204734	0.314658	12.1707	0.00102913
Pfkfb2	6-phosphofructo-2-kinase/fructose-2,6-biphosphatase 2	NR_027859	0.379958	13.5222	2.75739e-05	0.264318	12.8517	1.62406e-05	0.319924	13.7865	0.00544372	0.28717	12.555	0.000771062
Stat5a	signal transducer and activator of transcription 5A	NM_011488	0.379806	22.2784	8.71593e-05	0.197564	21.36	0.000952456	0.0583082	1.62239	0.471538	0.285885	0.22315	0.000308334
Commd7	COMM domain containing 7	NM_001195390	0.379749	23.7431	6.63755e-07	0.200028	22.8095	0.000277312	0.0727242	4.84137	0.228032	0.281022	23.4664	0.125375
Zbtb10	zinc finger and BTB domain containing 10	NM_177660	0.379483	6.37746	8.24861e-06	0.22279	8.6897	0.001056	0.166932	10.4518	0.0924324	0.0628303	7.69902	0.79183
NA	NA	ENSMUST00000115621 // ENSMUST00000115621	0.379079	12.9141	8.75378e-07	0.356381	10.9515	2.65823e-07	0.20924	13.0673	0.000501801	0.327814	12.1434	1.92204e-06
Nt5c3	5'-nucleotidase, cytosolic III	NM_001252374	0.379073	6.6757	3.86934e-06	0.226438	10.0377	0.000126836	0.170653	5.46718	0.0539321	0.24101	7.64884	0.00969408
Fam160a1	family with sequence similarity 160, member A1	NM_172682	0.37891	1.03809	4.52456e-07	0.235655	23.507	5.76094e-05	0.237233	5.44312	0.0695232	0.464237	0.772122	0.000104634
Lnx2	ligand of numb-protein X 2	NM_080795	0.378877	21.4991	1.07195e-07	0.265473	21.0326	6.83326e-07	0.150674	19.4297	0.040606	0.346419	23.189	4.31544e-06
Cbs	cystathionine beta-synthase	ENSMUST00000067801	0.378875	2.09512	4.56165e-14	0.343825	2.40294	2.9888e-12	0.117662	0.498718	0.00624394	0.3505	3.73635	0.000124393
Hykk	hydroxylysine kinase 1	NM_177351	0.378615	4.77172	1.9627e-05	0.190154	5.94582	0.00757563	0.491404	7.44095	9.14715e-06	0.312236	5.68542	0.019366
Leo1	Leo1, Paf1/RNA polymerase II complex component, homolog (S. cerevisiae)	NM_001039522	0.377972	22.2306	6.49296e-10	0.219122	22.8679	8.90353e-05	0.239729	21.0738	0.00116528	0.391764	23.4531	3.21793e-05
Rad51c	RAD51 homolog C	ENSMUST00000067692	0.377841	19.5763	5.11345e-06	0.342971	18.1062	4.66259e-07	0.221785	20.7209	0.0102428	0.254174	19.2153	0.0140314
Stim2	stromal interaction molecule 2	NM_001081103	0.376252	14.713	2.41199e-09	0.276814	12.3295	2.93506e-06	0.176599	23.583	0.0130035	0.316577	16.2312	0.000932383
Haus4	HAUS augmin-like complex, subunit 4	NM_145462	0.376192	8.19329	1.35594e-06	0.156032	7.52217	0.0165754	0.371121	6.27919	4.91884e-05	0.230607	11.7096	0.000800125
Slc46a3	solute carrier family 46, member 3	NM_027872	0.376049	17.1188	2.19057e-06	0.272619	14.417	0.000514976	0.171996	0.247272	0.00433112	0.300737	18.1807	0.0633772
Zfyve26	zinc finger, FYVE domain containing 26	NM_001008550	0.375743	4.11147	1.00269e-06	0.176216	4.93335	0.00173206	0.203043	4.66905	0.000127126	0.251255	4.85525	0.0320057
Tk1	thymidine kinase 1	ENSMUST00000026661	0.375185	16.0735	8.90913e-07	0.508361	13.4836	6.99783e-08	0.496205	4.33615	2.62257e-09	0.193995	15.9866	0.0708742
Arhgef37	Rho guanine nucleotide exchange factor (GEF) 37	NM_177828	0.374535	22.5362	6.61494e-05	0.1834	13.4062	0.030419	0.171276	3.31835	0.00402851	0.289526	0.182569	0.0537048
Fam57a	family with sequence similarity 57, member A	ENSMUST00000094014	0.374217	20.056	1.34512e-05	0.119361	18.849	0.00851464	0.187143	16.8439	0.00861256	0.300722	18.8922	0.00436277
Rasa2	RAS p21 protein activator 2	ENSMUST00000034984	0.373679	11.064	7.36866e-05	0.072626	10.2529	0.305346	0.0297478	12.4076	0.813979	0.114021	9.61682	0.171655
Ap4m1	adaptor-related protein complex AP-4, mu 1	NM_021392	0.373523	5.84252	1.1249e-05	0.152179	7.46052	0.00421199	0.242638	8.3366	0.000779899	0.26404	5.90463	0.00440855
Asb13	ankyrin repeat and SOCS box-containing 13	NM_178283	0.372619	22.6161	3.06883e-09	0.249579	23.4386	1.4618e-06	0.142092	21.4441	0.00459906	0.35022	23.2042	7.13624e-07
Rnf141	ring finger protein 141	NM_025999	0.372312	1.96038	2.17782e-06	0.242444	2.36784	2.23581e-06	0.140862	1.68701	0.000441803	0.285712	0.668201	0.000243567
Itpk1	inositol 1,3,4-triphosphate 5/6 kinase	NM_172584	0.372022	21.696	4.50599e-06	0.128206	21.8083	0.0254632	0.25635	22.363	0.00247116	0.248882	22.4125	0.00533474
NA	NA	---	0.371973	8.41282	5.92703e-05	0.0977939	9.59325	0.25613	0.319341	12.0809	0.000564188	0.276157	10.2675	0.0161723
Avl9	AVL9 homolog (S. cerevisiase)	NM_030235	0.371965	4.18606	7.04469e-06	0.0501628	7.14892	0.689528	0.431023	4.99787	2.26934e-05	0.301571	4.71327	0.0165587
Atg2a	autophagy related 2A	ENSMUST00000045351	0.371472	7.37298	2.1153e-07	0.214648	7.76809	0.000134854	0.197386	10.4378	0.0054862	0.354296	8.91605	0.000259822
Pxdn	peroxidasin homolog (Drosophila)	NM_181395	0.371446	2.25909	4.63732e-07	0.145839	1.99078	0.0226963	0.118786	1.71573	0.111303	0.235694	1.48263	0.0206218
Atp1b1	ATPase, Na+/K+ transporting, beta 1 polypeptide	NM_009721	0.369882	11.6199	4.34777e-07	0.208015	8.05465	0.000554929	0.453371	17.7174	7.11414e-05	0.212837	12.4167	0.00066369
Pstpip2	proline-serine-threonine phosphatase-interacting protein 2	NM_013831 // NM_013831	0.369708	1.14769	5.297e-05	0.140011	7.57441	0.239236	0.568066	21.532	0.000219713	0.487453	23.5615	0.00765976
Acnat1	acyl-coenzyme A amino acid N-acyltransferase 1	NM_001164565	0.367922	20.8462	1.34199e-05	0.336492	21.9541	1.63529e-07	0.0557717	13.7149	0.221501	0.340171	0.212577	4.96382e-06
Zfand4	zinc finger, AN1-type domain 4	ENSMUST00000112900	0.367462	23.5311	1.02464e-05	0.120983	17.36	0.214258	0.651514	3.70389	5.38914e-06	0.505075	23.8187	4.77997e-05
Gramd4	GRAM domain containing 4	NM_172611	0.367354	22.6526	4.41725e-06	0.0602014	22.0675	0.54456	0.224482	1.31973	0.00538531	0.432086	23.7673	5.42897e-05
Taf1d	TATA box binding protein (Tbp)-associated factor, RNA polymerase I, D	NR_028401	0.367352	10.547	5.45309e-06	0.129503	7.33548	0.0771908	0.354603	16.2676	0.00374177	0.248131	11.7132	0.107263
NA	NA	---	0.367181	9.06355	4.96462e-05	0.176328	10.6701	0.00778315	0.407407	11.686	3.14918e-05	0.277008	8.80159	0.000515233
Nme7	NME/NM23 family member 7	NM_138314	0.36711	5.92548	8.21933e-05	0.283245	6.91289	2.43949e-05	0.39691	7.1843	4.51393e-05	0.19199	7.10082	0.0479023
Ivns1abp	influenza virus NS1A binding protein	NM_054102	0.366705	13.2092	2.81813e-07	0.36494	13.7134	7.87647e-08	0.296273	12.4305	0.000348696	0.305006	14.9607	0.00431569
Ahsa1	AHA1, activator of heat shock protein ATPase 1	NM_146036	0.366643	19.0166	2.56154e-06	0.276345	17.8333	4.90162e-08	0.299216	20.6731	7.43519e-06	0.160181	19.553	0.0518466
4833420G17Rik	RIKEN cDNA 4833420G17 gene	NM_001113550	0.366425	8.23704	2.78545e-07	0.2109	9.62033	0.000103184	0.401851	7.69189	4.57035e-05	0.174491	6.9771	0.0276944
Cpeb2	cytoplasmic polyadenylation element binding protein 2	NM_175937	0.366028	1.85981	1.39477e-06	0.0662879	19.166	0.676043	0.478437	5.64265	0.00240123	0.407423	2.20971	0.000835945
Pgm2l1	phosphoglucomutase 2-like 1	NM_027629	0.36584	13.3171	4.15263e-05	0.416841	14.3648	2.11469e-08	0.115482	19.6399	0.143143	0.230566	13.6648	0.0997845
Ddx60	DEAD (Asp-Glu-Ala-Asp) box polypeptide 60	NM_001081215	0.365596	3.52336	3.1563e-05	0.292381	4.11418	1.8275e-05	0.343026	1.69246	0.000113271	0.271972	1.93597	0.0373611
Elovl6	ELOVL family member 6, elongation of long chain fatty acids (yeast)	NM_130450	0.365491	15.1624	2.34494e-05	0.49568	11.6509	2.762e-05	0.860342	21.0539	5.79567e-05	0.23789	14.6131	0.198015
Gpr97	G protein-coupled receptor 97	NM_173036	0.364785	4.61264	1.74542e-05	0.250541	5.34192	3.26359e-05	0.109131	5.62221	0.0115188	0.230603	4.49064	0.0409188
Arhgap18	Rho GTPase activating protein 18	ENSMUST00000039557	0.364265	4.86343	5.20297e-08	0.254648	5.51906	1.52485e-05	0.278253	0.533396	0.00011538	0.353392	4.52279	0.000477885
Ndufaf4	NADH dehydrogenase (ubiquinone) 1 alpha subcomplex, assembly factor 4	NM_026742	0.36412	14.8766	8.99213e-09	0.232475	14.0511	0.000391392	0.404721	17.93	1.1595e-05	0.320892	14.9053	0.0251107
Wipi1	WD repeat domain, phosphoinositide interacting 1	ENSMUST00000103060	0.364093	6.67796	5.28861e-05	0.153727	12.0813	0.0208326	0.462218	9.85797	2.05954e-05	0.230483	11.0333	0.02513
P2rx4	purinergic receptor P2X, ligand-gated ion channel 4	ENSMUST00000031429	0.36402	8.1509	1.31497e-07	0.1465	9.18841	0.000759778	0.247487	8.34756	0.000116166	0.252627	9.20903	0.00082836
NA	NA	ENSMUST00000122965	0.363251	0.967279	5.74333e-07	0.237516	3.12997	1.44741e-05	0.128527	6.25364	0.0841493	0.337415	2.11707	7.03089e-05
Elmod3	ELMO/CED-12 domain containing 3	NM_144917	0.36318	20.6214	2.85213e-07	0.219397	17.723	0.000129932	0.142006	10.536	0.0829925	0.241035	21.6196	0.00115878
Pld1	phospholipase D1	NM_001164056	0.362294	1.37089	2.59066e-05	0.202236	0.647947	0.00252534	0.204793	4.09664	0.000834941	0.361683	0.809013	1.7171e-05
Commd10	COMM domain containing 10	NM_178377	0.361263	4.466	2.24145e-05	0.174217	4.92403	0.00166438	0.225076	3.32231	9.18949e-05	0.219466	3.8091	0.302348
Lss	lanosterol synthase	ENSMUST00000048678	0.360956	22.6238	8.54943e-05	0.0693535	15.6136	0.823838	0.832353	21.2597	1.35349e-05	0.730396	23.6332	3.08842e-05
Rad9a	RAD9 homolog A	NM_011237	0.360836	20.9189	1.38884e-06	0.223596	21.8379	5.29404e-06	0.166846	21.3024	0.0710307	0.351847	21.9677	2.96071e-06
Nop16	NOP16 nucleolar protein	NM_178605	0.360774	18.9805	7.78461e-06	0.314594	18.1113	3.68681e-07	0.184021	16.263	0.00115922	0.257767	19.2443	0.0085782
Klf11	Kruppel-like factor 11	NM_178357	0.360728	5.45056	2.57902e-05	0.0886115	9.20128	0.207829	0.271367	5.76646	0.000227961	0.175052	4.55515	0.0461572
Ido2	indoleamine 2,3-dioxygenase 2	NM_145949	0.360701	22.0564	5.76559e-06	0.105336	14.9521	0.139872	0.111233	4.08992	0.0402252	0.299495	23.1782	0.000156578
Mknk2	MAP kinase-interacting serine/threonine kinase 2	ENSMUST00000072616	0.36042	11.8944	7.23426e-05	0.707746	12.3564	1.97523e-10	0.133546	6.74433	0.316581	0.381699	12.5179	0.00203406
Mov10	Moloney leukemia virus 10	NM_008619	0.360059	5.90553	2.70855e-06	0.262531	6.75896	9.76387e-06	0.410114	7.71874	1.7242e-07	0.295148	7.07753	0.0362678
Ubxn1	UBX domain protein 1	NM_146093	0.360035	3.27381	3.70938e-13	0.360051	2.77707	4.95969e-09	0.142132	8.95492	0.0145228	0.274186	4.9869	0.00331997
Mcc	mutated in colorectal cancers	NM_001085374	0.359637	1.80455	2.40425e-06	0.15498	1.47763	0.0559133	0.416923	4.44117	0.000264117	0.537453	1.70583	2.99217e-05
Nox4	NADPH oxidase 4	ENSMUST00000032781	0.359164	8.09509	3.84441e-07	0.214795	7.11317	0.00013386	0.292218	8.43268	0.00318316	0.229178	10.2783	0.00033966
1700049G17Rik	RIKEN cDNA 1700049G17 gene	NM_028538	0.35886	0.981297	7.25668e-05	0.145432	22.0144	0.153604	0.32465	4.83189	0.00103998	0.225332	23.9465	0.0362369
Tbc1d16	TBC1 domain family, member 16	NM_172443	0.358736	11.3208	4.11962e-06	0.260612	9.71843	5.00619e-06	0.203006	12.651	0.000894534	0.340956	11.5349	7.50513e-06
NA	NA	NM_016851	0.358414	1.43147	1.0031e-06	0.21013	22.6016	0.000110885	0.279842	2.13763	2.68955e-05	0.472916	1.23554	0.00016329
NA	NA	---	0.358142	14.829	4.09197e-05	0.123405	23.1869	0.172439	0.0834485	12.2936	0.564106	0.0331172	12.6866	0.981955
Hdac5	histone deacetylase 5	NM_001077696	0.357234	21.3959	1.53595e-06	0.20956	20.2709	0.000227537	0.267918	5.2224	1.92088e-08	0.360596	23.9285	5.40411e-06
Slc25a35	solute carrier family 25, member 35	NM_028048	0.357039	20.1967	2.59074e-05	0.107979	23.2018	0.0705047	0.404786	21.5075	4.09337e-05	0.343846	21.8571	0.00136553
Pla2g12b	phospholipase A2, group XIIB	ENSMUST00000009790	0.357025	1.3282	2.24271e-08	0.264383	0.426097	4.53929e-08	0.0807348	10.0922	0.0183942	0.293709	1.92852	5.64082e-05
Dhfr	dihydrofolate reductase	NM_010049	0.356846	7.3926	9.68366e-06	0.312123	9.26463	1.70667e-06	0.30844	7.19883	0.000219562	0.210304	11.7599	0.00837449
4932438A13Rik	RIKEN cDNA 4932438A13 gene	NM_172679	0.355985	22.9546	7.14598e-12	0.303221	23.2006	3.80877e-09	0.091406	1.69938	0.00420816	0.385719	1.28215	4.64265e-06
NA	NA	---	0.355711	2.89179	5.82054e-05	0.206831	5.61828	0.00742667	0.234519	7.98552	0.00772064	0.283092	3.35586	0.0355466
S1pr3	sphingosine-1-phosphate receptor 3	NM_010101	0.355501	3.6205	2.37244e-05	0.108178	3.90709	0.188163	0.443257	9.45369	2.50697e-05	0.276758	3.08803	0.0127958
Tc2n	tandem C2 domains, nuclear	NM_028924 // NM_028924	0.355207	5.76966	8.93174e-05	0.182205	7.11759	0.017732	0.316822	4.87722	0.00376139	0.126151	7.46524	0.320082
Rev1	REV1 homolog (S. cerevisiae)	NM_019570	0.354352	12.4735	8.86108e-06	0.296951	11.1973	1.75669e-07	0.069963	12.6738	0.268318	0.179326	12.1135	0.0529456
Hist2h2be	histone cluster 2, H2be	NM_178214	0.354325	20.7377	9.19678e-05	0.165132	18.6876	0.0529888	0.292055	19.481	0.000520982	0.325076	22.2148	0.00185248
Sec14l1	SEC14-like 1 (S. cerevisiae)	NM_001166506	0.353762	16.0552	6.64469e-07	0.214835	15.8451	0.000184384	0.219585	16.7617	0.000327094	0.160061	16.9384	0.0195941
Diap2	diaphanous homolog 2 (Drosophila)	NM_172493	0.353534	8.07166	8.77085e-06	0.196021	7.70871	3.07614e-05	0.140993	7.66446	0.00517912	0.282242	9.88031	0.000729278
Mrpl34	mitochondrial ribosomal protein L34	NM_053162	0.35351	19.6359	3.96172e-06	0.112003	19.5818	0.000859127	0.185695	22.8924	7.99196e-06	0.229608	20.6014	4.58831e-05
Helz2	helicase with zinc finger 2, transcriptional coactivator	NM_183162	0.353091	22.2965	5.27144e-06	0.238936	23.3824	2.55638e-06	0.310875	18.4197	2.24599e-06	0.277883	0.280011	0.00904636
Flot1	flotillin 1	ENSMUST00000001569	0.35301	8.71283	1.67483e-07	0.179405	9.0309	0.000238441	0.0785683	6.1894	0.369161	0.143782	9.83723	0.0373446
Alkbh7	alkB, alkylation repair homolog 7 (E. coli)	NM_025538	0.35298	22.8905	2.55523e-06	0.156047	1.14548	0.00245205	0.199728	23.0506	0.000747159	0.278396	23.8685	0.000628621
Anp32a	acidic (leucine-rich) nuclear phosphoprotein 32 family, member A	NM_009672	0.352479	23.8644	2.6758e-06	0.0827321	1.71976	0.146023	0.12728	5.42368	3.91081e-05	0.277783	1.49588	0.000341102
Fbxo6	F-box protein 6	NM_015797	0.351998	2.24707	1.8756e-09	0.231998	2.27657	8.33352e-06	0.157592	6.76085	0.000930383	0.282024	2.17918	0.000551339
P4ha2	procollagen-proline, 2-oxoglutarate 4-dioxygenase (proline 4-hydroxylase), alpha II polypeptide	NM_001136076	0.351917	17.0485	1.74823e-05	0.162994	15.725	0.0117167	0.216828	20.2911	0.0017765	0.235958	15.068	0.00610482
Endog	endonuclease G	NM_007931	0.351664	18.4232	9.25589e-08	0.296973	14.9675	3.84268e-07	0.0699021	20.3455	0.647597	0.191308	18.3038	0.0136099
Slc12a2	solute carrier family 12, member 2	NM_009194	0.351376	16.7858	7.09803e-05	0.259451	17.1227	5.33975e-06	0.255399	16.967	0.000556534	0.259317	16.8308	0.0244855
Mmaa	methylmalonic aciduria (cobalamin deficiency) type A	NM_133823	0.35116	19.8065	4.14381e-06	0.137402	15.863	0.00464085	0.124599	20.8765	0.0493021	0.229939	21.7745	0.0628919
Pnpla7	patatin-like phospholipase domain containing 7	NM_146251	0.350764	8.29618	9.22643e-07	0.294357	10.9204	6.78803e-07	0.177538	8.03549	0.0134954	0.215513	10.5539	8.45261e-06
Dgkh	diacylglycerol kinase, eta	NM_001081336	0.350578	11.2359	1.84491e-05	0.155586	11.2202	0.012928	0.207143	11.8158	0.00411571	0.280857	13.6654	0.00283926
Zfp518a	zinc finger protein 518A	NM_028319	0.350516	22.6857	4.58355e-06	0.119406	21.0522	0.0754808	0.0918474	0.43381	0.105848	0.292241	22.8618	0.00376133
NA	NA	---	0.350471	21.1178	8.04511e-05	0.05987	19.5652	0.49321	0.14796	20.9193	0.0604437	0.22873	21.3332	0.00921904
Abhd6	abhydrolase domain containing 6	NM_025341	0.350447	16.5878	1.5578e-05	0.232729	14.5997	0.000305366	0.188839	22.5024	0.000387408	0.204931	16.1467	0.114701
Fbxo33	F-box protein 33	ENSMUST00000043204	0.350177	15.7684	7.00046e-05	0.292109	15.1141	2.61384e-05	0.084836	19.5637	0.290074	0.166151	14.6264	0.137464
Phka2	phosphorylase kinase alpha 2	NM_172783	0.350021	5.91984	9.91237e-06	0.29266	6.82984	1.34359e-07	0.27308	5.48994	2.02381e-05	0.188167	6.36044	0.0656036
Rcl1	RNA terminal phosphate cyclase-like 1	NM_021525	0.349486	6.77605	5.40365e-08	0.231953	7.33747	5.2729e-09	0.307576	9.25915	0.000489964	0.297937	8.14622	0.000299856
Gm19939	predicted gene, 19939	AK045942	0.349486	16.206	9.3637e-07	0.0668276	9.76538	0.634357	0.0799192	14.2839	0.677371	0.321962	11.6058	0.0346118
2410131K14Rik	RIKEN cDNA 2410131K14 gene	BC104372	0.349401	19.4288	1.64511e-06	0.188525	14.8229	0.00208107	0.167294	3.18845	0.00987228	0.181862	22.5665	0.0684305
Zfp454	zinc finger protein 454	ENSMUST00000163301	0.349303	18.327	1.79977e-05	0.195989	19.0366	0.00256027	0.216727	19.941	0.0529301	0.330689	19.5535	0.009827
NA	NA	---	0.34885	5.5373	9.07907e-06	0.276642	5.05914	0.000316124	0.0573719	3.48317	0.589936	0.0753493	1.57782	0.622362
Mir1191	microRNA 1191	NR_035422 // NR_035422	0.348793	15.0256	1.28267e-05	0.0910678	19.8848	0.309205	0.258534	15.1551	0.00216582	0.262483	16.103	0.16989
Gtf2f1	general transcription factor IIF, polypeptide 1	NM_133801	0.348682	17.6279	9.28049e-05	0.0806697	16.4159	0.35055	0.329272	18.2336	0.00102751	0.231587	18.7776	0.0270278
Abhd8	abhydrolase domain containing 8	NM_022419	0.348634	18.3662	6.04724e-06	0.262845	18.7555	9.81596e-06	0.240975	21.1314	0.00333886	0.277118	19.3309	0.00171798
Mtor	mechanistic target of rapamycin (serine/threonine kinase)	NM_020009	0.348504	7.90563	5.54079e-07	0.199531	7.50224	9.13064e-06	0.125158	11.976	0.0018789	0.338376	8.50807	0.00111467
Hsp90ab1	heat shock protein 90 alpha (cytosolic), class B member 1	NM_008302	0.348483	18.61	1.07409e-08	0.234398	18.2246	6.53236e-08	0.289327	20.4036	6.50179e-08	0.155611	20.6048	0.0092832
Slc25a32	solute carrier family 25, member 32	NM_172402	0.348234	10.0547	3.54564e-05	0.300112	11.5222	1.12991e-05	0.308506	10.9242	0.000348572	0.305379	10.6107	5.71976e-06
Mcfd2	multiple coagulation factor deficiency 2	NM_176808	0.348152	19.5569	1.17274e-05	0.169307	18.4913	0.00168311	0.224741	21.2172	0.00049873	0.264173	21.689	0.000151259
Riok2	RIO kinase 2 (yeast)	NM_025934	0.347771	14.6586	1.14485e-07	0.327378	11.8399	5.46735e-08	0.121608	18.713	0.249829	0.240671	14.4501	0.0575188
Slc2a1	solute carrier family 2 (facilitated glucose transporter), member 1	NM_011400	0.346665	20.3417	7.84084e-07	0.174965	17.4673	0.0077305	0.164811	23.4863	0.0101249	0.223658	21.2825	0.0338613
Chd2	chromodomain helicase DNA binding protein 2	NM_001081345	0.346502	5.87403	1.09102e-05	0.210877	7.92275	0.00316669	0.299308	6.00202	0.000304445	0.212614	3.47879	0.0533206
NA	NA	NM_001166476	0.346392	8.29752	1.49584e-05	0.111493	7.304	0.0367079	0.231722	10.2412	0.00206466	0.349318	9.31682	0.0118532
Agpat1	1-acylglycerol-3-phosphate O-acyltransferase 1 (lysophosphatidic acid acyltransferase, alpha)	NM_001163379	0.346387	15.4051	5.9211e-06	0.208508	12.8604	2.33411e-06	0.20707	17.3489	0.000304086	0.390716	14.9789	0.000102851
Atg13	autophagy related 13	NM_145528	0.345229	7.19593	3.19388e-05	0.14934	6.37296	0.000721985	0.157521	8.97345	0.00465047	0.10183	5.81419	0.214525
Litaf	LPS-induced TN factor	ENSMUST00000117360	0.345121	22.7092	1.09602e-06	0.203703	19.8853	0.000336612	0.059865	1.37956	0.154734	0.189564	23.5799	2.74324e-06
Dhcr7	7-dehydrocholesterol reductase	ENSMUST00000141916	0.344965	23.6842	9.65097e-06	0.076244	2.39327	0.608899	0.47652	22.1047	0.00160559	0.448868	0.598285	0.000719439
Ahsa2	AHA1, activator of heat shock protein ATPase 2	NM_172391	0.344891	17.5507	7.93887e-06	0.309732	17.0867	5.62538e-07	0.296081	18.3666	5.10534e-06	0.220737	19.0078	0.0123499
Gne	glucosamine (UDP-N-acetyl)-2-epimerase/N-acetylmannosamine kinase	NM_001190414	0.344648	9.58221	1.56889e-07	0.301635	11.2656	2.71803e-09	0.291058	8.56708	0.000582373	0.282924	10.7801	6.21803e-07
Fuca2	fucosidase, alpha-L- 2, plasma	ENSMUST00000121465	0.344633	3.10583	8.8899e-06	0.161934	6.42957	0.00487208	0.235571	7.06653	0.00313052	0.19015	1.1836	0.0793818
Net1	neuroepithelial cell transforming gene 1	NM_019671	0.344198	22.5612	1.89743e-05	0.273344	21.2319	8.18484e-12	0.115595	5.13187	1.29917e-05	0.291218	0.217921	0.000789147
Cry2	cryptochrome 2 (photolyase-like)	NM_009963	0.344142	13.0616	2.31741e-05	0.461839	11.5789	9.57003e-10	0.192613	3.89328	0.000550575	0.2327	11.9744	0.0422524
Slc25a45	solute carrier family 25, member 45	ENSMUST00000025732	0.344083	20.0858	8.20519e-05	0.121455	20.1114	0.0245714	0.47909	19.3417	2.84357e-07	0.337776	19.0639	0.00221205
March7	membrane-associated ring finger (C3HC4) 7	NM_020575	0.344023	6.34526	1.94509e-05	0.13544	6.86065	0.0140944	0.400118	6.36698	7.57936e-07	0.192822	7.293	0.068726
NA	NA	---	0.343766	15.4198	8.84428e-09	0.148498	14.3493	0.00255501	0.0631539	8.44598	0.220321	0.277645	15.3509	4.92521e-06
Spsb3	splA/ryanodine receptor domain and SOCS box containing 3	ENSMUST00000024976	0.34332	21.1907	2.44482e-05	0.149035	22.0393	0.00784458	0.277318	19.7356	9.80973e-05	0.26594	22.6315	1.65443e-05
NA	NA	---	0.343288	6.29944	4.7031e-06	0.264544	4.19354	0.00037526	0.103476	5.35927	0.246204	0.295217	6.02194	9.24999e-05
Trim24	tripartite motif-containing 24	NM_145076	0.343242	11.7373	1.53e-06	0.367505	11.3474	2.064e-05	0.0992011	13.2468	0.514903	0.279557	12.256	0.000766653
Brap	BRCA1 associated protein	NM_028227	0.343175	7.57727	1.40246e-05	0.145325	10.5123	0.0135003	0.215825	5.92837	0.000841951	0.260465	9.5735	2.03191e-06
Pik3r1	phosphatidylinositol 3-kinase, regulatory subunit, polypeptide 1 (p85 alpha)	NM_001077495	0.342536	14.6188	3.32801e-05	0.128248	10.6737	0.0137526	0.386269	17.4742	5.83438e-06	0.352113	15.1334	0.000141055
Wwc1	WW, C2 and coiled-coil domain containing 1	ENSMUST00000018993	0.342079	17.1569	3.22578e-08	0.0664491	0.631909	0.338043	0.422733	18.7037	6.22898e-05	0.157217	17.7567	0.159148
Gga2	golgi associated, gamma adaptin ear containing, ARF binding protein 2	ENSMUST00000033160	0.341883	19.6343	1.10072e-05	0.238678	18.199	0.000230332	0.0536609	18.3143	0.597866	0.281213	21.1373	0.0110016
Gmeb1	glucocorticoid modulatory element binding protein 1	NM_001122992	0.341582	22.7037	3.6202e-06	0.169363	21.4592	0.00421018	0.0340782	19.8318	0.823714	0.385168	1.38432	7.72501e-06
Tssc1	tumor suppressing subtransferable candidate 1	NM_201357	0.34112	20.9819	5.38617e-05	0.0813321	21.8524	0.205501	0.180838	20.0734	0.0253614	0.333087	22.8134	4.22395e-06
Morc3	microrchidia 3	NM_001045529	0.340791	13.2398	2.23042e-05	0.290597	12.1975	2.97387e-05	0.162746	18.9262	0.0621924	0.166504	14.7091	0.0510472
Dirc2	disrupted in renal carcinoma 2 (human)	ENSMUST00000023554	0.340759	2.54498	1.4152e-07	0.164915	0.739006	0.0113412	0.310053	7.32157	0.000636981	0.210422	2.92523	0.00215071
NA	NA	NM_011508	0.340058	6.48735	4.03715e-05	0.170161	8.21723	0.00179334	0.191697	7.77779	0.0467427	0.259612	5.48573	0.00120712
NA	NA	---	0.339639	14.2827	5.41075e-05	0.125459	11.9714	0.0678136	0.175486	13.9048	0.024671	0.190148	14.4123	0.174761
Slc41a3	solute carrier family 41, member 3	ENSMUST00000044019	0.339481	11.7853	2.85069e-05	0.238186	12.1053	0.000215258	0.119064	11.3213	0.0578467	0.30244	11.9472	0.000220573
Rnf39	ring finger protein 39	ENSMUST00000040498	0.339389	7.76734	6.00321e-06	0.170657	9.58699	0.000281811	0.355143	8.75982	2.2726e-05	0.197663	9.55918	0.13383
Ddx46	DEAD (Asp-Glu-Ala-Asp) box polypeptide 46	NM_145975	0.339387	8.2256	6.7106e-06	0.233682	7	8.88409e-06	0.118945	10.0603	0.0263431	0.191335	9.37963	0.0107588
Tm4sf1	transmembrane 4 superfamily member 1	NM_008536	0.339177	4.53328	9.61726e-05	0.289521	4.40707	2.24206e-05	0.416965	5.60125	0.000230546	0.144229	0.398519	0.321097
Sigmar1	sigma non-opioid intracellular receptor 1	ENSMUST00000059354	0.33889	23.366	2.15182e-09	0.230285	23.821	3.73128e-08	0.127857	0.77585	5.70618e-05	0.308477	0.226347	1.61883e-06
St6galnac6	ST6 (alpha-N-acetyl-neuraminyl-2,3-beta-galactosyl-1,3)-N-acetylgalactosaminide alpha-2,6-sialyltransferase 6	ENSMUST00000081879	0.338621	21.6418	9.00819e-06	0.118785	19.3467	0.000713874	0.092312	22.8404	0.0148165	0.167861	23.7981	0.0034774
Rnf19b	ring finger protein 19B	NM_029219	0.337781	10.1287	3.68697e-06	0.27155	11.6273	8.90952e-07	0.137241	6.26251	0.0287973	0.324553	11.7909	0.000497974
Osgin1	oxidative stress induced growth inhibitor 1	ENSMUST00000152420	0.337728	1.11093	7.2301e-05	0.441562	22.2162	7.21926e-06	0.30072	1.14717	0.0500798	0.397513	1.07585	0.0131439
Spg21	spastic paraplegia 21 homolog (human)	NM_138584	0.337111	5.76966	2.0059e-05	0.177676	3.76887	0.001171	0.261086	6.43364	3.62901e-05	0.296831	5.43614	0.00809419
Nfic	nuclear factor I/C	NM_008688	0.337058	17.5165	4.5304e-07	0.180775	14.6766	0.000189175	0.326115	22.1455	1.47656e-06	0.207007	18.5587	0.0117447
Asl	argininosuccinate lyase	ENSMUST00000160129	0.336894	17.0057	1.85789e-07	0.270857	13.8904	5.33877e-07	0.0368961	15.1466	0.743194	0.1805	16.8182	0.13979
BC004004	cDNA sequence BC004004	NM_030561	0.33674	0.522876	2.28762e-09	0.196732	1.44985	5.4848e-06	0.191415	1.98198	1.03652e-05	0.322332	2.70351	0.000114823
Reps1	RalBP1 associated Eps domain containing protein	NM_009048	0.33668	5.56381	6.26008e-07	0.163054	6.44242	0.000514278	0.332155	7.16579	3.38679e-05	0.243422	5.6418	0.00914051
Ptbp2	polypyrimidine tract binding protein 2	NM_019550	0.336668	6.68313	2.74376e-06	0.119578	5.14899	0.0480265	0.164112	7.20906	0.0198125	0.334763	6.9796	0.0124772
NA	NA	---	0.336602	6.32868	2.09654e-05	0.185608	4.65189	0.00512346	0.0964242	10.1739	0.0609896	0.138226	2.50446	0.171366
Mia3	melanoma inhibitory activity 3	ENSMUST00000069922	0.335905	9.26948	3.59412e-06	0.11917	8.71052	0.00646948	0.204566	10.0602	0.000585172	0.166171	10.3821	0.00135142
Nek4	NIMA (never in mitosis gene a)-related expressed kinase 4	NM_011849	0.335784	22.8939	6.14203e-06	0.19127	23.3406	0.00124958	0.123374	11.854	0.00418392	0.244483	23.9664	9.62547e-05
Agpat2	1-acylglycerol-3-phosphate O-acyltransferase 2 (lysophosphatidic acid acyltransferase, beta)	ENSMUST00000028286	0.335732	21.1087	1.63144e-06	0.150506	19.6562	0.000216621	0.0343376	17.5234	0.260321	0.182521	21.4614	3.68125e-05
Slc44a1	solute carrier family 44, member 1	NM_133891	0.335611	23.8131	6.09695e-08	0.148628	0.130563	0.00251517	0.286345	3.92006	2.23247e-06	0.325374	0.769239	5.29518e-06
NA	NA	NM_009447	0.334351	22.0222	3.28696e-06	0.27087	0.133078	1.35514e-05	0.44709	21.4101	2.27541e-07	0.330727	23.5319	2.61406e-06
Gtpbp2	GTP binding protein 2	NM_019581	0.33416	6.56339	1.68803e-06	0.14135	6.82744	0.0041587	0.131784	6.92591	0.0391823	0.199219	5.62555	0.0501826
Micu2	mitochondrial calcium uptake 2	NM_028643	0.334059	5.59985	1.36999e-05	0.21352	10.3703	0.00221395	0.164983	5.71778	0.0321667	0.18331	8.8282	0.00625322
Arhgap26	Rho GTPase activating protein 26	NM_175164	0.33389	23.9178	1.23017e-06	0.185597	3.62721	0.00387356	0.188811	22.808	0.00352514	0.363629	0.849138	0.000540804
Kif1b	kinesin family member 1B	NM_207682	0.333873	6.96004	2.32471e-05	0.210159	6.10694	5.69741e-05	0.286547	7.621	2.96502e-05	0.231177	6.26344	0.00947515
Enpp2	ectonucleotide pyrophosphatase/phosphodiesterase 2	ENSMUST00000171545	0.333669	12.6195	1.4643e-07	0.235776	11.2012	3.09053e-05	0.177841	13.5961	0.00718287	0.269092	12.7876	0.000177898
l7Rn6	lethal, Chr 7, Rinchik 6	ENSMUST00000153470	0.332636	20.2378	4.75403e-06	0.207752	20.6168	0.0339004	0.0905614	22.0486	0.171326	0.214569	21.0048	0.00334752
Xpa	xeroderma pigmentosum, complementation group A	NM_011728	0.332462	6.58618	1.85946e-06	0.147271	5.9907	0.00634898	0.560955	9.0509	5.04645e-08	0.216848	5.79497	0.00153629
Trp53inp2	transformation related protein 53 inducible nuclear protein 2	ENSMUST00000043237	0.332035	18.486	5.78391e-05	0.297658	17.5535	1.69449e-07	0.216677	13.4372	0.0476956	0.327518	17.9909	0.00396854
Ubqln4	ubiquilin 4	NM_033526	0.33191	17.7047	8.05217e-06	0.205816	16.7111	0.000229275	0.297773	18.2089	5.27309e-05	0.205384	17.1308	0.016033
Cks2	CDC28 protein kinase regulatory subunit 2	NM_025415	0.331532	23.2974	3.05752e-06	0.196463	21.811	0.0125301	0.294266	1.57764	0.000562577	0.30385	23.5879	1.33797e-05
Cks2	CDC28 protein kinase regulatory subunit 2	NM_025415 // NM_025415	0.331532	23.2974	3.05752e-06	0.196463	21.811	0.0125301	0.294266	1.57764	0.000562577	0.30385	23.5879	1.33797e-05
Cks2	CDC28 protein kinase regulatory subunit 2	NM_025415 // NM_025415	0.331532	23.2974	3.05752e-06	0.196463	21.811	0.0125301	0.294266	1.57764	0.000562577	0.30385	23.5879	1.33797e-05
Heca	headcase homolog (Drosophila)	NM_001033432	0.331237	7.0892	2.41351e-05	0.0381737	9.66231	0.601199	0.314675	7.74398	0.00174534	0.23641	8.08051	0.00212337
Actn1	actinin, alpha 1	NM_134156	0.331063	9.19644	2.37382e-06	0.259884	8.71109	4.5604e-08	0.14993	0.497364	0.00288791	0.230354	9.73586	0.000816018
Herc3	hect domain and RLD 3	NM_028705	0.331052	9.63504	7.75034e-05	0.22247	5.33596	0.000649156	0.201673	5.48272	0.00225764	0.171447	8.02508	0.158763
Cldn2	claudin 2	NM_016675	0.331036	0.396559	1.43729e-05	0.164439	1.37292	0.019448	0.197459	20.1679	0.0146652	0.165261	0.0926309	0.0124717
Ctps2	cytidine 5'-triphosphate synthase 2	NM_018737	0.330645	5.77607	6.66307e-06	0.144538	6.88098	0.00311312	0.118387	6.28739	0.209028	0.162097	6.46634	0.101706
Ints3	integrator complex subunit 3	NM_145540	0.330638	20.6213	8.08702e-05	0.114364	20.4047	0.0240113	0.288803	19.0718	5.69605e-05	0.159219	22.5073	0.0728402
Serpina3m	serine (or cysteine) peptidase inhibitor, clade A, member 3M	NM_009253	0.33046	16.6329	1.74479e-06	0.225773	14.4286	0.012489	0.25692	13.4208	0.0226586	0.126355	18.6185	0.199756
Ap3m1	adaptor-related protein complex 3, mu 1 subunit	ENSMUST00000154460	0.330332	11.5558	2.05434e-05	0.244543	10.0603	1.45855e-05	0.21782	15.1545	0.00567015	0.394715	12.1395	0.000132039
Gtf2ird1	general transcription factor II I repeat domain-containing 1	NM_001081462	0.330298	23.0306	1.14426e-05	0.309886	23.0964	2.85002e-06	0.244317	23.9171	0.00161848	0.434183	1.00752	0.00022778
Plin2	perilipin 2	NM_007408	0.329696	0.808669	4.4582e-05	0.27755	23.7986	5.8816e-07	0.261039	12.7298	0.000327827	0.287507	3.15047	0.00187974
Ttc39b	tetratricopeptide repeat domain 39B	NM_027238	0.329492	6.89983	7.45468e-05	0.277815	7.34003	8.9858e-06	0.297578	21.8501	0.00115277	0.287294	10.1521	0.00146011
NA	NA	---	0.329173	3.97818	2.71444e-05	0.0861972	4.90998	0.235112	0.308675	8.80707	1.06562e-05	0.170659	7.32105	0.00773746
NA	NA	NM_025976	0.328922	9.06667	8.30308e-06	0.21017	10.3015	4.29645e-05	0.237742	11.629	2.8554e-05	0.241431	11.3644	3.98065e-05
Odf3b	outer dense fiber of sperm tails 3B	NM_001013022	0.328432	4.21681	4.33872e-05	0.291285	5.65674	0.000197908	0.152863	12.8126	0.0363425	0.216865	5.68759	0.0322553
Rnf167	ring finger protein 167	ENSMUST00000037534	0.328366	4.84113	1.71739e-08	0.207889	7.63071	0.000888438	0.285012	6.1992	7.45928e-06	0.15201	5.73941	0.029807
Cdc34	cell division cycle 34	NM_177613	0.328094	18.8208	3.84407e-05	0.117443	19.2501	0.0968485	0.348591	18.8913	0.00039634	0.118741	17.4606	0.141677
Ypel3	yippee-like 3 (Drosophila)	ENSMUST00000106357	0.327922	6.07906	7.05728e-07	0.1379	7.14114	0.0145908	0.482302	8.00653	4.44846e-06	0.27773	6.7923	0.00430546
Mir340	microRNA 340	NR_029769	0.327883	0.318969	7.42923e-05	0.125715	3.97495	0.134823	0.153993	5.99397	0.143878	0.197662	4.06339	0.0541613
Ngfr	nerve growth factor receptor (TNFR superfamily, member 16)	NM_033217	0.327725	1.7057	1.73291e-06	0.207353	3.965	0.00165689	0.0830566	4.74539	0.333062	0.320556	1.31838	0.00381696
Cdk19	cyclin-dependent kinase 19	NM_001168304	0.327392	7.39079	2.54867e-05	0.17596	10.702	0.00155994	0.404271	5.37636	4.88396e-05	0.189781	8.41018	0.0194944
Adarb1	adenosine deaminase, RNA-specific, B1	NR_004429	0.327183	12.2194	1.11192e-06	0.287136	10.9294	6.99879e-06	0.0359133	19.1516	0.729615	0.18661	13.3797	0.0376397
Tmem150a	transmembrane protein 150A	ENSMUST00000069695	0.326943	20.7998	2.25748e-06	0.1387	19.2094	0.000687516	0.176042	0.478967	0.00109232	0.289898	22.4762	0.000180688
NA	NA	---	0.326539	22.2583	8.19854e-05	0.148406	21.6018	0.0200333	0.144565	17.5288	0.0254665	0.239673	23.4374	0.00183915
Tbc1d17	TBC1 domain family, member 17	NM_001042655	0.326192	6.42983	1.2335e-06	0.214303	8.10824	0.000271204	0.25212	6.35313	0.000443066	0.291456	7.53105	0.000544596
Khnyn	KH and NYN domain containing	NM_027143	0.325731	1.5983	6.89935e-05	0.0548249	22.8945	0.638565	0.51376	2.88384	3.58112e-08	0.500303	1.76582	3.97184e-05
Btg1	B cell translocation gene 1, anti-proliferative	NM_007569	0.32419	23.8296	1.98642e-05	0.15276	21.9217	0.00236852	0.328375	3.42161	1.94748e-06	0.530255	0.803129	3.09099e-06
Yae1d1	Yae1 domain containing 1	NM_025904	0.323524	19.9052	5.69751e-05	0.24538	21.5904	1.02964e-05	0.288752	18.6479	9.47907e-06	0.308506	21.2275	0.013954
Tspan14	tetraspanin 14	NM_145928	0.322371	23.7942	2.687e-09	0.108394	1.3708	0.0574876	0.00830428	8.36669	0.982451	0.307181	23.8202	2.51894e-05
NA	NA	---	0.322252	2.15425	2.35153e-05	0.157177	2.68817	0.00539894	0.148596	23.7276	0.014755	0.184136	1.70406	0.0259362
Hoga1	4-hydroxy-2-oxoglutarate aldolase 1	NM_026152	0.321982	7.85972	3.06767e-08	0.274387	8.75915	9.02759e-07	0.198515	10.4558	3.55322e-05	0.144052	10.0063	0.00476479
Glyctk	glycerate kinase	NM_174846	0.321939	18.1969	1.76637e-05	0.107723	13.9905	0.0634816	0.280625	18.137	7.9322e-06	0.176899	18.1903	0.047506
Sult1d1	sulfotransferase family 1D, member 1	NM_016771	0.32171	14.7512	4.12357e-05	0.226334	12.2323	0.00312636	0.201887	9.65874	0.0379248	0.172539	11.8013	0.176526
Ppp2r2d	protein phosphatase 2, regulatory subunit B, delta isoform	NM_026391	0.321401	6.32944	1.68543e-05	0.25525	8.69204	7.50727e-05	0.29057	9.85612	0.00410897	0.299973	9.31338	0.000335829
Cxadr	coxsackie virus and adenovirus receptor	ENSMUST00000023572	0.321201	23.0927	8.13294e-05	0.120738	22.338	0.0174505	0.279041	22.2168	0.000945401	0.271526	23.6284	0.000468636
Kynu	kynureninase (L-kynurenine hydrolase)	NM_027552	0.321137	1.14655	6.51918e-08	0.210054	0.619959	2.35806e-05	0.233783	20.8271	5.15441e-05	0.275707	2.8724	0.000450535
Stx2	syntaxin 2	NM_007941	0.320997	19.4234	2.16618e-05	0.134748	18.3032	0.0159022	0.116294	18.0388	0.106675	0.13503	20.5542	0.0120988
NA	NA	NM_023422	0.320782	22.5481	9.83068e-08	0.213505	22.2307	0.00107086	0.171783	2.27604	5.92901e-06	0.126528	0.90441	0.0083067
Mvk	mevalonate kinase	ENSMUST00000043760	0.320418	1.12554	3.7047e-05	0.279126	4.95463	0.00205146	0.539846	20.9819	0.000650633	0.479204	0.330665	8.65042e-05
C030037D09Rik	RIKEN cDNA C030037D09 gene	NR_038058	0.320012	21.4204	2.49408e-05	0.157207	22.9289	0.0166965	0.124546	20.8807	0.342915	0.107588	23.8483	0.273537
Rassf3	Ras association (RalGDS/AF-6) domain family member 3	NM_138956	0.31976	7.50928	4.32809e-07	0.241771	7.57403	7.6026e-06	0.165197	8.6889	0.0632229	0.332304	8.42965	0.000444149
Tspan18	tetraspanin 18	NM_183180	0.319534	1.82515	4.18194e-06	0.246253	1.96388	3.72724e-06	0.249492	2.41212	0.000140211	0.393777	2.38393	5.89552e-05
Svip	small VCP/p97-interacting protein	NR_027704	0.319207	21.8324	1.15016e-08	0.00981295	21.0657	0.973297	0.190373	23.6376	0.0192062	0.218864	23.2524	0.00173142
Tmem33	transmembrane protein 33	ENSMUST00000037918	0.318646	17.9403	3.76196e-06	0.168973	17.8786	0.00138839	0.278596	19.4905	2.59689e-05	0.186683	20.6165	0.00971079
Capn2	calpain 2	NM_009794	0.318521	0.670429	1.39527e-07	0.20745	0.942363	3.84067e-07	0.056914	2.16599	0.473304	0.331704	0.302668	3.12921e-06
4930430F08Rik	RIKEN cDNA 4930430F08 gene	NM_175128	0.318504	20.1857	5.82178e-05	0.171451	16.9074	0.0387595	0.139988	19.9472	0.026227	0.152142	23.2495	0.146156
2011-09-01	septin 11	NM_001009818	0.317571	21.6662	7.04142e-05	0.246511	20.8388	0.00212275	0.469512	21.7512	0.000210105	0.337362	0.0617223	1.76441e-05
Plekhg3	pleckstrin homology domain containing, family G (with RhoGef domain) member 3	NM_153804	0.317539	9.40506	6.72868e-06	0.222302	10.7894	0.000452597	0.20943	4.17117	0.000974149	0.215778	7.4388	0.0020524
Alg6	asparagine-linked glycosylation 6 (alpha-1,3,-glucosyltransferase)	NM_001081264	0.317395	6.89517	9.2335e-05	0.198929	8.33151	0.00638839	0.258723	3.55865	0.00610887	0.0812368	14.076	0.438026
NA	NA	NM_019643	0.316896	11.4404	5.34613e-07	0.0318198	16.7376	0.689758	0.193015	15.4289	0.00318938	0.189735	13.7696	0.0473068
Kpnb1	karyopherin (importin) beta 1	NM_008379	0.316619	21.0346	4.26297e-07	0.183847	22.625	8.54012e-06	0.445233	21.6979	9.75672e-09	0.382564	21.7937	3.25272e-05
Prkar2a	protein kinase, cAMP dependent regulatory, type II alpha	NM_008924	0.316472	19.7918	1.06192e-07	0.132552	19.5227	0.00413086	0.194478	22.9131	0.000301759	0.256978	21.0169	8.45533e-05
Appl1	adaptor protein, phosphotyrosine interaction, PH domain and leucine zipper containing 1	ENSMUST00000036570	0.31617	1.16928	7.60753e-05	0.242253	0.180067	3.15582e-06	0.164652	5.8642	0.00112519	0.358052	2.06828	0.000734214
Chd9	chromodomain helicase DNA binding protein 9	NM_177224	0.316125	14.8071	1.22435e-06	0.0879937	11.9762	0.0894484	0.194878	18.3965	0.00117417	0.099829	16.5224	0.147779
Zfr	zinc finger RNA binding protein	ENSMUST00000122941	0.315898	20.1899	1.25017e-06	0.188469	19.4921	9.38173e-05	0.197232	18.7177	0.000758524	0.230604	20.4846	0.000812263
Dnajc18	DnaJ (Hsp40) homolog, subfamily C, member 18	NM_029669	0.315797	18.052	4.04763e-05	0.0848594	15.8536	0.28713	0.12479	12.2709	0.0191356	0.126409	18.3552	0.026903
Smo	smoothened homolog (Drosophila)	NM_176996	0.315773	3.17498	5.97608e-06	0.196856	3.64619	0.00477255	0.0224917	2.25685	0.896824	0.196165	3.24416	0.157811
Slc16a1	solute carrier family 16 (monocarboxylic acid transporters), member 1	NM_009196	0.315647	22.6315	9.08114e-07	0.381785	21.3287	1.8128e-08	0.130074	15.0599	0.012678	0.257336	0.406812	0.0148443
Pomt1	protein-O-mannosyltransferase 1	ENSMUST00000036473	0.315232	23.9348	1.8349e-05	0.114612	1.26831	0.0722359	0.194644	23.3048	0.00336568	0.309572	0.668999	0.000211156
Tbc1d20	TBC1 domain family, member 20	ENSMUST00000028963	0.315089	10.0266	4.14606e-07	0.150375	9.65884	0.000168961	0.141732	10.0711	0.00279281	0.300395	10.6864	6.77562e-05
Tgfbr1	transforming growth factor, beta receptor I	NM_009370	0.31504	10.8916	2.8956e-07	0.122188	11.6833	0.00384045	0.0669908	15.6835	0.427057	0.225737	12.6919	0.00643323
Dlg1	discs, large homolog 1 (Drosophila)	NM_007862	0.314871	5.82971	2.68486e-08	0.22797	4.93355	5.10415e-06	0.0561559	8.50018	0.0895616	0.212327	6.55233	0.00651991
Psmd11	proteasome (prosome, macropain) 26S subunit, non-ATPase, 11	ENSMUST00000017572	0.314574	1.06328	1.02873e-07	0.194672	0.937573	1.02541e-06	0.0927973	1.24908	0.011802	0.276446	3.39042	0.000121799
0610030E20Rik	RIKEN cDNA 0610030E20 gene	NM_026696	0.314548	1.94471	1.94241e-05	0.373018	1.77916	1.84493e-10	0.0220771	3.3815	0.84176	0.27964	1.16733	0.00294838
Dhx29	DEAH (Asp-Glu-Ala-His) box polypeptide 29	ENSMUST00000038574	0.314544	19.1543	3.92204e-05	0.133388	19.9824	0.00554505	0.361301	18.5713	7.62853e-05	0.183362	20.3445	0.113829
Ppp2r5b	protein phosphatase 2, regulatory subunit B (B56), beta isoform	NM_198168	0.314422	17.5899	4.2979e-05	0.202152	17.3715	0.00136822	0.355344	17.0773	0.000104818	0.250681	15.5997	0.000939559
D16Ertd472e	DNA segment, Chr 16, ERATO Doi 472, expressed	NM_001252438	0.314252	15.5511	4.73487e-06	0.162652	15.0051	0.00970077	0.197923	14.5959	0.00944546	0.197239	15.8673	0.00530067
Sdc1	syndecan 1	ENSMUST00000020911	0.314143	20.4717	1.31288e-06	0.0582145	21.1163	0.264936	0.430456	22.1636	0.000763149	0.19166	22.3249	0.00174652
Trp53i11	transformation related protein 53 inducible protein 11	NM_001025246	0.313948	4.29812	3.03099e-05	0.17803	3.90601	0.00425494	0.126311	5.4763	0.221739	0.161103	2.84007	0.173924
Wdr43	WD repeat domain 43	NM_175639	0.313934	12.3313	8.65213e-06	0.115202	11.4585	0.147552	0.439626	14.6605	0.000100375	0.232742	12.6586	0.029725
Tab2	TGF-beta activated kinase 1/MAP3K7 binding protein 2	NM_138667	0.313912	2.22533	2.24363e-07	0.321415	23.1353	1.34352e-08	0.266186	6.16281	9.23185e-05	0.387313	2.04155	9.23216e-05
Mesdc2	mesoderm development candidate 2	NM_023403	0.313889	17.8613	4.07509e-05	0.144287	17.3869	0.00491824	0.245651	18.6855	0.00478266	0.195026	17.0651	0.114367
Lrrc58	leucine rich repeat containing 58	NM_177093	0.313117	17.7536	2.21641e-07	0.257962	18.833	2.24924e-07	0.213358	19.2518	0.00130522	0.18034	17.3955	0.0687255
Ago2	argonaute RISC catalytic subunit 2	NM_153178	0.31311	14.7312	8.7212e-09	0.075837	13.3019	0.0879677	0.348786	18.0783	5.69796e-06	0.187276	13.8101	0.00041945
Tmem41a	transmembrane protein 41a	NM_025693	0.312825	15.8166	1.16148e-05	0.24802	15.6199	0.000119029	0.147288	13.0496	0.0166516	0.267388	16.4526	0.000885249
Tgfbr3	transforming growth factor, beta receptor III	ENSMUST00000031224	0.312408	10.3101	7.51516e-05	0.218123	10.0772	0.000484667	0.191417	8.05032	0.0125046	0.20284	11.2043	0.00209854
Cct7	chaperonin containing Tcp1, subunit 7 (eta)	NM_007638	0.312313	18.5121	5.78888e-07	0.178845	15.8675	7.33651e-05	0.117824	21.0253	0.0391942	0.10343	0.671376	0.0678
Tango2	transport and golgi organization 2	NM_138583	0.312258	19.0042	4.26367e-05	0.180129	14.4686	0.00369504	0.213554	12.9195	1.39497e-05	0.215286	16.9714	0.010511
Cnnm3	cyclin M3	NM_001039551	0.312015	1.35061	9.23846e-07	0.14208	0.625972	0.0495196	0.163804	7.1108	0.037359	0.263403	1.27838	0.000109913
Stap1	signal transducing adaptor family member 1	ENSMUST00000031171	0.311418	6.49446	4.48953e-05	0.224357	10.1545	0.012092	0.24931	12.1684	0.0248634	0.15765	10.8776	0.188698
Ppara	peroxisome proliferator activated receptor alpha	NM_001113418	0.311201	11.5759	9.6977e-05	0.26703	10.4512	2.68269e-05	0.366202	9.81838	0.000113057	0.265647	11.1275	0.00125522
NA	NA	NM_001113470	0.311046	7.03413	6.90135e-07	0.154397	10.5584	0.0057351	0.450261	4.87495	7.1294e-07	0.255973	6.54515	0.0326642
Pigh	phosphatidylinositol glycan anchor biosynthesis, class H	NM_029988	0.310852	21.9602	7.58381e-05	0.0457133	19.1497	0.638796	0.261312	20.9009	0.00235446	0.362472	23.4867	2.27725e-05
Sesn3	sestrin 3	NM_030261	0.310572	1.3649	5.46744e-05	0.11679	2.25976	0.0128224	0.330346	4.03924	2.47477e-06	0.239561	2.60398	0.000625777
Zmym6	zinc finger, MYM-type 6	NM_177462	0.310399	21.332	3.86089e-06	0.146055	19.9756	0.00320335	0.0741665	21.1252	0.208832	0.275388	22.6879	0.000228918
Dnajb2	DnaJ (Hsp40) homolog, subfamily B, member 2	NM_001159883	0.308872	20.1202	7.06336e-06	0.146584	17.232	0.00702767	0.362407	19.9654	5.39323e-05	0.218455	20.7799	0.0280986
Snta1	syntrophin, acidic 1	NM_009228	0.308771	17.8825	5.87346e-06	0.183364	14.6266	0.000843797	0.0297819	12.9596	0.75246	0.122605	16.8211	0.111872
Nadsyn1	NAD synthetase 1	NM_030221	0.308605	7.43551	4.40366e-06	0.245643	9.8563	2.99366e-05	0.158661	11.3407	0.00113228	0.0707233	7.99144	0.604791
Cacybp	calcyclin binding protein	NM_009786	0.308431	17.8462	2.44686e-06	0.261847	17.0994	1.60568e-05	0.378958	20.0506	7.56284e-06	0.284191	19.484	0.0289688
Stom	stomatin	NM_013515	0.308273	3.13593	2.11023e-07	0.198742	2.57627	4.23854e-06	0.112352	8.80506	0.021619	0.253405	5.07641	0.0391315
Iws1	IWS1 homolog (S. cerevisiae)	NM_173441	0.308183	6.59309	1.64055e-07	0.1583	5.43763	0.000255724	0.189747	5.21679	0.000253708	0.255321	5.0259	0.00384317
Ccbl1	cysteine conjugate-beta lyase 1	NM_172404	0.30796	23.6434	3.23797e-08	0.107446	22.5891	0.011355	0.324741	2.1975	4.73518e-06	0.329351	1.54788	1.89412e-05
Thpo	thrombopoietin	NM_009379	0.307477	22.9348	5.51871e-05	0.158822	22.6795	0.0126617	0.107565	18.8311	0.0465085	0.192925	22.6805	0.000919285
NA	NA	---	0.307176	9.79673	9.14071e-05	0.0982113	5.80545	0.297549	0.23962	8.16606	0.000349484	0.422581	9.73663	0.000604567
Sos2	son of sevenless homolog 2 (Drosophila)	NM_001135559	0.307005	10.2788	2.63558e-05	0.153807	8.05361	0.00101001	0.139408	12.2111	0.00807664	0.0893078	11.1774	0.0676907
Tbc1d32	TBC1 domain family, member 32	NM_001033385	0.306998	2.75286	3.54984e-05	0.15658	7.29973	0.00940954	0.203086	8.96027	0.000252767	0.158478	4.67189	0.144545
Tor1b	torsin family 1, member B	ENSMUST00000028199	0.30697	14.4742	1.16191e-07	0.216485	13.9563	4.12149e-08	0.142925	15.0149	8.71438e-05	0.259276	13.8684	0.00250826
NA	NA	---	0.3069	23.6261	5.84457e-05	0.221949	0.69149	0.000158557	0.172981	18.6205	0.0319503	0.158051	22.6887	0.0975987
Sc4mol	sterol-C4-methyl oxidase-like	ENSMUST00000034015	0.306845	2.99037	7.96678e-05	0.217852	5.12051	0.068758	0.585512	20.9896	0.000739141	0.297284	0.456063	0.0243212
BC027231	cDNA sequence BC027231	NM_145972	0.306822	14.1468	7.48795e-05	0.217347	12.3973	0.000973193	0.285503	12.6604	0.000423162	0.290477	12.3527	0.000108966
Sel1l3	sel-1 suppressor of lin-12-like 3 (C. elegans)	NM_172710	0.306129	10.7937	7.86356e-05	0.0401842	16.9218	0.833923	0.265156	17.5973	0.0132275	0.210016	12.8935	0.0520648
Mta3	metastasis associated 3	NM_001171052	0.305973	4.43351	2.17541e-05	0.290976	4.12495	2.11968e-09	0.246058	5.17361	0.000244517	0.205228	2.85943	0.0189573
Gfod2	glucose-fructose oxidoreductase domain containing 2	ENSMUST00000013294	0.304704	23.4719	5.24608e-05	0.241585	20.2277	1.32554e-05	0.0605234	19.1601	0.197055	0.0867591	1.25462	0.258112
Usp46	ubiquitin specific peptidase 46	ENSMUST00000068058	0.304359	16.7983	6.88402e-05	0.0973434	13.5785	0.201777	0.10813	17.6376	0.15387	0.156156	16.0233	0.105544
Pml	promyelocytic leukemia	NM_178087	0.304234	1.20241	1.85263e-06	0.112319	1.72932	0.0229697	0.211942	2.40886	7.83564e-05	0.267862	0.202903	0.00639795
Mpst	mercaptopyruvate sulfurtransferase	NM_138670	0.304028	21.4055	1.0508e-06	0.0654225	16.1467	0.12384	0.0720177	21.3944	0.280008	0.161032	22.9617	0.038013
Pnpla6	patatin-like phospholipase domain containing 6	NM_001122818	0.303772	17.9074	7.3837e-05	0.20542	17.4315	0.000129306	0.190815	15.4927	0.00106692	0.197514	19.5853	0.00447956
Agtr1a	angiotensin II receptor, type 1a	NM_177322	0.303316	4.29814	9.37988e-07	0.257944	3.05709	2.0492e-08	0.19599	6.28062	2.25119e-05	0.269296	3.99739	0.00807564
Nsun6	NOL1/NOP2/Sun domain family member 6	NM_001165941	0.303118	4.92468	9.01905e-05	0.157197	7.5554	0.00313022	0.249313	6.45786	9.32737e-05	0.181857	4.3439	0.0216245
Suox	sulfite oxidase	NM_173733	0.302105	23.0084	1.44037e-08	0.067106	4.31912	0.141417	0.206274	1.98075	4.35399e-05	0.269598	1.27858	2.36239e-05
Ahctf1	AT hook containing transcription factor 1	NM_026375	0.301793	20.4664	5.76378e-07	0.237823	19.9943	8.01481e-08	0.040641	2.88881	0.338497	0.33268	22.9108	6.68762e-05
Tmem57	transmembrane protein 57	NM_025382	0.30125	14.5616	1.35439e-06	0.316701	13.5415	1.32923e-07	0.0378389	12.6872	0.482021	0.20045	14.9627	0.0060573
Enox2	ecto-NOX disulfide-thiol exchanger 2	ENSMUST00000114914	0.30107	4.13583	3.37618e-06	0.162773	6.6727	0.000187424	0.216949	4.69709	0.000224681	0.144844	5.85491	0.0137091
NA	NA	NM_011050	0.301029	2.92271	1.09771e-06	0.315597	3.68107	7.56009e-07	0.294633	5.81688	3.93886e-07	0.169463	1.91035	0.0174711
Tbc1d2b	TBC1 domain family, member 2B	NM_194334	0.300219	12.4478	2.23496e-05	0.0289213	11.4143	0.78039	0.00286578	7.44353	0.99819	0.159245	13.8978	0.0547171
Agap2	ArfGAP with GTPase domain, ankyrin repeat and PH domain 2	NM_001033263	0.300157	17.5937	1.07392e-05	0.282425	16.857	9.39075e-06	0.222295	18.5226	0.00650534	0.326282	19.2959	0.00853906
Afmid	arylformamidase	NM_027827	0.299687	19.5362	1.4158e-06	0.145143	12.7475	0.0354608	0.238434	6.82746	0.000416605	0.169195	21.4648	0.0280569
Nsdhl	NAD(P) dependent steroid dehydrogenase-like	NM_010941	0.299426	4.63162	7.43257e-06	0.184841	7.44448	0.0422265	0.331507	21.8207	0.0183374	0.307117	3.14411	0.00677977
Slc35f5	solute carrier family 35, member F5	NM_028787	0.298887	6.3171	3.80457e-05	0.114731	7.09407	0.013064	0.184358	9.458	0.000180647	0.0590684	5.8326	0.464563
Trak2	trafficking protein, kinesin binding 2	NM_172406	0.298679	11.6954	1.88215e-06	0.182216	12.2639	0.0011672	0.179181	17.8384	0.000134072	0.240154	13.1428	0.00059362
3830406C13Rik	RIKEN cDNA 3830406C13 gene	NM_146051	0.298634	2.67116	4.27525e-06	0.129956	4.61505	0.0141485	0.0780042	6.08286	0.272623	0.23582	1.47758	0.00669055
Foxp1	forkhead box P1	NM_053202	0.298294	3.06689	3.96078e-08	0.1401	1.96593	0.0069956	0.214586	1.96477	0.000723658	0.254813	3.49928	0.00520028
Gas7	growth arrest specific 7	NM_001109657	0.298025	1.67688	8.11121e-05	0.319168	3.47828	6.4833e-06	0.301661	1.70035	0.00021634	0.406972	2.56553	0.00394146
Zfp39	zinc finger protein 39	NM_011758	0.297862	4.79446	5.99106e-05	0.241137	5.99222	0.00160537	0.488283	5.75883	1.24602e-06	0.183031	5.6593	0.0327935
Lin52	lin-52 homolog (C. elegans)	NM_173756	0.297837	12.9553	1.67194e-05	0.161646	10.8326	0.00877152	0.390263	16.0231	4.79591e-06	0.234776	14.4873	0.000689106
Agk	acylglycerol kinase	NM_023538	0.297826	2.86948	2.98841e-05	0.117866	6.51138	0.0712835	0.197772	3.33917	0.00222251	0.304018	1.52234	0.000178074
Adamdec1	ADAM-like, decysin 1	NM_021475	0.297794	10.0956	8.81885e-05	0.0916882	12.8228	0.287643	0.138121	7.59998	0.16118	0.15885	11.2391	0.0250951
NA	NA	NM_201641	0.297777	13.1544	2.66049e-05	0.11556	12.3099	0.00685912	0.0546211	20.3914	0.260516	0.0611511	11.121	0.00747196
Kif13b	kinesin family member 13B	NM_001081177	0.297476	19.3453	8.58924e-06	0.124583	21.8773	0.00174572	0.0967198	17.771	0.0834752	0.163657	22.5794	0.00257543
Nags	N-acetylglutamate synthase	NM_178053	0.297466	19.4753	1.35857e-07	0.164263	20.9402	3.27891e-06	0.158287	18.89	0.000515693	0.185542	21.8555	0.000125054
Ttc8	tetratricopeptide repeat domain 8	NM_029553	0.297095	4.56467	1.2188e-05	0.184925	7.02965	2.35745e-05	0.164161	6.60687	0.00816948	0.0631869	4.28356	0.593636
Bcas3	breast carcinoma amplified sequence 3	NM_138681	0.297013	7.95084	6.80701e-07	0.180852	8.81649	8.03156e-07	0.250585	10.8911	2.59199e-07	0.29408	11.0177	0.000353945
Mthfs	5, 10-methenyltetrahydrofolate synthetase	ENSMUST00000149688	0.296871	2.97749	5.32861e-05	0.135788	7.91258	0.0804442	0.244496	6.19806	0.00938146	0.154849	6.50533	0.114527
Ptma	prothymosin alpha	NM_008972	0.2967	18.2549	1.94868e-05	0.165387	17.1537	0.00741793	0.178985	22.8175	0.00440399	0.228248	19.082	0.00260402
Ppp2r5e	protein phosphatase 2, regulatory subunit B (B56), epsilon isoform	NM_012024	0.296484	13.7814	5.07639e-06	0.112864	10.7385	0.00748278	0.229235	14.3878	0.000816204	0.175658	14.2488	0.0833021
Hsd17b2	hydroxysteroid (17-beta) dehydrogenase 2	NM_008290	0.296254	2.32963	1.55232e-06	0.259897	2.70752	9.4077e-06	0.0521248	13.5729	0.288305	0.12322	3.31768	0.0264395
Nr1h5	nuclear receptor subfamily 1, group H, member 5	NM_198658	0.296004	11.1243	4.215e-06	0.112927	9.64106	0.0483715	0.123858	1.29516	0.0353313	0.0886935	21.7667	0.73194
Sprn	shadow of prion protein	ENSMUST00000059241	0.295928	7.76081	1.96597e-05	0.0836383	10.1685	0.218512	0.0581815	4.47011	0.567092	0.178399	9.96768	0.157943
F11	coagulation factor XI	NM_028066	0.295366	4.87807	3.3723e-05	0.185536	5.77618	0.00108774	0.368684	6.25536	9.53408e-06	0.0553681	5.38332	0.506448
Glipr2	GLI pathogenesis-related 2	ENSMUST00000030202	0.295365	0.473958	1.19764e-05	0.142677	1.38539	0.0276526	0.0581399	23.2109	0.56284	0.196711	0.951625	0.0344094
Eif4b	eukaryotic translation initiation factor 4B	NM_145625	0.295283	7.71126	2.88648e-06	0.19467	6.99546	9.3818e-09	0.204652	10.1206	0.000233637	0.235527	8.73911	7.98822e-05
Fitm2	fat storage-inducing transmembrane protein 2	ENSMUST00000109418	0.29435	14.0421	1.16821e-05	0.23371	14.1316	2.63864e-06	0.435381	14.1521	3.17131e-09	0.406138	13.3006	0.000289286
Pycrl	pyrroline-5-carboxylate reductase-like	NM_025412	0.293656	18.4157	7.83042e-06	0.190206	16.1416	0.000118361	0.232538	20.0722	0.000554106	0.0795535	16.811	0.314131
Cir1	corepressor interacting with RBPJ, 1	NM_025854	0.293465	5.58303	9.77982e-05	0.161615	7.22774	0.00319653	0.40992	6.06738	1.45425e-05	0.292778	6.17547	0.00184147
Cblc	Casitas B-lineage lymphoma c	NM_023224	0.293238	5.67166	1.36169e-06	0.113203	5.61063	0.0373691	0.205768	9.54962	0.0021746	0.129838	7.58348	0.347478
Aasdhppt	aminoadipate-semialdehyde dehydrogenase-phosphopantetheinyl transferase	NM_026276	0.293036	23.996	3.25227e-05	0.177117	23.6344	0.00819086	0.242288	18.7981	6.95655e-05	0.189519	0.220557	0.00298275
Pth1r	parathyroid hormone 1 receptor	NM_011199	0.293033	4.13947	1.02436e-05	0.132573	6.48039	0.00631379	0.281772	5.34398	8.06229e-05	0.241993	3.56531	0.00657928
Ddx26b	DEAD/H (Asp-Glu-Ala-Asp/His) box polypeptide 26B	NM_172779	0.292798	12.2103	3.35016e-05	0.221426	13.6846	0.000487257	0.017759	6.17635	0.910353	0.0676602	20.408	0.438986
Polr3g	polymerase (RNA) III (DNA directed) polypeptide G	NM_001081176	0.292196	19.6236	8.62721e-06	0.0932736	17.051	0.110285	0.179954	18.9547	0.0195371	0.219292	21.2178	0.0907224
Foxk2	forkhead box K2	ENSMUST00000106114	0.291881	13.4793	8.75184e-06	0.103864	13.932	0.1005	0.423238	16.2123	9.11668e-09	0.239822	13.4132	0.00341011
Wdr45	WD repeat domain 45	NM_172372	0.291854	7.90872	5.1691e-06	0.166857	8.9958	9.28738e-05	0.392473	8.99622	1.4136e-09	0.270665	9.66727	6.03473e-06
Tigd2	tigger transposable element derived 2	NM_001081145	0.291777	5.88714	2.63447e-05	0.101961	7.73624	0.0437225	0.238428	6.14991	0.00247234	0.247186	5.8287	0.00501239
Mapre2	microtubule-associated protein, RP/EB family, member 2	NM_001162941	0.29155	14.2847	1.24772e-06	0.262387	13.7504	1.61506e-05	0.123446	21.397	0.0956535	0.270938	16.9325	0.000108892
Reep4	receptor accessory protein 4	NM_180588	0.291538	1.61339	3.04668e-05	0.113282	21.7888	0.0371394	0.277707	5.52552	0.000586081	0.240669	1.26943	0.0204912
Cnot7	CCR4-NOT transcription complex, subunit 7	NM_011135	0.291508	7.43209	2.15053e-05	0.16034	6.04096	0.000528781	0.100058	9.01167	0.12362	0.114538	6.43325	0.0668092
Hal	histidine ammonia lyase	ENSMUST00000129421	0.291053	1.599	2.66056e-05	0.261112	3.66679	5.37379e-06	0.0653685	4.80596	0.269907	0.29224	2.96279	0.000217418
Lonp2	lon peptidase 2, peroxisomal	NM_025827	0.290899	2.77331	9.18481e-08	0.295995	3.27857	9.50824e-09	0.0911651	4.91518	0.0111104	0.230617	4.21578	0.00107086
Ept1	ethanolaminephosphotransferase 1 (CDP-ethanolamine-specific)	NM_027652	0.290824	23.3498	4.38202e-07	0.305234	23.4199	9.73783e-12	0.132794	22.4761	0.000173104	0.313174	1.32457	6.55215e-06
Dpy19l1	dpy-19-like 1 (C. elegans)	NM_172920	0.290694	19.487	2.992e-05	0.26122	20.0218	4.89297e-06	0.285361	17.3592	1.62722e-05	0.29903	19.101	0.000457683
Cks2	CDC28 protein kinase regulatory subunit 2	NM_025415	0.290586	23.9402	4.16663e-06	0.133979	22.4021	0.079366	0.262826	1.55307	0.00155934	0.27699	0.508449	0.000385505
NA	NA	---	0.290444	20.0116	7.58484e-05	0.162135	19.7791	0.000163938	0.261435	19.0241	0.00099833	0.189941	20.2582	0.0332193
Zmynd8	zinc finger, MYND-type containing 8	NM_027230	0.290194	22.6893	3.86739e-05	0.180548	22.0514	1.41775e-05	0.181048	1.28099	6.99897e-05	0.21735	0.765596	0.00200847
Aqp11	aquaporin 11	NM_175105	0.290181	13.4205	2.04407e-05	0.28331	12.4248	1.97144e-06	0.0902259	15.6295	0.0974028	0.299435	13.7702	3.40308e-07
Ints5	integrator complex subunit 5	NM_176843	0.290046	14.028	2.56389e-05	0.104545	14.8539	0.131061	0.278403	16.101	0.00432756	0.135767	14.0432	0.285184
NA	NA	ENSMUST00000063857	0.289859	11.6963	1.48502e-05	0.230808	11.4313	1.17202e-05	0.206043	13.1474	0.0176501	0.355826	12.6335	1.44893e-05
Gprin3	GPRIN family member 3	ENSMUST00000051065	0.289592	7.62213	9.99429e-05	0.192379	9.16294	7.18507e-05	0.362457	6.504	0.000283756	0.238169	6.46876	0.0259473
Akr1d1	aldo-keto reductase family 1, member D1	NM_145364	0.289523	18.2097	5.9278e-06	0.176043	12.6456	0.00421159	0.113572	2.75068	0.0433703	0.146891	23.5346	0.126619
Hbp1	high mobility group box transcription factor 1	NM_153198	0.288947	5.18893	7.0743e-06	0.119231	6.73999	0.000831519	0.329152	5.70812	2.18444e-06	0.221074	5.05578	0.00016011
Trit1	tRNA isopentenyltransferase 1	NM_025873	0.28865	4.10983	8.45761e-05	0.124379	7.81919	0.0491701	0.300748	6.37593	0.000133886	0.106921	4.80533	0.252754
Mustn1	musculoskeletal, embryonic nuclear protein 1	NM_181390	0.288617	1.85108	9.58737e-05	0.316844	23.2272	0.00147014	0.267887	11.2787	0.00431806	0.398935	2.04925	0.0520616
NA	NA	---	0.288573	13.2683	8.69594e-05	0.218436	11.6492	0.0217622	0.124768	14.5741	0.423435	0.104725	8.19376	0.558068
Rab17	RAB17, member RAS oncogene family	ENSMUST00000027529	0.288276	3.54059	2.46057e-05	0.0995884	9.26573	0.169967	0.263962	3.69706	0.000137022	0.269171	3.00583	0.0316992
Enpp1	ectonucleotide pyrophosphatase/phosphodiesterase 1	ENSMUST00000105520	0.28802	11.4982	6.13343e-06	0.169036	10.184	0.000461539	0.114317	8.94911	0.0156059	0.118829	13.1906	0.0363417
Cdk5rap2	CDK5 regulatory subunit associated protein 2	ENSMUST00000144099	0.287968	3.73419	2.0403e-05	0.116031	4.26541	0.104627	0.217815	5.60238	0.0151285	0.164085	3.34436	0.0565408
Anxa7	annexin A7	NM_009674	0.28776	9.98478	2.88301e-06	0.285509	9.51238	6.25996e-08	0.0838369	4.04064	0.162994	0.256222	10.588	1.25932e-05
Akap7	A kinase (PRKA) anchor protein 7	NM_018747	0.287586	7.09117	7.87409e-05	0.225621	8.69288	2.83566e-05	0.268215	8.23992	5.8462e-05	0.17647	7.92641	0.0968357
Ift46	intraflagellar transport 46	ENSMUST00000002099	0.287446	5.71364	5.64339e-08	0.165629	6.30433	8.90956e-06	0.368448	8.60149	1.11518e-10	0.108898	8.35358	0.218338
Rab32	RAB32, member RAS oncogene family	NM_026405	0.287399	22.8652	4.46798e-05	0.233059	0.11698	0.000227869	0.0489803	17.7721	0.372058	0.270282	0.053741	1.42846e-05
Rap2a	RAS related protein 2a	NM_029519	0.287293	17.5719	4.87955e-07	0.148003	16.7712	0.00123043	0.242423	21.6759	0.00224753	0.215397	17.9063	0.134876
Rabl6	RAB, member of RAS oncogene family-like 6	ENSMUST00000058137	0.287279	13.6652	4.46745e-07	0.209935	12.7839	3.05067e-05	0.128075	13.7477	0.0179177	0.178239	13.8185	0.00760669
Sgpl1	sphingosine phosphate lyase 1	NM_009163	0.28658	21.4834	1.62542e-06	0.264519	23.2547	1.19153e-09	0.184374	0.367582	3.57179e-05	0.354484	23.7245	1.70343e-06
NA	NA	NM_001164671	0.28645	15.7622	9.0761e-05	0.153503	15.101	0.00474532	0.317728	17.2863	1.59001e-07	0.244209	16.1636	0.00529246
Nipal3	NIPA-like domain containing 3	ENSMUST00000102549	0.286443	1.51008	3.71004e-06	0.0540219	16.7814	0.452252	0.121876	5.23444	0.0881612	0.206602	1.01782	0.0159843
Man2a1	mannosidase 2, alpha 1	ENSMUST00000086723	0.286313	13.749	1.35378e-09	0.187415	13.3021	6.98701e-05	0.0769626	16.7011	0.0761874	0.218226	13.9211	0.000395491
NA	NA	---	0.285733	0.366413	6.6666e-06	0.0949189	22.042	0.102111	0.0835671	19.2261	0.27535	0.107828	20.0107	0.136424
NA	NA	NM_025375	0.285705	20.4433	1.00407e-06	0.0978264	16.5683	0.00161508	0.153894	20.1235	0.00146114	0.19911	21.2619	0.000832894
Mtrr	5-methyltetrahydrofolate-homocysteine methyltransferase reductase	ENSMUST00000168523	0.285702	16.5322	2.18933e-05	0.285852	13.6108	2.46868e-05	0.212182	16.8977	0.00123983	0.259139	16.3617	0.0759931
Serpina6	serine (or cysteine) peptidase inhibitor, clade A, member 6	ENSMUST00000044159	0.285685	13.4382	8.17167e-06	0.372008	11.4098	5.8246e-08	0.225696	5.12731	3.82777e-05	0.142287	13.6398	0.00375688
Mia2	melanoma inhibitory activity 2	NM_177321	0.285474	9.23856	6.877e-07	0.20389	8.52981	2.89423e-06	0.180577	7.97702	0.00547301	0.0812618	11.8834	0.0579278
Dennd4a	DENN/MADD domain containing 4A	NM_001162917	0.285379	3.58846	2.16616e-05	0.102924	2.26964	0.0432307	0.293586	6.45166	1.70225e-05	0.22288	4.1011	0.00702086
NA	NA	NM_011200 // NM_011200	0.285221	13.328	3.5525e-06	0.302687	12.9564	1.4951e-06	0.211753	17.1857	0.000637944	0.243445	13.9264	0.0085046
NA	NA	NM_011200 // NM_011200	0.285221	13.328	3.5525e-06	0.302687	12.9564	1.4951e-06	0.211753	17.1857	0.000637944	0.243445	13.9264	0.0085046
NA	NA	NM_025511	0.285089	23.8811	6.56016e-06	0.0284665	9.11882	0.811957	0.246481	2.22809	4.80889e-06	0.161577	1.19985	0.00208152
NA	NA	---	0.284831	23.1643	4.47547e-05	0.106009	1.07962	0.0932968	0.0695729	13.0636	0.375018	0.133634	22.2738	0.122718
Tysnd1	trypsin domain containing 1	NM_027912	0.284529	19.1867	9.22907e-06	0.0872965	16.2409	0.30652	0.316175	16.28	4.58528e-05	0.241767	16.5858	0.00259402
Tgm2	transglutaminase 2, C polypeptide	NM_009373	0.283989	21.6165	4.99251e-05	0.238307	22.24	0.000855072	0.417484	22.6622	0.0002881	0.338776	22.8919	5.62625e-08
Efnb1	ephrin B1	NM_010110	0.283906	21.2486	9.50632e-05	0.162412	20.6152	8.97446e-05	0.0655242	0.708387	0.0216063	0.302449	23.7476	1.11843e-05
Acot12	acyl-CoA thioesterase 12	NM_028790	0.283904	9.24138	2.40154e-07	0.214848	8.76336	1.80477e-05	0.305228	11.3036	6.58828e-08	0.231288	10.0759	5.27048e-06
Mapk1ip1	mitogen-activated protein kinase 1 interacting protein 1	ENSMUST00000119664	0.283738	3.43164	3.02393e-07	0.163329	9.61746	0.00253092	0.266028	8.15984	0.0152821	0.336733	4.76192	0.000915601
Malt1	mucosa associated lymphoid tissue lymphoma translocation gene 1	ENSMUST00000049248	0.283723	5.27733	6.77862e-05	0.109696	5.61944	0.0706108	0.24093	6.95925	0.00039619	0.192719	3.75384	0.0465759
Nudt1	nudix (nucleoside diphosphate linked moiety X)-type motif 1	NM_008637	0.283349	2.18283	3.59254e-05	0.0877218	3.73772	0.311509	0.174872	5.18568	0.026909	0.312801	1.77787	1.09482e-05
Leprot	leptin receptor overlapping transcript	NM_175036	0.282785	7.30557	3.08251e-05	0.0362295	8.95365	0.62048	0.284319	6.03706	0.000250415	0.274433	6.90746	0.043825
NA	NA	NM_026679	0.282751	23.0651	2.87869e-07	0.14814	23.4872	6.22834e-05	0.188252	0.021192	6.81264e-05	0.314342	21.682	0.00181507
Abca6	ATP-binding cassette, sub-family A (ABC1), member 6	NM_147218	0.282504	8.45125	5.63289e-08	0.195829	8.17786	1.377e-07	0.256223	9.73002	1.27118e-05	0.235514	9.4412	3.02632e-05
Smim19	small integral membrane protein 19	NM_001012667	0.282273	6.25352	4.52375e-07	0.263407	6.6555	2.25937e-08	0.254169	10.7917	7.19452e-11	0.0900475	12.2863	0.19233
1810013L24Rik	RIKEN cDNA 1810013L24 gene	NM_001081400	0.281755	8.59309	2.95263e-05	0.222338	7.60375	7.13229e-06	0.0239329	20.7646	0.873213	0.22674	9.85266	0.0276614
Ddhd1	DDHD domain containing 1	NM_001042719	0.281706	22.2427	1.04022e-06	0.249599	22.2328	3.0718e-05	0.31082	17.831	1.71595e-05	0.292375	23.0442	4.73749e-05
Ldb1	LIM domain binding 1	NM_001113408	0.281638	10.4509	2.21749e-06	0.184578	10.5897	4.76064e-06	0.314085	11.2733	1.11158e-06	0.267641	11.5758	0.00108917
Rbl2	retinoblastoma-like 2	NM_011250	0.281231	6.41721	1.71057e-05	0.16064	7.4631	0.000308782	0.282998	6.76172	5.24967e-06	0.175386	6.83948	0.0038481
Ndufa2	NADH dehydrogenase (ubiquinone) 1 alpha subcomplex, 2	NM_010885	0.281022	21.5782	5.48023e-05	0.113842	15.4162	0.0483019	0.0986554	23.3802	0.015055	0.199636	22.6887	0.00151518
Gcc1	golgi coiled coil 1	ENSMUST00000090511	0.280971	16.6384	2.28595e-05	0.13824	13.9415	0.0314075	0.185968	15.366	0.00906866	0.110207	14.459	0.149367
Atp6v0a2	ATPase, H+ transporting, lysosomal V0 subunit A2	NM_011596	0.280721	15.4142	1.17862e-05	0.16144	14.6983	0.000938636	0.265444	15.6521	4.91272e-06	0.258608	15.1299	0.00539758
Dnajb14	DnaJ (Hsp40) homolog, subfamily B, member 14	ENSMUST00000090178	0.280587	17.9824	1.21572e-06	0.0907234	16.4397	0.049016	0.235867	20.0404	0.00021196	0.15774	20.056	0.0379322
Orai1	ORAI calcium release-activated calcium modulator 1	NM_175423	0.280342	15.5245	7.83484e-05	0.0752272	15.2397	0.187956	0.132751	16.5634	0.0436347	0.187222	15.1105	0.00232342
B3gat3	beta-1,3-glucuronyltransferase 3 (glucuronosyltransferase I)	NM_024256	0.280043	23.129	2.97931e-07	0.187052	22.1229	1.5549e-05	0.0645277	15.3594	0.13381	0.231749	1.59009	0.000284911
Ufsp1	UFM1-specific peptidase 1	NM_027356	0.27997	15.8673	4.10822e-06	0.0819092	11.4398	0.169414	0.243785	14.1796	0.000192088	0.21438	14.5926	0.0204033
NA	NA	NR_028518	0.279909	14.3997	5.65304e-05	0.0610142	16.531	0.549023	0.143638	15.6338	0.107003	0.00351187	3.28887	0.998601
Adprh	ADP-ribosylarginine hydrolase	NM_007414	0.279857	0.171937	3.40677e-05	0.154868	23.2146	0.000537884	0.196693	1.41302	1.79733e-05	0.255113	23.8099	0.000763754
Ap2a2	adaptor-related protein complex 2, alpha 2 subunit	NM_007459	0.279851	21.4757	4.02529e-07	0.204863	22.2908	8.90674e-08	0.11148	19.9598	0.00688217	0.226265	23.5333	5.50497e-05
NA	NA	NM_018758	0.279669	18.2533	5.43782e-06	0.176269	16.8138	0.00103099	0.231103	16.3935	7.33679e-05	0.185608	18.4932	0.00200686
Shmt1	serine hydroxymethyltransferase 1 (soluble)	ENSMUST00000018744	0.279208	20.8486	1.23631e-06	0.0208357	18.0389	0.87281	0.0983328	2.29424	0.0450852	0.223523	22.9149	0.00401091
2610021A01Rik	RIKEN cDNA 2610021A01 gene	AK011498	0.279042	14.0571	2.51255e-06	0.158343	12.3498	0.0284369	0.234263	15.0076	0.0134351	0.212875	13.9363	0.0722626
BC023829	cDNA sequence BC023829	ENSMUST00000101506	0.279039	15.3378	1.29896e-07	0.21141	12.7498	0.00106422	0.0619545	19.5726	0.287511	0.17139	15.0496	0.0111135
Gdf10	growth differentiation factor 10	ENSMUST00000022512	0.278991	18.8595	5.0774e-05	0.151939	17.8757	0.0105335	0.174892	21.9472	0.00198083	0.164837	20.3427	0.0342013
Tubgcp2	tubulin, gamma complex associated protein 2	NM_133755	0.278812	5.51761	2.70568e-06	0.194014	6.92272	0.000135167	0.222476	7.03418	0.00061569	0.163591	4.77686	0.0203616
NA	NA	---	0.278354	15.8074	2.76006e-05	0.046639	15.4256	0.661555	0.0620921	9.74714	0.489217	0.258728	16.2958	0.000459756
Necab1	N-terminal EF-hand calcium binding protein 1	NM_178617	0.277962	1.70886	2.66574e-05	0.260353	3.47975	1.91544e-08	0.121954	1.08254	0.000218825	0.24392	2.47415	0.000192982
Pi4k2a	phosphatidylinositol 4-kinase type 2 alpha	NM_145501	0.277547	23.7827	1.08105e-05	0.140667	23.9984	0.00473907	0.154789	22.3115	0.00181429	0.254478	1.04618	0.000132541
NA	NA	---	0.277401	22.1462	9.7327e-05	0.171014	18.5181	0.00512016	0.314284	5.71232	0.000470595	0.117901	0.771411	0.346776
Pitpnm2	phosphatidylinositol transfer protein, membrane-associated 2	NM_011256	0.277376	13.2981	3.98418e-05	0.160429	12.3048	0.00107062	0.0370764	11.4836	0.78379	0.196954	12.5447	0.00251079
Ier2	immediate early response 2	NM_010499	0.277125	1.0412	2.08816e-05	0.178517	10.4106	0.0204439	0.181976	13.9997	0.0357098	0.107102	4.56963	0.194109
Tcf7	transcription factor 7, T cell specific	ENSMUST00000072425	0.276839	9.0436	1.83156e-05	0.102794	8.09357	0.0262697	0.0616125	17.6805	0.567415	0.293056	9.17666	0.0113945
Polr1a	polymerase (RNA) I polypeptide A	NM_009088	0.276785	14.5016	6.94781e-05	0.0695728	14.6517	0.201037	0.244321	13.9572	0.000144085	0.168237	14.719	0.0253095
NA	NA	NM_001177653 // NM_001177653	0.276478	20.982	2.00532e-05	0.227294	20.0339	0.00199841	0.0687809	23.8772	0.377057	0.185613	21.4855	0.000296967
NA	NA	NM_026679	0.276464	23.068	2.71197e-07	0.149173	23.411	7.32484e-05	0.188638	23.9993	7.10664e-05	0.313275	21.6906	0.00197224
Gstm6	glutathione S-transferase, mu 6	NM_008184	0.276333	0.306661	1.4512e-05	0.178371	3.7879	0.00235735	0.205522	0.478881	0.00699965	0.215994	1.41456	0.0115906
Gm10658	predicted gene 10658	NR_045886	0.276261	15.3267	8.08887e-05	0.0675283	17.0599	0.296921	0.187659	16.0797	0.00425471	0.0716779	23.041	0.368465
Tatdn2	TatD DNase domain containing 2	ENSMUST00000089018	0.276174	14.9875	4.53068e-07	0.128309	15.1729	0.00060934	0.169468	14.7541	0.00160276	0.241257	14.961	0.00930147
Adc	arginine decarboxylase	ENSMUST00000106068	0.275822	8.47771	7.83453e-05	0.144635	7.93277	0.0367276	0.147827	19.8105	0.0552243	0.170904	9.10995	0.273888
Fbxl3	F-box and leucine-rich repeat protein 3	ENSMUST00000022720	0.275757	3.77728	2.73356e-07	0.092394	9.53859	0.0222068	0.354313	4.12195	6.09795e-06	0.228246	3.79494	0.0100076
Stambp	STAM binding protein	NM_024239	0.275517	1.96244	1.09909e-06	0.0927005	6.6865	0.083098	0.214778	6.5288	0.000243604	0.143154	1.96539	0.0617234
BC024978	cDNA sequence BC024978	ENSMUST00000108379 // ENSMUST00000108379	0.275414	16.5064	4.1316e-05	0.098418	15.9149	0.145386	0.343783	15.9515	9.87459e-06	0.249721	16.8644	0.0202255
NA	NA	---	0.275375	15.7479	3.75414e-07	0.0832084	14.2674	0.00688472	0.0633827	11.2271	0.114793	0.19575	15.4789	0.000223046
Ptprk	protein tyrosine phosphatase, receptor type, K	NM_008983	0.275088	2.9322	1.2402e-07	0.215341	2.87016	2.02486e-09	0.145763	5.27336	0.00355347	0.25995	3.92038	0.00125169
Aifm2	apoptosis-inducing factor, mitochondrion-associated 2	NM_001039194	0.274936	14.7162	2.27208e-05	0.257383	12.5752	1.28173e-05	0.134043	14.8858	0.028784	0.226883	13.9856	0.000907965
Epc2	enhancer of polycomb homolog 2 (Drosophila)	ENSMUST00000092123	0.274594	5.52054	5.43502e-05	0.0926706	7.48851	0.0542054	0.393758	4.25204	0.000131638	0.305105	3.11535	0.000947248
Srpk2	serine/arginine-rich protein specific kinase 2	NM_009274	0.274577	4.7809	3.856e-06	0.167988	8.41525	0.000176106	0.231256	5.04622	0.000296169	0.164225	4.76998	0.0251283
Top1	topoisomerase (DNA) I	NM_009408	0.274272	16.6649	7.82175e-05	0.11422	16.7283	0.0898194	0.365626	17.2315	0.000127104	0.196964	15.5462	0.0910563
Akap8	A kinase (PRKA) anchor protein 8	NM_019774	0.274145	11.0722	8.50604e-05	0.197054	11.1476	0.000174357	0.213448	13.0418	0.00430802	0.176073	11.5274	0.0384314
Brpf3	bromodomain and PHD finger containing, 3	NM_001081315	0.273908	11.5039	1.51617e-05	0.175584	12.3352	0.000931944	0.134528	13.2425	0.0307291	0.186765	10.3635	3.85928e-05
Arih2	ariadne homolog 2 (Drosophila)	NM_011790	0.273669	10.1821	7.41612e-05	0.163495	10.2234	0.000811847	0.182457	11.876	0.00366406	0.263531	10.998	6.26528e-06
Gm20300	predicted gene, 20300	NR_045008 // NR_045008	0.27363	23.0719	6.3319e-07	0.024381	22.8838	0.859048	0.291419	0.783107	6.77692e-07	0.362594	0.221158	0.000881286
Kpnb1	karyopherin (importin) beta 1	NM_008379	0.273215	20.8872	4.95389e-07	0.148574	22.4663	0.000105104	0.400965	21.5363	8.70729e-08	0.299346	22.3706	4.44506e-05
NA	NA	NM_199145 // NM_199145	0.27319	3.38478	5.16089e-05	0.0926591	21.9378	0.282783	0.501823	4.3865	2.81354e-05	0.334687	2.15272	0.0554487
Prpsap2	phosphoribosyl pyrophosphate synthetase-associated protein 2	NM_144806	0.273089	0.197491	1.10334e-06	0.0469574	23.5786	0.49761	0.0942745	2.03143	0.068396	0.259863	23.8225	0.00318844
Aaed1	AhpC/TSA antioxidant enzyme domain containing 1	ENSMUST00000021938	0.272957	6.00022	2.34072e-06	0.124776	4.66587	0.000362319	0.263763	8.05709	1.46764e-06	0.197992	6.64688	0.00206259
Ywhag	tyrosine 3-monooxygenase/tryptophan 5-monooxygenase activation protein, gamma polypeptide	NM_018871	0.27269	14.8736	7.42123e-06	0.126428	15.0711	0.00834426	0.294736	17.6884	4.06512e-05	0.223401	15.7242	0.00163926
NA	NA	---	0.272512	10.0522	2.03766e-05	0.12877	6.9982	0.0118246	0.206372	7.99079	0.00146018	0.28836	9.60595	5.54578e-06
Bdh1	3-hydroxybutyrate dehydrogenase, type 1	NM_001122683	0.272403	7.11297	5.50089e-05	0.219792	6.7384	2.38287e-06	0.176308	6.90447	0.0115547	0.112598	7.97288	0.0905474
Klhdc3	kelch domain containing 3	NM_027910	0.272302	7.14978	1.47472e-06	0.0780841	9.04896	0.037661	0.0870527	10.2233	0.0638319	0.191379	10.4164	0.0192655
Uba6	ubiquitin-like modifier activating enzyme 6	ENSMUST00000039373	0.272229	20.3174	3.34209e-05	0.139186	18.2826	0.0628494	0.293596	17.5587	0.000701994	0.142961	22.8242	0.240247
Atp1a1	ATPase, Na+/K+ transporting, alpha 1 polypeptide	NM_144900	0.272193	14.5665	1.60918e-08	0.187033	12.4805	3.01008e-08	0.134353	16.6816	7.5448e-06	0.217758	13.4718	2.70045e-05
NA	NA	---	0.272067	12.1918	7.94517e-05	0.171459	13.6304	0.0705626	0.123367	13.4958	0.475852	0.0829416	4.61561	0.838819
Scap	SREBF chaperone	NM_001001144	0.27197	5.45633	4.05679e-08	0.123396	6.04319	0.00284546	0.187539	9.48503	3.78569e-05	0.159658	4.75899	0.0168834
D1Ertd622e	DNA segment, Chr 1, ERATO Doi 622, expressed	NM_133825	0.27188	12.0949	5.85737e-06	0.210939	10.9037	0.000405087	0.327293	16.3781	0.000500482	0.342596	11.383	0.000157172
Wdtc1	WD and tetratricopeptide repeats 1	NM_199306	0.271804	6.31502	1.79556e-06	0.178528	5.51513	8.748e-05	0.210394	8.19453	3.10257e-05	0.270255	7.71631	3.25523e-05
Ddx58	DEAD (Asp-Glu-Ala-Asp) box polypeptide 58	NM_172689	0.271794	2.08846	5.07457e-05	0.21052	2.89613	1.51981e-05	0.245285	23.8192	5.28328e-05	0.253986	0.767074	0.0190694
Rictor	RPTOR independent companion of MTOR, complex 2	NM_030168	0.271569	5.14331	5.35566e-05	0.118083	8.37266	0.0740889	0.296135	5.92008	2.65853e-05	0.191782	5.62752	0.0355421
Cmtm6	CKLF-like MARVEL transmembrane domain containing 6	NM_026036	0.27151	1.1791	3.71443e-05	0.152552	0.41131	0.00524016	0.0474509	23.6588	0.554113	0.0672991	1.13295	0.470801
Nr1h4	nuclear receptor subfamily 1, group H, member 4	NM_001163504	0.27144	13.2313	4.80397e-05	0.15357	10.6691	0.000544346	0.213955	10.8026	0.00371194	0.210562	12.5085	0.00788007
Add1	adducin 1 (alpha)	NM_001024458	0.27135	4.30527	1.09505e-06	0.201758	5.77109	8.68309e-05	0.158094	6.67	0.00910108	0.129663	4.75474	0.0991053
Homer1	homer homolog 1 (Drosophila)	NM_152134	0.271112	17.322	4.33065e-05	0.155104	15.8831	0.00561997	0.315678	18.5752	0.000155325	0.156239	19.4664	0.0729656
NA	NA	---	0.271084	5.64751	7.91702e-05	0.175265	2.25425	0.00305466	0.126251	8.119	0.231065	0.0574449	7.73921	0.387879
Copg2	coatomer protein complex, subunit gamma 2	ENSMUST00000048774	0.270644	4.39038	1.52107e-06	0.272374	5.55633	1.35403e-06	0.121546	7.37786	0.0143819	0.14813	2.0338	0.104989
Xpnpep3	X-prolyl aminopeptidase (aminopeptidase P) 3, putative	NM_177310	0.270507	15.9236	3.55425e-07	0.15125	16.0558	0.00182498	0.15997	18.8716	0.0200546	0.266333	17.1191	0.0157135
Wnt5b	wingless-related MMTV integration site 5B	NM_009525	0.270073	18.2157	4.89261e-05	0.289336	14.525	6.66295e-07	0.0125364	21.7802	0.947923	0.244928	17.9593	0.0196941
Usp39	ubiquitin specific peptidase 39	NM_138592	0.270001	17.4178	3.57712e-07	0.130049	17.2696	0.0026061	0.186049	18.114	0.000191557	0.178436	17.1287	0.0358754
Glo1	glyoxalase 1	NM_025374	0.269943	1.49553	3.08594e-08	0.171914	2.29418	4.35435e-05	0.146645	4.96445	0.00300631	0.202648	0.868443	1.07618e-05
Vac14	Vac14 homolog (S. cerevisiae)	NM_146216	0.269833	16.381	2.63916e-08	0.354081	14.04	3.93104e-09	0.160103	21.3473	0.00113837	0.253753	16.6997	0.00159328
Zyx	zyxin	NM_011777	0.269794	13.9767	1.04933e-05	0.185523	11.193	0.000255731	0.208034	17.7044	0.0023796	0.225786	14.6844	0.00745916
Pmf1	polyamine-modulated factor 1	NM_025928	0.268807	3.05963	8.74896e-05	0.155386	6.61667	0.02318	0.297499	5.01731	2.41021e-06	0.179736	3.63627	0.0100465
NA	NA	NM_177186	0.268684	6.07429	3.53457e-07	0.112271	7.42136	0.0568799	0.105392	6.49887	0.0266784	0.0945105	6.35012	0.378426
Atxn7	ataxin 7	NM_139227	0.268619	13.1377	2.29984e-07	0.128401	12.0999	0.000901128	0.0825657	17.5224	0.281369	0.0738401	12.4139	0.122388
Mif4gd	MIF4G domain containing	NM_027162	0.268514	20.9545	1.17255e-06	0.184418	20.3032	5.60028e-05	0.0858698	13.7533	0.0852251	0.217992	21.7428	0.001771
Gbf1	golgi-specific brefeldin A-resistance factor 1	NM_178930	0.268411	22.7466	5.46056e-05	0.161129	22.9345	0.000754965	0.140724	18.2879	0.000634593	0.20375	23.2499	0.00308458
Nqo2	NAD(P)H dehydrogenase, quinone 2	NM_020282	0.268155	1.94376	2.58955e-06	0.209239	6.56835	0.000457918	0.344314	2.67164	2.33702e-08	0.235699	3.22108	0.000558447
Nomo1	nodal modulator 1	NM_153057	0.26814	18.0317	9.58991e-07	0.13605	17.3158	0.00219175	0.186671	19.5919	0.0186775	0.168429	19.1318	0.0282741
D430042O09Rik	RIKEN cDNA D430042O09 gene	BC158019	0.268073	2.62437	3.07133e-05	0.159961	2.97791	0.00177539	0.146194	8.5714	0.00565917	0.176276	3.32789	0.00557247
Sft2d1	SFT2 domain containing 1	NM_134114	0.267951	6.55955	6.68219e-06	0.18705	6.14216	0.00166558	0.0460625	4.99922	0.604015	0.171674	6.94574	0.000323001
Neil1	nei endonuclease VIII-like 1 (E. coli)	NM_028347	0.267896	0.305724	1.0581e-05	0.0772341	3.54301	0.148116	0.132887	5.13071	0.00251093	0.263552	0.711807	0.00094407
NA	NA	AK081017	0.267631	14.2165	5.47892e-05	0.0532898	17.8267	0.653264	0.109898	17.2404	0.259993	0.118309	12.5878	0.461542
Upf1	UPF1 regulator of nonsense transcripts homolog (yeast)	NM_001122829	0.26751	17.7872	2.57519e-06	0.12305	14.3447	0.0135115	0.244075	19.2265	4.36609e-05	0.095306	18.1201	0.34148
Med24	mediator complex subunit 24	NM_011869	0.267411	23.0482	3.19991e-06	0.150184	0.100991	0.00149343	0.176225	22.8043	2.5539e-05	0.22664	23.3936	0.00344676
Fastkd1	FAST kinase domains 1	NM_177244	0.267373	14.1591	1.18658e-06	0.234844	11.8482	6.08711e-06	0.200201	15.163	0.00138763	0.242092	14.7037	0.00387796
Dusp7	dual specificity phosphatase 7	NM_153459	0.267078	14.6744	2.21219e-06	0.189109	13.9522	5.33876e-05	0.283651	15.1369	5.053e-06	0.258913	15.0898	0.00104073
Sbf2	SET binding factor 2	NM_177324	0.26696	5.98269	1.15255e-06	0.172347	6.52677	1.08928e-06	0.19904	6.46444	6.25933e-05	0.135633	6.59646	0.0765618
Slc35b3	solute carrier family 35, member B3	NM_001170431	0.266915	4.78309	4.14146e-07	0.105245	9.43771	0.0111453	0.125996	7.23655	0.0288539	0.162873	4.7071	0.0196907
2010-09-01	septin 10	NM_001024911	0.266802	4.69568	1.45526e-05	0.082792	7.13611	0.071193	0.231069	4.82715	0.00239916	0.192799	2.96711	0.00329559
Tardbp	TAR DNA binding protein	NM_145556	0.266549	22.8445	4.91583e-05	0.117558	21.8124	0.0163514	0.14134	21.504	0.015583	0.377445	23.5655	0.000227204
Kat2b	K(lysine) acetyltransferase 2B	NM_020005	0.266284	8.85367	1.44434e-05	0.192432	7.39514	1.39155e-05	0.273296	7.52074	6.93414e-05	0.237591	9.69188	0.000218193
NA	NA	---	0.266162	5.90358	8.01459e-05	0.186864	0.943027	0.00710864	0.155529	5.1109	0.140641	0.115044	7.18863	0.388561
NA	NA	NM_178802	0.265603	16.3673	2.74343e-07	0.123537	16.272	0.00902295	0.41018	18.8428	1.69513e-06	0.226044	17.3012	0.000881795
Ppp2r4	protein phosphatase 2A, regulatory subunit B (PR 53)	NM_138748	0.265415	20.946	4.26815e-07	0.0733973	18.8473	0.168078	0.118684	18.5918	0.00796627	0.0867948	21.354	0.0729425
Gltpd2	glycolipid transfer protein domain containing 2	NM_146020	0.265215	19.9648	3.80113e-05	0.226015	18.9486	2.43208e-05	0.245923	18.872	5.14229e-05	0.17432	20.9723	0.0155232
NA	NA	---	0.264935	0.854673	6.90891e-05	0.0482473	21.2569	0.582161	0.232219	6.88928	0.0108918	0.0353307	6.48045	0.875901
Cpeb4	cytoplasmic polyadenylation element binding protein 4	NM_026252	0.26482	0.728599	4.45721e-05	0.297613	0.504847	2.82089e-05	0.196055	5.89988	0.0129378	0.246254	0.794419	0.00192165
Wrap73	WD repeat containing, antisense to Trp73	NM_021499	0.26476	21.924	2.38572e-07	0.0977239	22.6913	0.00322787	0.210756	23.1751	5.93535e-05	0.252784	23.9916	0.00180278
Tars2	threonyl-tRNA synthetase 2, mitochondrial (putative)	NM_027931	0.264749	0.523547	5.84317e-06	0.0523427	6.9792	0.423001	0.070415	21.1473	0.185516	0.0814176	5.41136	0.2616
NA	NA	NM_145569	0.264179	13.4214	4.63177e-07	0.0683643	13.5205	0.259789	0.312337	15.7607	1.27644e-06	0.148	13.7488	0.0365768
Fem1c	fem-1 homolog c (C.elegans)	NM_173423	0.263986	23.6141	3.3818e-05	0.12209	22.718	0.0196361	0.0390456	0.569232	0.3471	0.276529	23.1758	2.90188e-05
1300002E11Rik	RIKEN cDNA 1300002E11 gene	NR_037957	0.263894	20.1325	9.28695e-06	0.132519	19.8527	0.0138861	0.172813	19.7351	0.00282268	0.182904	21.6198	0.000724593
Fbxw9	F-box and WD-40 domain protein 9	ENSMUST00000095220	0.263738	16.784	4.23101e-06	0.121806	14.0673	0.163279	0.0871778	10.1184	0.467876	0.102389	18.4488	0.273917
Gpr125	G protein-coupled receptor 125	NM_133911	0.263549	18.5222	2.61076e-07	0.0928163	16.8081	0.0323619	0.272295	19.4029	0.00132387	0.111171	17.0532	0.0777072
Repin1	replication initiator 1	NM_001079901	0.263493	23.5987	4.9161e-07	0.0897599	23.1323	0.0705763	0.216251	23.4167	0.00148138	0.257934	0.796905	2.38433e-05
Naa60	N(alpha)-acetyltransferase 60, NatF catalytic subunit	NM_029090	0.263437	15.2619	2.19485e-09	0.119486	13.6655	3.43005e-05	0.0685158	10.8386	0.00592128	0.209576	15.3998	1.13033e-05
Mkl2	MKL/myocardin-like 2	NM_001122667	0.263074	22.7848	6.31377e-09	0.197086	19.0183	0.000275207	0.265941	3.58881	7.15009e-05	0.27751	23.7417	5.48282e-05
Exoc4	exocyst complex component 4	ENSMUST00000052266	0.262918	3.41132	1.73473e-05	0.125595	6.12822	0.00522144	0.105075	1.49585	0.022847	0.218413	3.45134	0.00102431
Camkmt	calmodulin-lysine N-methyltransferase	NM_028576	0.262476	4.08303	1.50257e-07	0.201923	4.51006	0.000350873	0.0616905	6.97256	0.50744	0.118136	5.4314	0.193115
Slc9a3r1	solute carrier family 9 (sodium/hydrogen exchanger), member 3 regulator 1	NM_012030	0.261776	15.6994	1.05067e-07	0.233803	13.3723	8.02925e-07	0.118215	22.7105	0.00176225	0.214288	15.5626	0.000202709
Il4ra	interleukin 4 receptor, alpha	NM_001008700	0.261634	23.1725	2.38887e-06	0.101378	20.71	0.0478568	0.0835943	7.60174	0.11241	0.237792	0.888438	0.0188232
Psma1	proteasome (prosome, macropain) subunit, alpha type 1	NM_011965	0.261448	1.96286	9.23407e-06	0.0869732	2.96872	0.180865	0.173065	23.351	0.000224396	0.173752	2.96265	0.102301
Dctpp1	dCTP pyrophosphatase 1	NM_023203	0.261274	13.8537	4.25846e-06	0.230944	13.5083	0.000119672	0.141276	3.63207	0.00173768	0.250947	13.5134	0.00281077
Atg10	autophagy related 10	NM_025770	0.261149	4.16402	2.94853e-05	0.303121	5.61163	1.60629e-05	0.081654	7.48633	0.233495	0.154974	23.7191	0.0435743
Klf15	Kruppel-like factor 15	ENSMUST00000113530	0.260926	12.3226	6.69972e-06	0.283602	9.77605	1.26227e-05	0.159196	16.4489	0.0570842	0.141551	10.1329	0.253195
Cbx2	chromobox 2	NM_007623	0.260769	2.82225	4.4585e-05	0.0730103	7.15231	0.239728	0.188574	3.94187	0.014163	0.175493	2.71827	0.123274
Wdr81	WD repeat domain 81	NM_138950	0.260497	2.90226	2.10345e-08	0.0892205	1.86139	0.145784	0.469764	5.20357	1.05238e-07	0.317856	3.40273	0.00467397
Zfp707	zinc finger protein 707	NM_001081065	0.260436	3.09043	1.48556e-05	0.0113546	20.7494	0.972596	0.190124	3.72255	0.001531	0.205624	2.81944	0.0751275
Sash1	SAM and SH3 domain containing 1	NM_175155	0.260144	4.61499	3.13923e-05	0.0735998	6.84395	0.243691	0.259213	6.02693	0.00114998	0.183949	3.78228	0.0248889
Rhod	ras homolog gene family, member D	NM_007485	0.26003	0.330824	1.22899e-05	0.225003	22.0475	1.23124e-05	0.228594	3.70901	0.000651979	0.350136	1.96254	0.00414702
Nostrin	nitric oxide synthase trafficker	NM_181547	0.259802	2.04501	4.56098e-05	0.181746	5.83018	0.000833586	0.053541	1.18369	0.625409	0.188229	3.98491	0.00836863
Gm16548	predicted gene 16548	NR_037987	0.259801	5.93534	4.58479e-06	0.107745	6.43933	0.0301573	0.201548	6.51912	0.00283778	0.188228	7.101	0.000789059
Otud5	OTU domain containing 5	ENSMUST00000033494	0.259613	6.21071	1.16177e-08	0.113335	9.01596	0.00729571	0.175275	8.61153	0.00233269	0.125811	6.79803	0.129623
Pip4k2b	phosphatidylinositol-5-phosphate 4-kinase, type II, beta	NM_054051	0.259298	20.3748	4.16513e-06	0.112815	21.9507	0.0992655	0.335344	17.9978	0.00279524	0.197963	21.1897	0.165233
Blcap	bladder cancer associated protein homolog (human)	NM_016916	0.259193	22.6965	8.45988e-06	0.214091	21.905	1.30039e-05	0.0924638	3.71903	0.16233	0.188683	23.9207	0.01562
Mbl1	mannose-binding lectin (protein A) 1	NM_010775	0.259154	0.209576	1.15978e-06	0.217767	22.1442	5.61039e-05	0.0662864	8.99399	0.219005	0.167511	0.626622	0.0204747
Lgals9	lectin, galactose binding, soluble 9	NM_010708	0.259046	3.40362	4.47068e-09	0.245798	3.35378	5.81962e-11	0.0471648	3.38576	0.0836534	0.216718	3.14851	0.00110508
Bpnt1	bisphosphate 3'-nucleotidase 1	NM_011794	0.258798	21.0731	5.26869e-06	0.143735	18.098	0.000111043	0.143498	22.1447	0.00229069	0.107255	21.2121	0.0882434
Cars	cysteinyl-tRNA synthetase	NM_013742	0.258523	3.93877	3.24977e-05	0.149315	2.22276	0.00965225	0.125753	12.3228	0.00655461	0.259982	5.25286	0.03621
Cyp3a13	cytochrome P450, family 3, subfamily a, polypeptide 13	NM_007819	0.25834	17.641	8.27138e-05	0.208219	16.0927	0.0110143	0.0673558	7.40566	0.553405	0.16572	19.9955	0.0696035
Mrps27	mitochondrial ribosomal protein S27	NM_173757	0.257956	22.0061	1.17951e-05	0.0377402	14.704	0.705776	0.399542	21.9476	4.24046e-05	0.246431	23.1837	0.00425096
NA	NA	---	0.257827	22.9717	2.89815e-08	0.038711	21.075	0.636601	0.053204	0.0997577	0.177424	0.177739	0.933482	0.0102758
Wisp1	WNT1 inducible signaling pathway protein 1	NM_018865	0.256998	3.26352	6.98923e-05	0.0516232	0.664856	0.449979	0.225446	2.28346	0.00404069	0.159153	3.07643	0.0425579
NA	NA	---	0.256699	3.67698	8.80961e-05	0.155646	1.96058	0.00897052	0.0493928	22.9374	0.451004	0.0927698	3.30335	0.278932
Zfyve1	zinc finger, FYVE domain containing 1	NM_183154	0.256448	21.6419	4.44438e-05	0.233085	16.2923	6.10623e-05	0.297169	4.23409	2.5563e-05	0.164034	23.7578	0.0260474
Abhd14a	abhydrolase domain containing 14A	NM_001110271	0.256311	23.0851	6.60493e-07	0.0884759	17.3265	0.0893277	0.135787	23.9395	0.0153681	0.328046	22.9662	1.83376e-05
Hddc3	HD domain containing 3	NM_026812	0.256296	2.50106	4.38022e-05	0.150053	9.98743	0.0144141	0.0728438	4.82608	0.767522	0.126494	2.25047	0.387395
Abhd17c	abhydrolase domain containing 17C	NM_133722	0.256274	3.29049	1.57077e-11	0.158139	2.63796	0.00020775	0.0838692	6.64404	0.184647	0.236338	4.35095	0.0234655
Csnk2a2	casein kinase 2, alpha prime polypeptide	NM_009974	0.256212	8.40934	8.4238e-05	0.0841154	7.20231	0.0142415	0.247057	9.77369	3.26335e-05	0.170309	10.2196	0.0199754
Igfals	insulin-like growth factor binding protein, acid labile subunit	ENSMUST00000168131	0.256126	19.23	6.77936e-05	0.0677432	13.2882	0.36557	0.206618	20.2658	0.0108078	0.191083	18.1732	0.114098
Slc29a1	solute carrier family 29 (nucleoside transporters), member 1	ENSMUST00000163492	0.255986	21.0455	8.86552e-06	0.0845795	14.9827	0.129542	0.106612	3.80154	0.0109004	0.163207	21.8994	0.00944743
Slc39a14	solute carrier family 39 (zinc transporter), member 14	NM_001135151	0.25554	11.8096	7.24259e-05	0.234562	11.7637	0.000765851	0.31622	14.2118	1.29928e-05	0.193433	13.104	0.000731086
Csnk1g3	casein kinase 1, gamma 3	NM_152809	0.25498	12.7909	1.13881e-05	0.234354	10.2915	0.00133995	0.0674516	16.5872	0.41628	0.177997	13.4613	0.0250474
Cgrrf1	cell growth regulator with ring finger domain 1	ENSMUST00000068532	0.254872	14.5785	2.64531e-06	0.224464	13.8317	6.63333e-06	0.0597104	6.74936	0.245245	0.201393	15.6449	0.00420169
NA	NA	ENSMUST00000109353 // ENSMUST00000109353	0.254537	6.77886	9.04963e-05	0.277061	8.94098	1.28237e-07	0.263162	8.72361	2.90513e-07	0.192207	8.5101	0.000727609
Ifrd2	interferon-related developmental regulator 2	NM_025903	0.254366	16.175	3.60656e-08	0.12129	14.4204	0.0121724	0.219949	19.9842	0.000111153	0.135803	16.567	0.0660366
Tec	tec protein tyrosine kinase	NM_001113460	0.254203	23.7842	5.03938e-06	0.0614116	12.5209	0.332134	0.169721	4.61397	0.014331	0.177254	0.766536	0.00526518
Crim1	cysteine rich transmembrane BMP regulator 1 (chordin like)	NM_015800	0.254023	11.3733	1.7426e-06	0.197762	12.3449	5.75388e-06	0.0633205	2.10298	0.211654	0.178743	12.3437	0.000172124
Mgea5	meningioma expressed antigen 5 (hyaluronidase)	ENSMUST00000026243	0.253897	6.82123	3.53094e-05	0.11175	7.29887	0.0195287	0.346691	6.37007	7.74439e-06	0.279699	6.80865	0.0228697
NA	NA	NR_002862 // NR_002862	0.253828	12.0775	1.93042e-06	0.101157	14.7259	0.252879	0.384177	16.7668	3.36163e-05	0.18991	14.092	0.0314569
Kremen1	kringle containing transmembrane protein 1	NM_032396	0.253734	5.39729	1.14084e-06	0.213684	8.02448	3.93163e-05	0.171956	8.18531	0.0134725	0.149127	7.74284	0.0485346
Slc39a8	solute carrier family 39 (metal ion transporter), member 8	NM_001135150	0.25359	1.26405	4.02479e-06	0.179613	2.3448	0.000111426	0.0625344	5.92475	0.120742	0.232225	2.80135	0.000287951
NA	NA	NM_001166213	0.253572	16.9366	4.09777e-05	0.0229301	14.0625	0.876818	0.120788	13.5906	0.0447085	0.0829123	20.088	0.391067
Pnkp	polynucleotide kinase 3'- phosphatase	ENSMUST00000003044	0.253354	23.9456	9.55572e-07	0.103448	0.74108	0.054568	0.036811	17.8744	0.662989	0.192647	1.79584	0.00408673
Flnb	filamin, beta	NM_134080	0.25331	13.2589	1.28094e-05	0.2269	12.5166	2.04168e-06	0.275514	16.4733	2.18237e-06	0.284763	13.1376	0.000632285
Cirh1a	cirrhosis, autosomal recessive 1A (human)	NM_011574	0.253291	14.4456	4.2027e-05	0.0510146	18.3921	0.607214	0.389751	16.3305	1.21051e-05	0.151791	14.9934	0.152739
Rai14	retinoic acid induced 14	NM_030690	0.253287	21.9242	2.34832e-05	0.243978	23.2749	1.31641e-05	0.145341	17.3218	0.0237764	0.256464	0.627458	0.000130198
Dock6	dedicator of cytokinesis 6	NM_177030	0.253193	20.8332	8.51778e-05	0.0760411	12.613	0.217164	0.260137	22.2067	3.55768e-05	0.277593	23.054	8.86602e-05
NA	NA	---	0.252559	15.4543	7.30524e-07	0.189956	14.3315	3.13638e-06	0.0607539	9.94223	0.286996	0.214443	14.4435	0.00127578
Wdr91	WD repeat domain 91	ENSMUST00000081214	0.252529	23.9366	4.48593e-06	0.270945	22.6186	1.3964e-05	0.163012	4.41977	0.00471683	0.283277	0.415245	0.000271361
Rwdd4a	RWD domain containing 4A	NM_203507	0.252509	15.8706	1.96127e-06	0.154261	13.9855	0.00155523	0.302564	17.0195	0.000282834	0.279463	15.9346	0.000852225
Kdm5a	lysine (K)-specific demethylase 5A	NM_145997	0.251817	6.64967	8.18134e-05	0.151506	9.10696	0.000198257	0.234047	7.70857	4.79598e-05	0.167247	7.67112	0.0317526
NA	NA	NM_030184	0.251703	22.962	7.63201e-06	0.151121	1.07701	0.000311299	0.0337602	0.355244	0.620555	0.0919783	3.64998	0.354958
Mavs	mitochondrial antiviral signaling protein	NM_144888	0.251477	16.6593	3.76434e-06	0.108303	15.6079	0.00811067	0.312412	18.3161	1.11768e-05	0.128017	16.7045	0.00337606
Taf12	TAF12 RNA polymerase II, TATA box binding protein (TBP)-associated factor	ENSMUST00000030731	0.25095	18.7295	8.66291e-05	0.123261	18.9282	0.0836699	0.0926791	14.7675	0.134471	0.126361	17.4725	0.201413
Coq10a	coenzyme Q10 homolog A (yeast)	NM_001081040	0.250808	7.76604	7.8443e-05	0.103466	7.82817	0.021093	0.133144	12.6529	0.00216779	0.169527	11.2061	0.00163062
Zfp799	zinc finger protein 799	NM_177359	0.250766	2.19455	3.74624e-05	0.0884722	4.74663	0.140987	0.200513	4.18268	0.013061	0.211895	1.46417	0.00651037
Acp2	acid phosphatase 2, lysosomal	NM_007387	0.250745	22.6284	5.26105e-06	0.101085	0.918931	0.0551672	0.0705893	3.3235	0.209623	0.180673	0.23668	0.00140059
Cald1	caldesmon 1	NM_145575	0.250677	2.68424	4.3291e-08	0.171932	2.20879	6.73158e-06	0.109849	0.0779777	0.00119684	0.218973	1.58847	3.34314e-05
Nat2	N-acetyltransferase 2 (arylamine N-acetyltransferase)	NM_010874	0.249933	3.59892	9.67051e-06	0.171096	5.45077	0.00280006	0.304126	5.21508	0.000245633	0.265783	3.76962	0.0024803
Ces1b	carboxylesterase 1B	NM_001081372	0.249927	14.9303	6.22422e-05	0.185954	13.6998	0.0343364	0.210734	5.55708	0.235135	0.117464	13.6542	0.201939
Smc5	structural maintenance of chromosomes 5	NM_001252684	0.249907	2.45935	5.62844e-07	0.178531	23.0496	0.0012113	0.25678	3.86712	3.60982e-08	0.284845	1.40557	2.07816e-05
2310044G17Rik	RIKEN cDNA 2310044G17 gene	NR_033623	0.24985	16.5559	2.54375e-05	0.204821	14.4245	7.32146e-05	0.231646	16.5545	5.78074e-06	0.233606	15.299	0.021311
Etfdh	electron transferring flavoprotein, dehydrogenase	ENSMUST00000029386	0.249688	3.55697	3.52517e-06	0.166012	4.27042	0.000111384	0.0362436	6.92189	0.458232	0.143798	5.29761	0.0117378
Slco2a1	solute carrier organic anion transporter family, member 2a1	NM_033314	0.249439	23.3925	1.40734e-07	0.232789	23.0418	8.84325e-07	0.265693	0.122379	0.000122832	0.221082	0.916927	0.00188078
Crbn	cereblon	NM_021449	0.249326	6.87913	5.73051e-05	0.122314	7.06371	0.00400043	0.248965	7.59337	5.20552e-06	0.0900969	5.78125	0.366455
Sesn1	sestrin 1	NM_001013370	0.248894	4.65271	2.31103e-05	0.196953	8.67637	0.000605267	0.231676	5.0826	0.0140461	0.293206	3.50439	0.00146556
Brd9	bromodomain containing 9	NM_001024508	0.248739	7.82478	3.52824e-05	0.163525	5.68186	0.00293386	0.156439	5.80407	0.0132148	0.104476	8.28169	0.13625
Acsl5	acyl-CoA synthetase long-chain family member 5	NM_027976	0.248635	1.66878	1.96717e-07	0.0607889	6.40961	0.20645	0.130251	2.81217	0.00153293	0.259261	2.13961	1.21067e-05
Rbpms	RNA binding protein gene with multiple splicing	NM_019733	0.248233	2.73582	2.10414e-08	0.183426	0.377355	4.51949e-06	0.224132	7.79947	0.000299217	0.207273	5.891	0.0117236
D15Ertd621e	DNA segment, Chr 15, ERATO Doi 621, expressed	NM_145959	0.248081	7.68749	7.17065e-07	0.164722	8.29588	2.2924e-05	0.120238	8.66554	0.00226423	0.117183	10.1025	0.00748902
Abcb4	ATP-binding cassette, sub-family B (MDR/TAP), member 4	NM_008830	0.248076	6.65852	6.82142e-05	0.156305	3.57437	0.0116263	0.170119	10.7508	0.00393497	0.218971	9.27656	0.000150992
Inpp5k	inositol polyphosphate 5-phosphatase K	ENSMUST00000006286	0.247628	7.31916	8.32702e-05	0.187866	7.54057	1.6799e-07	0.312177	8.39085	0.000127213	0.196003	8.1465	0.0240522
Ino80	INO80 homolog (S. cerevisiae)	NM_026574	0.247523	8.12269	2.73193e-06	0.253714	6.85787	9.97653e-09	0.0654952	14.0186	0.0958566	0.166795	9.58498	0.00348803
NA	NA	NM_026679	0.247301	23.2975	3.5515e-07	0.131115	23.6529	0.000142686	0.172113	23.5603	9.93107e-05	0.282035	21.6401	0.00366886
Utp18	UTP18, small subunit (SSU) processome component, homolog (yeast)	NM_001013375	0.247024	13.5218	6.41415e-05	0.113775	14.8726	0.0917811	0.235683	16.3557	0.00300513	0.247758	15.7696	0.0241809
Fam160b1	family with sequence similarity 160, member B1	NM_145505	0.246961	10.6084	1.32352e-05	0.134094	5.9016	0.000483145	0.095372	9.03942	0.0680083	0.223905	10.1402	0.00680793
Casp9	caspase 9	NM_015733	0.246214	0.95892	1.228e-05	0.0514145	7.36097	0.382943	0.248168	1.21934	0.00154478	0.205737	1.51628	0.00093952
St3gal4	ST3 beta-galactoside alpha-2,3-sialyltransferase 4	NM_009178	0.245969	13.7603	9.29309e-05	0.132739	11.9715	0.0127991	0.413472	14.8755	3.03403e-08	0.319633	12.8562	0.000128975
Fam45a	family with sequence similarity 45, member A	NM_026437	0.245926	23.2447	1.69189e-06	0.0766722	22.011	0.0264678	0.157612	23.308	0.000256883	0.232847	23.6411	7.12008e-07
Pign	phosphatidylinositol glycan anchor biosynthesis, class N	NM_013784	0.245907	2.20351	4.43299e-06	0.167801	3.13297	0.000656406	0.201159	4.97721	0.00145542	0.234765	1.84115	0.00983058
Pnrc2	proline-rich nuclear receptor coactivator 2	NM_026383	0.245796	23.6997	2.45653e-05	0.216375	0.527447	0.000114535	0.154626	3.1692	0.00292865	0.263787	23.8394	1.44336e-05
Micall1	microtubule associated monooxygenase, calponin and LIM domain containing -like 1	NM_177461	0.245416	12.1856	5.9533e-06	0.193719	10.909	2.52603e-05	0.169792	13.7581	0.0134775	0.177973	9.95275	0.00170173
Evi5	ecotropic viral integration site 5	NM_007964	0.245377	1.48982	2.49299e-06	0.197232	1.24759	1.20053e-06	0.181831	2.75284	5.62462e-05	0.3262	1.49599	2.11251e-06
E030030I06Rik	RIKEN cDNA E030030I06 gene	NM_001254745 // NM_001254745	0.244644	20.4425	5.10214e-05	0.043268	16.6371	0.573526	0.0959698	17.2123	0.281038	0.131244	20.6763	0.240733
Fgd4	FYVE, RhoGEF and PH domain containing 4	ENSMUST00000161861	0.244457	23.8209	5.07642e-05	0.0829744	0.715037	0.102821	0.271069	1.49804	0.000511404	0.305146	1.06165	0.00528723
Ccdc137	coiled-coil domain containing 137	NM_152807	0.244401	16.5227	4.0408e-05	0.069661	16.7097	0.214353	0.212893	16.3589	0.00277077	0.11826	16.3593	0.08093
Setd8	SET domain containing (lysine methyltransferase) 8	NM_030241	0.244323	16.5415	1.29874e-08	0.126512	17.3861	0.0040639	0.159916	20.9089	1.51225e-05	0.109732	16.0586	0.0171759
Lcmt2	leucine carboxyl methyltransferase 2	NM_177846	0.244267	1.41038	4.2793e-05	0.0767093	18.3267	0.198719	0.208717	5.91486	0.00760363	0.19983	1.81789	0.00954432
NA	NA	NM_053100	0.243897	13.5242	6.42802e-05	0.128537	12.5454	0.00481235	0.212319	16.1502	0.0034129	0.16162	13.3546	0.00218874
Smarca2	SWI/SNF related, matrix associated, actin dependent regulator of chromatin, subfamily a, member 2	NM_011416	0.243758	12.9597	9.99839e-08	0.26422	12.5353	7.13783e-08	0.142981	6.14046	0.000328831	0.214673	13.8982	0.000381397
Tmem80	transmembrane protein 80	ENSMUST00000071001	0.243617	22.2706	1.83929e-07	0.0730518	21.8955	0.0867952	0.204925	1.38306	0.000191251	0.185221	0.923864	0.00109458
Sh3d19	SH3 domain protein D19	NM_001082414	0.24324	7.72682	1.05035e-05	0.145964	5.91705	6.5864e-05	0.179834	6.53398	6.75481e-05	0.148841	8.52394	0.00754193
Prpf18	PRP18 pre-mRNA processing factor 18 homolog (yeast)	ENSMUST00000035721	0.24319	6.75636	9.80522e-05	0.165924	9.33195	0.0014146	0.397343	6.16743	8.82058e-07	0.143174	7.20998	0.175834
Cyth1	cytohesin 1	NM_001112700	0.243189	9.27805	1.01908e-05	0.242774	9.57063	4.09347e-06	0.108627	16.3541	0.127012	0.223975	8.21358	0.00840545
Txndc5	thioredoxin domain containing 5	NM_145367	0.243026	16.2624	6.34851e-07	0.126594	14.9774	0.00895313	0.26029	20.0495	0.000397725	0.208367	17.5422	0.0954472
Dis3l2	DIS3 mitotic control homolog (S. cerevisiae)-like 2	NM_001172157	0.242994	6.26716	5.97414e-06	0.253308	8.72634	9.21491e-06	0.175624	6.63201	0.0098816	0.159425	6.83555	0.0445255
Dennd5b	DENN/MADD domain containing 5B	NM_177192	0.242916	9.2685	6.20275e-06	0.168035	8.01394	4.27035e-05	0.0970692	10.8064	0.0852583	0.192675	8.31567	0.000175449
NA	NA	ENSMUST00000041852	0.242834	4.19815	3.71589e-05	0.14844	7.63283	0.00150825	0.138934	8.62908	0.004184	0.0847811	5.54667	0.459706
Ddx21	DEAD (Asp-Glu-Ala-Asp) box polypeptide 21	NM_019553	0.242374	14.2999	7.34335e-05	0.0683885	17.5283	0.248848	0.319572	15.6552	0.000142634	0.135607	12.5322	0.130907
Nacc1	nucleus accumbens associated 1, BEN and BTB (POZ) domain containing	NM_025788	0.241937	17.8514	2.32708e-06	0.0852934	18.7695	0.0246903	0.263538	19.1788	2.54407e-05	0.191742	17.2482	0.0153335
Tex2	testis expressed gene 2	NM_198292	0.241914	0.979671	4.1273e-09	0.20661	1.13186	4.53582e-11	0.0714511	21.727	0.00767291	0.170231	1.0699	5.97474e-05
Bcar1	breast cancer anti-estrogen resistance 1	NM_001198839	0.241792	8.73359	8.70265e-05	0.168007	6.46656	0.00250769	0.109307	3.74038	0.233649	0.286422	10.004	0.00983393
Sigirr	single immunoglobulin and toll-interleukin 1 receptor (TIR) domain	NM_023059	0.241762	20.4818	1.23865e-05	0.0481998	17.5731	0.43822	0.147663	22.7399	0.0491628	0.209206	23.2487	0.000776864
NA	NA	ENSMUST00000039894	0.241647	4.45355	1.27086e-05	0.125923	6.06267	0.00159652	0.152946	5.15106	0.00281138	0.21959	4.23319	0.00145816
Lyrm5	LYR motif containing 5	ENSMUST00000039729	0.241473	1.98727	1.22534e-05	0.144015	7.86279	0.0165446	0.199267	7.67799	0.000818569	0.144688	2.93713	0.0275956
Fdft1	farnesyl diphosphate farnesyl transferase 1	NM_010191	0.241184	1.16916	2.19131e-05	0.239419	3.17162	0.0162123	0.467183	21.0566	0.000353623	0.260208	23.0737	0.017682
Magi1	membrane associated guanylate kinase, WW and PDZ domain containing 1	ENSMUST00000164966	0.240707	3.03083	3.66682e-06	0.160118	1.28578	2.29931e-05	0.078633	2.00483	0.0715862	0.246008	3.23199	0.00121569
Clk4	CDC like kinase 4	NM_007714	0.240617	9.36597	5.78489e-06	0.201405	9.8682	0.000106792	0.0851709	8.78989	0.155105	0.168008	7.49371	0.0528777
Bop1	block of proliferation 1	NM_013481	0.240491	17.8035	8.77612e-05	0.126522	16.1138	0.0156108	0.165324	19.3607	0.00117787	0.121337	19.3232	0.0330463
Agtpbp1	ATP/GTP binding protein 1	NM_023328	0.240004	18.3294	1.80661e-06	0.158525	17.7156	0.00114557	0.22999	20.8217	0.000895692	0.172513	20.5008	0.040795
Ttyh3	tweety homolog 3 (Drosophila)	NM_175274	0.239918	9.89679	3.84438e-06	0.0191115	13.7877	0.885998	0.0424484	0.0695097	0.677571	0.200252	12.4617	0.0315088
Mapk14	mitogen-activated protein kinase 14	NM_001168514	0.23987	17.0105	1.66688e-08	0.209452	14.6699	6.89133e-06	0.147928	15.9774	2.18182e-05	0.198959	16.2218	0.00669615
Lrrc8d	leucine rich repeat containing 8D	NM_001122768	0.23983	1.92676	1.05348e-06	0.165868	2.5406	6.55899e-05	0.191002	1.17117	0.00250941	0.27352	1.58521	0.000859338
Zfp771	zinc finger protein 771	NM_177362	0.239493	10.0682	6.11011e-05	0.175526	9.5645	0.000880288	0.103258	10.058	0.411905	0.144952	12.0646	0.00610156
Cdc42se1	CDC42 small effector 1	NM_172395	0.239394	14.6444	6.94935e-05	0.129818	15.5144	0.0813773	0.229933	16.4475	0.00146122	0.228349	14.8467	0.00274554
Rbm25	RNA binding motif protein 25	NM_027349	0.239279	15.5182	3.97882e-05	0.179054	13.0959	0.00239378	0.130015	21.9442	0.0116738	0.152056	17.2294	0.119224
NA	NA	---	0.239235	15.1881	6.32822e-05	0.0875971	16.9446	0.1487	0.275014	14.8671	0.001577	0.296794	14.8026	0.00106169
Ipo5	importin 5	NM_023579	0.239117	13.3094	2.29169e-05	0.180672	12.098	4.2695e-05	0.133186	16.9454	0.00738359	0.190736	12.7926	0.00391466
Hs6st1	heparan sulfate 6-O-sulfotransferase 1	NM_015818	0.239024	11.6781	5.30323e-05	0.154341	8.59891	0.000157661	0.242951	15.7154	0.000387188	0.168257	11.8089	0.0329745
Smarca4	SWI/SNF related, matrix associated, actin dependent regulator of chromatin, subfamily a, member 4	NM_001174078	0.238435	21.0471	2.7018e-05	0.136221	22.9002	0.000118246	0.270612	20.734	7.90756e-06	0.177452	22.5865	0.00410622
Hnrnpl	heterogeneous nuclear ribonucleoprotein L	ENSMUST00000174548	0.238409	6.25286	4.74882e-06	0.193621	5.91704	2.86753e-06	0.241632	6.99449	0.00017915	0.251756	6.91063	0.013501
Mrpl1	mitochondrial ribosomal protein L1	ENSMUST00000117766	0.238285	0.670236	4.04157e-05	0.115341	6.79958	0.00317708	0.154348	1.36685	0.000335392	0.198891	1.66716	0.000509
Lpgat1	lysophosphatidylglycerol acyltransferase 1	ENSMUST00000110855	0.238086	17.6716	1.0477e-06	0.179461	15.9847	0.0111617	0.23809	17.8031	0.000454419	0.246643	18.0414	0.0436123
Hnrnpc	heterogeneous nuclear ribonucleoprotein C	NM_016884	0.238042	20.695	3.73892e-06	0.146228	19.7939	0.000586937	0.206445	20.8674	8.83725e-06	0.242444	22.3701	0.0123473
Dhx40	DEAH (Asp-Glu-Ala-His) box polypeptide 40	NM_026191	0.237912	6.46638	8.95425e-05	0.0323731	5.92132	0.731105	0.270731	9.69431	1.64103e-05	0.107661	4.5408	0.194061
Yes1	Yamaguchi sarcoma viral (v-yes) oncogene homolog 1	NM_009535	0.237768	6.09832	3.61879e-05	0.132998	7.9622	0.00096638	0.183282	6.97103	0.000559168	0.111415	5.5048	0.0349413
Mpdz	multiple PDZ domain protein	NM_010820	0.237585	4.40358	4.36234e-05	0.122171	7.41943	0.00421326	0.12131	2.83952	0.0121042	0.18148	3.15447	0.0140262
2510002D24Rik	RIKEN cDNA 2510002D24 gene	ENSMUST00000055413	0.237584	5.3972	9.68054e-06	0.154201	6.08444	0.00197788	0.248732	7.2595	0.00231817	0.166499	4.80042	0.0309904
Atp6v1d	ATPase, H+ transporting, lysosomal V1 subunit D	NM_023721	0.237055	14.9733	1.31662e-05	0.261501	13.9495	1.32748e-06	0.101146	15.1257	0.000583784	0.277681	14.8867	0.00310261
Rapgef1	Rap guanine nucleotide exchange factor (GEF) 1	NM_001039087	0.236824	13.261	9.14836e-06	0.233212	11.3001	5.61728e-08	0.147753	17.4363	0.00268906	0.272583	13.4987	0.000409782
Naprt1	nicotinate phosphoribosyltransferase domain containing 1	NM_172607	0.236586	20.1615	2.76544e-07	0.0967567	18.8516	0.124618	0.0629616	4.79262	0.457231	0.135546	1.27399	0.0166207
Chd7	chromodomain helicase DNA binding protein 7	ENSMUST00000051558	0.236515	12.2213	3.17422e-05	0.295127	10.8268	6.71361e-08	0.225765	12.0492	0.00500371	0.170508	13.9046	0.00612051
Abtb1	ankyrin repeat and BTB (POZ) domain containing 1	NM_030251	0.236332	5.19829	1.18369e-05	0.167037	9.37739	0.00223338	0.381185	8.59706	2.25925e-07	0.205986	8.6511	0.00666261
Mlx	MAX-like protein X	NM_011550	0.23614	17.4867	8.17605e-05	0.0861723	12.4852	0.0705447	0.272766	18.0813	1.97507e-05	0.182379	16.7585	0.00839195
Hook1	hook homolog 1 (Drosophila)	ENSMUST00000030306	0.23609	12.3019	3.22976e-05	0.0781264	9.78102	0.292098	0.181317	16.8152	0.00267308	0.0845325	14.7244	0.45188
Ak2	adenylate kinase 2	ENSMUST00000102604	0.235878	12.7952	3.81475e-05	0.315734	11.3042	8.52297e-09	0.0186819	9.69914	0.827866	0.276197	13.8202	3.65781e-08
Sumo3	SMT3 suppressor of mif two 3 homolog 3 (yeast)	ENSMUST00000020501	0.235589	23.0196	1.03346e-05	0.138103	20.4389	0.000445935	0.0854265	23.3164	0.184025	0.202692	0.944957	0.000138046
NA	NA	NM_024459	0.235558	11.7212	5.07698e-05	0.0798837	8.29861	0.329434	0.18402	15.4832	0.00672583	0.23332	13.8274	0.00206567
NA	NA	NM_027869	0.235393	1.21773	1.06436e-05	0.0443532	5.48852	0.533498	0.221236	0.20051	0.000110309	0.272685	23.7161	0.000364186
Pik3c3	phosphoinositide-3-kinase, class 3	ENSMUST00000115812	0.235388	5.87353	3.13049e-05	0.1252	5.39379	0.00128647	0.241568	7.89195	0.000227119	0.20983	5.38349	0.033125
Rpn1	ribophorin I	NM_133933	0.235312	22.3597	4.80499e-05	0.176909	18.2926	5.82423e-06	0.277804	22.6096	6.69738e-08	0.215028	21.8558	0.00737005
Magix	MAGI family member, X-linked	NM_018832	0.235282	0.50891	9.53499e-05	0.116973	5.31113	0.0385155	0.166461	5.16678	0.0109648	0.221731	3.12703	0.00752906
Pyurf	Pigy upstream reading frame	NM_025574	0.235281	23.1571	7.27021e-05	0.0655023	6.53232	0.121439	0.0536396	23.7329	0.301978	0.164318	1.14659	7.84745e-06
Rfesd	Rieske (Fe-S) domain containing	NM_178916	0.235044	23.6738	7.00393e-05	0.0734519	2.21735	0.103273	0.121289	7.02929	0.0246695	0.23218	23.5915	0.00230002
Ssfa2	sperm specific antigen 2	NM_080558	0.234544	12.0807	1.25154e-05	0.0774991	11.9452	0.0200222	0.217915	13.4016	9.04806e-07	0.213098	11.0689	4.49097e-07
Rnf4	ring finger protein 4	NM_011278	0.234275	6.65833	6.4835e-09	0.136214	6.3583	3.42818e-07	0.0995456	9.1719	0.000207743	0.122226	7.24706	0.00646185
Srebf2	sterol regulatory element binding factor 2	ENSMUST00000023100	0.233927	23.0888	9.80625e-05	0.123686	0.475927	0.042378	0.284674	19.7891	0.0054786	0.344501	23.343	0.000135611
NA	NA	NM_020517	0.233882	17.2434	2.26568e-06	0.135816	15.334	0.00358811	0.469293	17.3622	7.59956e-07	0.107383	17.8515	0.254784
Ltbr	lymphotoxin B receptor	NM_010736	0.233828	11.8694	1.63078e-06	0.121272	10.0014	0.00490575	0.0651886	11.1672	0.195969	0.271669	11.7953	3.24586e-05
BC005537	cDNA sequence BC005537	ENSMUST00000019276	0.23216	15.6545	1.31529e-08	0.212245	14.9643	1.6517e-07	0.159668	20.5201	2.82633e-05	0.179835	15.939	0.00382481
Pi4ka	phosphatidylinositol 4-kinase, catalytic, alpha polypeptide	NM_001001983	0.232128	13.5299	7.14641e-06	0.138027	12.0794	0.00135973	0.0937902	13.2158	0.000911326	0.112855	11.461	0.0231113
Tmem86b	transmembrane protein 86B	NM_023440	0.232087	0.788276	2.3663e-05	0.0911914	8.93903	0.0692891	0.0637876	3.59038	0.482387	0.131253	1.85159	0.130059
Smyd2	SET and MYND domain containing 2	NM_026796	0.231971	18.6354	2.01911e-05	0.0528133	15.39	0.528119	0.126917	23.0663	0.0477264	0.211531	18.6941	0.00203021
Ifngr2	interferon gamma receptor 2	ENSMUST00000023687	0.231753	6.92611	2.37899e-05	0.089673	7.51525	0.105918	0.284186	10.792	8.02189e-07	0.232868	9.75227	0.0150735
Coq4	coenzyme Q4 homolog (yeast)	NM_178693	0.231601	23.4179	2.29044e-05	0.031508	18.3274	0.687956	0.0476129	5.94078	0.413102	0.0911553	0.973604	0.132802
NA	NA	---	0.231366	13.1821	5.26297e-05	0.0780372	14.9666	0.276413	0.312063	16.1738	0.000114544	0.197449	13.7296	0.0588049
Myo1b	myosin IB	NM_001161817	0.231281	23.9544	1.96035e-06	0.123051	1.91191	0.00538416	0.0442411	14.7205	0.368554	0.283001	1.22684	0.000122088
NA	NA	NM_080560	0.231218	21.933	2.83097e-05	0.0293268	17.1422	0.75171	0.155098	21.1456	0.00935289	0.205951	21.8111	0.000183518
Gfra1	glial cell line derived neurotrophic factor family receptor alpha 1	ENSMUST00000026076	0.231133	14.4449	7.41104e-05	0.238447	15.2094	0.000235471	0.298621	13.941	6.22598e-05	0.213576	14.1908	3.51004e-05
Plod1	procollagen-lysine, 2-oxoglutarate 5-dioxygenase 1	NM_011122	0.230592	18.6503	5.04629e-06	0.147637	16.8957	0.000454403	0.0688	18.7038	0.185745	0.119955	19.6767	0.0140856
Ero1l	ERO1-like (S. cerevisiae)	NM_015774	0.230459	14.848	4.53154e-05	0.0984288	15.0674	0.134959	0.275728	15.6346	3.70057e-05	0.178614	15.7328	0.0788046
Crls1	cardiolipin synthase 1	NM_001024385	0.230404	18.8979	5.03524e-05	0.134602	16.5324	0.0165499	0.127198	20.5733	0.086288	0.0604937	22.2879	0.707457
Pdss2	prenyl (solanesyl) diphosphate synthase, subunit 2	ENSMUST00000095725	0.230296	0.165364	5.439e-05	0.0520801	2.13741	0.395608	0.145776	1.51179	0.0103192	0.153272	2.5878	0.0587065
Ppdpf	pancreatic progenitor cell differentiation and proliferation factor homolog (zebrafish)RIKEN cDNA 2700038C09 gene	ENSMUST00000016488	0.230188	23.4935	3.09518e-06	0.0502433	5.3595	0.539513	0.0732496	6.8178	0.0981249	0.237742	23.5046	0.00035891
Ubr2	ubiquitin protein ligase E3 component n-recognin 2	NM_146078	0.229869	12.9617	1.79754e-07	0.204899	12.5821	2.38736e-06	0.0784601	14.9279	0.0122825	0.194934	12.009	0.000285198
Aqp9	aquaporin 9	ENSMUST00000113570	0.22973	7.20129	2.45413e-06	0.156679	7.84439	0.00335537	0.212767	8.50782	1.74021e-06	0.157436	8.14565	0.00148532
Itpr1	inositol 1,4,5-trisphosphate receptor 1	NM_010585	0.229626	14.8278	2.60107e-06	0.272784	13.4014	2.27414e-08	0.119018	11.9149	0.00364418	0.101769	15.2152	0.085079
C330013E15Rik	RIKEN cDNA C330013E15 gene	NR_045701	0.229578	19.7745	7.23727e-05	0.114009	19.2508	0.0264238	0.0968193	14.5661	0.118003	0.180221	21.6392	0.0145835
Klhdc2	kelch domain containing 2	NM_027117	0.228757	4.9289	7.24257e-05	0.0684799	7.34863	0.17094	0.148872	10.2359	0.00214058	0.0511947	5.95689	0.755803
Tmcc1	transmembrane and coiled coil domains 1	ENSMUST00000088896	0.228703	15.2762	4.03624e-05	0.139996	14.812	0.00330508	0.113248	22.268	0.0287064	0.100098	16.63	0.208545
Exosc9	exosome component 9	NM_019393	0.228157	0.738989	8.60477e-05	0.0642322	2.64397	0.357834	0.149435	20.3323	0.000224315	0.190374	22.4978	0.0100204
Jagn1	jagunal homolog 1 (Drosophila)	NM_026365	0.228109	16.1351	3.31574e-05	0.0719924	17.2437	0.194936	0.23949	16.6727	2.4095e-06	0.158094	15.8428	0.118972
Lclat1	lysocardiolipin acyltransferase 1	NM_001081071	0.227509	6.99477	1.27852e-09	0.184548	8.01679	1.10599e-06	0.0371038	1.27512	0.579026	0.137198	10.048	0.0176649
Pcmtd1	protein-L-isoaspartate (D-aspartate) O-methyltransferase domain containing 1	NM_183028	0.227101	6.66746	3.28948e-05	0.0966024	10.2549	0.00172995	0.135021	6.1308	0.0029453	0.0652598	7.44475	0.0796239
Nsmce1	non-SMC element 1 homolog (S. cerevisiae)	ENSMUST00000033006	0.226722	3.56385	1.93011e-07	0.0886496	8.92119	0.166891	0.228528	5.83836	0.000642319	0.0834515	6.61252	0.158167
Ppp1r15b	protein phosphatase 1, regulatory (inhibitor) subunit 15b	NM_133819	0.226688	16.5718	1.59439e-05	0.135265	14.3074	0.000798521	0.301515	17.4085	0.000316282	0.113938	15.3474	0.214108
Cwf19l2	CWF19-like 2, cell cycle control (S. pombe)	NM_027545	0.226343	4.73771	4.79177e-05	0.192686	5.8937	0.000284293	0.201155	6.36473	0.00432014	0.21218	3.1874	0.0301031
Kpna2	karyopherin (importin) alpha 2	NM_010655	0.225879	13.5845	1.14901e-05	0.0233902	10.1558	0.780168	0.256732	18.2082	0.000374496	0.167604	13.4054	0.00901911
Grb7	growth factor receptor bound protein 7	NM_010346	0.225777	1.92536	5.29912e-05	0.09511	12.7425	0.133647	0.375158	2.84096	1.23594e-06	0.310213	1.73654	0.00151118
Trim27	tripartite motif-containing 27	NM_009054	0.225548	14.1665	1.80673e-05	0.0812682	14.6687	0.162545	0.236112	13.626	0.000593025	0.164672	13.3237	0.131664
Pop4	processing of precursor 4, ribonuclease P/MRP family, (S. cerevisiae)	NM_025390	0.225428	3.86176	8.06386e-06	0.179736	6.34125	9.25947e-05	0.307705	6.94259	2.0662e-07	0.0508373	6.62169	0.4248
Vps4b	vacuolar protein sorting 4b (yeast)	ENSMUST00000112736	0.225339	6.28073	1.31261e-06	0.139946	5.09531	0.000667946	0.0958259	7.511	0.0452377	0.105828	3.76258	0.162136
Fmo1	flavin containing monooxygenase 1	NM_010231	0.225252	15.702	6.1578e-05	0.180253	13.05	0.000932276	0.144102	3.32864	0.025375	0.122026	15.784	0.121661
Uox	urate oxidase	ENSMUST00000029837	0.225002	9.83498	1.74163e-06	0.256366	9.74497	2.69462e-08	0.212451	5.63272	1.77319e-05	0.188546	10.6699	0.000189207
Layn	layilin	NM_001033534	0.224988	13.1427	1.14104e-05	0.104016	13.4678	0.0995769	0.0308524	13.5232	0.722562	0.131426	16.1943	0.0346741
Slc12a6	solute carrier family 12, member 6	NM_133648	0.224705	6.78038	3.80666e-05	0.15805	10.9993	0.00638176	0.137719	6.10917	0.0321924	0.0709095	6.61146	0.257905
Ybx3	Y box protein 3	NM_139117	0.224668	18.2744	3.64234e-07	0.183931	17.2732	2.18464e-05	0.0714898	21.0483	0.182907	0.132223	18.0416	0.00216575
NA	NA	---	0.224536	4.59631	8.16547e-05	0.212756	9.98142	0.000295908	0.554078	4.76025	2.251e-07	0.121515	5.74926	0.171373
Ttc7b	tetratricopeptide repeat domain 7B	NM_001033213	0.224378	14.2774	2.88498e-05	0.183801	14.3833	7.48587e-05	0.277366	15.1685	0.00183534	0.305038	14.8825	0.000390456
Slmo2	slowmo homolog 2 (Drosophila)	ENSMUST00000016401	0.224205	15.1088	5.3513e-05	0.126205	14.6574	0.0160717	0.262124	19.7532	3.77011e-05	0.140759	16.2435	0.168364
Slc19a2	solute carrier family 19 (thiamine transporter), member 2	NM_054087	0.224201	2.67768	3.9242e-05	0.133161	1.84959	0.0229121	0.20426	0.178997	0.011138	0.349848	1.6671	0.00121133
Gstm7	glutathione S-transferase, mu 7	NM_026672	0.223798	0.535728	1.22986e-07	0.13222	5.461	0.00523928	0.0654961	1.525	0.179102	0.150414	2.86303	0.0277911
Lztfl1	leucine zipper transcription factor-like 1	ENSMUST00000026274	0.223672	6.02722	7.78065e-05	0.0398078	4.68081	0.67304	0.2359	9.93469	0.00620735	0.0932855	2.45395	0.29136
Zcchc6	zinc finger, CCHC domain containing 6	NM_153538	0.223509	5.51434	8.44036e-06	0.143273	3.63854	0.000277554	0.203013	4.52538	1.47973e-05	0.0985793	6.98471	0.300236
NA	NA	NM_029564	0.223192	13.4509	2.42604e-07	0.133891	11.1927	0.00288179	0.00951753	12.7727	0.943859	0.264029	14.0893	2.66071e-05
Sirt3	sirtuin 3	NM_022433	0.223092	8.61344	4.35623e-05	0.15429	9.95742	7.92031e-05	0.192502	9.49604	1.91979e-05	0.202277	10.1721	0.000212872
Tspan12	tetraspanin 12	NM_173007	0.222884	8.35566	1.59805e-05	0.151267	8.41469	1.69974e-05	0.13555	7.83754	0.00019895	0.136279	9.229	0.000695078
As3mt	arsenic (+3 oxidation state) methyltransferase	NM_020577	0.22279	20.1056	1.5316e-05	0.244956	13.7669	0.002497	0.15371	2.17084	0.467177	0.205849	0.107788	0.0238812
4933426M11Rik	RIKEN cDNA 4933426M11 gene	NM_001242419	0.222724	11.3816	2.05363e-05	0.229306	11.3653	0.000116416	0.216061	10.1381	0.01763	0.206243	11.4065	0.0109091
Map2k3	mitogen-activated protein kinase kinase 3	NM_008928	0.222379	15.2674	1.1209e-05	0.371044	12.7952	7.86025e-09	0.05607	11.3187	0.159012	0.335342	13.2505	0.000298593
Otoa	otoancorin	ENSMUST00000047025	0.222376	0.267429	8.71172e-05	0.0546602	3.13357	0.493951	0.0453813	23.0242	0.636297	0.079693	16.1154	0.700162
Larp1	La ribonucleoprotein domain family, member 1	NM_028451	0.222282	22.7546	2.37695e-08	0.199061	22.8941	4.99789e-09	0.199779	21.1154	2.9619e-06	0.16909	0.26048	0.00206985
Cxcl12	chemokine (C-X-C motif) ligand 12	NM_001012477	0.222174	15.7275	1.69851e-05	0.119122	18.1532	0.00235948	0.12189	21.9721	0.0274315	0.149292	19.0217	0.00416199
Tmem9	transmembrane protein 9	NM_001160145	0.22184	8.04755	1.15196e-05	0.157301	7.40179	0.00042325	0.152413	10.0046	0.0150813	0.188533	9.71237	0.0305042
Dnajb6	DnaJ (Hsp40) homolog, subfamily B, member 6	ENSMUST00000008733	0.221777	13.1055	3.48895e-06	0.222256	12.4492	6.50455e-08	0.0700858	13.0316	0.000532195	0.141507	13.4943	0.00892231
Epm2aip1	EPM2A (laforin) interacting protein 1	NM_175266	0.221477	19.6468	6.85843e-05	0.10362	21.654	0.0326441	0.259164	16.6069	0.00177748	0.215439	21.8875	0.00261444
Trak1	trafficking protein, kinesin binding 1	NM_175114	0.221446	12.3728	4.8436e-08	0.231039	11.4495	1.36542e-08	0.0817419	14.4681	0.0403721	0.167795	13.0385	0.000105189
NA	NA	ENSMUST00000171561	0.221416	16.8302	2.9758e-06	0.135258	16.0214	0.00173706	0.146869	17.1457	0.00429743	0.177917	15.9472	0.00289388
Rcbtb2	regulator of chromosome condensation (RCC1) and BTB (POZ) domain containing protein 2	NR_033185	0.221264	1.1786	2.61866e-05	0.0514511	4.72842	0.4486	0.13497	6.41781	0.0837405	0.143686	2.52181	0.0121535
Ttll4	tubulin tyrosine ligase-like family, member 4	ENSMUST00000042125	0.221197	13.1699	2.02056e-05	0.122056	13.2282	0.0461096	0.30981	15.5746	0.0001799	0.169914	12.0117	0.0493701
NA	NA	ENSMUST00000155676	0.220974	15.6155	8.18585e-05	0.078788	11.9754	0.144115	0.197809	17.4008	0.000314178	0.126885	15.6849	0.083271
Elf1	E74-like factor 1	ENSMUST00000110835	0.220887	3.36592	4.16441e-05	0.116749	2.54159	0.00469661	0.254475	3.21671	0.000156214	0.24376	2.05757	0.00153637
Ube2b	ubiquitin-conjugating enzyme E2B	NM_009458	0.220635	5.167	1.54291e-08	0.11811	6.56667	0.0173047	0.135366	5.76506	0.008894	0.158505	5.87133	0.0171532
NA	NA	NM_025855	0.220606	0.441562	2.67663e-05	0.0553276	8.60126	0.340217	0.212958	0.196437	8.82652e-05	0.220124	1.68948	0.000757851
Ormdl2	ORM1-like 2 (S. cerevisiae)	NM_024180 // NM_024180	0.220559	22.654	4.75682e-05	0.114748	23.0017	0.00423698	0.157632	23.8967	9.89785e-06	0.148782	0.0832329	0.00122423
H6pd	hexose-6-phosphate dehydrogenase (glucose 1-dehydrogenase)	NM_173371	0.220354	2.53049	5.80337e-05	0.0783727	20.9909	0.130591	0.121249	9.22778	0.0389548	0.229809	2.97461	0.000875982
Uvrag	UV radiation resistance associated gene	NM_178635	0.219394	11.0277	5.10552e-05	0.171789	10.1164	0.000193532	0.149945	2.91774	0.0501086	0.189929	11.1102	8.5111e-05
Gltscr2	glioma tumor suppressor candidate region gene 2	NM_133831	0.219152	8.62299	8.84238e-06	0.156314	7.9785	0.000269787	0.194336	11.0742	3.5581e-05	0.157913	9.56032	0.000330617
Polr2b	polymerase (RNA) II (DNA directed) polypeptide B	ENSMUST00000031167	0.218896	17.3315	8.23036e-05	0.208285	14.6383	0.00010968	0.0266197	8.49328	0.659164	0.232544	17.0595	0.01785
Ptpn9	protein tyrosine phosphatase, non-receptor type 9	NM_019651	0.218863	22.5002	6.67589e-05	0.232915	22.6799	9.82868e-07	0.0315821	17.4547	0.821354	0.21133	0.960469	0.0149211
Ckap5	cytoskeleton associated protein 5	ENSMUST00000111338	0.218855	0.898969	9.71834e-05	0.0612909	1.66111	0.246758	0.128023	2.03713	0.0138382	0.262964	0.944994	0.00154813
Ccser2	coiled-coil serine rich 2	NM_027045	0.218806	16.2717	3.22052e-06	0.0637247	19.2862	0.165052	0.178728	21.578	0.00143789	0.115981	17.0196	0.0548154
NA	NA	---	0.218221	3.33163	9.81435e-05	0.173383	23.7539	0.0082753	0.150783	4.25591	0.171622	0.0449486	13.313	0.83152
Ctps	cytidine 5'-triphosphate synthase	NM_016748	0.217873	15.1951	4.75733e-06	0.18351	17.3284	0.0273959	0.471468	17.5591	3.77729e-05	0.218907	15.9043	0.00203454
Tnks1bp1	tankyrase 1 binding protein 1	NM_001081260	0.21763	13.5048	6.8602e-07	0.206758	12.2788	0.00014872	0.0627364	4.26008	0.283889	0.171351	11.5296	0.000738859
Fam20b	family with sequence similarity 20, member B	ENSMUST00000122424	0.217421	14.0781	4.19931e-05	0.126542	12.1343	0.00928352	0.14942	14.4252	0.0126791	0.154635	15.314	0.0302913
Emc6	ER membrane protein complex subunit 6	NM_001168470	0.217339	15.807	2.22061e-07	0.0881539	15.9167	0.0263189	0.0150671	14.0213	0.89309	0.0687756	16.6191	0.393671
Fbxo8	F-box protein 8	NM_015791	0.21729	3.24078	1.44389e-05	0.0919104	3.43549	0.00195998	0.192659	5.60928	3.62551e-05	0.165653	4.18282	0.0442951
Hras1	Harvey rat sarcoma virus oncogene 1	NM_001130444	0.216867	16.546	4.20178e-05	0.126173	16.5407	0.00238353	0.0986913	21.0026	0.0882064	0.0735344	13.5843	0.478836
Ppp1r11	protein phosphatase 1, regulatory (inhibitor) subunit 11	NM_029632	0.216572	20.7995	9.83597e-05	0.0523143	2.66844	0.47581	0.130228	18.529	0.161511	0.133732	19.8353	0.0323296
Tmem37	transmembrane protein 37	ENSMUST00000056089	0.216331	18.7863	3.21941e-05	0.125835	17.1032	0.0602859	0.165862	21.5589	0.0341068	0.13769	21.7181	0.166615
Wdr11	WD repeat domain 11	NM_172255	0.216059	2.91027	1.77531e-05	0.0751256	5.70173	0.0996785	0.0720019	8.03607	0.0897299	0.0555223	3.99611	0.361899
Acad8	acyl-Coenzyme A dehydrogenase family, member 8	NM_025862	0.21604	3.2659	1.21774e-07	0.092124	6.34365	0.0554956	0.134153	8.31089	0.00178626	0.118057	3.81965	0.00149384
Sfxn2	sideroflexin 2	NM_053196	0.215975	19.5333	5.4669e-05	0.0506014	12.1003	0.356684	0.132829	20.7457	0.0355402	0.174653	21.5608	0.0667376
Crcp	calcitonin gene-related peptide-receptor component protein	NM_007761	0.215942	13.6365	5.063e-05	0.30349	10.7448	1.41889e-07	0.0222239	14.302	0.873166	0.204189	11.8359	0.021216
2810008D09Rik	RIKEN cDNA 2810008D09 gene	NR_027059	0.215924	16.1221	1.99277e-05	0.148076	12.9774	0.00305163	0.118228	17.3355	0.0990219	0.101987	16.997	0.400198
Dnajb4	DnaJ (Hsp40) homolog, subfamily B, member 4	ENSMUST00000029669	0.215852	13.5717	4.59296e-05	0.138905	13.245	0.00256444	0.292105	15.4999	4.93871e-05	0.16116	15.2065	0.0438593
Cct5	chaperonin containing Tcp1, subunit 5 (epsilon)	ENSMUST00000022842	0.215843	18.0349	2.73856e-05	0.0918829	19.3884	0.0248216	0.182651	21.2934	3.57894e-06	0.0645957	20.8846	0.432035
Nsmce2	non-SMC element 2 homolog (MMS21, S. cerevisiae)	NM_026746	0.21559	6.00763	3.32187e-05	0.240857	6.82043	1.79033e-06	0.180404	8.03327	0.00788646	0.22773	7.82754	0.00483658
AU022252	expressed sequence AU022252	ENSMUST00000141112	0.21498	0.702825	1.68359e-07	0.112298	23.2481	0.0331481	0.0701179	8.15103	0.151959	0.215165	1.50503	4.46939e-05
Hmox2	heme oxygenase (decycling) 2	ENSMUST00000004172	0.214732	6.20511	7.15171e-07	0.0945737	5.94448	0.0083178	0.228733	10.2183	1.14323e-05	0.0852927	8.33929	0.0791609
Ftsj1	FtsJ homolog 1 (E. coli)	NM_133991	0.214651	19.188	5.58899e-06	0.0898898	17.2864	0.0117728	0.206487	18.4422	2.01074e-05	0.168141	18.4933	0.00773273
Atat1	alpha tubulin acetyltransferase 1	NM_001142744	0.21455	23.7245	3.80577e-05	0.195326	21.2492	0.000164912	0.0800983	1.10631	0.159843	0.264534	0.425875	0.000122501
Sap130	Sin3A associated protein	NM_172965	0.214431	5.7698	6.85854e-06	0.149118	5.83444	4.94116e-05	0.0831962	7.9327	0.0442317	0.177895	6.41687	0.0469701
NA	NA	NM_033398	0.213702	14.4203	6.18127e-05	0.0582407	12.0829	0.393497	0.276962	15.9738	4.00978e-05	0.214404	14.4552	0.00621154
Slc38a3	solute carrier family 38, member 3	NM_023805	0.213662	9.44322	1.49769e-10	0.239919	9.06397	1.16289e-12	0.0652469	8.14061	0.00107283	0.186038	10.803	1.94208e-07
2210408F21Rik	RIKEN cDNA 2210408F21 gene	NR_040259 // NR_040259	0.213369	7.42405	1.22104e-06	0.186471	9.92318	0.000145807	0.177139	5.23306	0.000121649	0.194946	10.7289	0.000300855
Snora23	small nucleolar RNA, H/ACA box 23	NR_033336	0.213333	14.4235	4.48204e-05	0.129556	12.1195	0.017541	0.417959	16.3888	0.000451921	0.109569	13.0701	0.569737
Gpt2	glutamic pyruvate transaminase (alanine aminotransferase) 2	NM_173866	0.21327	15.6221	4.56564e-06	0.22039	11.7011	2.13393e-05	0.208028	11.1966	0.00141376	0.206632	14.8464	0.0104906
Ccndbp1	cyclin D-type binding-protein 1	NM_010761	0.213129	5.63401	1.06462e-05	0.0956006	9.93282	0.00214454	0.226479	8.68766	7.50966e-05	0.149306	8.0801	0.00337671
Ankrd13a	ankyrin repeat domain 13a	ENSMUST00000102578	0.213116	17.9217	6.07148e-07	0.0966639	18.8453	0.00840638	0.119269	21.982	0.0555495	0.147407	19.0008	0.00626041
Pik3cb	phosphatidylinositol 3-kinase, catalytic, beta polypeptide	NM_029094	0.212907	9.5009	1.35859e-05	0.223433	10.5021	1.08835e-05	0.191618	8.27199	0.012583	0.23797	10.6584	0.00170195
Uevld	UEV and lactate/malate dehyrogenase domains	NM_001040695	0.212807	7.14699	2.15712e-05	0.0827828	8.1422	0.0499406	0.138985	5.18659	0.00624247	0.152979	7.06667	0.040526
Ppp3ca	protein phosphatase 3, catalytic subunit, alpha isoform	NM_008913	0.212388	7.8834	5.18791e-05	0.216184	8.363	5.39388e-09	0.10009	8.69684	0.0350501	0.138664	8.36108	0.0133917
NA	NA	NM_010434	0.212243	8.70798	1.70289e-05	0.144638	8.38349	1.38905e-06	0.184204	7.27101	0.00119655	0.150617	7.54017	0.000691196
Snx3	sorting nexin 3	NM_017472	0.212027	19.0613	1.23098e-05	0.11761	19.4393	0.000214818	0.154804	21.5734	4.10018e-05	0.15916	20.1134	0.00309327
Lin7c	lin-7 homolog C (C. elegans)	ENSMUST00000028583	0.211506	13.3805	1.46654e-05	0.172159	12.3867	1.42014e-06	0.0346035	16.1708	0.482029	0.191672	13.924	0.0015005
Nptn	neuroplastin	NM_009145	0.211414	13.8174	2.42564e-07	0.142988	13.0123	2.08077e-08	0.0225926	20.5474	0.393959	0.172802	13.9123	8.99303e-05
Ints12	integrator complex subunit 12	ENSMUST00000029650	0.211297	3.24087	3.24195e-06	0.0390317	2.11095	0.513099	0.178224	8.42393	0.000101965	0.131682	3.35083	0.037422
Slc38a4	solute carrier family 38, member 4	NM_027052	0.211288	7.52817	1.72366e-06	0.146692	8.32104	1.45137e-07	0.0954878	6.0101	0.00110752	0.133515	9.07182	0.00798927
Ciapin1	cytokine induced apoptosis inhibitor 1	NM_134141	0.211274	14.3253	5.16074e-05	0.205321	10.7466	0.000231528	0.164135	19.4732	0.0166208	0.0910143	16.3346	0.196053
Baat	bile acid-Coenzyme A: amino acid N-acyltransferase	NM_007519	0.211242	20.3484	1.69855e-05	0.149864	22.8948	0.00110014	0.0514289	13.7917	0.203192	0.163405	23.6867	0.00366292
Dynll2	dynein light chain LC8-type 2	NM_026556	0.210854	21.4933	4.62846e-05	0.0609912	18.0019	0.375615	0.0392877	0.391101	0.678579	0.111407	22.3498	0.00682482
Rprd2	regulation of nuclear pre-mRNA domain containing 2	NM_001081293	0.210617	9.02565	1.53072e-05	0.126044	5.77144	0.00160487	0.144825	10.6588	0.009248	0.166256	10.3593	0.000429349
Dhx36	DEAH (Asp-Glu-Ala-His) box polypeptide 36	NM_028136	0.209937	5.41565	7.40454e-06	0.138843	4.09246	0.000189251	0.0624322	7.87676	0.208349	0.187866	4.99464	0.103245
Mdfic	MyoD family inhibitor domain containing	NM_175088	0.209915	3.5804	1.24749e-05	0.163932	0.725191	0.000211594	0.0285158	10.341	0.667516	0.120047	3.3252	0.030112
Ergic1	endoplasmic reticulum-golgi intermediate compartment (ERGIC) 1	NM_026170	0.20973	21.8131	2.00436e-05	0.0818617	1.16695	0.00131894	0.0804995	23.6405	0.025292	0.17099	23.1739	3.23209e-06
NA	NA	NM_172672	0.209729	0.953177	6.28025e-05	0.070134	3.25536	0.209225	0.135488	4.40625	0.0156744	0.239938	0.441332	0.0002385
Dst	dystonin	NM_134448	0.209555	14.8656	2.90305e-05	0.191106	14.2089	0.000532749	0.206106	20.2799	0.000744735	0.169105	16.608	0.000273166
1600014C10Rik	RIKEN cDNA 1600014C10 gene	NM_001085385	0.209341	8.52952	2.2603e-05	0.180743	9.98349	1.04289e-06	0.238333	8.70472	0.00012188	0.174414	8.66996	4.36226e-05
NA	NA	NM_183300	0.209214	13.0877	1.97967e-05	0.269819	12.2947	1.36015e-08	0.138666	9.28381	0.00740112	0.152429	15.6226	0.0801614
Plcg1	phospholipase C, gamma 1	NM_021280	0.209175	9.91187	4.75736e-06	0.24523	9.70095	3.97571e-07	0.165249	8.29131	0.00663791	0.230329	10.6814	0.00206145
Cluh	clustered mitochondria (cluA/CLU1) homolog	BC072573	0.208804	1.22501	4.84152e-08	0.212639	2.0399	4.61195e-07	0.0233679	13.7353	0.527651	0.213708	2.64992	0.000176773
Rbm17	RNA binding motif protein 17	ENSMUST00000040314	0.208214	7.65527	1.10543e-05	0.107022	7.44353	0.0110694	0.195592	7.66059	0.00043849	0.125375	7.48303	0.0537184
Ppm1l	protein phosphatase 1 (formerly 2C)-like	ENSMUST00000029355	0.208123	16.5655	3.07699e-05	0.175154	13.434	0.0011074	0.124341	21.3648	0.123031	0.120101	17.8771	0.111313
Pgs1	phosphatidylglycerophosphate synthase 1	ENSMUST00000132676	0.207957	17.1921	6.8349e-05	0.105413	15.2585	0.158749	0.334274	17.6114	4.13008e-05	0.201186	15.6508	0.00833839
E130309D02Rik	RIKEN cDNA E130309D02 gene	NM_172726	0.207942	14.2032	1.67114e-06	0.1153	13.8166	0.00189176	0.165871	16.1006	0.000640936	0.203778	13.7037	0.00115861
Slc9a8	solute carrier family 9 (sodium/hydrogen exchanger), member 8	NM_148929	0.207643	7.97911	5.92446e-06	0.147319	8.34183	0.00175216	0.129203	0.43916	0.000709489	0.10936	7.64386	0.216216
Srr	serine racemase	NM_013761	0.207465	22.4231	8.92818e-08	0.0639794	22.9235	0.0437939	0.0957769	23.6772	0.0186753	0.127452	22.9856	0.0377987
Parp3	poly (ADP-ribose) polymerase family, member 3	ENSMUST00000067218	0.207455	1.07784	7.66148e-05	0.169857	5.52125	0.00107926	0.0422111	2.8004	0.64623	0.16305	23.6624	0.0609411
Agap1	ArfGAP with GTPase domain, ankyrin repeat and PH domain 1	NM_178119	0.207442	17.3087	3.87734e-05	0.131523	14.2775	0.00741815	0.102584	18.9767	0.0463052	0.0943639	16.8836	0.106005
Otud3	OTU domain containing 3	NM_028453	0.207283	16.5174	5.43776e-05	0.157188	15.1506	0.0020547	0.0749941	15.5243	0.181797	0.179111	13.0031	0.0246978
Spryd7	SPRY domain containing 7	ENSMUST00000022497	0.207122	21.4842	1.09357e-05	0.102987	20.5091	0.00131957	0.156058	20.9344	0.00453608	0.168784	22.9156	0.00183885
Ehd3	EH-domain containing 3	NM_020578	0.20692	23.7935	8.67164e-05	0.0942579	23.8444	0.125049	0.116341	0.295232	0.049992	0.127465	22.8957	0.0548619
Dusp11	dual specificity phosphatase 11 (RNA/RNP complex 1-interacting)	NM_028099	0.206806	13.412	1.67088e-05	0.149393	13.0366	0.000362841	0.129716	18.2269	0.0226322	0.13496	11.8002	0.00683631
Papd4	PAP associated domain containing 4	NM_133905	0.206731	3.98706	4.57221e-05	0.105137	10.3076	0.00412493	0.385537	5.16938	4.1882e-08	0.177097	3.57071	0.00861425
Pnn	pinin	NM_008891	0.206452	14.6762	4.38547e-05	0.00212891	23.595	0.999301	0.217215	18.5965	0.012621	0.0376718	18.2612	0.82242
Serpinf2	serine (or cysteine) peptidase inhibitor, clade F, member 2	NM_008878	0.206436	4.26125	7.6119e-10	0.100285	3.8024	0.000472089	0.113312	8.95963	0.000385722	0.14827	4.83569	0.00860459
Trappc8	trafficking protein particle complex 8	NM_177038	0.206293	1.73951	9.32856e-05	0.158531	0.14332	0.00550325	0.066454	5.95311	0.226369	0.306481	1.33108	0.000172254
Ubr5	ubiquitin protein ligase E3 component n-recognin 5	NM_001081359	0.205828	12.1421	6.31127e-05	0.129237	11.9344	0.000893109	0.116224	11.1639	0.00633129	0.169562	12.6251	0.0118514
Yy1	YY1 transcription factor	NM_009537	0.205225	8.24574	9.12807e-05	0.0836822	9.30268	0.0483761	0.234809	8.90071	1.91124e-05	0.103771	9.503	0.0306599
Znhit2	zinc finger, HIT domain containing 2	NM_013859	0.205165	16.3829	4.50127e-05	0.0653516	13.5294	0.40337	0.285782	14.9253	1.75045e-05	0.17709	14.6698	0.0264799
Oma1	OMA1 homolog, zinc metallopeptidase (S. cerevisiae)	NM_025909	0.205118	23.9548	3.91534e-05	0.0747663	4.11238	0.205266	0.163419	1.02828	0.00476783	0.182116	1.15747	0.00317218
Wdr83	WD repeat domain containing 83	NM_026399	0.204968	20.2209	6.26488e-05	0.0907589	10.0353	0.0487584	0.0825648	18.365	0.319423	0.147943	20.6413	0.00953146
Epb4.1	erythrocyte protein band 4.1	NM_183428	0.204679	11.5377	6.73837e-05	0.20055	10.1833	2.0544e-05	0.198767	15.4844	4.32206e-05	0.181856	12.8884	0.0317923
NA	NA	NM_008211 // NM_008211	0.204579	2.44073	7.5317e-06	0.107146	8.68774	0.00673059	0.144675	1.97998	0.00261878	0.0807215	22.3539	0.122314
9630033F20Rik	RIKEN cDNA 9630033F20 gene	NM_177003	0.204411	15.7586	7.75896e-06	0.0653704	11.3928	0.260062	0.209233	16.9254	1.96272e-05	0.22174	14.4992	0.000681014
Ankrd52	ankyrin repeat domain 52	NM_172790	0.204055	12.8931	1.54686e-05	0.0131161	7.72969	0.919726	0.163725	15.4842	9.94762e-05	0.203859	12.2255	0.000349115
Sltm	SAFB-like, transcription modulator	NM_025690	0.203617	13.421	1.74322e-05	0.06192	12.763	0.306065	0.0867137	19.3373	0.117584	0.105272	13.9431	0.244918
Ncor2	nuclear receptor co-repressor 2	NM_011424	0.203567	14.4674	1.66948e-05	0.10576	11.0341	0.0188646	0.198625	19.1614	0.0011196	0.134908	13.5583	0.10247
Gfer	growth factor, erv1 (S. cerevisiae)-like (augmenter of liver regeneration)	NM_023040	0.202884	21.0021	4.62984e-06	0.1497	22.409	0.000462126	0.0755202	13.3138	0.0373036	0.109018	21.2041	0.0865623
Tfdp1	transcription factor Dp 1	NM_009361	0.202844	15.855	9.52424e-05	0.124188	15.1351	0.0216701	0.273839	20.1003	0.00792078	0.22198	14.8035	0.00219782
Apon	apolipoprotein N	NM_133996	0.202711	0.806449	4.28487e-07	0.0950068	0.486183	0.0208673	0.0360142	17.5039	0.268925	0.123677	0.351239	0.0090258
Kdm3b	KDM3B lysine (K)-specific demethylase 3B	NM_001081256	0.202676	3.48372	3.65269e-06	0.113479	4.09392	0.0214072	0.185958	6.47876	0.00290262	0.164407	3.20111	0.0654035
Pex3	peroxisomal biogenesis factor 3	NM_019961	0.202516	6.4487	5.37216e-08	0.157436	7.22106	8.4292e-05	0.215549	11.0831	8.51047e-06	0.11086	10.5354	0.00616552
Ints1	integrator complex subunit 1	NM_026748	0.202309	22.9732	3.24838e-06	0.0099218	7.55188	0.943614	0.238903	23.6368	3.31259e-07	0.138311	1.56991	0.00705742
Med14	mediator complex subunit 14	ENSMUST00000096495	0.202281	14.8487	3.28007e-06	0.0866755	13.8738	0.0222473	0.0234669	18.0531	0.711857	0.0612851	14.3405	0.155089
Rab7l1	RAB7, member RAS oncogene family-like 1	ENSMUST00000112386	0.202023	23.324	6.13598e-05	0.0279295	9.23663	0.687718	0.0754928	3.18844	0.126333	0.109467	22.7408	0.00723783
Ppm1g	protein phosphatase 1G (formerly 2C), magnesium-dependent, gamma isoform	NM_008014	0.201602	13.7484	8.64566e-07	0.0686995	14.0578	0.251894	0.263981	15.504	1.62963e-06	0.206851	13.3642	0.00957047
Etnk1	ethanolamine kinase 1	NM_029250	0.201587	18.4946	3.57501e-06	0.0684069	20.6691	0.412223	0.175997	20.8979	0.0301773	0.18549	21.5883	0.106214
Lars2	leucyl-tRNA synthetase, mitochondrial	NM_153168	0.200776	0.824771	6.97372e-05	0.0983198	8.29137	0.0106243	0.131528	1.00372	7.65292e-06	0.229193	3.05065	0.000660221
Pea15a	phosphoprotein enriched in astrocytes 15A	NM_011063	0.200753	23.6961	6.83915e-05	0.0963299	23.0684	0.0799224	0.119455	23.3848	0.102138	0.175282	0.645399	0.0020943
Srpk1	serine/arginine-rich protein specific kinase 1	ENSMUST00000130643	0.200391	17.3803	6.86302e-06	0.126925	17.1685	0.00727743	0.260158	20.0332	1.45311e-05	0.154892	17.571	0.00890549
Vps33b	vacuolar protein sorting 33B (yeast)	NM_178070	0.200288	2.41818	3.86194e-05	0.111322	8.6148	0.0655098	0.116217	7.35651	0.0677749	0.141018	1.47178	0.0060907
Dnm1l	dynamin 1-like	NM_152816	0.200224	22.2514	1.41381e-05	0.124969	23.4739	0.00182642	0.255086	20.5056	2.01363e-05	0.231311	22.0963	0.000214637
Etnk2	ethanolamine kinase 2	NM_175443	0.200192	13.6261	1.49459e-05	0.293398	10.4559	1.77264e-08	0.224428	17.6394	2.45269e-05	0.219586	14.3925	0.00843407
Ptbp1	polypyrimidine tract binding protein 1	ENSMUST00000172282	0.200148	6.21073	2.48767e-06	0.0822813	2.50397	0.0341483	0.0177169	20.1307	0.850251	0.160455	5.60921	0.0577808
Igfbp4	insulin-like growth factor binding protein 4	NM_010517	0.20012	13.5956	3.63808e-07	0.155513	12.4985	8.44599e-09	0.0550305	16.7663	0.0675042	0.194603	14.0613	0.000891453
Ppif	peptidylprolyl isomerase F (cyclophilin F)	NM_134084	0.199926	16.0876	7.04193e-05	0.148555	11.8058	0.000684217	0.148924	17.9738	0.00236959	0.18343	15.6378	0.0244303
Aco1	aconitase 1	NM_007386	0.198767	19.0327	3.84538e-09	0.105569	14.8266	0.00542043	0.0886373	2.45415	0.0359648	0.102101	23.4664	0.0268061
Cbr4	carbonyl reductase 4	NM_145595	0.198763	6.4345	2.23116e-05	0.215386	9.2364	9.91961e-08	0.166651	8.78419	0.000174498	0.0748039	10.2633	0.0205687
Htatip2	HIV-1 tat interactive protein 2, homolog (human)	NM_001146049	0.198722	22.8291	8.42412e-05	0.129016	22.4988	0.0318025	0.217487	1.62404	0.00874101	0.324844	2.42655	0.000716649
March5	membrane-associated ring finger (C3HC4) 5	NM_027314	0.198504	9.14933	9.24637e-05	0.143591	9.45366	0.000124569	0.161614	11.6909	0.000137225	0.221573	11.0452	2.46514e-06
Fga	fibrinogen alpha chain	NM_010196	0.198414	1.74639	2.75673e-05	0.0914568	22.6782	0.0758753	0.133405	10.2604	0.00317919	0.117131	0.348621	0.00116832
Atf6	activating transcription factor 6	NM_001081304	0.198336	11.5205	6.67547e-05	0.165616	10.7633	1.09953e-05	0.108021	15.0525	0.00612129	0.156729	11.1942	0.035082
Guk1	guanylate kinase 1	NM_008193	0.197988	18.3198	6.77371e-07	0.19141	15.6553	1.55909e-05	0.099426	21.3044	0.116469	0.160264	19.7587	0.043723
Tbc1d23	TBC1 domain family, member 23	NM_026254	0.196972	7.30647	1.35604e-05	0.136651	8.03809	0.00201859	0.22741	7.6056	0.00371031	0.0847847	7.08232	0.178266
Hint3	histidine triad nucleotide binding protein 3	ENSMUST00000161074	0.19658	22.8081	6.41418e-05	0.107891	10.6689	0.0360687	0.163409	0.828365	0.00217391	0.176887	0.951097	0.0325918
4931406P16Rik	RIKEN cDNA 4931406P16 gene	BC060233	0.196575	8.61899	1.91105e-05	0.0983557	9.38087	0.00454438	0.0963809	8.71091	0.0803462	0.0739063	9.30505	0.249116
Azin1	antizyme inhibitor 1	NM_001102458	0.196433	11.2846	7.99144e-05	0.310231	9.86599	1.94697e-07	0.389719	18.6422	6.72178e-07	0.29048	13.6315	0.00173265
Abi1	abl-interactor 1	NM_001077190	0.196162	6.94097	6.0303e-06	0.125028	4.8175	0.00290066	0.166694	8.28212	0.00264191	0.184468	6.31876	0.00212722
Igsf11	immunoglobulin superfamily, member 11	NM_170599	0.19573	3.06357	5.32541e-06	0.246363	3.97881	6.02719e-07	0.0839408	20.1405	0.45881	0.137577	1.41235	0.0446612
AI182371	expressed sequence AI182371	NM_178885	0.195695	23.0705	4.79776e-05	0.0993769	22.2456	0.00160699	0.0996311	5.18668	0.00206536	0.121434	22.2308	0.00598111
Tmem259	transmembrane protein 259	NM_001003949	0.195603	9.06942	9.23411e-05	0.070515	9.00342	0.0269317	0.0895565	10.0773	0.0157235	0.117698	11.1447	0.00163565
Ranbp10	RAN binding protein 10	NM_145824	0.195155	2.76026	4.97716e-05	0.138072	2.46736	0.00923207	0.319981	8.06748	8.85437e-05	0.251062	4.64682	0.00200099
Cndp2	CNDP dipeptidase 2 (metallopeptidase M20 family)	ENSMUST00000168419	0.194525	21.3164	1.45613e-05	0.127356	15.6438	0.00158694	0.175801	0.569882	0.000182002	0.165634	22.1085	0.000271039
Scly	selenocysteine lyase	NM_016717	0.194227	23.8738	2.81817e-05	0.0904919	6.28283	0.0230328	0.0976276	0.132423	0.0470125	0.168473	23.8263	0.00163451
Rnft1	ring finger protein, transmembrane 1	NM_029788	0.19344	4.97566	3.4386e-05	0.16587	2.15634	0.0115948	0.108005	14.269	0.00804335	0.151188	5.79802	0.109186
Kpna1	karyopherin (importin) alpha 1	ENSMUST00000004054	0.193158	16.1055	1.92245e-05	0.0952335	18.115	0.0352207	0.276743	19.6852	0.000350097	0.167886	17.0661	0.0536139
Fnbp1	formin binding protein 1	NM_001177648	0.193073	4.3973	7.46391e-05	0.0974779	1.86097	0.0335577	0.132522	7.18828	0.00641142	0.119139	4.50186	0.131361
Mien1	migration and invasion enhancer 1	NM_025559	0.193026	22.3886	4.29396e-06	0.0850761	14.7437	0.053488	0.0995774	23.0022	0.00729808	0.0336476	23.4472	0.608208
NA	NA	NM_001039519	0.19266	11.4164	4.75912e-06	0.196596	11.5138	8.6036e-05	0.195741	6.08942	0.00523241	0.148771	11.3509	0.0407864
Suv420h1	suppressor of variegation 4-20 homolog 1 (Drosophila)	NM_001167885	0.191645	4.47447	7.81453e-05	0.0977377	5.42309	0.0122919	0.198327	5.30298	0.00254297	0.140574	4.59749	0.00107783
Rhbdd1	rhomboid domain containing 1	ENSMUST00000027322	0.191137	4.20751	5.07629e-05	0.164588	5.55212	0.000371907	0.0517361	10.1305	0.500294	0.112566	5.62336	0.0150173
Gna11	guanine nucleotide binding protein, alpha 11	ENSMUST00000043604	0.190974	15.5057	4.97403e-07	0.0652823	14.0068	0.0752128	0.204871	16.7198	5.389e-05	0.21536	13.5041	4.72276e-05
Oxsm	3-oxoacyl-ACP synthase, mitochondrial	ENSMUST00000112624	0.190941	1.41327	1.77432e-05	0.104759	6.75833	0.00482187	0.030662	13.3434	0.658074	0.134417	2.35651	0.0882241
Fancl	Fanconi anemia, complementation group L	ENSMUST00000004120	0.190142	6.11325	2.44149e-05	0.161377	7.12048	0.00955475	0.171325	4.72201	0.0162857	0.0512007	5.1284	0.455753
Med13l	mediator complex subunit 13-like	NM_172424	0.189908	6.21178	6.50049e-05	0.101564	8.00742	0.0146568	0.135635	7.91155	0.0179875	0.138873	4.91836	0.0723215
Coro1b	coronin, actin binding protein 1B	ENSMUST00000008893	0.189557	7.63856	3.37651e-06	0.135976	8.4117	8.73067e-06	0.255924	10.1956	2.24722e-08	0.212952	9.37816	0.000266861
Szrd1	SUZ RNA binding domain containing 1	NM_001025608	0.189554	20.0058	8.14993e-05	0.0721685	18.6982	0.164722	0.144365	19.1973	0.0363053	0.129084	21.0821	0.0578966
Pik3r4	phosphatidylinositol 3 kinase, regulatory subunit, polypeptide 4, p150	NM_001081309	0.18838	4.03448	5.59161e-06	0.119823	5.3558	0.0024859	0.206727	7.64842	0.00080852	0.129807	4.8512	0.113154
Ubqln1	ubiquilin 1	NM_026842	0.188125	22.5399	1.59347e-07	0.12776	23.8595	1.61189e-05	0.142715	19.3781	3.37522e-05	0.139205	1.49585	0.000887193
Akt1	thymoma viral proto-oncogene 1	NM_009652	0.188079	14.5662	3.92149e-05	0.15594	13.6073	0.000145256	0.156728	17.8823	0.00228528	0.22318	14.6877	0.000526955
Camsap2	calmodulin regulated spectrin-associated protein family, member 2	NM_001081360	0.187824	12.4998	6.39584e-05	0.0723553	15.6999	0.18797	0.285609	13.8063	1.76867e-05	0.142541	14.4007	0.00677712
Mgrn1	mahogunin, ring finger 1	NM_001252437	0.187689	9.24072	4.20213e-06	0.193309	9.01869	1.43018e-08	0.0891485	9.56305	0.0756053	0.222662	9.60413	0.00248898
Commd6	COMM domain containing 6	ENSMUST00000100339	0.187113	23.4972	9.73089e-06	0.0565457	11.711	0.0726793	0.0745697	16.7337	0.00405639	0.0664746	1.71688	0.143024
Glrx5	glutaredoxin 5 homolog (S. cerevisiae)	NM_028419	0.186655	15.3458	2.51673e-05	0.176076	12.8447	9.74486e-06	0.0907333	13.5655	0.0552308	0.171086	14.2366	0.0187358
Serp1	stress-associated endoplasmic reticulum protein 1	NM_030685	0.186451	17.654	1.13786e-06	0.202041	17.5648	5.46862e-07	0.315386	20.3805	1.8427e-06	0.237541	18.801	0.0140119
Fech	ferrochelatase	NM_007998	0.18615	9.59909	1.57323e-06	0.20141	9.66365	5.10522e-09	0.0911433	7.43298	0.00132555	0.127085	11.1526	0.000463587
Naa50	N(alpha)-acetyltransferase 50, NatE catalytic subunit	NM_028108	0.185969	11.7148	1.89242e-06	0.0707207	11.1333	0.0640087	0.183773	18.3462	0.000469272	0.13845	12.953	0.0012227
Taco1	translational activator of mitochondrially encoded cytochrome c oxidase I	ENSMUST00000002048	0.185538	22.5795	4.99339e-05	0.0436924	5.023	0.464444	0.115866	22.0742	0.00727519	0.166971	23.7626	0.00254097
Qprt	quinolinate phosphoribosyltransferase	ENSMUST00000032912	0.185326	2.13189	6.20453e-05	0.0673627	4.63515	0.155092	0.0290929	5.20166	0.573639	0.146286	2.24885	0.012522
Abat	4-aminobutyrate aminotransferase	NM_172961	0.1849	0.726551	3.65709e-06	0.118659	6.93182	0.00588399	0.0455152	3.14796	0.0659646	0.117546	2.56147	0.0122383
Atp6v1e1	ATPase, H+ transporting, lysosomal V1 subunit E1	NM_007510	0.184725	9.81644	3.25295e-05	0.203905	11.672	2.08911e-07	0.0885523	13.9987	0.00267485	0.221893	11.2998	2.46872e-05
Ppp1r7	protein phosphatase 1, regulatory (inhibitor) subunit 7	ENSMUST00000027494	0.184608	4.41035	7.90988e-05	0.166024	7.15151	0.000412676	0.131863	10.3366	0.00853702	0.127964	0.290459	0.0125812
Serinc5	serine incorporator 5	NM_172588	0.184495	4.74769	9.56809e-05	0.170607	3.93569	0.000135432	0.217459	7.62153	2.18727e-07	0.0996095	4.89619	0.238962
Pcbp2	poly(rC) binding protein 2	NM_001103165	0.18445	10.8151	5.20888e-05	0.0982906	8.56703	0.000257046	0.114353	11.6974	0.00155213	0.138079	11.9557	0.000693628
Gsta3	glutathione S-transferase, alpha 3	NM_001077353	0.184286	18.2587	5.02663e-05	0.10907	14.6168	0.0122411	0.0787299	2.54646	0.157276	0.121926	20.4131	0.0148806
Pde2a	phosphodiesterase 2A, cGMP-stimulated	NM_001243757	0.183936	5.0716	5.13727e-06	0.166944	4.56187	0.000117529	0.108312	7.04968	0.0185224	0.134059	4.53209	0.0239373
Kat2a	K(lysine) acetyltransferase 2A	NM_020004	0.183563	18.8983	3.83524e-05	0.0463224	19.35	0.220333	0.20597	18.0877	0.00116852	0.0983335	19.5233	0.114263
Zbtb43	zinc finger and BTB domain containing 43	NM_027947	0.183468	5.43471	2.52816e-06	0.0597829	10.8916	0.461306	0.135892	2.58192	0.106255	0.174503	3.86105	0.0288502
Cul4a	cullin 4A	NM_146207	0.183336	11.0497	2.44547e-05	0.216773	10.0752	7.99172e-09	0.0659333	13.5854	0.0107313	0.10636	11.2638	0.0103122
Nelfb	negative elongation factor complex member B, Cobra1	NM_021393	0.183134	0.898204	5.33638e-05	0.0356679	4.27167	0.641089	0.034298	13.6225	0.537493	0.146351	23.9676	0.000468641
Atp11c	ATPase, class VI, type 11C	NM_001037863	0.183071	7.05195	6.04741e-05	0.150526	5.19799	1.57588e-07	0.116503	9.22437	0.000199175	0.20103	8.30499	0.00347518
Bhmt2	betaine-homocysteine methyltransferase 2	NM_022884	0.182965	21.839	8.24317e-05	0.0299813	14.9278	0.753341	0.0705372	14.1907	0.0129357	0.204532	22.3	0.00115813
Nadk	NAD kinase	ENSMUST00000105613	0.18255	15.8023	9.95329e-08	0.181434	13.9441	1.2749e-06	0.265571	22.5636	5.38393e-09	0.0982038	13.8156	0.000671173
Kat5	K(lysine) acetyltransferase 5	NM_178637	0.182464	0.672197	2.59868e-05	0.0783404	6.09398	0.180298	0.091602	1.54109	0.057234	0.119137	2.74564	0.059975
Sec14l2	SEC14-like 2 (S. cerevisiae)	ENSMUST00000003681	0.182443	23.2491	1.4126e-05	0.0710035	1.44464	0.0156447	0.0419747	0.301489	0.153519	0.203252	1.11284	0.000292002
Jmjd8	jumonji domain containing 8	ENSMUST00000133595	0.181336	21.9357	7.87965e-06	0.0174772	18.6557	0.709095	0.0381694	23.5427	0.117647	0.114292	22.977	0.000195944
Comt	catechol-O-methyltransferase	ENSMUST00000115609	0.181214	0.936199	3.21399e-05	0.0742591	0.334957	0.0795116	0.0427363	19.2086	0.601646	0.049689	3.79407	0.372035
Mios	missing oocyte, meiosis regulator, homolog (Drosophila)	NM_145374	0.180839	3.6763	9.86784e-05	0.24035	6.33712	3.63784e-06	0.144546	10.705	0.0150043	0.14557	5.08771	0.0484689
Zfp652	zinc finger protein 652	ENSMUST00000107717	0.180737	3.69447	5.08158e-05	0.145451	1.53147	0.00020483	0.159601	5.14844	0.00196781	0.126972	3.20719	0.122133
Ap3b1	adaptor-related protein complex 3, beta 1 subunit	NM_009680	0.180205	3.94224	3.81357e-05	0.0998962	4.52273	0.00433618	0.1086	7.44156	0.000354205	0.219045	5.51319	0.00705825
Lipa	lysosomal acid lipase A	NM_021460	0.180142	22.5439	2.27155e-05	0.11341	22.8084	0.000330938	0.147072	3.80468	1.91292e-05	0.207534	23.3342	8.48379e-08
N4bp1	NEDD4 binding protein 1	NM_030563	0.18014	12.3199	6.89841e-05	0.114721	11.5603	0.00607355	0.0826977	15.8015	0.145381	0.122426	15.1616	0.0262753
9030624J02Rik	RIKEN cDNA 9030624J02 gene	ENSMUST00000059390	0.180066	2.51596	1.35712e-06	0.144917	5.02209	0.00140596	0.132217	7.70119	0.00153136	0.126809	3.27485	0.0533882
Afg3l2	AFG3(ATPase family gene 3)-like 2 (yeast)	NM_027130	0.179943	10.3859	2.73981e-05	0.165951	9.46462	2.42248e-06	0.09925	13.9433	0.00613642	0.148487	12.8996	0.000492936
Fam96a	family with sequence similarity 96, member A	NM_026635	0.1799	21.5265	4.00352e-05	0.142997	23.7315	0.0293359	0.105701	0.47413	0.00725056	0.183992	22.9031	0.00111826
Tmem258	transmembrane protein 258	ENSMUST00000040372	0.179737	9.56295	8.00985e-05	0.135917	10.6852	0.0273648	0.121601	10.7469	0.288323	0.124584	10.7829	0.210577
Utrn	utrophin	NM_011682	0.179305	9.40545	6.57078e-07	0.156781	8.93654	2.30363e-05	0.0845814	6.07036	0.0484086	0.10246	9.31149	0.00439407
Mpp1	membrane protein, palmitoylated	ENSMUST00000033775	0.179183	11.8937	1.91984e-05	0.138355	12.1753	0.0173618	0.112136	22.3757	0.253871	0.0994546	12.2008	0.0766044
Mks1	Meckel syndrome, type 1	ENSMUST00000038196	0.179041	0.277123	5.86658e-05	0.0341812	5.37303	0.572473	0.0257029	14.4398	0.786545	0.0857584	1.33504	0.284947
NA	NA	NM_013636	0.17901	9.56214	1.45715e-05	0.10454	7.38389	0.00788585	0.169316	8.68898	0.00121092	0.150679	11.8318	0.0551874
Cul2	cullin 2	NM_029402	0.178687	22.5902	1.21769e-05	0.144171	21.6362	0.00122848	0.223175	21.2836	2.44603e-05	0.181295	23.5661	0.00580001
Auh	AU RNA binding protein/enoyl-coenzyme A hydratase	NM_016709	0.178244	8.67691	7.60161e-06	0.239266	9.25568	9.04855e-08	0.146534	8.87795	0.000233807	0.087851	10.0186	0.0659303
Ggact	gamma-glutamylamine cyclotransferase	NM_145466	0.178151	23.9031	4.9154e-06	0.112704	23.8602	0.00302381	0.0937437	2.419	0.0267195	0.0761227	0.372883	0.0429528
Nbr1	neighbor of Brca1 gene 1	NM_008676	0.177446	6.19358	6.00545e-06	0.0741426	9.34816	0.0298749	0.12717	7.26957	0.00631937	0.142256	5.91396	0.000405877
Map1lc3b	microtubule-associated protein 1 light chain 3 beta	NM_026160	0.17702	7.06836	1.16435e-05	0.170545	12.922	0.00120246	0.30998	11.0336	4.58909e-06	0.188605	10.9373	0.00013142
Minpp1	multiple inositol polyphosphate histidine phosphatase 1	NM_010799	0.176846	9.78484	7.40197e-07	0.130875	10.3231	0.000128065	0.190272	12.0541	0.000476554	0.163351	11.3503	0.000598596
Trp53	transformation related protein 53	NM_011640	0.176783	3.54832	2.17212e-05	0.0929046	3.24918	0.0193603	0.0729412	21.9364	0.0891062	0.173153	2.38413	0.00415484
Ccnk	cyclin K	NM_009832	0.176694	8.61828	1.79588e-05	0.128153	7.29445	8.03302e-05	0.125232	8.52926	0.00023158	0.13926	9.37611	0.0308712
0610007P14Rik	RIKEN cDNA 0610007P14 gene	NM_021446	0.176631	5.82883	4.12583e-06	0.159113	6.90641	0.000315477	0.0569764	22.6992	0.464763	0.115778	2.55257	0.104113
Gm5918	predicted gene 5918	NM_001198789	0.17642	4.82182	4.27088e-06	0.106231	6.79107	0.0278725	0.259349	9.3696	3.73586e-05	0.137825	9.98574	0.0018476
Ppp4r1	protein phosphatase 4, regulatory subunit 1	NM_146081	0.17628	15.1101	2.24436e-05	0.0525801	14.5906	0.400481	0.158111	18.1889	0.00760319	0.158514	16.1264	0.00515752
Smim7	small integral membrane protein 7	BC055692	0.176233	6.59102	8.88016e-05	0.174182	8.16995	6.66707e-07	0.0636951	6.38161	0.0847151	0.0780256	10.5401	0.129367
Scpep1	serine carboxypeptidase 1	NM_029023	0.176176	6.3286	2.50249e-05	0.0440159	6.90113	0.579318	0.168968	20.7815	0.0386755	0.126063	4.44576	0.121847
Dgat2	diacylglycerol O-acyltransferase 2	NM_026384	0.17521	14.4716	3.29984e-07	0.168509	10.3536	6.21369e-08	0.0550306	14.374	0.241731	0.201992	14.0693	4.63637e-05
NA	NA	NM_008455	0.174166	7.11005	2.37073e-05	0.130327	6.03458	1.99896e-06	0.227193	6.51506	1.45491e-05	0.119873	8.11075	0.0233387
Ercc1	excision repair cross-complementing rodent repair deficiency, complementation group 1	ENSMUST00000003645	0.173863	23.7959	7.41329e-06	0.0316525	8.90598	0.631577	0.120503	19.7065	0.00960889	0.0955929	0.860509	0.00116349
Tor1a	torsin family 1, member A (torsin A)	NM_144884	0.173793	13.7328	5.8233e-05	0.15583	12.6778	0.000364154	0.103963	9.35967	0.0834708	0.169171	12.9403	0.00360012
Dpm1	dolichol-phosphate (beta-D) mannosyltransferase 1	NM_010072	0.173655	14.507	6.57467e-05	0.176361	14.0547	6.00841e-07	0.122369	14.1637	0.0138198	0.142431	13.1082	0.0310946
Psmc2	proteasome (prosome, macropain) 26S subunit, ATPase 2	NM_011188	0.17358	23.6256	2.08511e-05	0.0371887	2.86555	0.523511	0.0782799	23.7353	0.177245	0.19138	3.81724	0.00197934
Traf2	TNF receptor-associated factor 2	NM_009422	0.172696	18.4372	5.90858e-05	0.0777607	19.8443	0.0838069	0.204038	17.0104	0.000532714	0.0402953	11.0456	0.815384
Ly96	lymphocyte antigen 96	NM_016923	0.172368	3.20725	7.33331e-05	0.0794555	8.84403	0.441342	0.059727	1.33609	0.342453	0.143366	4.20425	0.112431
Map2k7	mitogen-activated protein kinase kinase 7	NM_011944	0.172176	6.20453	8.1247e-06	0.115217	7.31968	0.0110078	0.0342481	6.50691	0.662131	0.131806	7.34555	0.00548463
Cnot6l	CCR4-NOT transcription complex, subunit 6-like	NM_178854	0.17203	5.83035	3.71816e-06	0.113432	5.68863	0.000122236	0.133835	8.14093	0.000269845	0.135418	4.28684	0.00375785
Dtd2	D-tyrosyl-tRNA deacylase 2	NM_029545	0.171943	21.3023	2.64657e-05	0.0311757	4.62793	0.50632	0.0823801	8.48686	0.0318574	0.0899471	19.1675	0.0531537
NA	NA	NM_001033271 // NM_001033271	0.171914	1.60177	4.93291e-05	0.0541971	4.90349	0.498972	0.109994	20.7965	0.042457	0.0766346	21.7511	0.296445
Bphl	biphenyl hydrolase-like (serine hydrolase, breast epithelial mucin-associated antigen)	NM_026512	0.171627	2.43655	5.39003e-06	0.130063	8.75596	0.000533967	0.177246	7.12429	6.15389e-06	0.103721	5.38064	0.0287984
Unc50	unc-50 homolog (C. elegans)	NM_026123	0.171207	6.95002	8.1519e-05	0.0778711	8.93633	0.0696385	0.140123	8.40768	0.0339979	0.109062	5.66405	0.0765748
Agxt2	alanine-glyoxylate aminotransferase 2	NM_001031851	0.170829	1.49065	1.27426e-05	0.134239	6.13378	0.00103119	0.131133	7.32011	0.000803562	0.10393	4.60575	0.182019
Pabpc4	poly(A) binding protein, cytoplasmic 4	NM_130881	0.170429	12.8167	6.0684e-05	0.0818568	17.5911	0.116584	0.279418	15.4453	2.16607e-05	0.160361	13.3355	0.0777229
Dusp3	dual specificity phosphatase 3 (vaccinia virus phosphatase VH1-related)	ENSMUST00000107172	0.169813	14.8463	4.15846e-05	0.0859735	15.2272	0.0649674	0.314989	19.4665	1.33843e-05	0.0677241	12.0903	0.193597
Mto1	mitochondrial translation optimization 1 homolog (S. cerevisiae)	NM_026658	0.169665	0.89243	2.32564e-05	0.0107637	8.09379	0.971629	0.165727	1.36459	0.000102726	0.111809	0.289029	0.024436
Abcb10	ATP-binding cassette, sub-family B (MDR/TAP), member 10	NM_019552	0.169195	19.7456	3.68571e-05	0.0518663	15.8193	0.287775	0.172234	21.5047	0.00171862	0.161654	20.7136	0.115691
Sqstm1	sequestosome 1	ENSMUST00000102774	0.169151	1.60329	3.0843e-06	0.0706068	0.90895	0.0113137	0.0969552	1.75292	0.00104847	0.152078	2.79614	0.000489558
Aco2	aconitase 2, mitochondrial	ENSMUST00000023116	0.169092	15.4559	1.2157e-05	0.218668	13.0465	1.1959e-08	0.139234	19.3986	9.47972e-05	0.167312	14.4776	0.0230357
Taf6	TAF6 RNA polymerase II, TATA box binding protein (TBP)-associated factor	ENSMUST00000110936	0.168968	21.907	7.55885e-06	0.0626153	19.3354	0.0172194	0.0638076	20.1076	0.154691	0.123154	21.3219	0.00156986
Nf1	neurofibromatosis 1	ENSMUST00000071325	0.168834	6.34058	6.12861e-06	0.158862	3.98427	0.000265689	0.0205271	9.17773	0.748738	0.183552	5.41797	0.000500025
Tmem134	transmembrane protein 134	NM_001078649	0.168314	16.3674	7.7237e-05	0.153405	13.281	0.00111739	0.0695222	15.411	0.0221138	0.156017	14.423	0.0173792
Eif4ebp1	eukaryotic translation initiation factor 4E binding protein 1	NM_007918	0.167837	8.50324	1.93804e-05	0.114399	12.008	0.000114555	0.255905	10.1964	4.67411e-08	0.194974	12.3854	0.000412486
NA	NA	ENSMUST00000057431	0.167685	16.8801	2.61163e-05	0.0920652	15.1347	0.00442457	0.381229	17.5215	2.12782e-07	0.0624124	17.9885	0.443017
Gjb1	gap junction protein, beta 1	ENSMUST00000119080	0.167421	2.13138	6.45929e-05	0.120754	1.95972	0.0113642	0.0679351	6.77904	0.10417	0.0490607	4.39931	0.373761
Ppp2r1b	protein phosphatase 2 (formerly 2A), regulatory subunit A (PR 65), beta isoform	NM_001034085	0.167271	2.74837	1.99358e-05	0.194499	1.2537	2.03395e-05	0.191763	9.0228	7.95066e-05	0.115207	22.8956	0.103078
Blvrb	biliverdin reductase B (flavin reductase (NADPH))	ENSMUST00000037399	0.167223	17.2911	6.17337e-05	0.11551	14.7465	0.0335478	0.0987056	8.33278	0.154053	0.0850107	20.4826	0.159068
Dcaf7	DDB1 and CUL4 associated factor 7	NM_027946	0.167192	4.81014	5.53558e-06	0.127393	4.1789	0.000152416	0.0889919	7.27343	0.044342	0.162882	2.51998	0.0235352
Gfm2	G elongation factor, mitochondrial 2	NM_177266	0.166961	22.1746	7.62661e-05	0.0437682	18.1255	0.431888	0.117435	2.66928	0.0133405	0.155167	0.570972	0.0006043
Mfsd1	major facilitator superfamily domain containing 1	NM_025813	0.166109	6.37231	8.01585e-05	0.0992995	7.80012	0.00763295	0.220527	10.3088	7.1003e-07	0.0539003	13.8655	0.459986
Klhl5	kelch-like 5	NM_175174	0.165772	1.9613	7.71352e-05	0.159954	5.81004	1.17626e-05	0.183031	7.96521	9.55843e-05	0.0930569	0.457843	0.114246
Insr	insulin receptor	NM_010568	0.16511	7.40368	8.40795e-05	0.128224	8.10756	0.00319623	0.209119	8.56284	0.000120379	0.143945	8.06762	0.0123646
Slc35c2	solute carrier family 35, member C2	NM_001252573	0.164841	7.04401	2.00486e-05	0.109269	8.06037	0.0124099	0.14275	11.4787	0.0125414	0.141726	13.366	0.00475279
Tex261	testis expressed gene 261	ENSMUST00000014892	0.164813	17.4698	2.46678e-06	0.123747	14.2918	0.00074688	0.040517	6.75864	0.346897	0.140567	15.5406	0.000319578
Sh3bp5	SH3-domain binding protein 5 (BTK-associated)	ENSMUST00000091903	0.164755	22.3622	7.07764e-05	0.0693498	22.1697	0.0847239	0.147858	4.0889	0.00337863	0.201973	23.4109	0.0132233
Herpud2	HERPUD family member 2	NM_020586	0.164204	8.53395	2.83661e-06	0.0804463	8.96212	0.0153079	0.0387364	13.2695	0.353927	0.130756	8.67022	9.25528e-05
Dhcr24	24-dehydrocholesterol reductase	NM_053272	0.16396	16.629	3.07908e-05	0.0714109	14.7537	0.289761	0.198761	21.3706	0.00138627	0.121096	17.1684	0.0279641
Angel1	angel homolog 1 (Drosophila)	NM_144524	0.163683	2.78417	2.41733e-06	0.0962817	5.96388	0.0657074	0.108832	20.8622	0.108684	0.0932718	5.83644	0.260448
NA	NA	NM_029409	0.163665	10.0123	2.39225e-05	0.0868252	10.4712	0.0289763	0.0769732	7.91245	0.229973	0.160745	9.01055	0.00781706
Rbbp9	retinoblastoma binding protein 9	NM_015754	0.163087	1.68328	3.21932e-06	0.0998186	5.78725	0.0504301	0.14724	9.2465	0.000445289	0.11178	19.0817	0.0615231
Asxl2	additional sex combs like 2 (Drosophila)	NM_172421	0.162856	11.0974	1.43149e-05	0.0815334	7.358	0.0550608	0.17414	9.15362	0.00409676	0.0994726	10.9624	0.0732886
Ctsl	cathepsin L	NM_009984	0.161674	4.48638	7.33695e-07	0.0321912	3.28534	0.461335	0.100293	9.94128	0.000124073	0.101774	6.02723	0.0581082
Sh3glb1	SH3-domain GRB2-like B1 (endophilin)	NM_019464	0.161493	11.8094	6.78656e-05	0.0756646	11.5711	0.158123	0.0462547	17.0118	0.238025	0.156703	12.5651	0.00101838
NA	NA	---	0.160753	5.4146	9.1891e-05	0.0224553	5.42695	0.732443	0.113998	5.01059	0.0609363	0.0260174	10.785	0.902683
C1rl	complement component 1, r subcomponent-like	NM_181344	0.160476	2.56351	3.97478e-05	0.129295	5.35286	0.000485384	0.0424396	0.483059	0.314818	0.1547	1.94407	0.000593928
Rnf187	ring finger protein 187	NM_022423	0.160226	18.001	8.15286e-05	0.0840933	13.8146	0.00991742	0.10666	20.8677	0.00438236	0.119785	15.5835	0.0388393
Slc17a2	solute carrier family 17 (sodium phosphate), member 2	ENSMUST00000006786 // ENSMUST00000006786	0.16	11.5956	4.72231e-06	0.103303	16.5584	0.00427576	0.111907	8.45559	0.139878	0.101695	16.7153	0.231289
Lap3	leucine aminopeptidase 3	NM_024434	0.159651	0.760706	6.40174e-07	0.0601909	4.76524	0.0119374	0.13698	0.434352	2.54331e-07	0.154017	2.77614	0.00318115
Cnep1r1	CTD nuclear envelope phosphatase 1 regulatory subunit 1	NM_029074	0.15959	0.987401	9.50536e-05	0.0152495	4.07548	0.904226	0.105015	1.11821	0.01098	0.174478	0.0166556	0.00684809
Mgam	maltase-glucoamylase	NM_001171003	0.15949	4.95052	3.67475e-06	0.12338	6.14421	0.00175672	0.112351	3.95301	0.00245156	0.127013	3.27367	0.000460748
Ndrg3	N-myc downstream regulated gene 3	NM_180956	0.159473	15.2158	1.36686e-05	0.0841198	18.3257	0.0266094	0.152301	15.5539	0.000394771	0.0190833	12.1538	0.8627
Cs	citrate synthase	NM_026444	0.158996	0.964988	6.97434e-06	0.097622	2.40503	0.0183066	0.0802395	3.55531	0.024811	0.176536	1.59066	0.000110368
Ptprf	protein tyrosine phosphatase, receptor type, F	NM_011213	0.158905	4.00188	2.69862e-05	0.181346	3.88857	4.08726e-06	0.259187	3.90377	7.24159e-07	0.148366	3.59985	0.0171312
Atg16l1	autophagy related 16-like 1 (S. cerevisiae)	NM_001205391	0.158882	13.0646	3.67893e-05	0.096833	11.2577	0.00363636	0.164059	13.8905	8.75299e-05	0.144763	12.1112	0.0280396
Fam210b	family with sequence similarity 210, member B	NM_025912	0.158731	23.7862	4.28274e-06	0.102439	1.99599	0.00217334	0.0281831	15.4308	0.608313	0.121199	22.5315	0.00374926
Gphn	gephyrin	NM_172952	0.158654	4.66299	3.54412e-05	0.153418	4.51729	0.000252097	0.26152	9.67214	4.86079e-06	0.083432	5.30227	0.242617
Smg1	SMG1 homolog, phosphatidylinositol 3-kinase-related kinase (C. elegans)	NM_001031814	0.158592	13	2.57035e-06	0.0724259	10.597	0.116698	0.0665942	10.9633	0.360581	0.0847808	16.2312	0.151409
Ebp	phenylalkylamine Ca2+ antagonist (emopamil) binding protein	NM_007898	0.158399	21.768	9.96179e-05	0.0575553	15.7836	0.124645	0.0847928	21.6854	0.0276322	0.0878405	0.429293	0.0618222
Grhpr	glyoxylate reductase/hydroxypyruvate reductase	ENSMUST00000045078	0.157789	3.46742	2.45576e-08	0.048007	3.99757	0.133996	0.0412466	12.5246	0.301887	0.0748865	2.37499	0.0305118
Stxbp2	syntaxin binding protein 2	ENSMUST00000160708	0.15765	7.47374	3.7674e-05	0.179624	7.73165	7.29534e-08	0.174583	9.87854	2.58334e-05	0.143756	7.06374	0.0285693
Rabac1	Rab acceptor 1 (prenylated)	NM_010261	0.157344	14.8418	4.2273e-05	0.0920214	17.7689	0.0143501	0.0687087	15.2136	0.0456541	0.138467	16.1646	0.0739148
Nfix	nuclear factor I/X	ENSMUST00000109764	0.157001	11.4364	9.87105e-05	0.140558	8.565	0.000316041	0.0414091	4.40161	0.31121	0.121743	11.6116	0.0092892
Sc5d	sterol-C5-desaturase (fungal ERG3, delta-5-desaturase) homolog (S. cerevisae)	NM_172769	0.156774	2.12198	8.72904e-05	0.126069	5.60215	0.0171941	0.304646	23.4462	3.3548e-05	0.282646	1.16036	0.00041607
Lsm12	LSM12 homolog (S. cerevisiae)	ENSMUST00000021297	0.156606	17.871	2.69676e-06	0.0735675	22.0767	0.00621985	0.107303	21.0455	0.00222036	0.0864447	18.5359	0.0712519
Ppm1a	protein phosphatase 1A, magnesium dependent, alpha isoform	NM_008910	0.156244	9.84087	2.79999e-05	0.0861714	6.14736	0.0837934	0.114902	7.13626	0.00575659	0.277936	9.56684	7.52902e-05
Tbrg4	transforming growth factor beta regulated gene 4	NM_134011	0.155841	14.9997	8.14481e-05	0.143016	11.231	0.000362421	0.159243	17.8232	0.00926545	0.114148	14.8382	0.0660995
Vrk3	vaccinia related kinase 3	ENSMUST00000002275	0.155159	6.21157	2.99892e-05	0.126227	10.4111	0.00591736	0.158316	5.72806	0.00180535	0.155146	7.95237	0.0341676
Fam78a	family with sequence similarity 78, member A	ENSMUST00000139629	0.154536	16.1399	5.78205e-05	0.0239462	4.13146	0.84012	0.0882648	9.89159	0.358503	0.120618	14.8963	0.218489
Ociad2	OCIA domain containing 2	NM_026950	0.154178	5.86922	6.06427e-05	0.0855693	6.336	0.182987	0.231192	5.65491	6.74438e-05	0.131297	0.657685	0.0173452
Mthfd1	methylenetetrahydrofolate dehydrogenase (NADP+ dependent), methenyltetrahydrofolate cyclohydrolase, formyltetrahydrofolate synthase	NM_138745	0.153603	0.517478	2.33556e-07	0.114031	6.43275	0.00813077	0.120636	3.65595	0.000100838	0.164823	2.78716	0.00465917
Aldh1a1	aldehyde dehydrogenase family 1, subfamily A1	NM_013467	0.153277	20.4407	4.80625e-05	0.0324251	2.93848	0.503126	0.0109129	3.89703	0.95205	0.0774066	22.8364	0.0368117
Gatc	glutamyl-tRNA(Gln) amidotransferase, subunit C homolog (bacterial)	NM_029645	0.152248	21.9955	5.31207e-05	0.0364835	16.4329	0.52256	0.0747463	20.3251	0.023975	0.11307	19.6247	0.0221241
Prkci	protein kinase C, iota	NM_008857	0.152001	18.8816	1.6305e-05	0.0672172	19.9247	0.0271116	0.0368195	14.3219	0.360734	0.131025	20.0509	0.00460209
Gns	glucosamine (N-acetyl)-6-sulfatase	NM_029364	0.151333	10.4465	2.25124e-06	0.117236	10.2494	3.52183e-06	0.0622525	10.2516	0.110147	0.150383	12.3172	3.70281e-05
Dap	death-associated protein	NM_146057	0.151155	19.8172	2.22151e-06	0.0894302	16.9908	0.0111593	0.038897	1.13577	0.218193	0.021785	19.0337	0.696988
Ext2	exostoses (multiple) 2	NM_010163	0.150743	0.27983	4.38443e-06	0.0508133	2.36683	0.230734	0.0812454	7.19873	0.0692517	0.0656825	2.26823	0.354868
Sec24a	Sec24 related gene family, member A (S. cerevisiae)	NM_175255	0.150573	14.858	1.78323e-05	0.0808139	10.3946	0.00402366	0.106017	10.6126	0.00325111	0.0682774	12.8871	0.170514
Aff4	AF4/FMR2 family, member 4	NM_033565	0.149761	9.07761	5.50879e-05	0.0777655	7.21948	0.0155906	0.0730832	15.1294	0.110723	0.124666	9.18314	0.000422838
Atg7	autophagy related 7	NM_001253717	0.149612	1.42434	1.95314e-06	0.208722	4.08033	2.80054e-07	0.124516	10.0457	0.00289051	0.0471215	0.531683	0.78655
NA	NA	ENSMUST00000090147	0.149585	22.2515	1.58262e-06	0.0488068	3.19538	0.150663	0.0164132	5.71902	0.841494	0.114885	3.52065	0.00106763
Lcp1	lymphocyte cytosolic protein 1	NM_001247984	0.149158	6.53896	9.10657e-05	0.0452704	4.07364	0.223618	0.125288	4.60966	0.000816632	0.0623893	4.20045	0.182777
NA	NA	NM_008211 // NM_008211	0.148861	2.50033	9.88724e-05	0.0878542	8.56967	0.0043835	0.145977	2.23971	0.000304561	0.0523629	21.0335	0.288267
Slc25a16	solute carrier family 25 (mitochondrial carrier, Graves disease autoantigen), member 16	NM_175194	0.148828	11.9926	4.76269e-05	0.142776	10.8567	7.00395e-05	0.100603	10.8055	0.00600786	0.133408	13.3165	0.0076474
Srsf11	serine/arginine-rich splicing factor 11	NM_001093752	0.148653	9.93649	2.63115e-05	0.0832941	7.8026	0.0410289	0.0686115	8.27359	0.178795	0.0477659	8.44113	0.486079
Ttc17	tetratricopeptide repeat domain 17	NM_183106	0.148474	13.5789	2.04063e-06	0.134409	13.6337	0.000627412	0.107892	17.0725	0.0127945	0.111646	12.8771	0.0673225
Ubl7	ubiquitin-like 7 (bone marrow stromal cell-derived)	NM_001122873	0.148392	4.8147	2.77024e-06	0.121864	7.23275	0.000143072	0.0891517	11.1671	0.00908922	0.100617	10.1683	0.0508539
Egln2	EGL nine homolog 2 (C. elegans)	ENSMUST00000080058	0.147547	13.0894	3.5917e-05	0.132831	11.8204	0.0214355	0.0152031	1.99345	0.893415	0.0474211	11.5342	0.59513
Ptpn11	protein tyrosine phosphatase, non-receptor type 11	NM_011202	0.147203	14.5105	4.85583e-05	0.0500741	14.1613	0.288548	0.204269	18.9069	0.000106884	0.135507	13.0683	0.056212
Ifnar1	interferon (alpha and beta) receptor 1	NM_010508	0.146647	7.65341	8.58191e-05	0.108752	9.52382	0.00192477	0.0799132	9.96356	0.077925	0.109163	10.7127	0.00844165
Fastk	Fas-activated serine/threonine kinase	NM_023229	0.146247	11.0532	2.68802e-05	0.193966	11.0539	1.92233e-07	0.0881372	15.7242	0.0351859	0.149248	12.4092	0.0164492
Mapk3	mitogen-activated protein kinase 3	NM_011952	0.145505	8.13897	3.56369e-05	0.11351	5.92348	0.00233112	0.116278	5.59894	0.0144953	0.0696434	10.5553	0.404587
Ppp2r1a	protein phosphatase 2 (formerly 2A), regulatory subunit A (PR 65), alpha isoform	ENSMUST00000007708	0.145209	4.15711	3.11804e-06	0.138559	4.92644	0.000195757	0.0517708	23.8484	0.16699	0.103666	4.53793	0.251699
Actn4	actinin alpha 4	ENSMUST00000068045	0.144233	21.2068	7.21863e-05	0.119151	22.0484	1.13813e-05	0.101556	20.4457	0.00558378	0.174401	23.6177	0.00351442
Kpna6	karyopherin (importin) alpha 6	NM_008468	0.143272	14.296	1.20015e-05	0.010639	0.487928	0.932635	0.164829	16.9503	0.00029413	0.0980359	12.5977	0.027397
NA	NA	NM_011962	0.142842	18.5563	7.36219e-05	0.143781	15.555	0.000105086	0.244616	17.9132	3.75503e-07	0.145193	17.807	0.000204908
Hnrnpk	heterogeneous nuclear ribonucleoprotein K	ENSMUST00000043269 // ENSMUST00000043269	0.141983	5.59761	4.23687e-06	0.112751	5.66384	3.79957e-06	0.0824975	3.45204	9.66896e-05	0.123427	6.50629	0.0028501
Gramd1a	GRAM domain containing 1A	NM_027898	0.141295	11.3701	7.00272e-05	0.0903389	12.3896	0.0235475	0.0792606	13.1226	0.0790518	0.143321	9.237	0.0354922
Mllt4	myeloid/lymphoid or mixed-lineage leukemia (trithorax homolog, Drosophila); translocated to, 4	ENSMUST00000139666	0.140224	23.5022	5.96581e-06	0.0819513	0.753595	0.0168479	0.048276	2.88561	0.15158	0.143464	2.07057	0.055329
Rbm27	RNA binding motif protein 27	NM_172626	0.139471	15.8448	3.02045e-05	0.0334677	13.6841	0.4672	0.132701	15.874	0.00549661	0.0582918	13.0143	0.177902
Tceb3	transcription elongation factor B (SIII), polypeptide 3	ENSMUST00000030427	0.136678	20.3174	4.36865e-05	0.0986213	20.0085	0.00911231	0.0146288	22.4627	0.871993	0.083603	21.0549	0.0964106
Wdr61	WD repeat domain 61	NM_001025375	0.136117	7.54744	3.74327e-06	0.130467	8.95263	0.000551591	0.0414117	8.05984	0.43961	0.070943	11.387	0.123646
Pgk1	phosphoglycerate kinase 1	NM_008828	0.135081	21.3844	4.11143e-06	0.0521719	15.4974	0.00622273	0.0658297	22.678	0.051463	0.0463496	3.55203	0.4407
Dram2	DNA-damage regulated autophagy modulator 2	ENSMUST00000117469	0.134701	2.12758	1.20377e-06	0.0864786	0.627174	0.0313264	0.0667598	11.1802	0.0178848	0.0856661	1.87885	0.0455011
Pcyox1	prenylcysteine oxidase 1	NM_025823	0.134627	17.0957	4.0256e-06	0.156268	13.1716	1.38878e-06	0.093865	0.230718	0.019677	0.09161	19.5911	0.135819
Fads2	fatty acid desaturase 2	NM_019699	0.133996	12.2918	5.49805e-05	0.195577	12.0674	2.05665e-05	0.174893	0.0881346	2.32327e-05	0.106486	13.0856	0.00186304
Strap	serine/threonine kinase receptor associated protein	NM_011499	0.133813	13.5585	2.25101e-05	0.0885992	14.4053	0.00307298	0.0537052	13.2629	0.0754634	0.0862744	15.376	0.0625859
Numa1	nuclear mitotic apparatus protein 1	NM_133947	0.133657	3.17436	5.40388e-05	0.0598805	3.08255	0.267958	0.146215	5.18619	0.0199482	0.186826	4.17542	0.00971776
Cnn3	calponin 3, acidic	NM_028044	0.132896	15.3224	8.24212e-05	0.0717856	9.95318	0.0238678	0.0960903	0.782911	0.000493307	0.0589204	10.4185	0.283093
Pah	phenylalanine hydroxylase	NM_008777	0.13192	14.4265	2.19623e-08	0.147787	11.1692	5.12605e-08	0.0324743	21.9795	0.336323	0.113586	11.671	0.00721263
Masp1	mannan-binding lectin serine peptidase 1	ENSMUST00000023605	0.129171	9.92044	8.63375e-05	0.0973421	9.8769	0.00145194	0.0631344	8.23725	0.155184	0.0298079	12.6484	0.424369
Sephs2	selenophosphate synthetase 2	NM_009266	0.12781	4.38458	6.0179e-05	0.0906453	7.77121	0.0106781	0.154993	3.68757	6.31459e-06	0.110342	5.53415	0.0034922
Mettl7b	methyltransferase like 7B	NM_027853	0.12751	17.9737	7.17004e-05	0.0926869	14.1813	0.0158313	0.303797	23.4286	9.70604e-07	0.0763573	11.476	0.341328
Aamp	angio-associated migratory protein	NM_001190444	0.12462	10.1912	9.37067e-06	0.165346	11.4436	8.42254e-08	0.0806406	9.90325	0.0287334	0.11276	12.0554	0.010783
Alg14	asparagine-linked glycosylation 14	NM_024178	0.122791	2.15158	3.80435e-05	0.0947842	1.97728	0.0749024	0.11034	6.31647	0.0124222	0.111722	4.1387	0.00587192
Pdpk1	3-phosphoinositide dependent protein kinase 1	NM_011062	0.121986	8.37713	9.71901e-05	0.0537681	8.5354	0.125968	0.0546007	12.5363	0.251022	0.113949	7.95733	0.0139538
Gatad2b	GATA zinc finger domain containing 2B	NM_139304	0.121816	6.06311	3.28185e-05	0.106229	5.51906	9.2372e-05	0.073932	6.68729	0.0628247	0.0877493	5.5413	0.288475
Ceacam1	carcinoembryonic antigen-related cell adhesion molecule 1	NM_001039185	0.121358	3.24804	1.0742e-06	0.117298	3.10807	0.000105227	0.0307742	23.8842	0.376649	0.115553	3.99065	0.00386335
NA	NA	NM_001177543 // NM_001177543	0.120563	16.9956	5.35932e-05	0.0433214	12.0642	0.355903	0.166184	17.1452	0.00409499	0.117992	19.6869	0.201629
NA	NA	NM_001177543 // NM_001177543	0.120563	16.9956	5.35932e-05	0.0433214	12.0642	0.355903	0.166184	17.1452	0.00409499	0.117992	19.6869	0.201629
1110008F13Rik	RIKEN cDNA 1110008F13 gene	NM_026124	0.1205	13.7999	2.06389e-07	0.0762012	15.3108	0.0085327	0.0155025	23.0236	0.797608	0.175208	13.7279	0.00043542
Golga7	golgi autoantigen, golgin subfamily a, 7	NM_020585	0.120275	0.576062	5.28649e-05	0.0447574	3.04154	0.305026	0.0683668	3.55082	0.0778085	0.0404122	22.9416	0.624019
2310036O22Rik	RIKEN cDNA 2310036O22 gene	BC029622	0.11893	23.1876	9.79927e-05	0.129777	23.4229	9.46243e-05	0.0882677	12.8218	0.0025665	0.0583304	23.3835	0.237818
Bckdhb	branched chain ketoacid dehydrogenase E1, beta polypeptide	ENSMUST00000034801	0.117895	13.3183	2.63363e-05	0.168636	11.3659	2.33882e-06	0.0107913	5.74167	0.917942	0.146108	10.7479	0.0197349
Rtfdc1	replication termination factor 2 domain containing 1	BC049072	0.117075	3.34591	4.56574e-05	0.123076	4.05872	0.0207008	0.237477	12.5	2.64521e-05	0.0819756	2.97111	0.209071
Grn	granulin	NM_008175	0.117071	15.6555	3.81857e-05	0.161146	16.1224	8.13714e-05	0.0631556	9.73094	0.145173	0.121599	16.1668	0.000198365
Ap1g1	adaptor protein complex AP-1, gamma 1 subunit	NM_009677	0.116754	21.7995	7.53861e-05	0.0697948	0.55534	0.051349	0.138098	19.288	0.00924054	0.120585	0.97797	0.00879483
Trpc4ap	transient receptor potential cation channel, subfamily C, member 4 associated protein	NM_001163452	0.115839	6.96011	2.42131e-05	0.0367805	8.90599	0.321102	0.0453921	17.6717	0.0431312	0.086227	7.97679	0.038371
Tcf25	transcription factor 25 (basic helix-loop-helix)	NM_025804	0.114756	12.6584	1.00728e-05	0.0479489	11.2109	0.0613705	0.090787	15.5642	5.98617e-05	0.098278	12.3325	0.00315579
Ivd	isovaleryl coenzyme A dehydrogenase	ENSMUST00000028807	0.112927	22.5477	2.5829e-05	0.094658	10.2872	0.0151953	0.0686895	6.062	0.0304725	0.0479596	23.4279	0.418739
Ift20	intraflagellar transport 20	ENSMUST00000128788	0.111078	18.5435	7.6761e-05	0.0552794	18.2799	0.0651409	0.104236	21.6901	0.000214253	0.107844	18.4476	0.0218609
Sod2	superoxide dismutase 2, mitochondrial	NM_013671	0.108606	18.0528	1.5317e-05	0.0813324	14.7327	1.61642e-05	0.0216599	5.60842	0.478925	0.0467006	17.8179	0.260537
Arih1	ariadne ubiquitin-conjugating enzyme E2 binding protein homolog 1 (Drosophila)	ENSMUST00000171975	0.106532	9.70024	9.01278e-05	0.0395132	12.6989	0.447694	0.152043	14.0842	2.52024e-05	0.0733982	9.91886	0.0993983
Fgg	fibrinogen gamma chain	ENSMUST00000048486	0.106385	2.73062	3.58154e-08	0.0834605	22.7165	0.00334018	0.0630231	11.2195	0.0699544	0.0708887	2.44255	0.00550202
Serinc3	serine incorporator 3	NM_012032	0.106101	15.2052	7.51851e-06	0.0617556	16.9234	0.00479076	0.0895867	13.7042	0.0187218	0.0713562	16.477	0.0146831
Dhrs1	dehydrogenase/reductase (SDR family) member 1	NM_026819	0.105923	23.495	8.38651e-05	0.0146077	10.798	0.876534	0.0594109	1.85414	0.0324327	0.0767106	22.2155	0.030775
Riok3	RIO kinase 3	NM_024182	0.103814	12.9459	7.6083e-05	0.0943779	12.8559	0.0108287	0.0879024	15.6149	0.0313785	0.12155	12.0709	0.00470713
Bmpr2	bone morphogenetic protein receptor, type II (serine/threonine kinase)	NM_007561	0.103759	11.1571	4.97853e-05	0.0362277	7.73174	0.29242	0.0423811	15.8721	0.53387	0.114455	14.4936	0.00413283
Mbnl1	muscleblind-like 1 (Drosophila)	NM_020007	0.0979383	10.0815	8.93028e-05	0.066373	6.01888	0.0194619	0.0422476	13.1191	0.317373	0.0465671	12.5645	0.448287
Cpn1	carboxypeptidase N, polypeptide 1	ENSMUST00000026210	0.096251	2.9068	7.52779e-06	0.0122864	6.70681	0.760633	0.0371561	23.2152	0.452508	0.047941	1.70063	0.183307
Fgb	fibrinogen beta chain	ENSMUST00000048246	0.0941596	4.44812	3.27516e-08	0.072311	23.2714	0.0160683	0.0765437	10.2997	0.00288322	0.0457978	4.11146	0.0876176
Lamp2	lysosomal-associated membrane protein 2	NM_001017959	0.0903733	2.11277	3.74847e-05	0.0475072	0.52878	0.0666176	0.048303	3.47	0.102837	0.0528161	4.22602	0.124517
Tmem243	transmembrane protein 243, mitochondrial	BC147127	0.0903458	19.7166	1.01738e-05	0.0249785	18.4467	0.679374	0.0458161	21.5459	0.197818	0.0446026	11.0527	0.34506
Sec23a	SEC23A (S. cerevisiae)	NM_009147	0.0822309	11.4219	5.24541e-05	0.095336	11.6148	0.00345099	0.116642	15.0324	8.10197e-05	0.126588	11.5037	0.00168353
Pcbd1	pterin 4 alpha carbinolamine dehydratase/dimerization cofactor of hepatocyte nuclear factor 1 alpha (TCF1) 1	NM_025273	0.0806468	0.175644	1.80405e-05	0.0468634	5.66023	0.0091599	0.0542334	1.34187	0.0133641	0.0549353	1.5039	0.0553675
Itih1	inter-alpha trypsin inhibitor, heavy chain 1	NM_008406	0.0805522	1.05407	1.87744e-05	0.0516939	0.666674	0.130733	0.0204409	14.6643	0.771723	0.0740008	1.33838	0.0142798
