# Supplementary material for: Diurnal regulation of RNA polymerase III transcription is under the control of both the feeding–fasting response and the circadian clock
Source: Genome Res. 2017 Jun;27(6):973–84. doi: 10.1101/gr.217521.116 (PMC5453330; doi:10.1101/gr.217521.116)
Supplement: Supplemental Material [file supp_gr.217521.116_Supplemental_Table_S2.xls]

## Sheet: 782
Table S2. GO biological processes of genes in Venn Diagram (Figure 1B)
#term	term_size	term_size_in_genome	list1_positives	list1_negatives	list1_percentage	list2_positives	list2_negatives	list2_percentage	list1_positive_ids	list2_positive_ids	odds_ratio_log	pvalue	adj_pvalue
cellular response to external stimulus(GO:0071496)	372	390	23	652	3.41	349	100861	0.34	Gck,Dap,Atg2a,Atg13,Sftpa1,Ltbr,Sqstm1,Emc6,Comt,Skp2,Ctsl,Nr1h4,Pik3c3,Trp53,Nudt1,Bmpr2,Egr1,Ift20,Klf10,Slc2a1,Mapk3,Akt1,Nbr1	ENSMUST00000060251,ENSMUST00000017604,ENSMUST00000128464,ENSMUST00000128402,ENSMUST00000133795,ENSMUST00000108119,ENSMUST00000017799,ENSMUST00000075214,ENSMUST00000082125,ENSMUST00000165015,ENSMUST00000128970,ENSMUST00000189702,ENSMUST00000182771,ENSMUST00000182793,ENSMUST00000108585,ENSMUST00000098036,ENSMUST00000091706,ENSMUST00000015749,ENSMUST00000120239,ENSMUST00000120238,ENSMUST00000098148,…	2.32188	1.58529e-15	6.14302e-12
alpha-amino acid metabolic process(GO:1901605)	324	351	22	653	3.26	302	100908	0.3	Ctps2,Adc,Ivd,Stat5a,Stat5b,Nox4,Bhmt2,Srr,Pycrl,Comt,Agxt2,Shmt1,Afmid,Nr1h4,Baat,Egln2,P4ha2,Mthfd1,Ido2,Dtd2,Acad8,Mthfs	ENSMUST00000017597,ENSMUST00000128460,ENSMUST00000155311,ENSMUST00000003907,ENSMUST00000159619,ENSMUST00000161884,ENSMUST00000003620,ENSMUST00000159440,ENSMUST00000060500,ENSMUST00000015950,ENSMUST00000013773,ENSMUST00000143567,ENSMUST00000040250,ENSMUST00000046128,ENSMUST00000038161,ENSMUST00000085192,ENSMUST00000091776,ENSMUST00000120296,ENSMUST00000155587,ENSMUST00000159917,ENSMUST00000098242,…	2.421	9.44407e-16	6.14302e-12
sulfur compound metabolic process(GO:0006790)	345	361	21	654	3.11	324	100886	0.32	Chst13,Gsta3,Gstm7,Acss2,Pmvk,Stat5a,Stat5b,Nox4,Mvk,Bhmt2,Enpp1,Hs6st1,Comt,Ext2,Ggt6,Acnat2,Oxsm,Baat,Mthfd1,Sult1d1,Nat8	ENSMUST00000017597,ENSMUST00000098367,ENSMUST00000082365,ENSMUST00000133811,ENSMUST00000075571,ENSMUST00000098537,ENSMUST00000046422,ENSMUST00000143226,ENSMUST00000017451,ENSMUST00000165024,ENSMUST00000040110,ENSMUST00000108476,ENSMUST00000087225,ENSMUST00000087226,ENSMUST00000040167,ENSMUST00000151212,ENSMUST00000128886,ENSMUST00000062862,ENSMUST00000143521,ENSMUST00000122100,ENSMUST00000077938,…	2.30242	3.64034e-14	9.40422e-11
response to peptide(GO:1901652)	446	469	22	653	3.26	424	100786	0.42	Scly,Gck,Ptpn11,Bcar1,Cpeb2,Stat5a,Stat5b,Epm2aip1,Enpp1,Cxcl12,Prkci,Pdpk1,Irs2,Ube2b,Serpina3m,Egr1,Trib3,Klf10,Klf11,Insr,Repin1,Akt1	ENSMUST00000003818,ENSMUST00000098350,ENSMUST00000098331,ENSMUST00000009425,ENSMUST00000089015,ENSMUST00000128540,ENSMUST00000087867,ENSMUST00000082026,ENSMUST00000122841,ENSMUST00000161991,ENSMUST00000046383,ENSMUST00000194091,ENSMUST00000143203,ENSMUST00000048514,ENSMUST00000015950,ENSMUST00000165052,ENSMUST00000038080,ENSMUST00000085050,ENSMUST00000085054,ENSMUST00000024338,ENSMUST00000122229,…	2.08049	6.18212e-13	1.19778e-09
cellular response to peptide(GO:1901653)	285	296	18	657	2.67	267	100943	0.26	Gck,Ptpn11,Bcar1,Cpeb2,Stat5a,Stat5b,Enpp1,Prkci,Pdpk1,Irs2,Ube2b,Egr1,Trib3,Klf10,Klf11,Insr,Repin1,Akt1	ENSMUST00000098331,ENSMUST00000009425,ENSMUST00000089015,ENSMUST00000128540,ENSMUST00000082026,ENSMUST00000122841,ENSMUST00000161991,ENSMUST00000143203,ENSMUST00000038080,ENSMUST00000024338,ENSMUST00000038099,ENSMUST00000093925,ENSMUST00000143499,ENSMUST00000038154,ENSMUST00000120239,ENSMUST00000087485,ENSMUST00000040381,ENSMUST00000122412,ENSMUST00000075973,ENSMUST00000108342,ENSMUST00000108344,…	2.33775	1.30548e-12	1.89658e-09
cellular modified amino acid metabolic process(GO:0006575)	287	302	18	657	2.67	269	100941	0.27	Gsta3,Gstm7,Stat5a,Stat5b,Ggact,Nox4,Bhmt2,Serinc3,Comt,Shmt1,Afmid,Ggt6,Egln2,P4ha2,Mthfd1,Ido2,Nat8,Mthfs	ENSMUST00000017597,ENSMUST00000155311,ENSMUST00000108102,ENSMUST00000155263,ENSMUST00000108130,ENSMUST00000098537,ENSMUST00000003643,ENSMUST00000060500,ENSMUST00000143226,ENSMUST00000108476,ENSMUST00000087225,ENSMUST00000087226,ENSMUST00000040167,ENSMUST00000151212,ENSMUST00000128886,ENSMUST00000143521,ENSMUST00000040250,ENSMUST00000077938,ENSMUST00000145928,ENSMUST00000159917,ENSMUST00000143792,…	2.33027	1.46832e-12	1.89658e-09
protein localization to nucleus(GO:0034504)	477	507	22	653	3.26	455	100755	0.45	Tmco6,Tor1a,Nf1,Flcn,Ppm1a,Sumo3,Mdfic,Pde2a,Smo,Sprn,Txnip,Cnep1r1,Trp53,l7Rn6,Kpna1,Kpna2,Kpna6,Nlrp12,Akt1,Ubr5,Litaf,Tgfbr1	ENSMUST00000189359,ENSMUST00000098362,ENSMUST00000108044,ENSMUST00000089188,ENSMUST00000003912,ENSMUST00000009435,ENSMUST00000082367,ENSMUST00000091374,ENSMUST00000143031,ENSMUST00000098519,ENSMUST00000153043,ENSMUST00000161838,ENSMUST00000003687,ENSMUST00000087983,ENSMUST00000046259,ENSMUST00000062862,ENSMUST00000108493,ENSMUST00000165143,ENSMUST00000108593,ENSMUST00000122128,ENSMUST00000120239,…	2.00962	2.32056e-12	2.56919e-09
coenzyme metabolic process(GO:0006732)	305	320	18	657	2.67	287	100923	0.28	Gck,Acss2,Pmvk,Fmo1,Mvk,Bhmt2,Coq4,Shmt1,Afmid,Pdss2,Acnat2,Qprt,Naprt1,Oxsm,H6pd,Mthfd1,Pcbd1,Mthfs	ENSMUST00000017597,ENSMUST00000098367,ENSMUST00000155311,ENSMUST00000003907,ENSMUST00000048781,ENSMUST00000159572,ENSMUST00000143366,ENSMUST00000133811,ENSMUST00000046422,ENSMUST00000017451,ENSMUST00000003720,ENSMUST00000015950,ENSMUST00000165022,ENSMUST00000040167,ENSMUST00000143521,ENSMUST00000040250,ENSMUST00000098090,ENSMUST00000143441,ENSMUST00000165111,ENSMUST00000068006,ENSMUST00000159917,…	2.26532	4.06241e-12	3.69417e-09
cellular response to extracellular stimulus(GO:0031668)	306	324	18	657	2.67	288	100922	0.28	Gck,Dap,Atg2a,Atg13,Sqstm1,Emc6,Comt,Skp2,Ctsl,Nr1h4,Pik3c3,Trp53,Nudt1,Bmpr2,Ift20,Klf10,Slc2a1,Nbr1	ENSMUST00000060251,ENSMUST00000128464,ENSMUST00000128402,ENSMUST00000133795,ENSMUST00000108119,ENSMUST00000075214,ENSMUST00000082125,ENSMUST00000165015,ENSMUST00000128970,ENSMUST00000189702,ENSMUST00000182771,ENSMUST00000182793,ENSMUST00000108585,ENSMUST00000098036,ENSMUST00000091706,ENSMUST00000015749,ENSMUST00000120239,ENSMUST00000120238,ENSMUST00000098148,ENSMUST00000167962,ENSMUST00000189999,…	2.26183	4.29e-12	3.69417e-09
response to peptide hormone(GO:0043434)	414	437	20	655	2.96	394	100816	0.39	Scly,Gck,Ptpn11,Bcar1,Cpeb2,Stat5a,Stat5b,Epm2aip1,Enpp1,Cxcl12,Prkci,Pdpk1,Irs2,Ube2b,Serpina3m,Egr1,Trib3,Insr,Repin1,Akt1	ENSMUST00000003818,ENSMUST00000098350,ENSMUST00000098331,ENSMUST00000009425,ENSMUST00000089015,ENSMUST00000128540,ENSMUST00000087867,ENSMUST00000082026,ENSMUST00000122841,ENSMUST00000161991,ENSMUST00000046383,ENSMUST00000194091,ENSMUST00000143203,ENSMUST00000015950,ENSMUST00000165052,ENSMUST00000038080,ENSMUST00000085050,ENSMUST00000085054,ENSMUST00000024338,ENSMUST00000122229,ENSMUST00000085056,…	2.0558	1.00623e-11	7.44829e-09
nuclear import(GO:0051170)	368	389	19	656	2.81	349	100861	0.34	Tmco6,Nf1,Ppm1a,Mdfic,Pde2a,Smo,Sprn,Txnip,Trp53,l7Rn6,Kpna1,Kpna2,Kpna6,Nlrp12,Akt1,Ubr5,Litaf,Htatip2,Tgfbr1	ENSMUST00000189359,ENSMUST00000098362,ENSMUST00000108044,ENSMUST00000089188,ENSMUST00000009435,ENSMUST00000082367,ENSMUST00000098519,ENSMUST00000153043,ENSMUST00000161838,ENSMUST00000003687,ENSMUST00000087983,ENSMUST00000062862,ENSMUST00000108493,ENSMUST00000165143,ENSMUST00000087351,ENSMUST00000120239,ENSMUST00000108298,ENSMUST00000167924,ENSMUST00000024119,ENSMUST00000024123,ENSMUST00000151196,…	2.1247	1.05718e-11	7.44829e-09
response to nutrient levels(GO:0031667)	482	500	21	654	3.11	461	100749	0.46	Hmgcs1,Gck,Dap,Atg2a,Atg13,Sftpa1,Sqstm1,Emc6,Comt,Ctsl,Nr1h4,Pik3c3,Trp53,Bmpr2,Egr1,Ift20,Klf10,Slc2a1,Akt1,Nbr1,Ercc1	ENSMUST00000060251,ENSMUST00000017604,ENSMUST00000091403,ENSMUST00000128464,ENSMUST00000133795,ENSMUST00000108119,ENSMUST00000003947,ENSMUST00000075214,ENSMUST00000128231,ENSMUST00000082125,ENSMUST00000165015,ENSMUST00000128970,ENSMUST00000046212,ENSMUST00000108402,ENSMUST00000189702,ENSMUST00000093962,ENSMUST00000165199,ENSMUST00000182771,ENSMUST00000182793,ENSMUST00000098036,ENSMUST00000091706,…	1.9484	2.107e-11	1.36077e-08
sterol metabolic process(GO:0016125)	180	186	14	661	2.07	166	101044	0.16	Hmgcs1,Cyp7a1,Dhcr7,Ebp,Pmvk,Mvk,Cln6,0610007P14Rik,Srebf2,Akr1d1,Sc4mol,Fdft1,Nsdhl,Dhcr24	ENSMUST00000003818,ENSMUST00000187196,ENSMUST00000098362,ENSMUST00000098350,ENSMUST00000091436,ENSMUST00000161818,ENSMUST00000098580,ENSMUST00000048678,ENSMUST00000108451,ENSMUST00000189661,ENSMUST00000145672,ENSMUST00000052725,ENSMUST00000060989,ENSMUST00000040647,ENSMUST00000054301,ENSMUST00000169966,ENSMUST00000038598,ENSMUST00000167646,ENSMUST00000003066,ENSMUST00000005824,ENSMUST00000161068,…	2.55663	2.56487e-11	1.52905e-08
cellular response to starvation(GO:0009267)	219	233	15	660	2.22	204	101006	0.2	Gck,Dap,Atg2a,Atg13,Sqstm1,Emc6,Comt,Ctsl,Pik3c3,Trp53,Bmpr2,Ift20,Klf10,Slc2a1,Nbr1	ENSMUST00000060251,ENSMUST00000128464,ENSMUST00000133795,ENSMUST00000075214,ENSMUST00000082125,ENSMUST00000165015,ENSMUST00000128970,ENSMUST00000189702,ENSMUST00000182771,ENSMUST00000182793,ENSMUST00000098036,ENSMUST00000091706,ENSMUST00000120239,ENSMUST00000098148,ENSMUST00000167962,ENSMUST00000189999,ENSMUST00000015622,ENSMUST00000151120,ENSMUST00000182902,ENSMUST00000167859,ENSMUST00000167818,…	2.42063	3.08032e-11	1.5915e-08
cellular response to nutrient levels(GO:0031669)	258	273	16	659	2.37	242	100968	0.24	Gck,Dap,Atg2a,Atg13,Sqstm1,Emc6,Comt,Ctsl,Nr1h4,Pik3c3,Trp53,Bmpr2,Ift20,Klf10,Slc2a1,Nbr1	ENSMUST00000060251,ENSMUST00000128464,ENSMUST00000133795,ENSMUST00000108119,ENSMUST00000075214,ENSMUST00000082125,ENSMUST00000165015,ENSMUST00000128970,ENSMUST00000189702,ENSMUST00000182771,ENSMUST00000182793,ENSMUST00000098036,ENSMUST00000091706,ENSMUST00000015749,ENSMUST00000120239,ENSMUST00000120238,ENSMUST00000098148,ENSMUST00000167962,ENSMUST00000189999,ENSMUST00000015622,ENSMUST00000015605,…	2.31549	3.02059e-11	1.5915e-08
cofactor metabolic process(GO:0051186)	398	413	19	656	2.81	379	100831	0.37	Gck,Acss2,Blvrb,Pmvk,Fmo1,Mvk,Bhmt2,Coq4,Shmt1,Afmid,Pdss2,Acnat2,Qprt,Naprt1,Oxsm,H6pd,Mthfd1,Pcbd1,Mthfs	ENSMUST00000017597,ENSMUST00000133617,ENSMUST00000098367,ENSMUST00000155311,ENSMUST00000003907,ENSMUST00000159631,ENSMUST00000048781,ENSMUST00000159572,ENSMUST00000143366,ENSMUST00000133811,ENSMUST00000046422,ENSMUST00000089378,ENSMUST00000017451,ENSMUST00000003720,ENSMUST00000015950,ENSMUST00000165022,ENSMUST00000040167,ENSMUST00000143521,ENSMUST00000040250,ENSMUST00000098090,ENSMUST00000151348,…	2.04194	4.04402e-11	1.95882e-08
cellular response to peptide hormone stimulus(GO:0071375)	268	279	16	659	2.37	252	100958	0.25	Gck,Ptpn11,Bcar1,Cpeb2,Stat5a,Stat5b,Enpp1,Prkci,Pdpk1,Irs2,Ube2b,Egr1,Trib3,Insr,Repin1,Akt1	ENSMUST00000098331,ENSMUST00000009425,ENSMUST00000089015,ENSMUST00000128540,ENSMUST00000082026,ENSMUST00000122841,ENSMUST00000161991,ENSMUST00000143203,ENSMUST00000038080,ENSMUST00000024338,ENSMUST00000038099,ENSMUST00000093925,ENSMUST00000143499,ENSMUST00000038154,ENSMUST00000120239,ENSMUST00000087485,ENSMUST00000040381,ENSMUST00000122412,ENSMUST00000075973,ENSMUST00000108342,ENSMUST00000108344,…	2.2749	5.31799e-11	2.42438e-08
steroid metabolic process(GO:0008202)	406	420	19	656	2.81	387	100823	0.38	Hmgcs1,Cyp7a1,Dhcr7,Ebp,Pmvk,Stat5a,Stat5b,Mvk,Cln6,0610007P14Rik,Comt,Srebf2,Akr1d1,Nr1h4,Sc4mol,Fdft1,Baat,Nsdhl,Dhcr24	ENSMUST00000003818,ENSMUST00000161737,ENSMUST00000187196,ENSMUST00000098362,ENSMUST00000098350,ENSMUST00000091436,ENSMUST00000082365,ENSMUST00000159608,ENSMUST00000128587,ENSMUST00000161818,ENSMUST00000159598,ENSMUST00000098580,ENSMUST00000098568,ENSMUST00000075571,ENSMUST00000048678,ENSMUST00000091514,ENSMUST00000108451,ENSMUST00000122259,ENSMUST00000052631,ENSMUST00000108522,ENSMUST00000189661,…	2.02098	5.6698e-11	2.44116e-08
sterol biosynthetic process(GO:0016126)	73	79	10	665	1.48	63	101147	0.06	Hmgcs1,Dhcr7,Ebp,Pmvk,Mvk,0610007P14Rik,Sc4mol,Fdft1,Nsdhl,Dhcr24	ENSMUST00000003818,ENSMUST00000187196,ENSMUST00000098350,ENSMUST00000161818,ENSMUST00000048678,ENSMUST00000052725,ENSMUST00000040647,ENSMUST00000169966,ENSMUST00000038598,ENSMUST00000161068,ENSMUST00000001507,ENSMUST00000165309,ENSMUST00000052438,ENSMUST00000005651,ENSMUST00000159085,ENSMUST00000059155,ENSMUST00000159125,ENSMUST00000059021,ENSMUST00000171239,ENSMUST00000140407,ENSMUST00000037811,…	3.18399	6.51209e-11	2.65625e-08
protein targeting to nucleus(GO:0044744)	366	387	18	657	2.67	348	100862	0.34	Tmco6,Nf1,Ppm1a,Mdfic,Pde2a,Smo,Sprn,Txnip,Trp53,l7Rn6,Kpna1,Kpna2,Kpna6,Nlrp12,Akt1,Ubr5,Litaf,Tgfbr1	ENSMUST00000189359,ENSMUST00000098362,ENSMUST00000108044,ENSMUST00000089188,ENSMUST00000009435,ENSMUST00000082367,ENSMUST00000098519,ENSMUST00000153043,ENSMUST00000161838,ENSMUST00000003687,ENSMUST00000087983,ENSMUST00000062862,ENSMUST00000108493,ENSMUST00000165143,ENSMUST00000120239,ENSMUST00000108298,ENSMUST00000167924,ENSMUST00000024119,ENSMUST00000024123,ENSMUST00000151196,ENSMUST00000151129,…	2.07199	8.12468e-11	2.99839e-08
protein import into nucleus(GO:0006606)	366	387	18	657	2.67	348	100862	0.34	Tmco6,Nf1,Ppm1a,Mdfic,Pde2a,Smo,Sprn,Txnip,Trp53,l7Rn6,Kpna1,Kpna2,Kpna6,Nlrp12,Akt1,Ubr5,Litaf,Tgfbr1	ENSMUST00000189359,ENSMUST00000098362,ENSMUST00000108044,ENSMUST00000089188,ENSMUST00000009435,ENSMUST00000082367,ENSMUST00000098519,ENSMUST00000153043,ENSMUST00000161838,ENSMUST00000003687,ENSMUST00000087983,ENSMUST00000062862,ENSMUST00000108493,ENSMUST00000165143,ENSMUST00000120239,ENSMUST00000108298,ENSMUST00000167924,ENSMUST00000024119,ENSMUST00000024123,ENSMUST00000151196,ENSMUST00000151129,…	2.07199	8.12468e-11	2.99839e-08
response to insulin(GO:0032868)	284	301	16	659	2.37	268	100942	0.26	Scly,Gck,Ptpn11,Bcar1,Cpeb2,Epm2aip1,Enpp1,Prkci,Pdpk1,Irs2,Ube2b,Egr1,Trib3,Insr,Repin1,Akt1	ENSMUST00000003818,ENSMUST00000098350,ENSMUST00000098331,ENSMUST00000009425,ENSMUST00000128540,ENSMUST00000087867,ENSMUST00000082026,ENSMUST00000161991,ENSMUST00000046383,ENSMUST00000194091,ENSMUST00000143203,ENSMUST00000165052,ENSMUST00000038080,ENSMUST00000024338,ENSMUST00000038099,ENSMUST00000143499,ENSMUST00000120239,ENSMUST00000087485,ENSMUST00000040381,ENSMUST00000122412,ENSMUST00000052837,…	2.21318	1.25252e-10	4.4123e-08
response to starvation(GO:0042594)	256	270	15	660	2.22	241	100969	0.24	Gck,Dap,Atg2a,Atg13,Sqstm1,Emc6,Comt,Ctsl,Pik3c3,Trp53,Bmpr2,Ift20,Klf10,Slc2a1,Nbr1	ENSMUST00000060251,ENSMUST00000128464,ENSMUST00000133795,ENSMUST00000075214,ENSMUST00000082125,ENSMUST00000165015,ENSMUST00000128970,ENSMUST00000189702,ENSMUST00000182771,ENSMUST00000182793,ENSMUST00000098036,ENSMUST00000091706,ENSMUST00000120239,ENSMUST00000098148,ENSMUST00000167962,ENSMUST00000189999,ENSMUST00000015622,ENSMUST00000151120,ENSMUST00000182902,ENSMUST00000167859,ENSMUST00000167818,…	2.25358	2.75033e-10	9.26741e-08
cellular response to insulin stimulus(GO:0032869)	218	227	14	661	2.07	204	101006	0.2	Gck,Ptpn11,Bcar1,Cpeb2,Enpp1,Prkci,Pdpk1,Irs2,Ube2b,Egr1,Trib3,Insr,Repin1,Akt1	ENSMUST00000098331,ENSMUST00000009425,ENSMUST00000128540,ENSMUST00000082026,ENSMUST00000161991,ENSMUST00000143203,ENSMUST00000038080,ENSMUST00000024338,ENSMUST00000038099,ENSMUST00000143499,ENSMUST00000120239,ENSMUST00000087485,ENSMUST00000040381,ENSMUST00000122412,ENSMUST00000075973,ENSMUST00000108342,ENSMUST00000108344,ENSMUST00000108343,ENSMUST00000122381,ENSMUST00000143692,ENSMUST00000165469,…	2.35012	3.26494e-10	1.0543e-07
steroid biosynthetic process(GO:0006694)	224	230	14	661	2.07	210	101000	0.21	Hmgcs1,Cyp7a1,Dhcr7,Ebp,Pmvk,Mvk,0610007P14Rik,Akr1d1,Nr1h4,Sc4mol,Fdft1,Baat,Nsdhl,Dhcr24	ENSMUST00000003818,ENSMUST00000187196,ENSMUST00000098350,ENSMUST00000159608,ENSMUST00000128587,ENSMUST00000161818,ENSMUST00000159598,ENSMUST00000098568,ENSMUST00000048678,ENSMUST00000091514,ENSMUST00000052631,ENSMUST00000131885,ENSMUST00000052725,ENSMUST00000120239,ENSMUST00000040647,ENSMUST00000138712,ENSMUST00000169966,ENSMUST00000167753,ENSMUST00000038598,ENSMUST00000167634,ENSMUST00000036493,…	2.32107	4.65862e-10	1.44417e-07
protein import(GO:0017038)	417	438	18	657	2.67	399	100811	0.39	Tmco6,Nf1,Ppm1a,Mdfic,Pde2a,Smo,Sprn,Txnip,Trp53,l7Rn6,Kpna1,Kpna2,Kpna6,Nlrp12,Akt1,Ubr5,Litaf,Tgfbr1	ENSMUST00000189359,ENSMUST00000098362,ENSMUST00000108044,ENSMUST00000089188,ENSMUST00000009435,ENSMUST00000082367,ENSMUST00000098519,ENSMUST00000153043,ENSMUST00000161838,ENSMUST00000003687,ENSMUST00000087983,ENSMUST00000120066,ENSMUST00000062862,ENSMUST00000108493,ENSMUST00000165143,ENSMUST00000122188,ENSMUST00000120239,ENSMUST00000108225,ENSMUST00000108224,ENSMUST00000108226,ENSMUST00000108221,…	1.93473	6.56507e-10	1.95689e-07
response to hypoxia(GO:0001666)	324	329	16	659	2.37	308	100902	0.3	Nf1,Cpeb2,Stat5b,Sftpa1,Nox4,Cxcl12,Ddit4,Trp53,Ube2b,Egr1,Slc29a1,Egln2,Plod1,Abat,Akt1,Tgfbr3	ENSMUST00000060251,ENSMUST00000009392,ENSMUST00000098350,ENSMUST00000098331,ENSMUST00000003687,ENSMUST00000017534,ENSMUST00000038107,ENSMUST00000108402,ENSMUST00000085044,ENSMUST00000108492,ENSMUST00000062831,ENSMUST00000085077,ENSMUST00000093925,ENSMUST00000075764,ENSMUST00000038154,ENSMUST00000052724,ENSMUST00000015749,ENSMUST00000120239,ENSMUST00000068045,ENSMUST00000017841,ENSMUST00000189999,…	2.07367	8.53517e-10	2.44991e-07
response to decreased oxygen levels(GO:0036293)	327	332	16	659	2.37	311	100899	0.31	Nf1,Cpeb2,Stat5b,Sftpa1,Nox4,Cxcl12,Ddit4,Trp53,Ube2b,Egr1,Slc29a1,Egln2,Plod1,Abat,Akt1,Tgfbr3	ENSMUST00000060251,ENSMUST00000009392,ENSMUST00000098350,ENSMUST00000098331,ENSMUST00000003687,ENSMUST00000017534,ENSMUST00000038107,ENSMUST00000108402,ENSMUST00000085044,ENSMUST00000108492,ENSMUST00000062831,ENSMUST00000085077,ENSMUST00000093925,ENSMUST00000075764,ENSMUST00000038154,ENSMUST00000052724,ENSMUST00000015749,ENSMUST00000120239,ENSMUST00000068045,ENSMUST00000017841,ENSMUST00000189999,…	2.06395	9.74673e-10	2.69775e-07
response to oxidative stress(GO:0006979)	483	497	19	656	2.81	464	100746	0.46	Pxdn,Sdc1,Scly,Tor1a,Ppif,Pnkp,Cpeb2,Sftpa1,Txnip,Trp53,Sesn1,Naprt1,Ppp1r15b,Traf2,Aldh1a1,Dhcr24,Akt1,Etfdh,Ercc1	ENSMUST00000003947,ENSMUST00000082367,ENSMUST00000075299,ENSMUST00000155114,ENSMUST00000161977,ENSMUST00000046378,ENSMUST00000060501,ENSMUST00000060642,ENSMUST00000013737,ENSMUST00000108461,ENSMUST00000108460,ENSMUST00000038080,ENSMUST00000062831,ENSMUST00000143521,ENSMUST00000091853,ENSMUST00000075759,ENSMUST00000098090,ENSMUST00000056974,ENSMUST00000120239,ENSMUST00000145969,ENSMUST00000120259,…	1.83875	1.02819e-09	2.74775e-07
response to alcohol(GO:0097305)	331	334	16	659	2.37	315	100895	0.31	Hmgcs1,Cyp7a1,Usp46,Pmvk,Stat5b,Smo,Txnip,Defb1,Egr1,Casp9,Aldh1a1,Abat,H6pd,Kat5,Ncor2,Tgfbr1	ENSMUST00000003826,ENSMUST00000089188,ENSMUST00000003912,ENSMUST00000003947,ENSMUST00000009550,ENSMUST00000003640,ENSMUST00000013130,ENSMUST00000075433,ENSMUST00000128302,ENSMUST00000108402,ENSMUST00000013773,ENSMUST00000085079,ENSMUST00000085077,ENSMUST00000085065,ENSMUST00000093925,ENSMUST00000165148,ENSMUST00000093962,ENSMUST00000075764,ENSMUST00000165199,ENSMUST00000085206,ENSMUST00000131890,…	2.05113	1.16083e-09	2.99882e-07
regulation of generation of precursor metabolites and energy(GO:0043467)	99	103	10	665	1.48	89	101121	0.09	Gck,Ppif,Flcn,Epm2aip1,Enpp1,Ddit4,Irs2,Ppp1r3b,Insr,Akt1	ENSMUST00000003635,ENSMUST00000062862,ENSMUST00000040280,ENSMUST00000122194,ENSMUST00000046094,ENSMUST00000128691,ENSMUST00000108344,ENSMUST00000122386,ENSMUST00000073080,ENSMUST00000040835,ENSMUST00000167574,ENSMUST00000138438,ENSMUST00000153519,ENSMUST00000015100,ENSMUST00000161401,ENSMUST00000005507,ENSMUST00000019058,ENSMUST00000110464,ENSMUST00000110461,ENSMUST00000103221,ENSMUST00000103114,…	2.83823	1.39945e-09	3.49864e-07
autophagy(GO:0006914)	254	264	14	661	2.07	240	100970	0.24	Tbc1d17,Dap,Atg2a,Atg13,Sqstm1,Emc6,Dram2,Pik3c3,Trp53,Ift20,Svip,Akt1,Nbr1,Uvrag	ENSMUST00000091403,ENSMUST00000098513,ENSMUST00000098453,ENSMUST00000108127,ENSMUST00000060642,ENSMUST00000165015,ENSMUST00000120041,ENSMUST00000128970,ENSMUST00000189702,ENSMUST00000165199,ENSMUST00000182771,ENSMUST00000075759,ENSMUST00000182793,ENSMUST00000108592,ENSMUST00000098036,ENSMUST00000052747,ENSMUST00000120239,ENSMUST00000120267,ENSMUST00000019997,ENSMUST00000015725,ENSMUST00000167962,…	2.18724	2.37322e-09	5.74764e-07
response to oxygen levels(GO:0070482)	349	354	16	659	2.37	333	100877	0.33	Nf1,Cpeb2,Stat5b,Sftpa1,Nox4,Cxcl12,Ddit4,Trp53,Ube2b,Egr1,Slc29a1,Egln2,Plod1,Abat,Akt1,Tgfbr3	ENSMUST00000060251,ENSMUST00000009392,ENSMUST00000098350,ENSMUST00000098331,ENSMUST00000003687,ENSMUST00000017534,ENSMUST00000038107,ENSMUST00000108402,ENSMUST00000085044,ENSMUST00000108492,ENSMUST00000062831,ENSMUST00000085077,ENSMUST00000093925,ENSMUST00000075764,ENSMUST00000182793,ENSMUST00000038154,ENSMUST00000052724,ENSMUST00000015749,ENSMUST00000120239,ENSMUST00000068045,ENSMUST00000017841,…	1.99538	2.47507e-09	5.81266e-07
cholesterol metabolic process(GO:0008203)	174	176	12	663	1.78	162	101048	0.16	Hmgcs1,Cyp7a1,Dhcr7,Ebp,Pmvk,Mvk,Cln6,Srebf2,Akr1d1,Fdft1,Nsdhl,Dhcr24	ENSMUST00000003818,ENSMUST00000187196,ENSMUST00000098362,ENSMUST00000098350,ENSMUST00000091436,ENSMUST00000161818,ENSMUST00000098580,ENSMUST00000048678,ENSMUST00000108451,ENSMUST00000189661,ENSMUST00000145672,ENSMUST00000052725,ENSMUST00000060989,ENSMUST00000040647,ENSMUST00000054301,ENSMUST00000169966,ENSMUST00000038598,ENSMUST00000167646,ENSMUST00000003066,ENSMUST00000005824,ENSMUST00000161068,…	2.42389	2.67117e-09	6.0887e-07
regulation of glucan biosynthetic process(GO:0010962)	35	38	7	668	1.04	28	101182	0.03	Gck,Epm2aip1,Enpp1,Irs2,Ppp1r3b,Insr,Akt1	ENSMUST00000062862,ENSMUST00000046094,ENSMUST00000108344,ENSMUST00000122386,ENSMUST00000015100,ENSMUST00000103221,ENSMUST00000105936,ENSMUST00000105935,ENSMUST00000027493,ENSMUST00000173002,ENSMUST00000058678,ENSMUST00000097936,ENSMUST00000095360,ENSMUST00000093321,ENSMUST00000151912,ENSMUST00000121128,ENSMUST00000069799,ENSMUST00000045924,ENSMUST00000109654,ENSMUST00000132661,ENSMUST00000006286,…	3.63409	3.1093e-09	6.69363e-07
regulation of glycogen biosynthetic process(GO:0005979)	35	38	7	668	1.04	28	101182	0.03	Gck,Epm2aip1,Enpp1,Irs2,Ppp1r3b,Insr,Akt1	ENSMUST00000062862,ENSMUST00000046094,ENSMUST00000108344,ENSMUST00000122386,ENSMUST00000015100,ENSMUST00000103221,ENSMUST00000105936,ENSMUST00000105935,ENSMUST00000027493,ENSMUST00000173002,ENSMUST00000058678,ENSMUST00000097936,ENSMUST00000095360,ENSMUST00000093321,ENSMUST00000151912,ENSMUST00000121128,ENSMUST00000069799,ENSMUST00000045924,ENSMUST00000109654,ENSMUST00000132661,ENSMUST00000006286,…	3.63409	3.1093e-09	6.69363e-07
cellular ketone metabolic process(GO:0042180)	271	281	14	661	2.07	257	100953	0.25	Gck,Cyp7a1,Stat5b,Coq4,Comt,Afmid,Irs2,Nr1h4,Kat2a,Pdss2,Trib3,Ido2,Akt1,Ncor2	ENSMUST00000003818,ENSMUST00000098350,ENSMUST00000098367,ENSMUST00000108102,ENSMUST00000161818,ENSMUST00000108451,ENSMUST00000024338,ENSMUST00000143567,ENSMUST00000040250,ENSMUST00000098090,ENSMUST00000131885,ENSMUST00000120239,ENSMUST00000046001,ENSMUST00000128691,ENSMUST00000122412,ENSMUST00000040421,ENSMUST00000075973,ENSMUST00000108344,ENSMUST00000122381,ENSMUST00000013458,ENSMUST00000073049,…	2.11864	5.42909e-09	1.13717e-06
positive regulation of neuron death(GO:1901216)	90	101	9	666	1.33	81	101129	0.08	Nf1,Cdc34,Ddit4,Trp53,Srpk2,Egr1,Casp9,Bcl2l11,Map2k7	ENSMUST00000108089,ENSMUST00000003947,ENSMUST00000108194,ENSMUST00000108191,ENSMUST00000087820,ENSMUST00000009550,ENSMUST00000155002,ENSMUST00000075759,ENSMUST00000098059,ENSMUST00000098057,ENSMUST00000131885,ENSMUST00000073124,ENSMUST00000003468,ENSMUST00000046963,ENSMUST00000114411,ENSMUST00000031895,ENSMUST00000005714,ENSMUST00000001008,ENSMUST00000007959,ENSMUST00000095806,ENSMUST00000080934,…	2.82564	1.02199e-08	2.08432e-06
positive regulation of catabolic process(GO:0009896)	287	294	14	661	2.07	273	100937	0.27	Tbc1d30,Gck,Tbc1d20,Cnot7,Sqstm1,Tbc1d7,Irs2,Rhbdd1,Trib3,Insr,Svip,Egln2,Akt1,Uvrag	ENSMUST00000161740,ENSMUST00000133795,ENSMUST00000060366,ENSMUST00000091374,ENSMUST00000098513,ENSMUST00000098473,ENSMUST00000108156,ENSMUST00000046463,ENSMUST00000003635,ENSMUST00000098651,ENSMUST00000060642,ENSMUST00000165015,ENSMUST00000182666,ENSMUST00000062862,ENSMUST00000182793,ENSMUST00000122194,ENSMUST00000120239,ENSMUST00000019997,ENSMUST00000128691,ENSMUST00000167962,ENSMUST00000060989,…	2.05808	1.12183e-08	2.22929e-06
carboxylic acid biosynthetic process(GO:0046394)	450	459	17	658	2.52	433	100777	0.43	Cyp7a1,Acss2,Bhmt2,Srr,Pycrl,Agxt2,Shmt1,Akr1d1,Nr1h4,Ggt6,Sc4mol,Oxsm,Trib3,Baat,Aldh1a1,Elovl5,Mthfd1	ENSMUST00000003818,ENSMUST00000098350,ENSMUST00000098367,ENSMUST00000155282,ENSMUST00000159619,ENSMUST00000161884,ENSMUST00000161818,ENSMUST00000133811,ENSMUST00000003643,ENSMUST00000060500,ENSMUST00000091560,ENSMUST00000151280,ENSMUST00000046233,ENSMUST00000108451,ENSMUST00000087225,ENSMUST00000087226,ENSMUST00000040167,ENSMUST00000155739,ENSMUST00000052652,ENSMUST00000040250,ENSMUST00000089449,…	1.79394	1.39791e-08	2.57947e-06
organic acid biosynthetic process(GO:0016053)	450	459	17	658	2.52	433	100777	0.43	Cyp7a1,Acss2,Bhmt2,Srr,Pycrl,Agxt2,Shmt1,Akr1d1,Nr1h4,Ggt6,Sc4mol,Oxsm,Trib3,Baat,Aldh1a1,Elovl5,Mthfd1	ENSMUST00000003818,ENSMUST00000098350,ENSMUST00000098367,ENSMUST00000155282,ENSMUST00000159619,ENSMUST00000161884,ENSMUST00000161818,ENSMUST00000133811,ENSMUST00000003643,ENSMUST00000060500,ENSMUST00000091560,ENSMUST00000151280,ENSMUST00000046233,ENSMUST00000108451,ENSMUST00000087225,ENSMUST00000087226,ENSMUST00000040167,ENSMUST00000155739,ENSMUST00000052652,ENSMUST00000040250,ENSMUST00000089449,…	1.79394	1.39791e-08	2.57947e-06
positive regulation of cellular catabolic process(GO:0031331)	201	206	12	663	1.78	189	101021	0.19	Tbc1d30,Gck,Tbc1d20,Cnot7,Sqstm1,Tbc1d7,Irs2,Trib3,Insr,Svip,Akt1,Uvrag	ENSMUST00000161740,ENSMUST00000133795,ENSMUST00000060366,ENSMUST00000091374,ENSMUST00000098513,ENSMUST00000098473,ENSMUST00000108156,ENSMUST00000046463,ENSMUST00000098651,ENSMUST00000060642,ENSMUST00000165015,ENSMUST00000182666,ENSMUST00000062862,ENSMUST00000182793,ENSMUST00000122194,ENSMUST00000120239,ENSMUST00000128691,ENSMUST00000167962,ENSMUST00000108344,ENSMUST00000182902,ENSMUST00000167818,…	2.26947	1.35287e-08	2.57947e-06
regulation of glycogen metabolic process(GO:0070873)	44	47	7	668	1.04	37	101173	0.04	Gck,Epm2aip1,Enpp1,Irs2,Ppp1r3b,Insr,Akt1	ENSMUST00000062862,ENSMUST00000046094,ENSMUST00000108344,ENSMUST00000122386,ENSMUST00000167574,ENSMUST00000015100,ENSMUST00000103221,ENSMUST00000105936,ENSMUST00000105935,ENSMUST00000027493,ENSMUST00000031053,ENSMUST00000173002,ENSMUST00000058678,ENSMUST00000097936,ENSMUST00000095360,ENSMUST00000093321,ENSMUST00000151912,ENSMUST00000121128,ENSMUST00000020990,ENSMUST00000117435,ENSMUST00000123885,…	3.35529	1.68269e-08	2.89797e-06
cholesterol biosynthetic process(GO:0006695)	67	69	8	667	1.19	59	101151	0.06	Hmgcs1,Dhcr7,Ebp,Pmvk,Mvk,Fdft1,Nsdhl,Dhcr24	ENSMUST00000003818,ENSMUST00000187196,ENSMUST00000098350,ENSMUST00000161818,ENSMUST00000048678,ENSMUST00000052725,ENSMUST00000040647,ENSMUST00000169966,ENSMUST00000038598,ENSMUST00000161068,ENSMUST00000001507,ENSMUST00000165309,ENSMUST00000005651,ENSMUST00000159085,ENSMUST00000059155,ENSMUST00000159125,ENSMUST00000059021,ENSMUST00000171239,ENSMUST00000140407,ENSMUST00000037811,ENSMUST00000171271,…	3.02348	1.6471e-08	2.89797e-06
regulation of polysaccharide biosynthetic process(GO:0032885)	44	47	7	668	1.04	37	101173	0.04	Gck,Epm2aip1,Enpp1,Irs2,Ppp1r3b,Insr,Akt1	ENSMUST00000062862,ENSMUST00000046094,ENSMUST00000167930,ENSMUST00000108344,ENSMUST00000122386,ENSMUST00000085399,ENSMUST00000015100,ENSMUST00000103221,ENSMUST00000103186,ENSMUST00000029812,ENSMUST00000105936,ENSMUST00000105935,ENSMUST00000027493,ENSMUST00000029653,ENSMUST00000000500,ENSMUST00000173002,ENSMUST00000058678,ENSMUST00000097936,ENSMUST00000095360,ENSMUST00000093321,ENSMUST00000107857,…	3.35529	1.68269e-08	2.89797e-06
protein heterooligomerization(GO:0051291)	97	99	9	666	1.33	88	101122	0.09	Sept11,Sqstm1,Skil,Pdss2,Insr,Traf2,Sept9,Pcbd1,S100a10	ENSMUST00000017590,ENSMUST00000017354,ENSMUST00000017534,ENSMUST00000060943,ENSMUST00000007130,ENSMUST00000038498,ENSMUST00000089959,ENSMUST00000003152,ENSMUST00000165594,ENSMUST00000001592,ENSMUST00000001547,ENSMUST00000003493,ENSMUST00000005671,ENSMUST00000167374,ENSMUST00000101558,ENSMUST00000131070,ENSMUST00000042345,ENSMUST00000001181,ENSMUST00000001147,ENSMUST00000003183,ENSMUST00000075052,…	2.74268	1.98474e-08	3.34385e-06
carboxylic acid catabolic process(GO:0046395)	256	260	13	662	1.93	243	100967	0.24	Ivd,Ggact,Agxt2,Shmt1,Akr1d1,Hacl1,Afmid,Irs2,Ido2,Dtd2,Akt1,Acad8,Etfdh	ENSMUST00000017597,ENSMUST00000075363,ENSMUST00000098367,ENSMUST00000128460,ENSMUST00000003620,ENSMUST00000003720,ENSMUST00000015950,ENSMUST00000013773,ENSMUST00000143567,ENSMUST00000040250,ENSMUST00000155693,ENSMUST00000046128,ENSMUST00000085192,ENSMUST00000120296,ENSMUST00000155587,ENSMUST00000167926,ENSMUST00000108344,ENSMUST00000054301,ENSMUST00000080065,ENSMUST00000001720,ENSMUST00000029259,…	2.09917	2.32689e-08	3.75696e-06
organic acid catabolic process(GO:0016054)	256	260	13	662	1.93	243	100967	0.24	Ivd,Ggact,Agxt2,Shmt1,Akr1d1,Hacl1,Afmid,Irs2,Ido2,Dtd2,Akt1,Acad8,Etfdh	ENSMUST00000017597,ENSMUST00000075363,ENSMUST00000098367,ENSMUST00000128460,ENSMUST00000003620,ENSMUST00000003720,ENSMUST00000015950,ENSMUST00000013773,ENSMUST00000143567,ENSMUST00000040250,ENSMUST00000155693,ENSMUST00000046128,ENSMUST00000085192,ENSMUST00000120296,ENSMUST00000155587,ENSMUST00000167926,ENSMUST00000108344,ENSMUST00000054301,ENSMUST00000080065,ENSMUST00000001720,ENSMUST00000029259,…	2.09917	2.32689e-08	3.75696e-06
peptidyl-lysine modification(GO:0018205)	356	374	15	660	2.22	341	100869	0.34	Wdr61,Flcn,Atat1,Taf12,Smyd2,Brpf3,Kat2a,Tgm2,Naa50,Iws1,Camkmt,Suv420h1,Mapk3,Nat8,Kat5	ENSMUST00000189378,ENSMUST00000133600,ENSMUST00000003876,ENSMUST00000075220,ENSMUST00000108154,ENSMUST00000098603,ENSMUST00000017354,ENSMUST00000046305,ENSMUST00000060500,ENSMUST00000003726,ENSMUST00000046227,ENSMUST00000015841,ENSMUST00000182771,ENSMUST00000182793,ENSMUST00000108582,ENSMUST00000108583,ENSMUST00000056931,ENSMUST00000085177,ENSMUST00000120239,ENSMUST00000120276,ENSMUST00000182855,…	1.90551	2.37685e-08	3.75931e-06
regulation of sequence-specific DNA binding transcription factor activity(GO:0051090)	415	418	16	659	2.37	399	100811	0.39	Dap,Trim27,Smo,Taf12,Sigirr,Prkci,Taf6,Traf2,Nlrp12,Mapk3,Akt1,Commd7,Commd6,Ppp2r5b,Malt1,Tgfbr3	ENSMUST00000060274,ENSMUST00000161779,ENSMUST00000161796,ENSMUST00000128436,ENSMUST00000091374,ENSMUST00000017799,ENSMUST00000098519,ENSMUST00000108175,ENSMUST00000089022,ENSMUST00000108176,ENSMUST00000089023,ENSMUST00000048605,ENSMUST00000003777,ENSMUST00000165015,ENSMUST00000060655,ENSMUST00000040134,ENSMUST00000040104,ENSMUST00000075888,ENSMUST00000038080,ENSMUST00000122255,ENSMUST00000046177,…	1.81391	2.80197e-08	4.25964e-06
vacuole organization(GO:0007033)	135	141	10	665	1.48	125	101085	0.12	Hook1,Hps4,Atg2a,Atg13,Emc6,Cln6,Lyst,Pik3c3,Ift20,Acp2	ENSMUST00000098362,ENSMUST00000128970,ENSMUST00000189702,ENSMUST00000098036,ENSMUST00000120213,ENSMUST00000015622,ENSMUST00000120157,ENSMUST00000151120,ENSMUST00000108348,ENSMUST00000128839,ENSMUST00000167818,ENSMUST00000122327,ENSMUST00000029128,ENSMUST00000054387,ENSMUST00000167667,ENSMUST00000040689,ENSMUST00000126195,ENSMUST00000122063,ENSMUST00000169668,ENSMUST00000042988,ENSMUST00000116434,…	2.4982	2.85808e-08	4.25964e-06
viral process(GO:0016032)	215	220	12	663	1.78	203	101007	0.2	Tbc1d20,Oasl1,Vps4b,Ceacam1,Trim27,Mdfic,Tardbp,Srpk2,Insr,Bcl2l11,Rsad2,Uvrag	ENSMUST00000189359,ENSMUST00000161758,ENSMUST00000098374,ENSMUST00000108102,ENSMUST00000003911,ENSMUST00000159645,ENSMUST00000024044,ENSMUST00000060524,ENSMUST00000075447,ENSMUST00000165015,ENSMUST00000145735,ENSMUST00000128994,ENSMUST00000038237,ENSMUST00000068031,ENSMUST00000189999,ENSMUST00000024112,ENSMUST00000085425,ENSMUST00000054384,ENSMUST00000165537,ENSMUST00000029203,ENSMUST00000005862,…	2.19787	2.85355e-08	4.25964e-06
multi-organism cellular process(GO:0044764)	217	222	12	663	1.78	205	101005	0.2	Tbc1d20,Oasl1,Vps4b,Ceacam1,Trim27,Mdfic,Tardbp,Srpk2,Insr,Bcl2l11,Rsad2,Uvrag	ENSMUST00000189359,ENSMUST00000161758,ENSMUST00000098374,ENSMUST00000108102,ENSMUST00000003911,ENSMUST00000159645,ENSMUST00000024044,ENSMUST00000060524,ENSMUST00000075447,ENSMUST00000165015,ENSMUST00000145735,ENSMUST00000128994,ENSMUST00000038237,ENSMUST00000068031,ENSMUST00000189999,ENSMUST00000024112,ENSMUST00000085425,ENSMUST00000054384,ENSMUST00000165537,ENSMUST00000029203,ENSMUST00000005862,…	2.18805	3.16019e-08	4.53545e-06
endosomal transport(GO:0016197)	217	219	12	663	1.78	205	101005	0.2	Tbc1d17,Hook1,Vps4b,Rab17,Rab32,Trim27,Lyst,Ap1g1,Ap4m1,Pik3c3,Ehd3,Mapk3	ENSMUST00000153097,ENSMUST00000087908,ENSMUST00000082152,ENSMUST00000040021,ENSMUST00000089506,ENSMUST00000143517,ENSMUST00000056978,ENSMUST00000155671,ENSMUST00000122103,ENSMUST00000040320,ENSMUST00000167962,ENSMUST00000120213,ENSMUST00000060989,ENSMUST00000159814,ENSMUST00000159832,ENSMUST00000017975,ENSMUST00000145821,ENSMUST00000122327,ENSMUST00000042972,ENSMUST00000036381,ENSMUST00000080036,…	2.18805	3.16019e-08	4.53545e-06
positive regulation of neuron apoptotic process(GO:0043525)	78	89	8	667	1.19	70	101140	0.07	Nf1,Cdc34,Trp53,Srpk2,Egr1,Casp9,Bcl2l11,Map2k7	ENSMUST00000108089,ENSMUST00000003947,ENSMUST00000108194,ENSMUST00000108191,ENSMUST00000087820,ENSMUST00000155002,ENSMUST00000098059,ENSMUST00000098057,ENSMUST00000131885,ENSMUST00000003468,ENSMUST00000046963,ENSMUST00000114411,ENSMUST00000031895,ENSMUST00000005714,ENSMUST00000001008,ENSMUST00000007959,ENSMUST00000080934,ENSMUST00000027059,ENSMUST00000124115,ENSMUST00000177951,ENSMUST00000191273,…	2.85242	5.55441e-08	7.82666e-06
phospholipid biosynthetic process(GO:0008654)	278	288	13	662	1.93	265	100945	0.26	Pyurf,Pmvk,Crls1,Mvk,Lpgat1,Pi4k2a,Pik3c3,Etnk1,Agpat2,Sh3glb1,Pign,Pigh,Pld1	ENSMUST00000087657,ENSMUST00000187196,ENSMUST00000108080,ENSMUST00000098566,ENSMUST00000133813,ENSMUST00000046290,ENSMUST00000165052,ENSMUST00000145745,ENSMUST00000151289,ENSMUST00000128897,ENSMUST00000089461,ENSMUST00000108242,ENSMUST00000108243,ENSMUST00000128694,ENSMUST00000120119,ENSMUST00000159899,ENSMUST00000073054,ENSMUST00000038598,ENSMUST00000052174,ENSMUST00000029201,ENSMUST00000054487,…	2.01229	6.10369e-08	8.44707e-06
regulation of polysaccharide metabolic process(GO:0032881)	53	56	7	668	1.04	46	101164	0.05	Gck,Epm2aip1,Enpp1,Irs2,Ppp1r3b,Insr,Akt1	ENSMUST00000062862,ENSMUST00000046094,ENSMUST00000167930,ENSMUST00000108344,ENSMUST00000122386,ENSMUST00000085399,ENSMUST00000167574,ENSMUST00000015100,ENSMUST00000103221,ENSMUST00000103186,ENSMUST00000029812,ENSMUST00000105936,ENSMUST00000105935,ENSMUST00000027493,ENSMUST00000031053,ENSMUST00000029653,ENSMUST00000000500,ENSMUST00000173002,ENSMUST00000058678,ENSMUST00000097936,ENSMUST00000095360,…	3.13748	6.42814e-08	8.74002e-06
positive regulation of apoptotic signaling pathway(GO:2001235)	283	299	13	662	1.93	270	100940	0.27	Ngfr,Nf1,Flcn,Pea15a,Ltbr,Serinc3,Skil,Trp53,Steap3,Traf2,Bcl2l11,Ppp2r1a,Tgfbr1	ENSMUST00000143172,ENSMUST00000089188,ENSMUST00000098519,ENSMUST00000098513,ENSMUST00000075221,ENSMUST00000098568,ENSMUST00000161976,ENSMUST00000161987,ENSMUST00000046383,ENSMUST00000040231,ENSMUST00000038223,ENSMUST00000182755,ENSMUST00000108543,ENSMUST00000108541,ENSMUST00000108542,ENSMUST00000056977,ENSMUST00000155642,ENSMUST00000056924,ENSMUST00000077935,ENSMUST00000046094,ENSMUST00000024179,…	1.99354	7.50583e-08	1.00293e-05
negative regulation of phosphorylation(GO:0042326)	447	452	16	659	2.37	431	100779	0.43	Prkar2a,Nf1,Ppif,Cblc,Dynll1,Trim27,Strap,Enpp1,Sh3bp5,Ddit4,Pdpk1,Atxn7,Ube2b,Trib3,Nlrp12,Akt1	ENSMUST00000060253,ENSMUST00000143177,ENSMUST00000108089,ENSMUST00000098374,ENSMUST00000108101,ENSMUST00000108107,ENSMUST00000108109,ENSMUST00000089015,ENSMUST00000075641,ENSMUST00000091628,ENSMUST00000048655,ENSMUST00000040043,ENSMUST00000060501,ENSMUST00000075477,ENSMUST00000128302,ENSMUST00000089257,ENSMUST00000060642,ENSMUST00000165096,ENSMUST00000038099,ENSMUST00000075759,ENSMUST00000182755,…	1.73644	7.73553e-08	1.01611e-05
isoprenoid biosynthetic process(GO:0008299)	34	39	6	669	0.89	28	101182	0.03	Hmgcs1,Pmvk,Mvk,Pdss2,Fdft1,Aldh1a1	ENSMUST00000187196,ENSMUST00000155739,ENSMUST00000052652,ENSMUST00000038598,ENSMUST00000015278,ENSMUST00000170957,ENSMUST00000054708,ENSMUST00000159163,ENSMUST00000042699,ENSMUST00000052068,ENSMUST00000027053,ENSMUST00000031262,ENSMUST00000021573,ENSMUST00000136223,ENSMUST00000063690,ENSMUST00000152170,ENSMUST00000090746,ENSMUST00000053729,ENSMUST00000081848,ENSMUST00000125163,ENSMUST00000034723,…	3.47845	9.49957e-08	1.22703e-05
alcohol metabolic process(GO:0006066)	455	463	16	659	2.37	439	100771	0.43	Hmgcs1,Cyp7a1,Dhcr7,Ebp,Pmvk,Mvk,Cln6,0610007P14Rik,Srebf2,Akr1d1,Sc4mol,Itpk1,Fdft1,Nsdhl,Pnpla6,Dhcr24	ENSMUST00000003818,ENSMUST00000187196,ENSMUST00000098362,ENSMUST00000098350,ENSMUST00000091436,ENSMUST00000048890,ENSMUST00000048898,ENSMUST00000089015,ENSMUST00000128587,ENSMUST00000161818,ENSMUST00000098580,ENSMUST00000048678,ENSMUST00000145701,ENSMUST00000046290,ENSMUST00000151289,ENSMUST00000108451,ENSMUST00000128912,ENSMUST00000052631,ENSMUST00000155679,ENSMUST00000189661,ENSMUST00000145672,…	1.71797	9.83499e-08	1.24953e-05
glycerophospholipid metabolic process(GO:0006650)	399	411	15	660	2.22	384	100826	0.38	Pyurf,Pip4k2b,Serinc3,Smg1,Bpnt1,Pi4k2a,Pik3c3,Pnpla6,Etnk1,Agpat2,Sh3glb1,Pign,Pigh,Pld1,Pi4ka	ENSMUST00000087657,ENSMUST00000159725,ENSMUST00000108080,ENSMUST00000048890,ENSMUST00000048898,ENSMUST00000161719,ENSMUST00000143010,ENSMUST00000161869,ENSMUST00000161854,ENSMUST00000060441,ENSMUST00000098566,ENSMUST00000133813,ENSMUST00000128364,ENSMUST00000145701,ENSMUST00000046290,ENSMUST00000165052,ENSMUST00000145745,ENSMUST00000108451,ENSMUST00000128912,ENSMUST00000128897,ENSMUST00000085018,…	1.78632	1.04709e-07	1.30886e-05
response to cholesterol(GO:0070723)	20	21	5	670	0.74	15	101195	0.01	Hmgcs1,Cyp7a1,Pmvk,Smo,Tgfbr1	ENSMUST00000042603,ENSMUST00000001008,ENSMUST00000042594,ENSMUST00000031445,ENSMUST00000021921,ENSMUST00000021773,ENSMUST00000061101,ENSMUST00000090020,ENSMUST00000002678,ENSMUST00000035014,ENSMUST00000174064,ENSMUST00000168423,ENSMUST00000030010,ENSMUST00000032322,ENSMUST00000106732	3.91891	1.79574e-07	2.17453e-05
cellular response to abiotic stimulus(GO:0071214)	305	313	13	662	1.93	292	100918	0.29	Gnat1,Sftpa1,Nox4,Ltbr,Slc12a6,Trp53,N4bp1,Rdh11,Rhbdd1,Egr1,Casp9,Mapk3,Akt1	ENSMUST00000017604,ENSMUST00000017799,ENSMUST00000009550,ENSMUST00000040059,ENSMUST00000038128,ENSMUST00000194150,ENSMUST00000194134,ENSMUST00000091853,ENSMUST00000040248,ENSMUST00000040231,ENSMUST00000155693,ENSMUST00000155642,ENSMUST00000040357,ENSMUST00000120239,ENSMUST00000155573,ENSMUST00000024179,ENSMUST00000085222,ENSMUST00000108298,ENSMUST00000024123,ENSMUST00000060837,ENSMUST00000108300,…	1.91499	1.77643e-07	2.17453e-05
single-organism catabolic process(GO:0044712)	361	365	14	661	2.07	347	100863	0.34	Cyp7a1,Ivd,Ggact,Agxt2,Shmt1,Akr1d1,Hacl1,Afmid,Irs2,Ido2,Dtd2,Akt1,Acad8,Etfdh	ENSMUST00000017597,ENSMUST00000075363,ENSMUST00000048890,ENSMUST00000048898,ENSMUST00000098367,ENSMUST00000128460,ENSMUST00000003620,ENSMUST00000003720,ENSMUST00000145701,ENSMUST00000015950,ENSMUST00000108451,ENSMUST00000128912,ENSMUST00000013773,ENSMUST00000143567,ENSMUST00000040250,ENSMUST00000155693,ENSMUST00000046128,ENSMUST00000155679,ENSMUST00000085192,ENSMUST00000120296,ENSMUST00000155587,…	1.8175	1.9046e-07	2.23646e-05
small molecule catabolic process(GO:0044282)	361	365	14	661	2.07	347	100863	0.34	Cyp7a1,Ivd,Ggact,Agxt2,Shmt1,Akr1d1,Hacl1,Afmid,Irs2,Ido2,Dtd2,Akt1,Acad8,Etfdh	ENSMUST00000017597,ENSMUST00000075363,ENSMUST00000048890,ENSMUST00000048898,ENSMUST00000098367,ENSMUST00000128460,ENSMUST00000003620,ENSMUST00000003720,ENSMUST00000145701,ENSMUST00000015950,ENSMUST00000108451,ENSMUST00000128912,ENSMUST00000013773,ENSMUST00000143567,ENSMUST00000040250,ENSMUST00000155693,ENSMUST00000046128,ENSMUST00000155679,ENSMUST00000085192,ENSMUST00000120296,ENSMUST00000155587,…	1.8175	1.9046e-07	2.23646e-05
regulation of epithelial cell migration(GO:0010632)	168	168	10	665	1.48	158	101052	0.16	Bcar1,Nf1,Mcc,Strap,Pdpk1,Bmpr2,Sash1,Glipr2,Akt1,Tgfbr3	ENSMUST00000108056,ENSMUST00000013220,ENSMUST00000108120,ENSMUST00000155094,ENSMUST00000040021,ENSMUST00000122210,ENSMUST00000017881,ENSMUST00000080085,ENSMUST00000001722,ENSMUST00000143891,ENSMUST00000001548,ENSMUST00000052404,ENSMUST00000054691,ENSMUST00000138563,ENSMUST00000163147,ENSMUST00000165898,ENSMUST00000038885,ENSMUST00000116409,ENSMUST00000033606,ENSMUST00000031447,ENSMUST00000168093,…	2.26359	2.24264e-07	2.5941e-05
cellular polysaccharide biosynthetic process(GO:0033692)	94	97	8	667	1.19	86	101124	0.08	Gck,Epm2aip1,Enpp1,Ext2,Irs2,Ppp1r3b,Insr,Akt1	ENSMUST00000159728,ENSMUST00000003964,ENSMUST00000003762,ENSMUST00000040167,ENSMUST00000062862,ENSMUST00000087324,ENSMUST00000087321,ENSMUST00000052798,ENSMUST00000046094,ENSMUST00000108344,ENSMUST00000108343,ENSMUST00000122386,ENSMUST00000040603,ENSMUST00000167435,ENSMUST00000015100,ENSMUST00000101347,ENSMUST00000077273,ENSMUST00000171132,ENSMUST00000103221,ENSMUST00000072697,ENSMUST00000044311,…	2.64641	2.40304e-07	2.66051e-05
regulation of mitochondrion organization(GO:0010821)	94	97	8	667	1.19	86	101124	0.08	Ppif,Flcn,Trp53,March5,Oma1,Bcl2l11,Sh3glb1,Akt1	ENSMUST00000060251,ENSMUST00000017332,ENSMUST00000048642,ENSMUST00000003635,ENSMUST00000046383,ENSMUST00000108568,ENSMUST00000038154,ENSMUST00000062962,ENSMUST00000046001,ENSMUST00000040430,ENSMUST00000122386,ENSMUST00000040519,ENSMUST00000165466,ENSMUST00000073025,ENSMUST00000163220,ENSMUST00000066211,ENSMUST00000036252,ENSMUST00000161186,ENSMUST00000054836,ENSMUST00000031839,ENSMUST00000082429,…	2.64641	2.40304e-07	2.66051e-05
positive regulation of glycogen biosynthetic process(GO:0045725)	21	24	5	670	0.74	16	101194	0.02	Gck,Epm2aip1,Irs2,Insr,Akt1	ENSMUST00000062862,ENSMUST00000108344,ENSMUST00000122386,ENSMUST00000105936,ENSMUST00000105935,ENSMUST00000173002,ENSMUST00000097936,ENSMUST00000095360,ENSMUST00000151912,ENSMUST00000121128,ENSMUST00000069799,ENSMUST00000132661,ENSMUST00000004281,ENSMUST00000000033,ENSMUST00000057679,ENSMUST00000079793	3.85437	2.34402e-07	2.66051e-05
protein tetramerization(GO:0051262)	132	143	9	666	1.33	123	101087	0.12	Srr,Shmt1,Trp53,Pdss2,Insr,Aldh1a1,Dctpp1,Pcbd1,S100a10	ENSMUST00000089184,ENSMUST00000133811,ENSMUST00000017534,ENSMUST00000015987,ENSMUST00000108430,ENSMUST00000122255,ENSMUST00000040210,ENSMUST00000155679,ENSMUST00000024099,ENSMUST00000087566,ENSMUST00000007012,ENSMUST00000042970,ENSMUST00000167652,ENSMUST00000077735,ENSMUST00000126008,ENSMUST00000038379,ENSMUST00000138591,ENSMUST00000005671,ENSMUST00000031901,ENSMUST00000131070,ENSMUST00000082430,…	2.40749	2.86926e-07	3.09423e-05
blood coagulation(GO:0007596)	266	268	12	663	1.78	254	100956	0.25	Fgg,Fgb,Fga,Hps4,Actg1,Stx2,Tec,Ap3b1,Lyst,Tc2n,Serpinf2,Tfpi2	ENSMUST00000143137,ENSMUST00000009396,ENSMUST00000017590,ENSMUST00000161719,ENSMUST00000082367,ENSMUST00000161869,ENSMUST00000161854,ENSMUST00000082008,ENSMUST00000143512,ENSMUST00000108590,ENSMUST00000108551,ENSMUST00000015749,ENSMUST00000120135,ENSMUST00000165485,ENSMUST00000029140,ENSMUST00000007257,ENSMUST00000040772,ENSMUST00000029266,ENSMUST00000029297,ENSMUST00000077458,ENSMUST00000077408,…	1.97324	2.87464e-07	3.09423e-05
isoprenoid metabolic process(GO:0006720)	98	105	8	667	1.19	90	101120	0.09	Hmgcs1,Pmvk,Mvk,Scpep1,Pdss2,Rdh11,Fdft1,Aldh1a1	ENSMUST00000187196,ENSMUST00000075312,ENSMUST00000009425,ENSMUST00000189446,ENSMUST00000155739,ENSMUST00000122227,ENSMUST00000052652,ENSMUST00000089645,ENSMUST00000013458,ENSMUST00000038598,ENSMUST00000015278,ENSMUST00000077705,ENSMUST00000040925,ENSMUST00000073391,ENSMUST00000170957,ENSMUST00000005964,ENSMUST00000054708,ENSMUST00000159163,ENSMUST00000159159,ENSMUST00000042699,ENSMUST00000052068,…	2.60091	3.31925e-07	3.26467e-05
glycogen biosynthetic process(GO:0005978)	67	70	7	668	1.04	60	101150	0.06	Gck,Epm2aip1,Enpp1,Irs2,Ppp1r3b,Insr,Akt1	ENSMUST00000159728,ENSMUST00000003964,ENSMUST00000062862,ENSMUST00000087324,ENSMUST00000087321,ENSMUST00000052798,ENSMUST00000046094,ENSMUST00000108344,ENSMUST00000108343,ENSMUST00000122386,ENSMUST00000040603,ENSMUST00000167435,ENSMUST00000015100,ENSMUST00000171132,ENSMUST00000103221,ENSMUST00000072697,ENSMUST00000105936,ENSMUST00000105935,ENSMUST00000027493,ENSMUST00000163832,ENSMUST00000058351,…	2.87164	3.34718e-07	3.26467e-05
regulation of multi-organism process(GO:0043900)	270	277	12	663	1.78	258	100952	0.25	Oasl1,Vps4b,Trim27,Mdfic,Ly96,Tardbp,Fuca2,Srpk2,Sash1,Bcl2l11,Pcbp2,Rsad2	ENSMUST00000060274,ENSMUST00000189359,ENSMUST00000009396,ENSMUST00000098374,ENSMUST00000108102,ENSMUST00000003911,ENSMUST00000082367,ENSMUST00000098461,ENSMUST00000082008,ENSMUST00000060524,ENSMUST00000165015,ENSMUST00000143512,ENSMUST00000038169,ENSMUST00000068031,ENSMUST00000017841,ENSMUST00000046091,ENSMUST00000019997,ENSMUST00000143713,ENSMUST00000189999,ENSMUST00000167924,ENSMUST00000024112,…	1.95757	3.36999e-07	3.26467e-05
hemostasis(GO:0007599)	269	271	12	663	1.78	257	100953	0.25	Fgg,Fgb,Fga,Hps4,Actg1,Stx2,Tec,Ap3b1,Lyst,Tc2n,Serpinf2,Tfpi2	ENSMUST00000143137,ENSMUST00000009396,ENSMUST00000017590,ENSMUST00000161719,ENSMUST00000082367,ENSMUST00000161869,ENSMUST00000161854,ENSMUST00000082008,ENSMUST00000143512,ENSMUST00000108590,ENSMUST00000108551,ENSMUST00000015749,ENSMUST00000120135,ENSMUST00000165485,ENSMUST00000029140,ENSMUST00000007257,ENSMUST00000040772,ENSMUST00000029266,ENSMUST00000029297,ENSMUST00000077458,ENSMUST00000077408,…	1.96147	3.23952e-07	3.26467e-05
glucose transport(GO:0015758)	174	180	10	665	1.48	164	101046	0.16	Ptpn11,Yes1,Pea15a,Enpp1,Prkci,Irs2,Trib3,Slc2a1,Repin1,Akt1	ENSMUST00000159728,ENSMUST00000009425,ENSMUST00000128540,ENSMUST00000046303,ENSMUST00000143203,ENSMUST00000108468,ENSMUST00000062862,ENSMUST00000024338,ENSMUST00000143499,ENSMUST00000155634,ENSMUST00000087485,ENSMUST00000167924,ENSMUST00000143758,ENSMUST00000151160,ENSMUST00000108342,ENSMUST00000108344,ENSMUST00000108343,ENSMUST00000122386,ENSMUST00000143692,ENSMUST00000029196,ENSMUST00000029240,…	2.22626	3.10404e-07	3.26467e-05
interspecies interaction between organisms(GO:0044419)	321	326	13	662	1.93	308	100902	0.3	Tbc1d20,Oasl1,Vps4b,Ceacam1,Trim27,Mdfic,Tardbp,Fuca2,Srpk2,Insr,Bcl2l11,Rsad2,Uvrag	ENSMUST00000189359,ENSMUST00000161758,ENSMUST00000098374,ENSMUST00000108102,ENSMUST00000128609,ENSMUST00000003911,ENSMUST00000082367,ENSMUST00000159645,ENSMUST00000089024,ENSMUST00000048782,ENSMUST00000024044,ENSMUST00000060524,ENSMUST00000075447,ENSMUST00000165015,ENSMUST00000145735,ENSMUST00000151287,ENSMUST00000128994,ENSMUST00000182771,ENSMUST00000182793,ENSMUST00000038237,ENSMUST00000122116,…	1.86149	3.17813e-07	3.26467e-05
symbiosis, encompassing mutualism through parasitism(GO:0044403)	321	326	13	662	1.93	308	100902	0.3	Tbc1d20,Oasl1,Vps4b,Ceacam1,Trim27,Mdfic,Tardbp,Fuca2,Srpk2,Insr,Bcl2l11,Rsad2,Uvrag	ENSMUST00000189359,ENSMUST00000161758,ENSMUST00000098374,ENSMUST00000108102,ENSMUST00000128609,ENSMUST00000003911,ENSMUST00000082367,ENSMUST00000159645,ENSMUST00000089024,ENSMUST00000048782,ENSMUST00000024044,ENSMUST00000060524,ENSMUST00000075447,ENSMUST00000165015,ENSMUST00000145735,ENSMUST00000151287,ENSMUST00000128994,ENSMUST00000182771,ENSMUST00000182793,ENSMUST00000038237,ENSMUST00000122116,…	1.86149	3.17813e-07	3.26467e-05
glucan biosynthetic process(GO:0009250)	67	70	7	668	1.04	60	101150	0.06	Gck,Epm2aip1,Enpp1,Irs2,Ppp1r3b,Insr,Akt1	ENSMUST00000159728,ENSMUST00000003964,ENSMUST00000062862,ENSMUST00000087324,ENSMUST00000087321,ENSMUST00000052798,ENSMUST00000046094,ENSMUST00000108344,ENSMUST00000108343,ENSMUST00000122386,ENSMUST00000040603,ENSMUST00000167435,ENSMUST00000015100,ENSMUST00000171132,ENSMUST00000103221,ENSMUST00000072697,ENSMUST00000105936,ENSMUST00000105935,ENSMUST00000027493,ENSMUST00000163832,ENSMUST00000058351,…	2.87164	3.34718e-07	3.26467e-05
hexose transport(GO:0008645)	176	182	10	665	1.48	166	101044	0.16	Ptpn11,Yes1,Pea15a,Enpp1,Prkci,Irs2,Trib3,Slc2a1,Repin1,Akt1	ENSMUST00000159728,ENSMUST00000009425,ENSMUST00000128540,ENSMUST00000046303,ENSMUST00000143203,ENSMUST00000108468,ENSMUST00000062862,ENSMUST00000024338,ENSMUST00000143499,ENSMUST00000155634,ENSMUST00000087485,ENSMUST00000167924,ENSMUST00000143758,ENSMUST00000151160,ENSMUST00000108342,ENSMUST00000108344,ENSMUST00000108343,ENSMUST00000122386,ENSMUST00000143692,ENSMUST00000029196,ENSMUST00000029240,…	2.21412	3.44948e-07	3.30043e-05
monosaccharide transport(GO:0015749)	178	184	10	665	1.48	168	101042	0.17	Ptpn11,Yes1,Pea15a,Enpp1,Prkci,Irs2,Trib3,Slc2a1,Repin1,Akt1	ENSMUST00000159728,ENSMUST00000009425,ENSMUST00000128540,ENSMUST00000046303,ENSMUST00000143203,ENSMUST00000108468,ENSMUST00000062862,ENSMUST00000024338,ENSMUST00000143499,ENSMUST00000155634,ENSMUST00000087485,ENSMUST00000167924,ENSMUST00000143758,ENSMUST00000151160,ENSMUST00000108342,ENSMUST00000108344,ENSMUST00000108343,ENSMUST00000122386,ENSMUST00000143692,ENSMUST00000029196,ENSMUST00000029240,…	2.20213	3.82816e-07	3.57976e-05
response to sterol(GO:0036314)	23	24	5	670	0.74	18	101192	0.02	Hmgcs1,Cyp7a1,Pmvk,Smo,Tgfbr1	ENSMUST00000042603,ENSMUST00000001008,ENSMUST00000042594,ENSMUST00000031445,ENSMUST00000021921,ENSMUST00000029795,ENSMUST00000021773,ENSMUST00000061101,ENSMUST00000090020,ENSMUST00000002678,ENSMUST00000035014,ENSMUST00000174064,ENSMUST00000168423,ENSMUST00000030010,ENSMUST00000034766,ENSMUST00000032322,ENSMUST00000113624,ENSMUST00000106732	3.73656	3.8338e-07	3.57976e-05
regulation of ERK1 and ERK2 cascade(GO:0070372)	278	288	12	663	1.78	266	100944	0.26	Fgg,Fgb,Fga,Vrk3,Ptpn11,Flcn,Nox4,Glipr2,Nlrp12,Serpinf2,Mapk3,Thpo	ENSMUST00000143177,ENSMUST00000153166,ENSMUST00000108107,ENSMUST00000108109,ENSMUST00000060336,ENSMUST00000046506,ENSMUST00000108194,ENSMUST00000108120,ENSMUST00000082060,ENSMUST00000091623,ENSMUST00000003612,ENSMUST00000060655,ENSMUST00000062862,ENSMUST00000075764,ENSMUST00000075759,ENSMUST00000093971,ENSMUST00000108568,ENSMUST00000108534,ENSMUST00000085169,ENSMUST00000038169,ENSMUST00000077909,…	1.92696	4.59387e-07	4.13982e-05
oxidoreduction coenzyme metabolic process(GO:0006733)	102	110	8	667	1.19	94	101116	0.09	Gck,Fmo1,Coq4,Afmid,Pdss2,Qprt,Naprt1,H6pd	ENSMUST00000048781,ENSMUST00000159572,ENSMUST00000143366,ENSMUST00000143521,ENSMUST00000040250,ENSMUST00000098090,ENSMUST00000143441,ENSMUST00000040421,ENSMUST00000066134,ENSMUST00000042392,ENSMUST00000031788,ENSMUST00000035929,ENSMUST00000177955,ENSMUST00000029909,ENSMUST00000033415,ENSMUST00000029987,ENSMUST00000119921,ENSMUST00000031262,ENSMUST00000005069,ENSMUST00000110276,ENSMUST00000110278,…	2.55738	4.5194e-07	4.13982e-05
coagulation(GO:0050817)	278	280	12	663	1.78	266	100944	0.26	Fgg,Fgb,Fga,Hps4,Actg1,Stx2,Tec,Ap3b1,Lyst,Tc2n,Serpinf2,Tfpi2	ENSMUST00000143137,ENSMUST00000009396,ENSMUST00000017590,ENSMUST00000161719,ENSMUST00000082367,ENSMUST00000161869,ENSMUST00000161854,ENSMUST00000082008,ENSMUST00000143512,ENSMUST00000108590,ENSMUST00000108551,ENSMUST00000015749,ENSMUST00000120135,ENSMUST00000165485,ENSMUST00000029140,ENSMUST00000007257,ENSMUST00000040772,ENSMUST00000029266,ENSMUST00000029297,ENSMUST00000077458,ENSMUST00000077408,…	1.92696	4.59387e-07	4.13982e-05
positive regulation of glycogen metabolic process(GO:0070875)	24	27	5	670	0.74	19	101191	0.02	Gck,Epm2aip1,Irs2,Insr,Akt1	ENSMUST00000062862,ENSMUST00000108344,ENSMUST00000122386,ENSMUST00000167574,ENSMUST00000105936,ENSMUST00000105935,ENSMUST00000173002,ENSMUST00000097936,ENSMUST00000095360,ENSMUST00000151912,ENSMUST00000121128,ENSMUST00000069799,ENSMUST00000139906,ENSMUST00000132661,ENSMUST00000004281,ENSMUST00000000033,ENSMUST00000067258,ENSMUST00000057679,ENSMUST00000079793	3.68249	4.81623e-07	4.29032e-05
cellular carbohydrate biosynthetic process(GO:0034637)	103	106	8	667	1.19	95	101115	0.09	Gck,Epm2aip1,Enpp1,Ext2,Irs2,Ppp1r3b,Insr,Akt1	ENSMUST00000159728,ENSMUST00000108096,ENSMUST00000003964,ENSMUST00000003762,ENSMUST00000040167,ENSMUST00000062862,ENSMUST00000087324,ENSMUST00000087321,ENSMUST00000052798,ENSMUST00000046094,ENSMUST00000108344,ENSMUST00000108343,ENSMUST00000122386,ENSMUST00000040603,ENSMUST00000029017,ENSMUST00000167435,ENSMUST00000015100,ENSMUST00000101347,ENSMUST00000077273,ENSMUST00000171132,ENSMUST00000103221,…	2.54679	4.87164e-07	4.29037e-05
polysaccharide biosynthetic process(GO:0000271)	104	107	8	667	1.19	96	101114	0.09	Gck,Epm2aip1,Enpp1,Ext2,Irs2,Ppp1r3b,Insr,Akt1	ENSMUST00000159728,ENSMUST00000003964,ENSMUST00000003762,ENSMUST00000040167,ENSMUST00000062862,ENSMUST00000087324,ENSMUST00000087321,ENSMUST00000052798,ENSMUST00000046094,ENSMUST00000167930,ENSMUST00000108344,ENSMUST00000108343,ENSMUST00000122386,ENSMUST00000085399,ENSMUST00000040603,ENSMUST00000167435,ENSMUST00000015100,ENSMUST00000101347,ENSMUST00000077273,ENSMUST00000171132,ENSMUST00000103221,…	2.53631	5.2471e-07	4.5691e-05
response to virus(GO:0009615)	336	347	13	662	1.93	323	100887	0.32	Oasl1,Ceacam1,Ddx21,Polr3g,Dhx36,Lyst,Ddit4,Gtf2f1,Uri1,Bcl2l11,Ifnar1,Pcbp2,Rsad2	ENSMUST00000060274,ENSMUST00000009396,ENSMUST00000155233,ENSMUST00000017799,ENSMUST00000098461,ENSMUST00000082008,ENSMUST00000098578,ENSMUST00000040059,ENSMUST00000040065,ENSMUST00000108401,ENSMUST00000143512,ENSMUST00000046186,ENSMUST00000182755,ENSMUST00000038142,ENSMUST00000060719,ENSMUST00000165117,ENSMUST00000068063,ENSMUST00000143713,ENSMUST00000024112,ENSMUST00000089620,ENSMUST00000017974,…	1.81379	5.31799e-07	4.57938e-05
vascular process in circulatory system(GO:0003018)	232	237	11	664	1.63	221	100989	0.22	Fgg,Fgb,Fga,Pde2a,Scpep1,P2rx4,Bmpr2,Snta1,Serpinf2,Akt1,Tgfbr3	ENSMUST00000089188,ENSMUST00000075591,ENSMUST00000098574,ENSMUST00000155077,ENSMUST00000075845,ENSMUST00000182685,ENSMUST00000038101,ENSMUST00000108402,ENSMUST00000143521,ENSMUST00000046001,ENSMUST00000060972,ENSMUST00000048976,ENSMUST00000167860,ENSMUST00000007012,ENSMUST00000003017,ENSMUST00000089959,ENSMUST00000167646,ENSMUST00000163322,ENSMUST00000003066,ENSMUST00000001652,ENSMUST00000165215,…	2.02422	5.48975e-07	4.67534e-05
macroautophagy(GO:0016236)	105	113	8	667	1.19	97	101113	0.1	Atg2a,Atg13,Sqstm1,Emc6,Pik3c3,Trp53,Ift20,Nbr1	ENSMUST00000165015,ENSMUST00000128970,ENSMUST00000189702,ENSMUST00000182771,ENSMUST00000182793,ENSMUST00000098036,ENSMUST00000120239,ENSMUST00000167962,ENSMUST00000015622,ENSMUST00000151120,ENSMUST00000182902,ENSMUST00000167818,ENSMUST00000029128,ENSMUST00000054387,ENSMUST00000182169,ENSMUST00000167667,ENSMUST00000040689,ENSMUST00000126195,ENSMUST00000182428,ENSMUST00000122063,ENSMUST00000182510,…	2.52593	5.64701e-07	4.75699e-05
regulation of glucose transport(GO:0010827)	106	111	8	667	1.19	98	101112	0.1	Ptpn11,Pea15a,Enpp1,Prkci,Irs2,Trib3,Repin1,Akt1	ENSMUST00000009425,ENSMUST00000128540,ENSMUST00000046303,ENSMUST00000108468,ENSMUST00000062862,ENSMUST00000024338,ENSMUST00000143499,ENSMUST00000087485,ENSMUST00000167924,ENSMUST00000151160,ENSMUST00000108342,ENSMUST00000108344,ENSMUST00000108343,ENSMUST00000122386,ENSMUST00000143692,ENSMUST00000143844,ENSMUST00000131727,ENSMUST00000170833,ENSMUST00000138459,ENSMUST00000167435,ENSMUST00000080469,…	2.51567	6.07267e-07	5.06056e-05
protein K63-linked ubiquitination(GO:0070534)	47	49	6	669	0.89	41	101169	0.04	Trim27,Arih2,Ube2b,Traf2,Sash1,Ubr5	ENSMUST00000082152,ENSMUST00000060645,ENSMUST00000182709,ENSMUST00000015622,ENSMUST00000029126,ENSMUST00000054384,ENSMUST00000038627,ENSMUST00000080403,ENSMUST00000075109,ENSMUST00000165738,ENSMUST00000182047,ENSMUST00000191124,ENSMUST00000171474,ENSMUST00000029740,ENSMUST00000027421,ENSMUST00000044911,ENSMUST00000179297,ENSMUST00000021148,ENSMUST00000027687,ENSMUST00000025834,ENSMUST00000079496,…	3.09695	7.04973e-07	5.81228e-05
ERK1 and ERK2 cascade(GO:0070371)	292	302	12	663	1.78	280	100930	0.28	Fgg,Fgb,Fga,Vrk3,Ptpn11,Flcn,Nox4,Glipr2,Nlrp12,Serpinf2,Mapk3,Thpo	ENSMUST00000143177,ENSMUST00000153166,ENSMUST00000108107,ENSMUST00000108109,ENSMUST00000060336,ENSMUST00000046506,ENSMUST00000108194,ENSMUST00000108120,ENSMUST00000082060,ENSMUST00000091623,ENSMUST00000003612,ENSMUST00000060655,ENSMUST00000062862,ENSMUST00000075764,ENSMUST00000075759,ENSMUST00000093971,ENSMUST00000108568,ENSMUST00000108534,ENSMUST00000085169,ENSMUST00000038169,ENSMUST00000077909,…	1.87552	7.70886e-07	6.28881e-05
ameboidal-type cell migration(GO:0001667)	409	414	14	661	2.07	395	100815	0.39	Bcar1,Nf1,Mcc,Strap,Smo,Cxcl12,Pdpk1,Bmpr2,Sash1,Glipr2,Akt1,Tns1,Tgfbr1,Tgfbr3	ENSMUST00000128485,ENSMUST00000108056,ENSMUST00000143031,ENSMUST00000013220,ENSMUST00000108173,ENSMUST00000108120,ENSMUST00000098611,ENSMUST00000155094,ENSMUST00000040019,ENSMUST00000040021,ENSMUST00000003762,ENSMUST00000040104,ENSMUST00000038080,ENSMUST00000122259,ENSMUST00000122210,ENSMUST00000093975,ENSMUST00000017881,ENSMUST00000015749,ENSMUST00000015791,ENSMUST00000085280,ENSMUST00000052839,…	1.68746	8.44099e-07	6.81434e-05
regulation of intracellular protein transport(GO:0033157)	352	360	13	662	1.93	339	100871	0.33	Lcp1,Ptpn11,Nf1,Ppm1a,Mdfic,Pde2a,Smo,Kpna1,Nlrp12,Rab7l1,Ubr5,Litaf,Tgfbr1	ENSMUST00000189359,ENSMUST00000098362,ENSMUST00000108056,ENSMUST00000108044,ENSMUST00000089188,ENSMUST00000082367,ENSMUST00000098519,ENSMUST00000153043,ENSMUST00000003687,ENSMUST00000087983,ENSMUST00000155020,ENSMUST00000155003,ENSMUST00000155094,ENSMUST00000108431,ENSMUST00000062862,ENSMUST00000108493,ENSMUST00000085065,ENSMUST00000120239,ENSMUST00000087485,ENSMUST00000182884,ENSMUST00000155543,…	1.76528	8.94123e-07	6.98274e-05
epithelial cell migration(GO:0010631)	244	247	11	664	1.63	233	100977	0.23	Bcar1,Nf1,Mcc,Strap,Pdpk1,Bmpr2,Sash1,Glipr2,Akt1,Tgfbr1,Tgfbr3	ENSMUST00000108056,ENSMUST00000013220,ENSMUST00000108120,ENSMUST00000155094,ENSMUST00000040021,ENSMUST00000122210,ENSMUST00000017881,ENSMUST00000015749,ENSMUST00000143610,ENSMUST00000036333,ENSMUST00000080085,ENSMUST00000001722,ENSMUST00000015511,ENSMUST00000143891,ENSMUST00000054491,ENSMUST00000068415,ENSMUST00000001548,ENSMUST00000052404,ENSMUST00000038280,ENSMUST00000005815,ENSMUST00000054691,…	1.97122	9.00998e-07	6.98274e-05
epithelium migration(GO:0090132)	244	247	11	664	1.63	233	100977	0.23	Bcar1,Nf1,Mcc,Strap,Pdpk1,Bmpr2,Sash1,Glipr2,Akt1,Tgfbr1,Tgfbr3	ENSMUST00000108056,ENSMUST00000013220,ENSMUST00000108120,ENSMUST00000155094,ENSMUST00000040021,ENSMUST00000122210,ENSMUST00000017881,ENSMUST00000015749,ENSMUST00000143610,ENSMUST00000036333,ENSMUST00000080085,ENSMUST00000001722,ENSMUST00000015511,ENSMUST00000143891,ENSMUST00000054491,ENSMUST00000068415,ENSMUST00000001548,ENSMUST00000052404,ENSMUST00000038280,ENSMUST00000005815,ENSMUST00000054691,…	1.97122	9.00998e-07	6.98274e-05
regulation of nucleocytoplasmic transport(GO:0046822)	296	302	12	663	1.78	284	100926	0.28	Ptpn11,Nf1,Ppm1a,Mdfic,Pde2a,Smo,Iws1,Kpna1,Nlrp12,Ubr5,Litaf,Tgfbr1	ENSMUST00000155369,ENSMUST00000189359,ENSMUST00000098362,ENSMUST00000108044,ENSMUST00000089188,ENSMUST00000082367,ENSMUST00000098519,ENSMUST00000153043,ENSMUST00000003687,ENSMUST00000087983,ENSMUST00000003635,ENSMUST00000155094,ENSMUST00000060501,ENSMUST00000062862,ENSMUST00000108493,ENSMUST00000085065,ENSMUST00000038237,ENSMUST00000120239,ENSMUST00000155543,ENSMUST00000108298,ENSMUST00000167924,…	1.8613	8.88962e-07	6.98274e-05
protein secretion(GO:0009306)	353	364	13	662	1.93	340	100870	0.34	Fgg,Fgb,Fga,Trim27,Lyst,Pik3c3,Steap3,Traf2,Sec24a,Ifnar1,Nlrp12,Il4ra,Rsad2	ENSMUST00000091418,ENSMUST00000089188,ENSMUST00000060187,ENSMUST00000046548,ENSMUST00000046587,ENSMUST00000017743,ENSMUST00000017799,ENSMUST00000133722,ENSMUST00000048782,ENSMUST00000082060,ENSMUST00000003687,ENSMUST00000087950,ENSMUST00000048605,ENSMUST00000082121,ENSMUST00000098679,ENSMUST00000048514,ENSMUST00000151273,ENSMUST00000108417,ENSMUST00000108418,ENSMUST00000108415,ENSMUST00000108416,…	1.76233	9.22758e-07	7.08057e-05
alcohol biosynthetic process(GO:0046165)	197	203	10	665	1.48	187	101023	0.18	Hmgcs1,Dhcr7,Ebp,Pmvk,Mvk,0610007P14Rik,Sc4mol,Fdft1,Nsdhl,Dhcr24	ENSMUST00000003818,ENSMUST00000187196,ENSMUST00000098350,ENSMUST00000089015,ENSMUST00000128587,ENSMUST00000161818,ENSMUST00000048678,ENSMUST00000046290,ENSMUST00000151289,ENSMUST00000052631,ENSMUST00000052725,ENSMUST00000167998,ENSMUST00000128694,ENSMUST00000040647,ENSMUST00000138712,ENSMUST00000169966,ENSMUST00000038598,ENSMUST00000167634,ENSMUST00000161068,ENSMUST00000001507,ENSMUST00000066211,…	2.09479	9.67593e-07	7.35181e-05
regulation of autophagy(GO:0010506)	114	120	8	667	1.19	106	101104	0.1	Dap,Sqstm1,Dram2,Trp53,Ift20,Svip,Akt1,Uvrag	ENSMUST00000098513,ENSMUST00000060642,ENSMUST00000165015,ENSMUST00000128970,ENSMUST00000182793,ENSMUST00000098036,ENSMUST00000120239,ENSMUST00000019997,ENSMUST00000167962,ENSMUST00000015622,ENSMUST00000089684,ENSMUST00000182902,ENSMUST00000167818,ENSMUST00000054387,ENSMUST00000042824,ENSMUST00000167667,ENSMUST00000066279,ENSMUST00000126195,ENSMUST00000036188,ENSMUST00000122063,ENSMUST00000042988,…	2.43712	1.05796e-06	7.89622e-05
positive regulation of cellular component movement(GO:0051272)	417	419	14	661	2.07	403	100807	0.4	S1pr1,Bcar1,Mien1,Stat5b,Nox4,Cxcl12,Irs2,Bmpr2,Mia3,Insr,Sash1,Glipr2,Akt1,Tgfbr1	ENSMUST00000153114,ENSMUST00000108056,ENSMUST00000060174,ENSMUST00000003912,ENSMUST00000009425,ENSMUST00000013220,ENSMUST00000108120,ENSMUST00000089311,ENSMUST00000017488,ENSMUST00000046259,ENSMUST00000108431,ENSMUST00000038080,ENSMUST00000062862,ENSMUST00000052631,ENSMUST00000143517,ENSMUST00000077847,ENSMUST00000108594,ENSMUST00000017881,ENSMUST00000120243,ENSMUST00000068045,ENSMUST00000068071,…	1.66733	1.05962e-06	7.89622e-05
positive regulation of secretion(GO:0051047)	419	429	14	661	2.07	405	100805	0.4	Fgg,Fgb,Fga,Gck,Ptpn11,Tardbp,Cxcl12,Ap1g1,Stx1b,Irs2,Rhbdd1,Sec24a,Ifnar1,Il4ra	ENSMUST00000017604,ENSMUST00000017590,ENSMUST00000089188,ENSMUST00000060187,ENSMUST00000046587,ENSMUST00000159623,ENSMUST00000159610,ENSMUST00000046506,ENSMUST00000048781,ENSMUST00000108140,ENSMUST00000075603,ENSMUST00000003687,ENSMUST00000048605,ENSMUST00000082121,ENSMUST00000048514,ENSMUST00000108481,ENSMUST00000024338,ENSMUST00000093925,ENSMUST00000087366,ENSMUST00000075764,ENSMUST00000182771,…	1.66236	1.12067e-06	8.27159e-05
tissue migration(GO:0090130)	252	255	11	664	1.63	241	100969	0.24	Bcar1,Nf1,Mcc,Strap,Pdpk1,Bmpr2,Sash1,Glipr2,Akt1,Tgfbr1,Tgfbr3	ENSMUST00000108056,ENSMUST00000013220,ENSMUST00000108120,ENSMUST00000155094,ENSMUST00000040021,ENSMUST00000122210,ENSMUST00000017881,ENSMUST00000015749,ENSMUST00000143610,ENSMUST00000036333,ENSMUST00000080085,ENSMUST00000001722,ENSMUST00000015511,ENSMUST00000143891,ENSMUST00000054491,ENSMUST00000068415,ENSMUST00000001548,ENSMUST00000052404,ENSMUST00000038280,ENSMUST00000005815,ENSMUST00000054691,…	1.93739	1.23425e-06	9.02403e-05
fatty acid metabolic process(GO:0006631)	488	496	15	660	2.22	473	100737	0.47	Acsl5,Acss2,Stat5a,Stat5b,Hacl1,Irs2,Sc4mol,Acnat2,Oxsm,Trib3,Baat,Elovl5,Alkbh7,Akt1,Etfdh	ENSMUST00000003818,ENSMUST00000098350,ENSMUST00000075363,ENSMUST00000098367,ENSMUST00000133655,ENSMUST00000003907,ENSMUST00000155282,ENSMUST00000075253,ENSMUST00000161818,ENSMUST00000133811,ENSMUST00000046422,ENSMUST00000133932,ENSMUST00000091560,ENSMUST00000003720,ENSMUST00000151280,ENSMUST00000108451,ENSMUST00000122259,ENSMUST00000015829,ENSMUST00000087399,ENSMUST00000089449,ENSMUST00000038169,…	1.57698	1.31646e-06	9.53508e-05
viral life cycle(GO:0019058)	118	119	8	667	1.19	110	101100	0.11	Tbc1d20,Oasl1,Vps4b,Trim27,Mdfic,Tardbp,Srpk2,Rsad2	ENSMUST00000189359,ENSMUST00000098374,ENSMUST00000108102,ENSMUST00000003911,ENSMUST00000165015,ENSMUST00000145735,ENSMUST00000068031,ENSMUST00000189999,ENSMUST00000024112,ENSMUST00000085425,ENSMUST00000054384,ENSMUST00000165537,ENSMUST00000029203,ENSMUST00000005862,ENSMUST00000029049,ENSMUST00000068387,ENSMUST00000001326,ENSMUST00000161241,ENSMUST00000131184,ENSMUST00000031850,ENSMUST00000042399,…	2.40004	1.37405e-06	9.86009e-05
regulation of DNA metabolic process(GO:0051052)	367	375	13	662	1.93	354	100856	0.35	Parp3,Flcn,Pnp,Nox4,Dhx36,Ctc1,Trp53,Bmpr2,Ube2b,Insr,Tfdp1,Ubr5,Ercc1	ENSMUST00000189378,ENSMUST00000003912,ENSMUST00000091358,ENSMUST00000017799,ENSMUST00000046506,ENSMUST00000089015,ENSMUST00000161969,ENSMUST00000161976,ENSMUST00000003687,ENSMUST00000048608,ENSMUST00000003635,ENSMUST00000009699,ENSMUST00000133925,ENSMUST00000048518,ENSMUST00000075812,ENSMUST00000040182,ENSMUST00000131995,ENSMUST00000040248,ENSMUST00000108568,ENSMUST00000182755,ENSMUST00000120239,…	1.72184	1.41893e-06	9.99903e-05
generation of precursor metabolites and energy(GO:0006091)	491	500	15	660	2.22	476	100734	0.47	Gck,Cs,Ppif,Flcn,Epm2aip1,Enpp1,Ddit4,Irs2,Ppp1r3b,Insr,Aco1,Akt1,Etfdh,Tbrg4,Pgk1	ENSMUST00000143179,ENSMUST00000159728,ENSMUST00000060188,ENSMUST00000159670,ENSMUST00000189268,ENSMUST00000082396,ENSMUST00000161850,ENSMUST00000003964,ENSMUST00000087876,ENSMUST00000087877,ENSMUST00000087871,ENSMUST00000003635,ENSMUST00000133839,ENSMUST00000017534,ENSMUST00000143236,ENSMUST00000143251,ENSMUST00000003720,ENSMUST00000015934,ENSMUST00000182634,ENSMUST00000089534,ENSMUST00000062862,…	1.57063	1.41922e-06	9.99903e-05
regulation of blood vessel size(GO:0050880)	210	215	10	665	1.48	200	101010	0.2	Fgg,Fgb,Fga,Scpep1,P2rx4,Bmpr2,Snta1,Serpinf2,Akt1,Tgfbr3	ENSMUST00000089188,ENSMUST00000075591,ENSMUST00000098574,ENSMUST00000155077,ENSMUST00000182685,ENSMUST00000038101,ENSMUST00000108402,ENSMUST00000143521,ENSMUST00000046001,ENSMUST00000060972,ENSMUST00000048976,ENSMUST00000007012,ENSMUST00000003017,ENSMUST00000089959,ENSMUST00000167646,ENSMUST00000163322,ENSMUST00000003066,ENSMUST00000001652,ENSMUST00000165215,ENSMUST00000167574,ENSMUST00000066211,…	2.02746	1.72288e-06	0.000120291
regulation of tube size(GO:0035150)	211	216	10	665	1.48	201	101009	0.2	Fgg,Fgb,Fga,Scpep1,P2rx4,Bmpr2,Snta1,Serpinf2,Akt1,Tgfbr3	ENSMUST00000089188,ENSMUST00000075591,ENSMUST00000098574,ENSMUST00000155077,ENSMUST00000182685,ENSMUST00000038101,ENSMUST00000108402,ENSMUST00000143521,ENSMUST00000046001,ENSMUST00000060972,ENSMUST00000048976,ENSMUST00000007012,ENSMUST00000003017,ENSMUST00000089959,ENSMUST00000167646,ENSMUST00000163322,ENSMUST00000003066,ENSMUST00000001652,ENSMUST00000165215,ENSMUST00000167574,ENSMUST00000066211,…	2.02246	1.79796e-06	0.000124412
protein polyubiquitination(GO:0000209)	212	216	10	665	1.48	202	101008	0.2	Trim27,Arih2,Skp2,Cdc34,March5,Ube2b,Traf2,Sash1,Rnf187,Ubr5	ENSMUST00000133795,ENSMUST00000161859,ENSMUST00000108173,ENSMUST00000082152,ENSMUST00000040008,ENSMUST00000091583,ENSMUST00000098708,ENSMUST00000060645,ENSMUST00000093923,ENSMUST00000093975,ENSMUST00000038223,ENSMUST00000182709,ENSMUST00000145657,ENSMUST00000052747,ENSMUST00000145675,ENSMUST00000019997,ENSMUST00000189999,ENSMUST00000122441,ENSMUST00000015622,ENSMUST00000029126,ENSMUST00000054308,…	2.01749	1.87587e-06	0.000127526
regulation of protein localization to nucleus(GO:1900180)	263	269	11	664	1.63	252	100958	0.25	Nf1,Flcn,Ppm1a,Mdfic,Pde2a,Smo,Kpna1,Nlrp12,Ubr5,Litaf,Tgfbr1	ENSMUST00000189359,ENSMUST00000098362,ENSMUST00000108044,ENSMUST00000089188,ENSMUST00000082367,ENSMUST00000098519,ENSMUST00000153043,ENSMUST00000003687,ENSMUST00000087983,ENSMUST00000062862,ENSMUST00000108493,ENSMUST00000120239,ENSMUST00000108298,ENSMUST00000167924,ENSMUST00000024119,ENSMUST00000151129,ENSMUST00000108300,ENSMUST00000182987,ENSMUST00000052915,ENSMUST00000122348,ENSMUST00000167723,…	1.89264	1.86735e-06	0.000127526
pigmentation(GO:0043473)	166	174	9	666	1.33	157	101053	0.16	Hps4,Nf1,Rab17,Rab32,Vps33b,Ap3b1,Lyst,Ap1g1,Bcl2l11	ENSMUST00000075406,ENSMUST00000098324,ENSMUST00000133655,ENSMUST00000048860,ENSMUST00000155282,ENSMUST00000075639,ENSMUST00000098611,ENSMUST00000161976,ENSMUST00000040019,ENSMUST00000133932,ENSMUST00000075836,ENSMUST00000075888,ENSMUST00000075764,ENSMUST00000056978,ENSMUST00000189999,ENSMUST00000108321,ENSMUST00000007012,ENSMUST00000029123,ENSMUST00000167731,ENSMUST00000003117,ENSMUST00000077408,…	2.16309	1.96042e-06	0.000132115
regulation of symbiosis, encompassing mutualism through parasitism(GO:0043903)	167	172	9	666	1.33	158	101052	0.16	Oasl1,Vps4b,Trim27,Mdfic,Tardbp,Fuca2,Srpk2,Bcl2l11,Rsad2	ENSMUST00000189359,ENSMUST00000098374,ENSMUST00000108102,ENSMUST00000003911,ENSMUST00000082367,ENSMUST00000060524,ENSMUST00000165015,ENSMUST00000068031,ENSMUST00000046091,ENSMUST00000189999,ENSMUST00000167924,ENSMUST00000024112,ENSMUST00000085425,ENSMUST00000054384,ENSMUST00000054324,ENSMUST00000015583,ENSMUST00000165537,ENSMUST00000029203,ENSMUST00000165232,ENSMUST00000005862,ENSMUST00000029049,…	2.15673	2.06001e-06	0.00013763
response to epidermal growth factor(GO:0070849)	32	33	5	670	0.74	27	101183	0.03	Stat5b,Sftpa1,Pdpk1,Mapk3,Akt1	ENSMUST00000013773,ENSMUST00000038498,ENSMUST00000001547,ENSMUST00000169613,ENSMUST00000167377,ENSMUST00000103115,ENSMUST00000042235,ENSMUST00000027366,ENSMUST00000000505,ENSMUST00000000579,ENSMUST00000124973,ENSMUST00000023462,ENSMUST00000049260,ENSMUST00000107545,ENSMUST00000023356,ENSMUST00000156440,ENSMUST00000130916,ENSMUST00000035075,ENSMUST00000041924,ENSMUST00000069107,ENSMUST00000006286,…	3.33101	2.18402e-06	0.000144668
monocarboxylic acid biosynthetic process(GO:0072330)	270	272	11	664	1.63	259	100951	0.26	Cyp7a1,Acss2,Srr,Akr1d1,Nr1h4,Sc4mol,Oxsm,Trib3,Baat,Aldh1a1,Elovl5	ENSMUST00000003818,ENSMUST00000098350,ENSMUST00000098367,ENSMUST00000155282,ENSMUST00000161818,ENSMUST00000133811,ENSMUST00000091560,ENSMUST00000151280,ENSMUST00000046233,ENSMUST00000108451,ENSMUST00000155739,ENSMUST00000052652,ENSMUST00000089449,ENSMUST00000038169,ENSMUST00000052725,ENSMUST00000052798,ENSMUST00000159998,ENSMUST00000120239,ENSMUST00000046001,ENSMUST00000128691,ENSMUST00000167926,…	1.86518	2.40486e-06	0.000157946
carbohydrate transport(GO:0008643)	221	227	10	665	1.48	211	100999	0.21	Ptpn11,Yes1,Pea15a,Enpp1,Prkci,Irs2,Trib3,Slc2a1,Repin1,Akt1	ENSMUST00000153108,ENSMUST00000159728,ENSMUST00000009425,ENSMUST00000128540,ENSMUST00000046303,ENSMUST00000143203,ENSMUST00000108468,ENSMUST00000062862,ENSMUST00000024338,ENSMUST00000143499,ENSMUST00000155634,ENSMUST00000087485,ENSMUST00000167924,ENSMUST00000143758,ENSMUST00000120120,ENSMUST00000151160,ENSMUST00000108342,ENSMUST00000108344,ENSMUST00000108343,ENSMUST00000122386,ENSMUST00000143692,…	1.97381	2.72013e-06	0.000177151
regulation of glucose import(GO:0046324)	92	97	7	668	1.04	85	101125	0.08	Ptpn11,Pea15a,Enpp1,Prkci,Irs2,Repin1,Akt1	ENSMUST00000009425,ENSMUST00000128540,ENSMUST00000046303,ENSMUST00000108468,ENSMUST00000062862,ENSMUST00000024338,ENSMUST00000143499,ENSMUST00000087485,ENSMUST00000167924,ENSMUST00000151160,ENSMUST00000108342,ENSMUST00000108344,ENSMUST00000108343,ENSMUST00000122386,ENSMUST00000143844,ENSMUST00000131727,ENSMUST00000170833,ENSMUST00000138459,ENSMUST00000167435,ENSMUST00000080210,ENSMUST00000153346,…	2.52308	2.92271e-06	0.000187198
lipid phosphorylation(GO:0046834)	92	100	7	668	1.04	85	101125	0.08	Agk,Pip4k2b,Smg1,Bpnt1,Pi4k2a,Pik3c3,Pi4ka	ENSMUST00000087657,ENSMUST00000159725,ENSMUST00000161719,ENSMUST00000161869,ENSMUST00000161854,ENSMUST00000060441,ENSMUST00000155102,ENSMUST00000145737,ENSMUST00000128912,ENSMUST00000085018,ENSMUST00000029201,ENSMUST00000138840,ENSMUST00000163075,ENSMUST00000122059,ENSMUST00000077730,ENSMUST00000153707,ENSMUST00000005768,ENSMUST00000131224,ENSMUST00000038859,ENSMUST00000167008,ENSMUST00000177654,…	2.52308	2.92271e-06	0.000187198
carbohydrate biosynthetic process(GO:0016051)	276	283	11	664	1.63	265	100945	0.26	Chst13,Gck,St6galnac6,Epm2aip1,Enpp1,Ext2,Irs2,Ppp1r3b,Kat2a,Insr,Akt1	ENSMUST00000159728,ENSMUST00000108096,ENSMUST00000003964,ENSMUST00000089015,ENSMUST00000048781,ENSMUST00000060579,ENSMUST00000003762,ENSMUST00000040110,ENSMUST00000040167,ENSMUST00000062862,ENSMUST00000038027,ENSMUST00000155781,ENSMUST00000143521,ENSMUST00000024338,ENSMUST00000087324,ENSMUST00000087321,ENSMUST00000131885,ENSMUST00000052798,ENSMUST00000046094,ENSMUST00000068004,ENSMUST00000194361,…	1.84221	2.96894e-06	0.000188601
response to osmotic stress(GO:0006970)	93	106	7	668	1.04	86	101124	0.08	Fmo1,Slc12a6,Pdpk1,Trp53,Tsc22d3,Slc2a1,Map2k7	ENSMUST00000040250,ENSMUST00000040357,ENSMUST00000046001,ENSMUST00000001652,ENSMUST00000040853,ENSMUST00000005616,ENSMUST00000080418,ENSMUST00000080537,ENSMUST00000116259,ENSMUST00000031738,ENSMUST00000042594,ENSMUST00000029822,ENSMUST00000110721,ENSMUST00000027379,ENSMUST00000000804,ENSMUST00000163516,ENSMUST00000112586,ENSMUST00000179298,ENSMUST00000023538,ENSMUST00000019677,ENSMUST00000095078,…	2.51138	3.1426e-06	0.00019801
regulation of protein secretion(GO:0050708)	279	286	11	664	1.63	268	100942	0.26	Fgg,Fgb,Fga,Trim27,Pik3c3,Traf2,Sec24a,Ifnar1,Nlrp12,Il4ra,Rsad2	ENSMUST00000091418,ENSMUST00000089188,ENSMUST00000060187,ENSMUST00000046548,ENSMUST00000046587,ENSMUST00000017743,ENSMUST00000017799,ENSMUST00000133722,ENSMUST00000003687,ENSMUST00000048605,ENSMUST00000082121,ENSMUST00000048514,ENSMUST00000108481,ENSMUST00000075764,ENSMUST00000075759,ENSMUST00000038169,ENSMUST00000052751,ENSMUST00000167924,ENSMUST00000024118,ENSMUST00000151176,ENSMUST00000120135,…	1.83093	3.29211e-06	0.000205757
cellular pigmentation(GO:0033059)	61	62	6	669	0.89	55	101155	0.05	Rab17,Rab32,Vps33b,Ap3b1,Lyst,Ap1g1	ENSMUST00000133655,ENSMUST00000048860,ENSMUST00000155282,ENSMUST00000133932,ENSMUST00000056978,ENSMUST00000189999,ENSMUST00000029123,ENSMUST00000003117,ENSMUST00000077408,ENSMUST00000077407,ENSMUST00000138627,ENSMUST00000005954,ENSMUST00000101141,ENSMUST00000035899,ENSMUST00000005066,ENSMUST00000027528,ENSMUST00000112751,ENSMUST00000163483,ENSMUST00000054125,ENSMUST00000105229,ENSMUST00000148144,…	2.80305	3.36995e-06	0.000208937
response to carbohydrate(GO:0009743)	281	285	11	664	1.63	270	100940	0.27	Gck,Cyp7a1,Nox4,Txnip,Ctsl,Irs2,Nr1h4,Egr1,Slc29a1,Ercc1,Map2k7	ENSMUST00000159778,ENSMUST00000017604,ENSMUST00000161796,ENSMUST00000108113,ENSMUST00000108114,ENSMUST00000048781,ENSMUST00000089377,ENSMUST00000075528,ENSMUST00000165044,ENSMUST00000165084,ENSMUST00000091831,ENSMUST00000024338,ENSMUST00000093906,ENSMUST00000062931,ENSMUST00000015749,ENSMUST00000128691,ENSMUST00000108287,ENSMUST00000060837,ENSMUST00000075973,ENSMUST00000122381,ENSMUST00000098266,…	1.82347	3.52429e-06	0.000216772
response to purine-containing compound(GO:0014074)	179	180	9	666	1.33	170	101040	0.17	Sdc1,Hmgcs1,Gstm7,Nox4,Pde2a,Aqp8,P2rx4,Egr1,Mmp19	ENSMUST00000143043,ENSMUST00000075299,ENSMUST00000159592,ENSMUST00000159510,ENSMUST00000003640,ENSMUST00000089378,ENSMUST00000082141,ENSMUST00000009689,ENSMUST00000145754,ENSMUST00000165086,ENSMUST00000108402,ENSMUST00000013773,ENSMUST00000145936,ENSMUST00000060917,ENSMUST00000182208,ENSMUST00000029271,ENSMUST00000001547,ENSMUST00000122041,ENSMUST00000077689,ENSMUST00000001254,ENSMUST00000153476,…	2.08341	3.64011e-06	0.000222133
regulation of protein import into nucleus(GO:0042306)	230	235	10	665	1.48	220	100990	0.22	Nf1,Ppm1a,Mdfic,Pde2a,Smo,Kpna1,Nlrp12,Ubr5,Litaf,Tgfbr1	ENSMUST00000189359,ENSMUST00000098362,ENSMUST00000108044,ENSMUST00000089188,ENSMUST00000082367,ENSMUST00000098519,ENSMUST00000153043,ENSMUST00000003687,ENSMUST00000087983,ENSMUST00000062862,ENSMUST00000108493,ENSMUST00000120239,ENSMUST00000108298,ENSMUST00000167924,ENSMUST00000024119,ENSMUST00000151129,ENSMUST00000108300,ENSMUST00000182987,ENSMUST00000052915,ENSMUST00000122348,ENSMUST00000167723,…	1.93195	3.87678e-06	0.000234727
cellular amino acid catabolic process(GO:0009063)	136	139	8	667	1.19	128	101082	0.13	Ivd,Ggact,Agxt2,Shmt1,Afmid,Ido2,Dtd2,Acad8	ENSMUST00000017597,ENSMUST00000128460,ENSMUST00000003620,ENSMUST00000015950,ENSMUST00000013773,ENSMUST00000143567,ENSMUST00000040250,ENSMUST00000155693,ENSMUST00000046128,ENSMUST00000085192,ENSMUST00000120296,ENSMUST00000155587,ENSMUST00000001720,ENSMUST00000029259,ENSMUST00000007255,ENSMUST00000054523,ENSMUST00000153723,ENSMUST00000131040,ENSMUST00000001183,ENSMUST00000031788,ENSMUST00000082432,…	2.24831	3.98298e-06	0.000239288
positive regulation of protein transport(GO:0051222)	343	349	12	663	1.78	331	100879	0.33	Fgg,Fgb,Fga,Smo,Sec24a,Kpna1,Ifnar1,Nlrp12,Rab7l1,Il4ra,Ubr5,Tgfbr1	ENSMUST00000108056,ENSMUST00000108044,ENSMUST00000089188,ENSMUST00000060187,ENSMUST00000046587,ENSMUST00000003687,ENSMUST00000087983,ENSMUST00000048605,ENSMUST00000082121,ENSMUST00000048514,ENSMUST00000108431,ENSMUST00000062862,ENSMUST00000108481,ENSMUST00000075759,ENSMUST00000038169,ENSMUST00000087485,ENSMUST00000182884,ENSMUST00000155543,ENSMUST00000108298,ENSMUST00000167924,ENSMUST00000024118,…	1.70769	4.06177e-06	0.000242144
protein acylation(GO:0043543)	345	357	12	663	1.78	333	100877	0.33	Flcn,Atat1,Ppm1a,Taf12,Brpf3,Kat2a,Naa50,Iws1,Mapk3,Golga7,Nat8,Kat5	ENSMUST00000189378,ENSMUST00000133600,ENSMUST00000089185,ENSMUST00000003876,ENSMUST00000159619,ENSMUST00000075220,ENSMUST00000024044,ENSMUST00000017354,ENSMUST00000091504,ENSMUST00000003726,ENSMUST00000155778,ENSMUST00000182771,ENSMUST00000182793,ENSMUST00000089473,ENSMUST00000056931,ENSMUST00000085177,ENSMUST00000120239,ENSMUST00000120276,ENSMUST00000182855,ENSMUST00000085248,ENSMUST00000151125,…	1.70165	4.30857e-06	0.000254896
cellular response to transforming growth factor beta stimulus(GO:0071560)	289	302	11	664	1.63	278	100932	0.27	Flcn,Ppm1a,Nox4,Pde2a,Strap,Skil,Zyx,Pdpk1,Trp53,Tgfbr1,Tgfbr3	ENSMUST00000161779,ENSMUST00000108183,ENSMUST00000108184,ENSMUST00000089302,ENSMUST00000087883,ENSMUST00000091672,ENSMUST00000098568,ENSMUST00000003687,ENSMUST00000075477,ENSMUST00000133997,ENSMUST00000159390,ENSMUST00000040110,ENSMUST00000120028,ENSMUST00000165084,ENSMUST00000038107,ENSMUST00000091831,ENSMUST00000062804,ENSMUST00000093971,ENSMUST00000108568,ENSMUST00000120239,ENSMUST00000167965,…	1.79419	4.60244e-06	0.000270219
response to transforming growth factor beta(GO:0071559)	291	304	11	664	1.63	280	100930	0.28	Flcn,Ppm1a,Nox4,Pde2a,Strap,Skil,Zyx,Pdpk1,Trp53,Tgfbr1,Tgfbr3	ENSMUST00000161779,ENSMUST00000108183,ENSMUST00000108184,ENSMUST00000089302,ENSMUST00000087883,ENSMUST00000091672,ENSMUST00000098568,ENSMUST00000003687,ENSMUST00000075477,ENSMUST00000133997,ENSMUST00000159390,ENSMUST00000040110,ENSMUST00000120028,ENSMUST00000165084,ENSMUST00000038107,ENSMUST00000091831,ENSMUST00000062804,ENSMUST00000093971,ENSMUST00000108568,ENSMUST00000120239,ENSMUST00000167965,…	1.78701	4.91323e-06	0.00028346
regulation of carbohydrate metabolic process(GO:0006109)	236	240	10	665	1.48	226	100984	0.22	Gck,Epm2aip1,Enpp1,Ddit4,Irs2,Nr1h4,Ppp1r3b,Kat2a,Insr,Akt1	ENSMUST00000017637,ENSMUST00000017590,ENSMUST00000098367,ENSMUST00000089015,ENSMUST00000003635,ENSMUST00000151202,ENSMUST00000062862,ENSMUST00000024338,ENSMUST00000122194,ENSMUST00000131885,ENSMUST00000120239,ENSMUST00000046094,ENSMUST00000128667,ENSMUST00000128691,ENSMUST00000122412,ENSMUST00000167930,ENSMUST00000075973,ENSMUST00000108344,ENSMUST00000122381,ENSMUST00000122386,ENSMUST00000085399,…	1.90498	4.86613e-06	0.00028346
regulation of carbohydrate biosynthetic process(GO:0043255)	140	144	8	667	1.19	132	101078	0.13	Gck,Epm2aip1,Enpp1,Irs2,Ppp1r3b,Kat2a,Insr,Akt1	ENSMUST00000089015,ENSMUST00000062862,ENSMUST00000024338,ENSMUST00000131885,ENSMUST00000046094,ENSMUST00000122412,ENSMUST00000167930,ENSMUST00000075973,ENSMUST00000108344,ENSMUST00000122381,ENSMUST00000122386,ENSMUST00000085399,ENSMUST00000003152,ENSMUST00000153888,ENSMUST00000163095,ENSMUST00000066211,ENSMUST00000038431,ENSMUST00000015100,ENSMUST00000114268,ENSMUST00000003310,ENSMUST00000124115,…	2.2175	4.93769e-06	0.00028346
positive regulation of ERK1 and ERK2 cascade(GO:0070374)	187	190	9	666	1.33	178	101032	0.18	Fgg,Fgb,Fga,Ptpn11,Nox4,Glipr2,Serpinf2,Mapk3,Thpo	ENSMUST00000153166,ENSMUST00000060336,ENSMUST00000108120,ENSMUST00000082060,ENSMUST00000060655,ENSMUST00000075764,ENSMUST00000075759,ENSMUST00000093971,ENSMUST00000108568,ENSMUST00000108534,ENSMUST00000038169,ENSMUST00000077909,ENSMUST00000052751,ENSMUST00000122448,ENSMUST00000120141,ENSMUST00000120187,ENSMUST00000098266,ENSMUST00000054324,ENSMUST00000167610,ENSMUST00000042744,ENSMUST00000153856,…	2.03734	5.19477e-06	0.000296025
citrate metabolic process(GO:0006101)	6	8	3	672	0.44	3	101207	0	Stat5a,Stat5b,Aco1	ENSMUST00000110698,ENSMUST00000110697,ENSMUST00000023116	5.01466	5.70468e-06	0.00032271
lipid modification(GO:0030258)	296	305	11	664	1.63	285	100925	0.28	Agk,Pip4k2b,Smg1,Bpnt1,Pi4k2a,Hacl1,Irs2,Pik3c3,Akt1,Etfdh,Pi4ka	ENSMUST00000087657,ENSMUST00000159725,ENSMUST00000048890,ENSMUST00000048898,ENSMUST00000098367,ENSMUST00000161719,ENSMUST00000003907,ENSMUST00000161869,ENSMUST00000161854,ENSMUST00000060441,ENSMUST00000155102,ENSMUST00000003720,ENSMUST00000145701,ENSMUST00000165052,ENSMUST00000145737,ENSMUST00000128912,ENSMUST00000085018,ENSMUST00000155679,ENSMUST00000189661,ENSMUST00000145678,ENSMUST00000108344,…	1.76926	5.77168e-06	0.000324134
glucose import(GO:0046323)	103	108	7	668	1.04	96	101114	0.09	Ptpn11,Pea15a,Enpp1,Prkci,Irs2,Repin1,Akt1	ENSMUST00000009425,ENSMUST00000128540,ENSMUST00000046303,ENSMUST00000108468,ENSMUST00000062862,ENSMUST00000024338,ENSMUST00000143499,ENSMUST00000087485,ENSMUST00000167924,ENSMUST00000151160,ENSMUST00000108342,ENSMUST00000108344,ENSMUST00000108343,ENSMUST00000122386,ENSMUST00000143844,ENSMUST00000131727,ENSMUST00000170833,ENSMUST00000138459,ENSMUST00000167435,ENSMUST00000080210,ENSMUST00000153346,…	2.40128	6.20789e-06	0.000346124
regulation of extrinsic apoptotic signaling pathway(GO:2001236)	300	310	11	664	1.63	289	100921	0.29	Fgg,Fgb,Fga,Nf1,Acsl5,Pea15a,Ltbr,Skil,Traf2,Ppp2r1a,Tgfbr1	ENSMUST00000089188,ENSMUST00000098519,ENSMUST00000108173,ENSMUST00000161812,ENSMUST00000159530,ENSMUST00000075588,ENSMUST00000098568,ENSMUST00000159490,ENSMUST00000046383,ENSMUST00000155094,ENSMUST00000151289,ENSMUST00000062862,ENSMUST00000093975,ENSMUST00000038223,ENSMUST00000194279,ENSMUST00000182755,ENSMUST00000056977,ENSMUST00000077935,ENSMUST00000077925,ENSMUST00000046094,ENSMUST00000019997,…	1.75528	6.54988e-06	0.000362583
glial cell apoptotic process(GO:0034349)	19	20	4	671	0.59	15	101195	0.01	Prkci,Trp53,Casp9,Traf2	ENSMUST00000073080,ENSMUST00000161401,ENSMUST00000033828,ENSMUST00000021527,ENSMUST00000093517,ENSMUST00000112211,ENSMUST00000112210,ENSMUST00000112208,ENSMUST00000004560,ENSMUST00000000193,ENSMUST00000164624,ENSMUST00000059595,ENSMUST00000022701,ENSMUST00000022521,ENSMUST00000024708	3.69428	6.83838e-06	0.000375869
negative regulation of transforming growth factor beta receptor signaling pathway(GO:0030512)	69	76	6	669	0.89	63	101147	0.06	Ppm1a,Strap,Skil,Pdpk1,Trp53,Tgfbr3	ENSMUST00000003687,ENSMUST00000040110,ENSMUST00000120239,ENSMUST00000167965,ENSMUST00000087629,ENSMUST00000001536,ENSMUST00000036248,ENSMUST00000003404,ENSMUST00000101551,ENSMUST00000161368,ENSMUST00000005798,ENSMUST00000116613,ENSMUST00000038770,ENSMUST00000114233,ENSMUST00000110378,ENSMUST00000119944,ENSMUST00000177948,ENSMUST00000177694,ENSMUST00000056006,ENSMUST00000021820,ENSMUST00000175965,…	2.66717	6.95646e-06	0.000379666
leukocyte apoptotic process(GO:0071887)	147	164	8	667	1.19	139	101071	0.14	Pnp,Stat5a,Cxcl12,Irs2,Trp53,Tsc22d3,Bcl2l11,Akt1	ENSMUST00000075351,ENSMUST00000098485,ENSMUST00000108175,ENSMUST00000108176,ENSMUST00000089024,ENSMUST00000161976,ENSMUST00000060501,ENSMUST00000151287,ENSMUST00000046177,ENSMUST00000038169,ENSMUST00000120239,ENSMUST00000017841,ENSMUST00000019987,ENSMUST00000143650,ENSMUST00000167731,ENSMUST00000143961,ENSMUST00000054324,ENSMUST00000101801,ENSMUST00000165549,ENSMUST00000167610,ENSMUST00000029275,…	2.16576	7.07534e-06	0.000383454
positive regulation of immune effector process(GO:0002699)	248	275	10	665	1.48	238	100972	0.24	Foxp1,Pnp,Stat5a,Stat5b,Ap1g1,Pdpk1,Traf2,Il4ra,Rsad2,Malt1	ENSMUST00000082367,ENSMUST00000017799,ENSMUST00000098461,ENSMUST00000046506,ENSMUST00000048572,ENSMUST00000075447,ENSMUST00000077960,ENSMUST00000075812,ENSMUST00000108430,ENSMUST00000038080,ENSMUST00000189753,ENSMUST00000093925,ENSMUST00000046186,ENSMUST00000182755,ENSMUST00000046131,ENSMUST00000091707,ENSMUST00000091706,ENSMUST00000038169,ENSMUST00000120279,ENSMUST00000167924,ENSMUST00000120135,…	1.85313	7.5164e-06	0.000404396
regulation of interleukin-2 production(GO:0032663)	70	75	6	669	0.89	64	101146	0.06	Stat5a,Stat5b,Trim27,Traf2,Kat5,Malt1	ENSMUST00000098458,ENSMUST00000082121,ENSMUST00000075759,ENSMUST00000019997,ENSMUST00000159866,ENSMUST00000054324,ENSMUST00000015540,ENSMUST00000122041,ENSMUST00000165365,ENSMUST00000054791,ENSMUST00000165984,ENSMUST00000116409,ENSMUST00000124089,ENSMUST00000168093,ENSMUST00000110307,ENSMUST00000033427,ENSMUST00000029717,ENSMUST00000021784,ENSMUST00000027165,ENSMUST00000171719,ENSMUST00000063869,…	2.65141	7.56611e-06	0.000404396
positive regulation of organelle organization(GO:0010638)	429	433	13	662	1.93	416	100794	0.41	Wdr61,Ppif,Nox4,Trim27,Dhx36,Trp53,March5,Insr,Bcl2l11,Serpinf2,Sh3glb1,Mapk3,S100a10	ENSMUST00000161731,ENSMUST00000108056,ENSMUST00000048731,ENSMUST00000075641,ENSMUST00000155195,ENSMUST00000017332,ENSMUST00000089378,ENSMUST00000046383,ENSMUST00000143275,ENSMUST00000133925,ENSMUST00000075477,ENSMUST00000038080,ENSMUST00000062862,ENSMUST00000155712,ENSMUST00000122210,ENSMUST00000189688,ENSMUST00000038154,ENSMUST00000120239,ENSMUST00000159976,ENSMUST00000120289,ENSMUST00000087485,…	1.55983	7.68429e-06	0.000407899
early endosome to late endosome transport(GO:0045022)	41	41	5	670	0.74	36	101174	0.04	Hook1,Vps4b,Lyst,Pik3c3,Mapk3	ENSMUST00000040021,ENSMUST00000143517,ENSMUST00000120213,ENSMUST00000017975,ENSMUST00000122327,ENSMUST00000040844,ENSMUST00000029047,ENSMUST00000101454,ENSMUST00000114299,ENSMUST00000033699,ENSMUST00000080880,ENSMUST00000005066,ENSMUST00000019939,ENSMUST00000023462,ENSMUST00000095048,ENSMUST00000179474,ENSMUST00000156473,ENSMUST00000041804,ENSMUST00000109609,ENSMUST00000130007,ENSMUST00000069107,…	3.04324	7.73721e-06	0.000407914
response to molecule of bacterial origin(GO:0002237)	432	438	13	662	1.93	419	100791	0.41	Otud5,Fmo1,Stat5b,Sftpa1,Srr,Ly96,Comt,Nr1h4,Casp9,Sash1,Mapk3,Litaf,Malt1	ENSMUST00000087737,ENSMUST00000128436,ENSMUST00000159688,ENSMUST00000082367,ENSMUST00000017799,ENSMUST00000089022,ENSMUST00000089023,ENSMUST00000048655,ENSMUST00000155035,ENSMUST00000075433,ENSMUST00000108408,ENSMUST00000108407,ENSMUST00000038080,ENSMUST00000075759,ENSMUST00000046186,ENSMUST00000038169,ENSMUST00000009099,ENSMUST00000182899,ENSMUST00000159969,ENSMUST00000046091,ENSMUST00000019997,…	1.55262	8.27394e-06	0.000427487
regulation of glucose metabolic process(GO:0010906)	198	202	9	666	1.33	189	101021	0.19	Gck,Epm2aip1,Enpp1,Ddit4,Irs2,Ppp1r3b,Kat2a,Insr,Akt1	ENSMUST00000017637,ENSMUST00000017590,ENSMUST00000098367,ENSMUST00000003635,ENSMUST00000151202,ENSMUST00000062862,ENSMUST00000024338,ENSMUST00000122194,ENSMUST00000131885,ENSMUST00000120239,ENSMUST00000046094,ENSMUST00000128691,ENSMUST00000122412,ENSMUST00000075973,ENSMUST00000108344,ENSMUST00000122381,ENSMUST00000122386,ENSMUST00000003152,ENSMUST00000153888,ENSMUST00000163095,ENSMUST00000167574,…	1.97727	8.23882e-06	0.000427487
establishment of protein localization to plasma membrane(GO:0090002)	150	151	8	667	1.19	142	101068	0.14	Prkci,Pdpk1,Flot1,Ehd3,Tspan14,Akt1,Golga7,S100a10	ENSMUST00000060226,ENSMUST00000082024,ENSMUST00000155020,ENSMUST00000155003,ENSMUST00000075477,ENSMUST00000182662,ENSMUST00000182610,ENSMUST00000182779,ENSMUST00000182764,ENSMUST00000182704,ENSMUST00000182711,ENSMUST00000182726,ENSMUST00000015791,ENSMUST00000182884,ENSMUST00000052837,ENSMUST00000182959,ENSMUST00000182994,ENSMUST00000098230,ENSMUST00000182226,ENSMUST00000182155,ENSMUST00000040706,…	2.14437	8.2058e-06	0.000427487
coenzyme biosynthetic process(GO:0009108)	151	158	8	667	1.19	143	101067	0.14	Acss2,Coq4,Afmid,Pdss2,Qprt,Naprt1,Mthfd1,Pcbd1	ENSMUST00000098367,ENSMUST00000003907,ENSMUST00000159572,ENSMUST00000143366,ENSMUST00000133811,ENSMUST00000015950,ENSMUST00000165022,ENSMUST00000040167,ENSMUST00000143521,ENSMUST00000040250,ENSMUST00000098090,ENSMUST00000165111,ENSMUST00000068006,ENSMUST00000167926,ENSMUST00000040421,ENSMUST00000155490,ENSMUST00000015680,ENSMUST00000007131,ENSMUST00000029147,ENSMUST00000089959,ENSMUST00000122026,…	2.13735	8.61494e-06	0.000442157
muscle cell proliferation(GO:0033002)	200	223	9	666	1.33	191	101019	0.19	Foxp1,S1pr1,Stat5b,Cxadr,Comt,Skp2,Tgm2,Serpinf2,Tgfbr3	ENSMUST00000153166,ENSMUST00000087723,ENSMUST00000062862,ENSMUST00000155642,ENSMUST00000046091,ENSMUST00000019997,ENSMUST00000015723,ENSMUST00000155564,ENSMUST00000122448,ENSMUST00000120141,ENSMUST00000120187,ENSMUST00000017975,ENSMUST00000052946,ENSMUST00000040647,ENSMUST00000007130,ENSMUST00000066091,ENSMUST00000066081,ENSMUST00000167764,ENSMUST00000138760,ENSMUST00000165526,ENSMUST00000122054,…	1.96673	8.93081e-06	0.00044944
negative regulation of protein phosphorylation(GO:0001933)	435	440	13	662	1.93	422	100788	0.42	Prkar2a,Nf1,Cblc,Trim27,Strap,Enpp1,Sh3bp5,Ddit4,Pdpk1,Ube2b,Trib3,Nlrp12,Akt1	ENSMUST00000060253,ENSMUST00000143177,ENSMUST00000108089,ENSMUST00000098374,ENSMUST00000108101,ENSMUST00000108107,ENSMUST00000108109,ENSMUST00000089015,ENSMUST00000075641,ENSMUST00000048655,ENSMUST00000040043,ENSMUST00000060501,ENSMUST00000075477,ENSMUST00000128302,ENSMUST00000089257,ENSMUST00000060642,ENSMUST00000165096,ENSMUST00000038099,ENSMUST00000075759,ENSMUST00000182755,ENSMUST00000108543,…	1.54545	8.9031e-06	0.00044944
regulation of stress-activated MAPK cascade(GO:0032872)	310	329	11	664	1.63	299	100911	0.3	Fgd4,Ltbr,Rap2a,Cdc42se1,Traf2,Sash1,Serpinf2,Mapk3,Akt1,Nbr1,Map2k7	ENSMUST00000189359,ENSMUST00000143177,ENSMUST00000161779,ENSMUST00000108166,ENSMUST00000089058,ENSMUST00000108183,ENSMUST00000108184,ENSMUST00000116133,ENSMUST00000153076,ENSMUST00000017435,ENSMUST00000091672,ENSMUST00000003612,ENSMUST00000048655,ENSMUST00000017530,ENSMUST00000075477,ENSMUST00000120035,ENSMUST00000060655,ENSMUST00000143517,ENSMUST00000087399,ENSMUST00000145640,ENSMUST00000131829,…	1.72116	8.90794e-06	0.00044944
regulation of stress-activated protein kinase signaling cascade(GO:0070302)	311	330	11	664	1.63	300	100910	0.3	Fgd4,Ltbr,Rap2a,Cdc42se1,Traf2,Sash1,Serpinf2,Mapk3,Akt1,Nbr1,Map2k7	ENSMUST00000189359,ENSMUST00000143177,ENSMUST00000161779,ENSMUST00000108166,ENSMUST00000089058,ENSMUST00000108183,ENSMUST00000108184,ENSMUST00000116133,ENSMUST00000153076,ENSMUST00000017435,ENSMUST00000091672,ENSMUST00000003612,ENSMUST00000048655,ENSMUST00000017530,ENSMUST00000075477,ENSMUST00000120035,ENSMUST00000060655,ENSMUST00000143517,ENSMUST00000087399,ENSMUST00000145640,ENSMUST00000131829,…	1.71781	9.18003e-06	0.000459002
phosphatidylinositol phosphorylation(GO:0046854)	73	81	6	669	0.89	67	101143	0.07	Pip4k2b,Smg1,Bpnt1,Pi4k2a,Pik3c3,Pi4ka	ENSMUST00000087657,ENSMUST00000159725,ENSMUST00000161719,ENSMUST00000161869,ENSMUST00000161854,ENSMUST00000060441,ENSMUST00000128912,ENSMUST00000085018,ENSMUST00000029201,ENSMUST00000163075,ENSMUST00000122059,ENSMUST00000077730,ENSMUST00000153707,ENSMUST00000005768,ENSMUST00000131224,ENSMUST00000038859,ENSMUST00000167008,ENSMUST00000177654,ENSMUST00000031082,ENSMUST00000031081,ENSMUST00000072287,…	2.60557	9.6595e-06	0.000479879
autophagic vacuole assembly(GO:0000045)	43	45	5	670	0.74	38	101172	0.04	Atg2a,Atg13,Emc6,Pik3c3,Ift20	ENSMUST00000189702,ENSMUST00000015622,ENSMUST00000151120,ENSMUST00000029128,ENSMUST00000054387,ENSMUST00000040689,ENSMUST00000122063,ENSMUST00000042988,ENSMUST00000101225,ENSMUST00000027040,ENSMUST00000031490,ENSMUST00000035648,ENSMUST00000124036,ENSMUST00000027502,ENSMUST00000027512,ENSMUST00000066401,ENSMUST00000163483,ENSMUST00000023343,ENSMUST00000144047,ENSMUST00000084891,ENSMUST00000025804,…	2.98915	9.83037e-06	0.000485257
internal peptidyl-lysine acetylation(GO:0018393)	256	264	10	665	1.48	246	100964	0.24	Flcn,Atat1,Taf12,Brpf3,Kat2a,Naa50,Iws1,Mapk3,Nat8,Kat5	ENSMUST00000189378,ENSMUST00000003876,ENSMUST00000075220,ENSMUST00000017354,ENSMUST00000003726,ENSMUST00000182771,ENSMUST00000182793,ENSMUST00000056931,ENSMUST00000085177,ENSMUST00000120276,ENSMUST00000182855,ENSMUST00000085248,ENSMUST00000151125,ENSMUST00000182964,ENSMUST00000182996,ENSMUST00000182902,ENSMUST00000098266,ENSMUST00000182169,ENSMUST00000126413,ENSMUST00000029214,ENSMUST00000169860,…	1.81999	9.9077e-06	0.000485979
extrinsic apoptotic signaling pathway(GO:0097191)	440	454	13	662	1.93	427	100783	0.42	Fgg,Fgb,Fga,Nf1,Acsl5,Pea15a,Ltbr,Skil,Pdpk1,Traf2,Bcl2l11,Ppp2r1a,Tgfbr1	ENSMUST00000089188,ENSMUST00000143055,ENSMUST00000098519,ENSMUST00000098485,ENSMUST00000108173,ENSMUST00000108178,ENSMUST00000098486,ENSMUST00000161812,ENSMUST00000159530,ENSMUST00000082059,ENSMUST00000075588,ENSMUST00000098568,ENSMUST00000159490,ENSMUST00000046383,ENSMUST00000155094,ENSMUST00000151289,ENSMUST00000151203,ENSMUST00000062862,ENSMUST00000093975,ENSMUST00000038223,ENSMUST00000194279,…	1.53362	1.00457e-05	0.000489648
alpha-amino acid catabolic process(GO:1901606)	111	113	7	668	1.04	104	101106	0.1	Ivd,Agxt2,Shmt1,Afmid,Ido2,Dtd2,Acad8	ENSMUST00000017597,ENSMUST00000128460,ENSMUST00000003620,ENSMUST00000015950,ENSMUST00000013773,ENSMUST00000143567,ENSMUST00000040250,ENSMUST00000046128,ENSMUST00000085192,ENSMUST00000120296,ENSMUST00000155587,ENSMUST00000001720,ENSMUST00000029259,ENSMUST00000007255,ENSMUST00000054523,ENSMUST00000131040,ENSMUST00000001183,ENSMUST00000031788,ENSMUST00000165776,ENSMUST00000161610,ENSMUST00000031707,…	2.32116	1.01667e-05	0.000492451
regulation of vasoconstriction(GO:0019229)	76	77	6	669	0.89	70	101140	0.07	Fgg,Fgb,Fga,Bmpr2,Snta1,Akt1	ENSMUST00000075591,ENSMUST00000038101,ENSMUST00000046001,ENSMUST00000060972,ENSMUST00000003017,ENSMUST00000167574,ENSMUST00000066197,ENSMUST00000068316,ENSMUST00000029030,ENSMUST00000140908,ENSMUST00000161220,ENSMUST00000159365,ENSMUST00000068581,ENSMUST00000159068,ENSMUST00000007799,ENSMUST00000161650,ENSMUST00000007959,ENSMUST00000072600,ENSMUST00000000910,ENSMUST00000005066,ENSMUST00000163776,…	2.56174	1.21986e-05	0.000579993
internal protein amino acid acetylation(GO:0006475)	262	270	10	665	1.48	252	100958	0.25	Flcn,Atat1,Taf12,Brpf3,Kat2a,Naa50,Iws1,Mapk3,Nat8,Kat5	ENSMUST00000189378,ENSMUST00000003876,ENSMUST00000159619,ENSMUST00000075220,ENSMUST00000017354,ENSMUST00000003726,ENSMUST00000182771,ENSMUST00000182793,ENSMUST00000056931,ENSMUST00000085177,ENSMUST00000120276,ENSMUST00000182855,ENSMUST00000085248,ENSMUST00000151125,ENSMUST00000182964,ENSMUST00000182996,ENSMUST00000182902,ENSMUST00000098266,ENSMUST00000182169,ENSMUST00000126413,ENSMUST00000029214,…	1.79583	1.21074e-05	0.000579993
development of primary sexual characteristics(GO:0045137)	448	465	13	662	1.93	435	100775	0.43	Sdc1,Hmgcs1,Tbc1d20,Cbx2,Stat5a,Stat5b,Smo,Ctsl,Bcl2l11,Dhcr24,Mmp19,Ercc1,Tgfbr1	ENSMUST00000159699,ENSMUST00000046548,ENSMUST00000143043,ENSMUST00000089015,ENSMUST00000089017,ENSMUST00000024049,ENSMUST00000116133,ENSMUST00000108130,ENSMUST00000108154,ENSMUST00000087865,ENSMUST00000143365,ENSMUST00000098568,ENSMUST00000048680,ENSMUST00000046305,ENSMUST00000046383,ENSMUST00000082120,ENSMUST00000082088,ENSMUST00000038107,ENSMUST00000122259,ENSMUST00000093962,ENSMUST00000040231,…	1.51498	1.21432e-05	0.000579993
protein homooligomerization(GO:0051260)	383	389	12	663	1.78	371	100839	0.37	Tor1a,Srr,Skil,Shmt1,Tgm2,P2rx4,Traf2,Aldh1a1,Dctpp1,Ehd3,Bcl2l11,Pcbd1	ENSMUST00000159771,ENSMUST00000017590,ENSMUST00000108070,ENSMUST00000003857,ENSMUST00000108069,ENSMUST00000089184,ENSMUST00000017759,ENSMUST00000153076,ENSMUST00000133811,ENSMUST00000009617,ENSMUST00000017534,ENSMUST00000077962,ENSMUST00000087252,ENSMUST00000015987,ENSMUST00000087231,ENSMUST00000108402,ENSMUST00000085096,ENSMUST00000122255,ENSMUST00000040210,ENSMUST00000089414,ENSMUST00000122163,…	1.59321	1.22746e-05	0.000580048
regulation of cellular ketone metabolic process(GO:0010565)	209	213	9	666	1.33	200	101010	0.2	Gck,Cyp7a1,Comt,Irs2,Nr1h4,Kat2a,Trib3,Akt1,Ncor2	ENSMUST00000003818,ENSMUST00000098350,ENSMUST00000098367,ENSMUST00000108102,ENSMUST00000161818,ENSMUST00000108451,ENSMUST00000024338,ENSMUST00000143567,ENSMUST00000131885,ENSMUST00000120239,ENSMUST00000046001,ENSMUST00000128691,ENSMUST00000122412,ENSMUST00000075973,ENSMUST00000108344,ENSMUST00000122381,ENSMUST00000073049,ENSMUST00000003152,ENSMUST00000163322,ENSMUST00000153888,ENSMUST00000163095,…	1.92059	1.26938e-05	0.000596222
regulation of neuron death(GO:1901214)	451	463	13	662	1.93	438	100772	0.43	Stambp,Nf1,Mt1,Cdc34,Prkci,Ddit4,Trp53,Srpk2,Egr1,Casp9,Egln2,Bcl2l11,Map2k7	ENSMUST00000161779,ENSMUST00000108089,ENSMUST00000161712,ENSMUST00000003947,ENSMUST00000143023,ENSMUST00000046506,ENSMUST00000108194,ENSMUST00000108191,ENSMUST00000087820,ENSMUST00000155145,ENSMUST00000159561,ENSMUST00000082059,ENSMUST00000009550,ENSMUST00000128264,ENSMUST00000003687,ENSMUST00000155002,ENSMUST00000060642,ENSMUST00000040162,ENSMUST00000128970,ENSMUST00000093925,ENSMUST00000046156,…	1.50808	1.30238e-05	0.000602225
regulation of cell growth(GO:0001558)	451	456	13	662	1.93	438	100772	0.43	Zc3h12d,Flcn,Enpp1,Cxcl12,Fam107a,Wisp1,Trp53,Uri1,Bmpr2,Caprin2,Akt1,Exosc9,Tgfbr1	ENSMUST00000159786,ENSMUST00000017604,ENSMUST00000189378,ENSMUST00000017637,ENSMUST00000046663,ENSMUST00000098365,ENSMUST00000128402,ENSMUST00000108102,ENSMUST00000143043,ENSMUST00000161859,ENSMUST00000187058,ENSMUST00000024047,ENSMUST00000046497,ENSMUST00000003628,ENSMUST00000082158,ENSMUST00000143228,ENSMUST00000075477,ENSMUST00000128311,ENSMUST00000087258,ENSMUST00000087252,ENSMUST00000087253,…	1.50808	1.30238e-05	0.000602225
proteasome-mediated ubiquitin-dependent protein catabolic process(GO:0043161)	323	330	11	664	1.63	312	100898	0.31	Tor1a,Fbxw9,Cdc34,N4bp1,Rhbdd1,Ube2b,Trib3,Rnf187,Akt1,Pcbp2,Kat5	ENSMUST00000161740,ENSMUST00000089162,ENSMUST00000133795,ENSMUST00000003911,ENSMUST00000091374,ENSMUST00000017759,ENSMUST00000108173,ENSMUST00000108156,ENSMUST00000098651,ENSMUST00000060642,ENSMUST00000165015,ENSMUST00000085044,ENSMUST00000013766,ENSMUST00000093975,ENSMUST00000108568,ENSMUST00000108523,ENSMUST00000182709,ENSMUST00000056965,ENSMUST00000122141,ENSMUST00000052747,ENSMUST00000145693,…	1.67848	1.30547e-05	0.000602225
positive regulation of intrinsic apoptotic signaling pathway(GO:2001244)	77	87	6	669	0.89	71	101139	0.07	Flcn,Serinc3,Skil,Trp53,Steap3,Bcl2l11	ENSMUST00000098513,ENSMUST00000155642,ENSMUST00000056924,ENSMUST00000163192,ENSMUST00000159259,ENSMUST00000167288,ENSMUST00000159231,ENSMUST00000007799,ENSMUST00000031845,ENSMUST00000114159,ENSMUST00000033610,ENSMUST00000136312,ENSMUST00000063116,ENSMUST00000005064,ENSMUST00000181329,ENSMUST00000105644,ENSMUST00000105643,ENSMUST00000146764,ENSMUST00000019649,ENSMUST00000112465,ENSMUST00000093801,…	2.54755	1.31555e-05	0.000603287
energy derivation by oxidation of organic compounds(GO:0015980)	325	333	11	664	1.63	314	100896	0.31	Gck,Cs,Flcn,Epm2aip1,Enpp1,Irs2,Ppp1r3b,Insr,Aco1,Akt1,Tbrg4	ENSMUST00000159728,ENSMUST00000060188,ENSMUST00000159670,ENSMUST00000189268,ENSMUST00000082396,ENSMUST00000161850,ENSMUST00000003964,ENSMUST00000087876,ENSMUST00000087877,ENSMUST00000087871,ENSMUST00000062862,ENSMUST00000040280,ENSMUST00000098090,ENSMUST00000087324,ENSMUST00000087321,ENSMUST00000052761,ENSMUST00000052798,ENSMUST00000120270,ENSMUST00000046094,ENSMUST00000024179,ENSMUST00000075973,…	1.67207	1.38223e-05	0.000630133
response to light stimulus(GO:0009416)	457	472	13	662	1.93	444	100766	0.44	Hmgcs1,Nf1,Gnat1,Trp53,N4bp1,Rdh11,Rhbdd1,Ube2b,Casp9,Ift20,Akt1,Ercc1,Map2k7	ENSMUST00000189378,ENSMUST00000091358,ENSMUST00000159608,ENSMUST00000089058,ENSMUST00000087864,ENSMUST00000159598,ENSMUST00000155145,ENSMUST00000009550,ENSMUST00000075591,ENSMUST00000128264,ENSMUST00000091628,ENSMUST00000133885,ENSMUST00000040059,ENSMUST00000194091,ENSMUST00000133957,ENSMUST00000120044,ENSMUST00000194195,ENSMUST00000108476,ENSMUST00000108461,ENSMUST00000108460,ENSMUST00000038101,…	1.49442	1.49548e-05	0.000677774
interleukin-2 production(GO:0032623)	79	84	6	669	0.89	73	101137	0.07	Stat5a,Stat5b,Trim27,Traf2,Kat5,Malt1	ENSMUST00000098458,ENSMUST00000082121,ENSMUST00000075759,ENSMUST00000019997,ENSMUST00000159866,ENSMUST00000054324,ENSMUST00000015540,ENSMUST00000122041,ENSMUST00000165365,ENSMUST00000054791,ENSMUST00000165984,ENSMUST00000116409,ENSMUST00000124089,ENSMUST00000168093,ENSMUST00000110307,ENSMUST00000033427,ENSMUST00000029717,ENSMUST00000021784,ENSMUST00000027368,ENSMUST00000027165,ENSMUST00000171719,…	2.51975	1.52515e-05	0.000687204
taurine metabolic process(GO:0019530)	8	10	3	672	0.44	5	101205	0	Stat5a,Stat5b,Baat	ENSMUST00000035804,ENSMUST00000110698,ENSMUST00000110697,ENSMUST00000023805,ENSMUST00000065793	4.50382	1.58157e-05	0.000708505
regulation of viral process(GO:0050792)	119	120	7	668	1.04	112	101098	0.11	Oasl1,Vps4b,Trim27,Mdfic,Tardbp,Srpk2,Rsad2	ENSMUST00000189359,ENSMUST00000098374,ENSMUST00000108102,ENSMUST00000003911,ENSMUST00000060524,ENSMUST00000165015,ENSMUST00000068031,ENSMUST00000189999,ENSMUST00000024112,ENSMUST00000085425,ENSMUST00000054384,ENSMUST00000165537,ENSMUST00000029203,ENSMUST00000005862,ENSMUST00000029049,ENSMUST00000068387,ENSMUST00000001326,ENSMUST00000131184,ENSMUST00000031850,ENSMUST00000042399,ENSMUST00000005711,…	2.24697	1.6021e-05	0.00071358
regulation of extrinsic apoptotic signaling pathway via death domain receptors(GO:1902041)	80	88	6	669	0.89	74	101136	0.07	Fgg,Fgb,Fga,Nf1,Pea15a,Skil	ENSMUST00000108173,ENSMUST00000075588,ENSMUST00000098568,ENSMUST00000155094,ENSMUST00000093975,ENSMUST00000038223,ENSMUST00000077935,ENSMUST00000019997,ENSMUST00000138841,ENSMUST00000077453,ENSMUST00000165201,ENSMUST00000082429,ENSMUST00000005548,ENSMUST00000131273,ENSMUST00000031434,ENSMUST00000103218,ENSMUST00000171066,ENSMUST00000185183,ENSMUST00000035742,ENSMUST00000029948,ENSMUST00000142734,…	2.50613	1.63961e-05	0.000726112
positive regulation of cell migration(GO:0030335)	395	397	12	663	1.78	383	100827	0.38	S1pr1,Bcar1,Mien1,Nox4,Cxcl12,Irs2,Bmpr2,Mia3,Insr,Sash1,Glipr2,Akt1	ENSMUST00000153114,ENSMUST00000108056,ENSMUST00000060174,ENSMUST00000003912,ENSMUST00000009425,ENSMUST00000013220,ENSMUST00000108120,ENSMUST00000089311,ENSMUST00000017488,ENSMUST00000046259,ENSMUST00000108431,ENSMUST00000038080,ENSMUST00000062862,ENSMUST00000052631,ENSMUST00000077847,ENSMUST00000108594,ENSMUST00000017881,ENSMUST00000120243,ENSMUST00000068071,ENSMUST00000189999,ENSMUST00000024119,…	1.56126	1.66377e-05	0.000732624
peptidyl-lysine acetylation(GO:0018394)	273	281	10	665	1.48	263	100947	0.26	Flcn,Atat1,Taf12,Brpf3,Kat2a,Naa50,Iws1,Mapk3,Nat8,Kat5	ENSMUST00000189378,ENSMUST00000133600,ENSMUST00000003876,ENSMUST00000075220,ENSMUST00000017354,ENSMUST00000003726,ENSMUST00000182771,ENSMUST00000182793,ENSMUST00000056931,ENSMUST00000085177,ENSMUST00000120239,ENSMUST00000120276,ENSMUST00000182855,ENSMUST00000085248,ENSMUST00000151125,ENSMUST00000182964,ENSMUST00000182996,ENSMUST00000182902,ENSMUST00000098266,ENSMUST00000182169,ENSMUST00000126413,…	1.75299	1.72445e-05	0.000755057
regulation of neuron apoptotic process(GO:0043523)	397	409	12	663	1.78	385	100825	0.38	Stambp,Nf1,Mt1,Cdc34,Prkci,Trp53,Srpk2,Egr1,Casp9,Egln2,Bcl2l11,Map2k7	ENSMUST00000161779,ENSMUST00000108089,ENSMUST00000161712,ENSMUST00000003947,ENSMUST00000143023,ENSMUST00000046506,ENSMUST00000108194,ENSMUST00000108191,ENSMUST00000087820,ENSMUST00000155145,ENSMUST00000159561,ENSMUST00000082059,ENSMUST00000128264,ENSMUST00000003687,ENSMUST00000155002,ENSMUST00000040162,ENSMUST00000128970,ENSMUST00000046156,ENSMUST00000040231,ENSMUST00000093906,ENSMUST00000098036,…	1.55603	1.74831e-05	0.000761203
regulation of inflammatory response(GO:0050727)	335	340	11	664	1.63	324	100886	0.32	Tbc1d23,Pik3ap1,Nt5e,Stat5a,Stat5b,Mvk,Zyx,Tgm2,Nlrp12,Masp1,Psma1	ENSMUST00000060253,ENSMUST00000161747,ENSMUST00000159688,ENSMUST00000143055,ENSMUST00000098458,ENSMUST00000046506,ENSMUST00000089015,ENSMUST00000003635,ENSMUST00000048655,ENSMUST00000155035,ENSMUST00000075451,ENSMUST00000003726,ENSMUST00000165020,ENSMUST00000108430,ENSMUST00000108408,ENSMUST00000108407,ENSMUST00000024338,ENSMUST00000194296,ENSMUST00000089449,ENSMUST00000038191,ENSMUST00000009099,…	1.64062	1.82767e-05	0.00079033
glycerolipid biosynthetic process(GO:0045017)	275	283	10	665	1.48	265	100945	0.26	Pyurf,Pi4k2a,Cnep1r1,Pik3c3,Etnk1,Agpat2,Sh3glb1,Pign,Pigh,Pld1	ENSMUST00000087657,ENSMUST00000108080,ENSMUST00000098566,ENSMUST00000133813,ENSMUST00000046290,ENSMUST00000165052,ENSMUST00000145745,ENSMUST00000128897,ENSMUST00000108593,ENSMUST00000089461,ENSMUST00000015712,ENSMUST00000108242,ENSMUST00000108243,ENSMUST00000128694,ENSMUST00000120119,ENSMUST00000159899,ENSMUST00000073054,ENSMUST00000052174,ENSMUST00000029201,ENSMUST00000054487,ENSMUST00000153888,…	1.7454	1.8356e-05	0.00079033
cellular response to radiation(GO:0071478)	168	175	8	667	1.19	160	101050	0.16	Gnat1,Nox4,Trp53,N4bp1,Rdh11,Rhbdd1,Egr1,Casp9	ENSMUST00000017604,ENSMUST00000009550,ENSMUST00000040059,ENSMUST00000038128,ENSMUST00000194150,ENSMUST00000194134,ENSMUST00000091853,ENSMUST00000040248,ENSMUST00000040231,ENSMUST00000155693,ENSMUST00000155642,ENSMUST00000120239,ENSMUST00000155573,ENSMUST00000024179,ENSMUST00000085222,ENSMUST00000108298,ENSMUST00000024123,ENSMUST00000108300,ENSMUST00000128835,ENSMUST00000052965,ENSMUST00000128172,…	2.02485	1.86935e-05	0.000799859
response to metal ion(GO:0010038)	336	336	11	664	1.63	325	100885	0.32	Fgg,Fgb,Fga,Sdc1,Ppif,Homer1,Mt1,Txnip,Casp9,Aco1,Abat	ENSMUST00000155347,ENSMUST00000189355,ENSMUST00000003912,ENSMUST00000159631,ENSMUST00000098580,ENSMUST00000003640,ENSMUST00000060642,ENSMUST00000015950,ENSMUST00000108411,ENSMUST00000189732,ENSMUST00000087366,ENSMUST00000040280,ENSMUST00000093962,ENSMUST00000075764,ENSMUST00000024179,ENSMUST00000108298,ENSMUST00000040416,ENSMUST00000089620,ENSMUST00000108300,ENSMUST00000060917,ENSMUST00000098242,…	1.63752	1.87838e-05	0.000799859
intrinsic apoptotic signaling pathway(GO:0097193)	468	488	13	662	1.93	455	100755	0.45	Ppif,Flcn,Pnp,Serinc3,Skil,Cxcl12,Ddit4,Trp53,Uri1,Steap3,Casp9,Trib3,Bcl2l11	ENSMUST00000161779,ENSMUST00000161778,ENSMUST00000153020,ENSMUST00000143055,ENSMUST00000098519,ENSMUST00000098513,ENSMUST00000098485,ENSMUST00000098486,ENSMUST00000155114,ENSMUST00000159557,ENSMUST00000159531,ENSMUST00000161976,ENSMUST00000048642,ENSMUST00000003635,ENSMUST00000075528,ENSMUST00000038128,ENSMUST00000143541,ENSMUST00000052631,ENSMUST00000040231,ENSMUST00000151332,ENSMUST00000155642,…	1.46983	1.91553e-05	0.000811223
response to lipopolysaccharide(GO:0032496)	403	409	12	663	1.78	391	100819	0.39	Otud5,Fmo1,Stat5b,Sftpa1,Srr,Ly96,Comt,Nr1h4,Casp9,Sash1,Mapk3,Litaf	ENSMUST00000087737,ENSMUST00000128436,ENSMUST00000082367,ENSMUST00000017799,ENSMUST00000089022,ENSMUST00000089023,ENSMUST00000048655,ENSMUST00000155035,ENSMUST00000075433,ENSMUST00000108408,ENSMUST00000108407,ENSMUST00000038080,ENSMUST00000075759,ENSMUST00000046186,ENSMUST00000038169,ENSMUST00000009099,ENSMUST00000182899,ENSMUST00000046091,ENSMUST00000019997,ENSMUST00000155554,ENSMUST00000167924,…	1.54051	2.02484e-05	0.000848242
positive regulation of cell motility(GO:2000147)	403	405	12	663	1.78	391	100819	0.39	S1pr1,Bcar1,Mien1,Nox4,Cxcl12,Irs2,Bmpr2,Mia3,Insr,Sash1,Glipr2,Akt1	ENSMUST00000153114,ENSMUST00000108056,ENSMUST00000060174,ENSMUST00000003912,ENSMUST00000009425,ENSMUST00000013220,ENSMUST00000108120,ENSMUST00000089311,ENSMUST00000017488,ENSMUST00000046259,ENSMUST00000108431,ENSMUST00000038080,ENSMUST00000062862,ENSMUST00000052631,ENSMUST00000143517,ENSMUST00000077847,ENSMUST00000108594,ENSMUST00000017881,ENSMUST00000120243,ENSMUST00000068071,ENSMUST00000189999,…	1.54051	2.02484e-05	0.000848242
organic hydroxy compound biosynthetic process(GO:1901617)	279	285	10	665	1.48	269	100941	0.27	Hmgcs1,Dhcr7,Ebp,Pmvk,Mvk,0610007P14Rik,Sc4mol,Fdft1,Nsdhl,Dhcr24	ENSMUST00000003818,ENSMUST00000187196,ENSMUST00000098350,ENSMUST00000098324,ENSMUST00000089188,ENSMUST00000133655,ENSMUST00000155282,ENSMUST00000089015,ENSMUST00000128587,ENSMUST00000161818,ENSMUST00000048678,ENSMUST00000133932,ENSMUST00000089257,ENSMUST00000046290,ENSMUST00000040104,ENSMUST00000151289,ENSMUST00000046233,ENSMUST00000052631,ENSMUST00000052725,ENSMUST00000167998,ENSMUST00000128694,…	1.73038	2.07648e-05	0.0008652
positive regulation of hormone secretion(GO:0046887)	124	127	7	668	1.04	117	101093	0.12	Fgg,Fgb,Fga,Gck,Ptpn11,Tardbp,Irs2	ENSMUST00000017590,ENSMUST00000046506,ENSMUST00000048781,ENSMUST00000108140,ENSMUST00000024338,ENSMUST00000087366,ENSMUST00000075764,ENSMUST00000089618,ENSMUST00000098266,ENSMUST00000029172,ENSMUST00000066211,ENSMUST00000153739,ENSMUST00000029030,ENSMUST00000009791,ENSMUST00000036060,ENSMUST00000068581,ENSMUST00000159027,ENSMUST00000042706,ENSMUST00000038765,ENSMUST00000044125,ENSMUST00000031445,…	2.20324	2.09243e-05	0.000867183
glucose metabolic process(GO:0006006)	405	415	12	663	1.78	393	100817	0.39	Gck,Epm2aip1,Enpp1,Ddit4,Irs2,Ppp1r3b,Kat2a,Oma1,Insr,H6pd,Akt1,Pgk1	ENSMUST00000143179,ENSMUST00000017637,ENSMUST00000017590,ENSMUST00000098367,ENSMUST00000048781,ENSMUST00000003635,ENSMUST00000133839,ENSMUST00000017534,ENSMUST00000143236,ENSMUST00000165052,ENSMUST00000182634,ENSMUST00000089534,ENSMUST00000151202,ENSMUST00000062862,ENSMUST00000038027,ENSMUST00000143521,ENSMUST00000024338,ENSMUST00000087324,ENSMUST00000108548,ENSMUST00000122194,ENSMUST00000131885,…	1.53538	2.12511e-05	0.000876043
male sex differentiation(GO:0046661)	280	297	10	665	1.48	270	100940	0.27	Sdc1,Hmgcs1,Tbc1d20,Stat5a,Stat5b,Ctsl,Bcl2l11,Dhcr24,Ercc1,Tgfbr1	ENSMUST00000159699,ENSMUST00000046548,ENSMUST00000143043,ENSMUST00000089015,ENSMUST00000089017,ENSMUST00000087865,ENSMUST00000143365,ENSMUST00000048680,ENSMUST00000046305,ENSMUST00000046383,ENSMUST00000082120,ENSMUST00000082088,ENSMUST00000038107,ENSMUST00000122259,ENSMUST00000093962,ENSMUST00000098098,ENSMUST00000155510,ENSMUST00000189999,ENSMUST00000052837,ENSMUST00000151119,ENSMUST00000048935,…	1.72666	2.14077e-05	0.000877829
obsolete positive regulation of GTP catabolic process(GO:0033126)	9	9	3	672	0.44	6	101204	0.01	Tbc1d30,Tbc1d20,Tbc1d7	ENSMUST00000042503,ENSMUST00000177053,ENSMUST00000112642,ENSMUST00000084207,ENSMUST00000037649,ENSMUST00000057631	4.32149	2.36063e-05	0.000923984
pyridine nucleotide metabolic process(GO:0019362)	85	89	6	669	0.89	79	101131	0.08	Gck,Fmo1,Afmid,Qprt,Naprt1,H6pd	ENSMUST00000048781,ENSMUST00000159572,ENSMUST00000143366,ENSMUST00000143521,ENSMUST00000040250,ENSMUST00000143441,ENSMUST00000066134,ENSMUST00000042392,ENSMUST00000031788,ENSMUST00000035929,ENSMUST00000177955,ENSMUST00000033415,ENSMUST00000029987,ENSMUST00000119921,ENSMUST00000005069,ENSMUST00000112937,ENSMUST00000112938,ENSMUST00000112935,ENSMUST00000126896,ENSMUST00000105693,ENSMUST00000033901,…	2.4407	2.32048e-05	0.000923984
response to granulocyte macrophage colony-stimulating factor(GO:0097012)	9	16	3	672	0.44	6	101204	0.01	Stat5a,Pde2a,Akt1	ENSMUST00000023462,ENSMUST00000023132,ENSMUST00000069107,ENSMUST00000030191,ENSMUST00000129477,ENSMUST00000115731	4.32149	2.36063e-05	0.000923984
cellular response to granulocyte macrophage colony-stimulating factor stimulus(GO:0097011)	9	16	3	672	0.44	6	101204	0.01	Stat5a,Pde2a,Akt1	ENSMUST00000023462,ENSMUST00000023132,ENSMUST00000069107,ENSMUST00000030191,ENSMUST00000129477,ENSMUST00000115731	4.32149	2.36063e-05	0.000923984
regulation of cellular carbohydrate metabolic process(GO:0010675)	225	229	9	666	1.33	216	100994	0.21	Gck,Epm2aip1,Enpp1,Ddit4,Irs2,Ppp1r3b,Kat2a,Insr,Akt1	ENSMUST00000017637,ENSMUST00000017590,ENSMUST00000098367,ENSMUST00000089015,ENSMUST00000003635,ENSMUST00000151202,ENSMUST00000062862,ENSMUST00000024338,ENSMUST00000122194,ENSMUST00000131885,ENSMUST00000120239,ENSMUST00000046094,ENSMUST00000128667,ENSMUST00000128691,ENSMUST00000122412,ENSMUST00000075973,ENSMUST00000108344,ENSMUST00000122381,ENSMUST00000122386,ENSMUST00000073049,ENSMUST00000003152,…	1.84347	2.27437e-05	0.000923984
positive regulation of mitochondrion organization(GO:0010822)	51	52	5	670	0.74	46	101164	0.05	Ppif,Trp53,March5,Bcl2l11,Sh3glb1	ENSMUST00000017332,ENSMUST00000046383,ENSMUST00000038154,ENSMUST00000040519,ENSMUST00000073025,ENSMUST00000163220,ENSMUST00000066211,ENSMUST00000054836,ENSMUST00000191124,ENSMUST00000110859,ENSMUST00000023507,ENSMUST00000173760,ENSMUST00000136781,ENSMUST00000033056,ENSMUST00000033093,ENSMUST00000019198,ENSMUST00000044058,ENSMUST00000025045,ENSMUST00000025910,ENSMUST00000090219,ENSMUST00000023048,…	2.79802	2.2964e-05	0.000923984
positive regulation of T cell cytokine production(GO:0002726)	9	9	3	672	0.44	6	101204	0.01	Traf2,Rsad2,Malt1	ENSMUST00000033427,ENSMUST00000027860,ENSMUST00000004949,ENSMUST00000037607,ENSMUST00000028024,ENSMUST00000030922	4.32149	2.36063e-05	0.000923984
positive regulation of heterotypic cell-cell adhesion(GO:0034116)	9	9	3	672	0.44	6	101204	0.01	Fgg,Fgb,Fga	ENSMUST00000009143,ENSMUST00000005218,ENSMUST00000019068,ENSMUST00000025263,ENSMUST00000069958,ENSMUST00000028881	4.32149	2.36063e-05	0.000923984
nicotinamide nucleotide metabolic process(GO:0046496)	85	89	6	669	0.89	79	101131	0.08	Gck,Fmo1,Afmid,Qprt,Naprt1,H6pd	ENSMUST00000048781,ENSMUST00000159572,ENSMUST00000143366,ENSMUST00000143521,ENSMUST00000040250,ENSMUST00000143441,ENSMUST00000066134,ENSMUST00000042392,ENSMUST00000031788,ENSMUST00000035929,ENSMUST00000177955,ENSMUST00000033415,ENSMUST00000029987,ENSMUST00000119921,ENSMUST00000005069,ENSMUST00000112937,ENSMUST00000112938,ENSMUST00000112935,ENSMUST00000126896,ENSMUST00000105693,ENSMUST00000033901,…	2.4407	2.32048e-05	0.000923984
glycerophospholipid biosynthetic process(GO:0046474)	229	235	9	666	1.33	220	100990	0.22	Pyurf,Pi4k2a,Pik3c3,Etnk1,Agpat2,Sh3glb1,Pign,Pigh,Pld1	ENSMUST00000087657,ENSMUST00000108080,ENSMUST00000098566,ENSMUST00000133813,ENSMUST00000046290,ENSMUST00000165052,ENSMUST00000145745,ENSMUST00000128897,ENSMUST00000089461,ENSMUST00000108242,ENSMUST00000108243,ENSMUST00000128694,ENSMUST00000120119,ENSMUST00000159899,ENSMUST00000073054,ENSMUST00000052174,ENSMUST00000029201,ENSMUST00000054487,ENSMUST00000165234,ENSMUST00000138514,ENSMUST00000155966,…	1.82508	2.61132e-05	0.00101697
regulation of transforming growth factor beta receptor signaling pathway(GO:0017015)	129	138	7	668	1.04	122	101088	0.12	Flcn,Ppm1a,Strap,Skil,Pdpk1,Trp53,Tgfbr3	ENSMUST00000161779,ENSMUST00000003687,ENSMUST00000075477,ENSMUST00000159390,ENSMUST00000040110,ENSMUST00000038107,ENSMUST00000093971,ENSMUST00000120239,ENSMUST00000167965,ENSMUST00000167912,ENSMUST00000087629,ENSMUST00000167841,ENSMUST00000003152,ENSMUST00000042744,ENSMUST00000001548,ENSMUST00000001536,ENSMUST00000036248,ENSMUST00000003404,ENSMUST00000009705,ENSMUST00000101551,ENSMUST00000161368,…	2.16135	2.70033e-05	0.00104638
protein acetylation(GO:0006473)	288	299	10	665	1.48	278	100932	0.27	Flcn,Atat1,Taf12,Brpf3,Kat2a,Naa50,Iws1,Mapk3,Nat8,Kat5	ENSMUST00000189378,ENSMUST00000133600,ENSMUST00000003876,ENSMUST00000159619,ENSMUST00000075220,ENSMUST00000017354,ENSMUST00000003726,ENSMUST00000182771,ENSMUST00000182793,ENSMUST00000056931,ENSMUST00000085177,ENSMUST00000120239,ENSMUST00000120276,ENSMUST00000182855,ENSMUST00000085248,ENSMUST00000151125,ENSMUST00000182964,ENSMUST00000182996,ENSMUST00000182902,ENSMUST00000098266,ENSMUST00000182169,…	1.69738	2.71949e-05	0.00104856
regulation of immune effector process(GO:0002697)	418	448	12	663	1.78	406	100804	0.4	Foxp1,Pnp,Stat5a,Stat5b,Ap1g1,Pdpk1,Traf2,Il4ra,Masp1,Pcbp2,Rsad2,Malt1	ENSMUST00000060274,ENSMUST00000009396,ENSMUST00000159688,ENSMUST00000082367,ENSMUST00000017799,ENSMUST00000098461,ENSMUST00000098458,ENSMUST00000046506,ENSMUST00000003981,ENSMUST00000082008,ENSMUST00000161989,ENSMUST00000003687,ENSMUST00000048605,ENSMUST00000048655,ENSMUST00000155035,ENSMUST00000048572,ENSMUST00000075451,ENSMUST00000075447,ENSMUST00000077960,ENSMUST00000075812,ENSMUST00000108430,…	1.50271	2.88877e-05	0.00110832
negative regulation of lipid transport(GO:0032369)	27	28	4	671	0.59	23	101187	0.02	Ptpn11,Srebf2,Irs2,Akt1	ENSMUST00000089188,ENSMUST00000108451,ENSMUST00000108344,ENSMUST00000068286,ENSMUST00000066175,ENSMUST00000114352,ENSMUST00000114360,ENSMUST00000033634,ENSMUST00000029653,ENSMUST00000112525,ENSMUST00000023364,ENSMUST00000002708,ENSMUST00000090559,ENSMUST00000039559,ENSMUST00000174064,ENSMUST00000045714,ENSMUST00000028499,ENSMUST00000067708,ENSMUST00000073488,ENSMUST00000020227,ENSMUST00000034586,…	3.26676	2.96869e-05	0.00112149
bile acid biosynthetic process(GO:0006699)	27	27	4	671	0.59	23	101187	0.02	Cyp7a1,Akr1d1,Nr1h4,Baat	ENSMUST00000120239,ENSMUST00000165309,ENSMUST00000170988,ENSMUST00000005452,ENSMUST00000059021,ENSMUST00000031535,ENSMUST00000177694,ENSMUST00000035625,ENSMUST00000175916,ENSMUST00000033979,ENSMUST00000191916,ENSMUST00000033389,ENSMUST00000146205,ENSMUST00000070877,ENSMUST00000061491,ENSMUST00000195855,ENSMUST00000176550,ENSMUST00000071280,ENSMUST00000032539,ENSMUST00000176911,ENSMUST00000164828,…	3.26676	2.96869e-05	0.00112149
negative regulation of cellular response to growth factor stimulus(GO:0090288)	131	138	7	668	1.04	124	101086	0.12	Ngfr,Ppm1a,Strap,Skil,Pdpk1,Trp53,Tgfbr3	ENSMUST00000089188,ENSMUST00000108107,ENSMUST00000108109,ENSMUST00000003687,ENSMUST00000040110,ENSMUST00000013633,ENSMUST00000120239,ENSMUST00000167965,ENSMUST00000040423,ENSMUST00000087629,ENSMUST00000038569,ENSMUST00000153888,ENSMUST00000001536,ENSMUST00000036248,ENSMUST00000029053,ENSMUST00000165835,ENSMUST00000003404,ENSMUST00000101551,ENSMUST00000161368,ENSMUST00000005798,ENSMUST00000116613,…	2.14507	2.981e-05	0.00112149
response to UV(GO:0009411)	179	188	8	667	1.19	171	101039	0.17	Trp53,N4bp1,Rhbdd1,Ube2b,Casp9,Akt1,Ercc1,Map2k7	ENSMUST00000091358,ENSMUST00000089058,ENSMUST00000087864,ENSMUST00000133885,ENSMUST00000040059,ENSMUST00000133957,ENSMUST00000108461,ENSMUST00000108460,ENSMUST00000194150,ENSMUST00000194134,ENSMUST00000062831,ENSMUST00000093962,ENSMUST00000040231,ENSMUST00000155693,ENSMUST00000155642,ENSMUST00000098080,ENSMUST00000046091,ENSMUST00000155573,ENSMUST00000024179,ENSMUST00000189999,ENSMUST00000024123,…	1.95825	2.94485e-05	0.00112149
peptidyl-lysine methylation(GO:0018022)	54	64	5	670	0.74	49	101161	0.05	Wdr61,Smyd2,Iws1,Camkmt,Suv420h1	ENSMUST00000108154,ENSMUST00000098603,ENSMUST00000046305,ENSMUST00000046227,ENSMUST00000015841,ENSMUST00000108582,ENSMUST00000108583,ENSMUST00000089622,ENSMUST00000153838,ENSMUST00000114432,ENSMUST00000005749,ENSMUST00000167220,ENSMUST00000114033,ENSMUST00000110307,ENSMUST00000044475,ENSMUST00000021784,ENSMUST00000110536,ENSMUST00000110533,ENSMUST00000110534,ENSMUST00000058639,ENSMUST00000027956,…	2.73481	3.04143e-05	0.0011278
pyridine-containing compound metabolic process(GO:0072524)	89	93	6	669	0.89	83	101127	0.08	Gck,Fmo1,Afmid,Qprt,Naprt1,H6pd	ENSMUST00000048781,ENSMUST00000159572,ENSMUST00000143366,ENSMUST00000143521,ENSMUST00000040250,ENSMUST00000143441,ENSMUST00000038006,ENSMUST00000080036,ENSMUST00000066134,ENSMUST00000042392,ENSMUST00000031788,ENSMUST00000035929,ENSMUST00000177955,ENSMUST00000033415,ENSMUST00000029987,ENSMUST00000119921,ENSMUST00000005069,ENSMUST00000112937,ENSMUST00000112938,ENSMUST00000112935,ENSMUST00000126896,…	2.39127	3.015e-05	0.0011278
positive regulation of smooth muscle cell proliferation(GO:0048661)	54	55	5	670	0.74	49	101161	0.05	S1pr1,Stat5b,Skp2,Tgm2,Serpinf2	ENSMUST00000087723,ENSMUST00000062862,ENSMUST00000046091,ENSMUST00000017975,ENSMUST00000122054,ENSMUST00000122041,ENSMUST00000138563,ENSMUST00000005548,ENSMUST00000035938,ENSMUST00000033769,ENSMUST00000173324,ENSMUST00000177608,ENSMUST00000031324,ENSMUST00000021796,ENSMUST00000000500,ENSMUST00000021523,ENSMUST00000074936,ENSMUST00000049621,ENSMUST00000056117,ENSMUST00000070968,ENSMUST00000070810,…	2.73481	3.04143e-05	0.0011278
cellular polysaccharide metabolic process(GO:0044264)	180	186	8	667	1.19	172	101038	0.17	Gck,Epm2aip1,Enpp1,Ext2,Irs2,Ppp1r3b,Insr,Akt1	ENSMUST00000159728,ENSMUST00000060188,ENSMUST00000159670,ENSMUST00000161850,ENSMUST00000003964,ENSMUST00000003762,ENSMUST00000040167,ENSMUST00000062862,ENSMUST00000087324,ENSMUST00000087321,ENSMUST00000052798,ENSMUST00000120270,ENSMUST00000046094,ENSMUST00000108344,ENSMUST00000108343,ENSMUST00000122386,ENSMUST00000040603,ENSMUST00000153888,ENSMUST00000122022,ENSMUST00000161083,ENSMUST00000167574,…	1.95241	3.0641e-05	0.0011308
response to endoplasmic reticulum stress(GO:0034976)	181	187	8	667	1.19	173	101037	0.17	Serinc3,Tardbp,Txndc5,Trp53,Herpud1,Trib3,Ppp1r15b,Bcl2l11	ENSMUST00000161778,ENSMUST00000155221,ENSMUST00000046587,ENSMUST00000159531,ENSMUST00000075528,ENSMUST00000085044,ENSMUST00000093962,ENSMUST00000038228,ENSMUST00000151332,ENSMUST00000108523,ENSMUST00000189999,ENSMUST00000009236,ENSMUST00000122330,ENSMUST00000080001,ENSMUST00000101801,ENSMUST00000143850,ENSMUST00000153820,ENSMUST00000138532,ENSMUST00000029053,ENSMUST00000038424,ENSMUST00000167466,…	1.9466	3.18737e-05	0.00116881
positive regulation of glucose metabolic process(GO:0010907)	90	94	6	669	0.89	84	101126	0.08	Gck,Epm2aip1,Irs2,Kat2a,Insr,Akt1	ENSMUST00000062862,ENSMUST00000122194,ENSMUST00000128691,ENSMUST00000122412,ENSMUST00000075973,ENSMUST00000108344,ENSMUST00000122381,ENSMUST00000122386,ENSMUST00000003152,ENSMUST00000153888,ENSMUST00000163095,ENSMUST00000167574,ENSMUST00000153519,ENSMUST00000005507,ENSMUST00000136686,ENSMUST00000110272,ENSMUST00000080606,ENSMUST00000105936,ENSMUST00000105935,ENSMUST00000000724,ENSMUST00000021662,…	2.37928	3.21234e-05	0.00116881
positive regulation of peptide hormone secretion(GO:0090277)	90	92	6	669	0.89	84	101126	0.08	Fgg,Fgb,Fga,Gck,Tardbp,Irs2	ENSMUST00000048781,ENSMUST00000108140,ENSMUST00000024338,ENSMUST00000075764,ENSMUST00000089618,ENSMUST00000098266,ENSMUST00000066211,ENSMUST00000153739,ENSMUST00000009791,ENSMUST00000036060,ENSMUST00000068581,ENSMUST00000159027,ENSMUST00000042706,ENSMUST00000044125,ENSMUST00000031445,ENSMUST00000110464,ENSMUST00000110461,ENSMUST00000103157,ENSMUST00000173595,ENSMUST00000027488,ENSMUST00000163507,…	2.37928	3.21234e-05	0.00116881
positive regulation of purine nucleotide catabolic process(GO:0033123)	10	10	3	672	0.44	7	101203	0.01	Tbc1d30,Tbc1d20,Tbc1d7	ENSMUST00000042503,ENSMUST00000177053,ENSMUST00000112642,ENSMUST00000084207,ENSMUST00000037649,ENSMUST00000057631,ENSMUST00000020640	4.16733	3.35568e-05	0.00120961
positive regulation of nucleotide catabolic process(GO:0030813)	10	10	3	672	0.44	7	101203	0.01	Tbc1d30,Tbc1d20,Tbc1d7	ENSMUST00000042503,ENSMUST00000177053,ENSMUST00000112642,ENSMUST00000084207,ENSMUST00000037649,ENSMUST00000057631,ENSMUST00000020640	4.16733	3.35568e-05	0.00120961
proteasomal protein catabolic process(GO:0010498)	359	366	11	664	1.63	348	100862	0.34	Tor1a,Fbxw9,Cdc34,N4bp1,Rhbdd1,Ube2b,Trib3,Rnf187,Akt1,Pcbp2,Kat5	ENSMUST00000161740,ENSMUST00000089162,ENSMUST00000133795,ENSMUST00000003911,ENSMUST00000091374,ENSMUST00000017759,ENSMUST00000108173,ENSMUST00000108156,ENSMUST00000098651,ENSMUST00000060642,ENSMUST00000165015,ENSMUST00000085044,ENSMUST00000013766,ENSMUST00000093975,ENSMUST00000108568,ENSMUST00000108523,ENSMUST00000182709,ENSMUST00000056965,ENSMUST00000122141,ENSMUST00000052747,ENSMUST00000145693,…	1.56892	3.43302e-05	0.00123176
regulation of Rab protein signal transduction(GO:0032483)	135	139	7	668	1.04	128	101082	0.13	Tbc1d32,Tbc1d30,Tbc1d2b,Tbc1d23,Tbc1d20,Tbc1d17,Tbc1d7	ENSMUST00000143147,ENSMUST00000082026,ENSMUST00000161991,ENSMUST00000048677,ENSMUST00000040217,ENSMUST00000056950,ENSMUST00000077909,ENSMUST00000128723,ENSMUST00000040474,ENSMUST00000066055,ENSMUST00000143984,ENSMUST00000167791,ENSMUST00000054462,ENSMUST00000155955,ENSMUST00000036113,ENSMUST00000163058,ENSMUST00000052346,ENSMUST00000126077,ENSMUST00000080437,ENSMUST00000165605,ENSMUST00000101270,…	2.11328	3.6145e-05	0.00127329
GO:0032313	135	139	7	668	1.04	128	101082	0.13	Tbc1d32,Tbc1d30,Tbc1d2b,Tbc1d23,Tbc1d20,Tbc1d17,Tbc1d7	ENSMUST00000143147,ENSMUST00000082026,ENSMUST00000161991,ENSMUST00000048677,ENSMUST00000040217,ENSMUST00000056950,ENSMUST00000077909,ENSMUST00000128723,ENSMUST00000040474,ENSMUST00000066055,ENSMUST00000143984,ENSMUST00000167791,ENSMUST00000054462,ENSMUST00000155955,ENSMUST00000036113,ENSMUST00000163058,ENSMUST00000052346,ENSMUST00000126077,ENSMUST00000080437,ENSMUST00000165605,ENSMUST00000101270,…	2.11328	3.6145e-05	0.00127329
stress-activated MAPK cascade(GO:0051403)	361	380	11	664	1.63	350	100860	0.35	Fgd4,Ltbr,Rap2a,Cdc42se1,Traf2,Sash1,Serpinf2,Mapk3,Akt1,Nbr1,Map2k7	ENSMUST00000189359,ENSMUST00000143177,ENSMUST00000161779,ENSMUST00000108166,ENSMUST00000089058,ENSMUST00000108183,ENSMUST00000108184,ENSMUST00000116133,ENSMUST00000153076,ENSMUST00000159530,ENSMUST00000017435,ENSMUST00000091672,ENSMUST00000003612,ENSMUST00000048655,ENSMUST00000017530,ENSMUST00000075477,ENSMUST00000120035,ENSMUST00000060655,ENSMUST00000143517,ENSMUST00000087399,ENSMUST00000145640,…	1.56317	3.60961e-05	0.00127329
GO:0032851	135	139	7	668	1.04	128	101082	0.13	Tbc1d32,Tbc1d30,Tbc1d2b,Tbc1d23,Tbc1d20,Tbc1d17,Tbc1d7	ENSMUST00000143147,ENSMUST00000082026,ENSMUST00000161991,ENSMUST00000048677,ENSMUST00000040217,ENSMUST00000056950,ENSMUST00000077909,ENSMUST00000128723,ENSMUST00000040474,ENSMUST00000066055,ENSMUST00000143984,ENSMUST00000167791,ENSMUST00000054462,ENSMUST00000155955,ENSMUST00000036113,ENSMUST00000163058,ENSMUST00000052346,ENSMUST00000126077,ENSMUST00000080437,ENSMUST00000165605,ENSMUST00000101270,…	2.11328	3.6145e-05	0.00127329
response to glucose(GO:0009749)	239	243	9	666	1.33	230	100980	0.23	Gck,Cyp7a1,Nox4,Txnip,Ctsl,Irs2,Nr1h4,Egr1,Slc29a1	ENSMUST00000159778,ENSMUST00000017604,ENSMUST00000161796,ENSMUST00000108113,ENSMUST00000108114,ENSMUST00000048781,ENSMUST00000089377,ENSMUST00000075528,ENSMUST00000165044,ENSMUST00000165084,ENSMUST00000091831,ENSMUST00000024338,ENSMUST00000093906,ENSMUST00000062931,ENSMUST00000015749,ENSMUST00000128691,ENSMUST00000108287,ENSMUST00000060837,ENSMUST00000075973,ENSMUST00000122381,ENSMUST00000098266,…	1.78053	3.64379e-05	0.0012778
response to calcium ion(GO:0051592)	136	136	7	668	1.04	129	101081	0.13	Fgg,Fgb,Fga,Sdc1,Ppif,Homer1,Txnip	ENSMUST00000189355,ENSMUST00000098580,ENSMUST00000003640,ENSMUST00000189732,ENSMUST00000040280,ENSMUST00000093962,ENSMUST00000108298,ENSMUST00000108300,ENSMUST00000038495,ENSMUST00000080036,ENSMUST00000068233,ENSMUST00000029271,ENSMUST00000015435,ENSMUST00000170774,ENSMUST00000015256,ENSMUST00000066112,ENSMUST00000114327,ENSMUST00000167377,ENSMUST00000005722,ENSMUST00000153476,ENSMUST00000007799,…	2.10549	3.78902e-05	0.00132274
positive regulation of locomotion(GO:0040017)	432	434	12	663	1.78	420	100790	0.41	S1pr1,Bcar1,Mien1,Nox4,Cxcl12,Irs2,Bmpr2,Mia3,Insr,Sash1,Glipr2,Akt1	ENSMUST00000153114,ENSMUST00000108056,ENSMUST00000060174,ENSMUST00000003912,ENSMUST00000009425,ENSMUST00000013220,ENSMUST00000108120,ENSMUST00000089311,ENSMUST00000017488,ENSMUST00000046259,ENSMUST00000108431,ENSMUST00000038080,ENSMUST00000062862,ENSMUST00000052631,ENSMUST00000143517,ENSMUST00000077847,ENSMUST00000108594,ENSMUST00000131916,ENSMUST00000017881,ENSMUST00000120243,ENSMUST00000068071,…	1.46867	3.96769e-05	0.00137275
T cell homeostasis(GO:0043029)	57	71	5	670	0.74	52	101158	0.05	Stat5a,Stat5b,Tsc22d3,Bcl2l11,Akt1	ENSMUST00000161989,ENSMUST00000167915,ENSMUST00000189999,ENSMUST00000131415,ENSMUST00000029275,ENSMUST00000068690,ENSMUST00000159027,ENSMUST00000161445,ENSMUST00000161609,ENSMUST00000035911,ENSMUST00000031425,ENSMUST00000112934,ENSMUST00000112936,ENSMUST00000112751,ENSMUST00000173108,ENSMUST00000173116,ENSMUST00000021410,ENSMUST00000093517,ENSMUST00000058714,ENSMUST00000112472,ENSMUST00000033394,…	2.67536	3.96145e-05	0.00137275
stress-activated protein kinase signaling cascade(GO:0031098)	365	384	11	664	1.63	354	100856	0.35	Fgd4,Ltbr,Rap2a,Cdc42se1,Traf2,Sash1,Serpinf2,Mapk3,Akt1,Nbr1,Map2k7	ENSMUST00000189359,ENSMUST00000143177,ENSMUST00000161779,ENSMUST00000108166,ENSMUST00000089058,ENSMUST00000108183,ENSMUST00000108184,ENSMUST00000116133,ENSMUST00000153076,ENSMUST00000159530,ENSMUST00000017435,ENSMUST00000091672,ENSMUST00000003612,ENSMUST00000048655,ENSMUST00000017530,ENSMUST00000075477,ENSMUST00000120035,ENSMUST00000060655,ENSMUST00000143517,ENSMUST00000087399,ENSMUST00000145640,…	1.55177	3.98637e-05	0.00137308
cellular response to light stimulus(GO:0071482)	94	100	6	669	0.89	88	101122	0.09	Gnat1,Trp53,N4bp1,Rdh11,Rhbdd1,Casp9	ENSMUST00000040059,ENSMUST00000194150,ENSMUST00000194134,ENSMUST00000040231,ENSMUST00000155693,ENSMUST00000155642,ENSMUST00000155573,ENSMUST00000024179,ENSMUST00000085222,ENSMUST00000024123,ENSMUST00000153421,ENSMUST00000033650,ENSMUST00000027032,ENSMUST00000031508,ENSMUST00000029865,ENSMUST00000029727,ENSMUST00000035532,ENSMUST00000021692,ENSMUST00000033827,ENSMUST00000105644,ENSMUST00000105643,…	2.33272	4.10803e-05	0.00140873
positive regulation of lymphocyte mediated immunity(GO:0002708)	138	144	7	668	1.04	131	101079	0.13	Pnp,Stat5a,Stat5b,Ap1g1,Traf2,Rsad2,Malt1	ENSMUST00000075447,ENSMUST00000077960,ENSMUST00000189753,ENSMUST00000182755,ENSMUST00000046131,ENSMUST00000091707,ENSMUST00000091706,ENSMUST00000167924,ENSMUST00000040467,ENSMUST00000080015,ENSMUST00000054324,ENSMUST00000038580,ENSMUST00000068291,ENSMUST00000169950,ENSMUST00000029273,ENSMUST00000167691,ENSMUST00000042779,ENSMUST00000073208,ENSMUST00000182283,ENSMUST00000169796,ENSMUST00000005839,…	2.09008	4.15884e-05	0.00141987
transforming growth factor beta receptor signaling pathway(GO:0007179)	244	257	9	666	1.33	235	100975	0.23	Flcn,Ppm1a,Strap,Skil,Zyx,Pdpk1,Trp53,Tgfbr1,Tgfbr3	ENSMUST00000161779,ENSMUST00000108183,ENSMUST00000108184,ENSMUST00000089302,ENSMUST00000087883,ENSMUST00000091672,ENSMUST00000098568,ENSMUST00000003687,ENSMUST00000075477,ENSMUST00000159390,ENSMUST00000040110,ENSMUST00000120028,ENSMUST00000165084,ENSMUST00000038107,ENSMUST00000091831,ENSMUST00000062804,ENSMUST00000093971,ENSMUST00000108568,ENSMUST00000120239,ENSMUST00000167965,ENSMUST00000167912,…	1.75898	4.27772e-05	0.0014477
regulation of intrinsic apoptotic signaling pathway(GO:2001242)	244	257	9	666	1.33	235	100975	0.23	Ppif,Flcn,Serinc3,Skil,Cxcl12,Trp53,Uri1,Steap3,Bcl2l11	ENSMUST00000161778,ENSMUST00000153020,ENSMUST00000098519,ENSMUST00000098513,ENSMUST00000098485,ENSMUST00000098486,ENSMUST00000155114,ENSMUST00000159531,ENSMUST00000048642,ENSMUST00000143541,ENSMUST00000052631,ENSMUST00000155642,ENSMUST00000056924,ENSMUST00000038169,ENSMUST00000120239,ENSMUST00000189999,ENSMUST00000120119,ENSMUST00000007012,ENSMUST00000054308,ENSMUST00000138753,ENSMUST00000101801,…	1.75898	4.27772e-05	0.0014477
positive regulation of peptide secretion(GO:0002793)	95	97	6	669	0.89	89	101121	0.09	Fgg,Fgb,Fga,Gck,Tardbp,Irs2	ENSMUST00000048781,ENSMUST00000108140,ENSMUST00000024338,ENSMUST00000075764,ENSMUST00000089618,ENSMUST00000098266,ENSMUST00000066211,ENSMUST00000153739,ENSMUST00000009791,ENSMUST00000036060,ENSMUST00000068581,ENSMUST00000159027,ENSMUST00000042706,ENSMUST00000044125,ENSMUST00000031445,ENSMUST00000110464,ENSMUST00000110461,ENSMUST00000103157,ENSMUST00000173595,ENSMUST00000027488,ENSMUST00000029633,…	2.32141	4.36055e-05	0.00146932
response to hexose(GO:0009746)	246	250	9	666	1.33	237	100973	0.23	Gck,Cyp7a1,Nox4,Txnip,Ctsl,Irs2,Nr1h4,Egr1,Slc29a1	ENSMUST00000159778,ENSMUST00000017604,ENSMUST00000161796,ENSMUST00000108113,ENSMUST00000108114,ENSMUST00000048781,ENSMUST00000089377,ENSMUST00000075528,ENSMUST00000165044,ENSMUST00000165084,ENSMUST00000091831,ENSMUST00000024338,ENSMUST00000093906,ENSMUST00000062931,ENSMUST00000015749,ENSMUST00000128691,ENSMUST00000108287,ENSMUST00000060837,ENSMUST00000075973,ENSMUST00000122381,ENSMUST00000098266,…	1.75048	4.55615e-05	0.00152858
response to light intensity(GO:0009642)	11	13	3	672	0.44	8	101202	0.01	Hmgcs1,Gnat1,Rdh11	ENSMUST00000138798,ENSMUST00000033650,ENSMUST00000119485,ENSMUST00000058669,ENSMUST00000112368,ENSMUST00000053317,ENSMUST00000008579,ENSMUST00000024773	4.03379	4.59129e-05	0.00153373
regulation of smooth muscle cell proliferation(GO:0048660)	96	97	6	669	0.89	90	101120	0.09	S1pr1,Stat5b,Comt,Skp2,Tgm2,Serpinf2	ENSMUST00000087723,ENSMUST00000062862,ENSMUST00000046091,ENSMUST00000019997,ENSMUST00000017975,ENSMUST00000007130,ENSMUST00000122054,ENSMUST00000122041,ENSMUST00000138563,ENSMUST00000068592,ENSMUST00000005548,ENSMUST00000131252,ENSMUST00000035938,ENSMUST00000103231,ENSMUST00000033769,ENSMUST00000173324,ENSMUST00000177608,ENSMUST00000031324,ENSMUST00000171688,ENSMUST00000021796,ENSMUST00000027377,…	2.31023	4.62534e-05	0.00153847
positive regulation of leukocyte mediated immunity(GO:0002705)	141	147	7	668	1.04	134	101076	0.13	Pnp,Stat5a,Stat5b,Ap1g1,Traf2,Rsad2,Malt1	ENSMUST00000075447,ENSMUST00000077960,ENSMUST00000189753,ENSMUST00000182755,ENSMUST00000046131,ENSMUST00000091707,ENSMUST00000091706,ENSMUST00000167924,ENSMUST00000040467,ENSMUST00000080015,ENSMUST00000054324,ENSMUST00000038580,ENSMUST00000068291,ENSMUST00000169950,ENSMUST00000029273,ENSMUST00000167691,ENSMUST00000042779,ENSMUST00000073208,ENSMUST00000182283,ENSMUST00000169796,ENSMUST00000005839,…	2.06741	4.76866e-05	0.00157936
neuron apoptotic process(GO:0051402)	441	453	12	663	1.78	429	100781	0.42	Stambp,Nf1,Mt1,Cdc34,Prkci,Trp53,Srpk2,Egr1,Casp9,Egln2,Bcl2l11,Map2k7	ENSMUST00000161779,ENSMUST00000108089,ENSMUST00000161712,ENSMUST00000003947,ENSMUST00000143023,ENSMUST00000046506,ENSMUST00000108194,ENSMUST00000108191,ENSMUST00000087820,ENSMUST00000155145,ENSMUST00000159561,ENSMUST00000082059,ENSMUST00000128264,ENSMUST00000161987,ENSMUST00000003687,ENSMUST00000155002,ENSMUST00000048514,ENSMUST00000040162,ENSMUST00000128970,ENSMUST00000046156,ENSMUST00000040231,…	1.44738	4.83237e-05	0.00159366
gonad development(GO:0008406)	378	395	11	664	1.63	367	100843	0.36	Sdc1,Hmgcs1,Tbc1d20,Stat5a,Stat5b,Smo,Ctsl,Bcl2l11,Mmp19,Ercc1,Tgfbr1	ENSMUST00000159699,ENSMUST00000143043,ENSMUST00000089015,ENSMUST00000089017,ENSMUST00000024049,ENSMUST00000116133,ENSMUST00000108130,ENSMUST00000108154,ENSMUST00000087865,ENSMUST00000143365,ENSMUST00000098568,ENSMUST00000048680,ENSMUST00000046305,ENSMUST00000046383,ENSMUST00000082120,ENSMUST00000082088,ENSMUST00000038107,ENSMUST00000122259,ENSMUST00000093962,ENSMUST00000098098,ENSMUST00000108568,…	1.51557	5.45401e-05	0.00179104
smooth muscle cell proliferation(GO:0048659)	99	100	6	669	0.89	93	101117	0.09	S1pr1,Stat5b,Comt,Skp2,Tgm2,Serpinf2	ENSMUST00000087723,ENSMUST00000062862,ENSMUST00000046091,ENSMUST00000019997,ENSMUST00000017975,ENSMUST00000007130,ENSMUST00000122054,ENSMUST00000122041,ENSMUST00000138563,ENSMUST00000068592,ENSMUST00000005548,ENSMUST00000131252,ENSMUST00000035938,ENSMUST00000103231,ENSMUST00000033769,ENSMUST00000173324,ENSMUST00000177608,ENSMUST00000031324,ENSMUST00000171688,ENSMUST00000021796,ENSMUST00000027377,…	2.27741	5.49779e-05	0.0017978
polysaccharide metabolic process(GO:0005976)	196	202	8	667	1.19	188	101022	0.19	Gck,Epm2aip1,Enpp1,Ext2,Irs2,Ppp1r3b,Insr,Akt1	ENSMUST00000159728,ENSMUST00000060188,ENSMUST00000159670,ENSMUST00000161850,ENSMUST00000003964,ENSMUST00000003762,ENSMUST00000040167,ENSMUST00000062862,ENSMUST00000087324,ENSMUST00000087321,ENSMUST00000052798,ENSMUST00000120270,ENSMUST00000046094,ENSMUST00000159963,ENSMUST00000167930,ENSMUST00000108344,ENSMUST00000108343,ENSMUST00000122386,ENSMUST00000085399,ENSMUST00000040603,ENSMUST00000153888,…	1.8633	5.59501e-05	0.0018219
Golgi vesicle transport(GO:0048193)	253	258	9	666	1.33	244	100966	0.24	Tbc1d20,Myo1b,Ap1g1,Prkci,Ap4m1,Gcc1,Sec24a,Ergic1,Golga7	ENSMUST00000082243,ENSMUST00000048774,ENSMUST00000087908,ENSMUST00000048657,ENSMUST00000155020,ENSMUST00000155000,ENSMUST00000155003,ENSMUST00000075452,ENSMUST00000122288,ENSMUST00000143573,ENSMUST00000165134,ENSMUST00000155671,ENSMUST00000015797,ENSMUST00000182884,ENSMUST00000060989,ENSMUST00000145821,ENSMUST00000108375,ENSMUST00000108376,ENSMUST00000098252,ENSMUST00000060956,ENSMUST00000143990,…	1.72131	5.65428e-05	0.0018335
response to monosaccharide(GO:0034284)	254	258	9	666	1.33	245	100965	0.24	Gck,Cyp7a1,Nox4,Txnip,Ctsl,Irs2,Nr1h4,Egr1,Slc29a1	ENSMUST00000159778,ENSMUST00000017604,ENSMUST00000161796,ENSMUST00000108113,ENSMUST00000108114,ENSMUST00000048781,ENSMUST00000089377,ENSMUST00000075528,ENSMUST00000165044,ENSMUST00000165084,ENSMUST00000091831,ENSMUST00000024338,ENSMUST00000093906,ENSMUST00000062931,ENSMUST00000015749,ENSMUST00000128691,ENSMUST00000108287,ENSMUST00000060837,ENSMUST00000075973,ENSMUST00000122381,ENSMUST00000098266,…	1.71721	5.82799e-05	0.00188195
leukocyte mediated immunity(GO:0002443)	450	459	12	663	1.78	438	100772	0.43	Pnp,Stat5a,Stat5b,Pi4k2a,Lyst,Ap1g1,Pdpk1,Traf2,Rsad2,Malt1,C1rl,Ercc1	ENSMUST00000159688,ENSMUST00000017799,ENSMUST00000098458,ENSMUST00000046506,ENSMUST00000048782,ENSMUST00000003981,ENSMUST00000161989,ENSMUST00000155035,ENSMUST00000046332,ENSMUST00000046384,ENSMUST00000040042,ENSMUST00000075451,ENSMUST00000075447,ENSMUST00000098679,ENSMUST00000077960,ENSMUST00000075812,ENSMUST00000182677,ENSMUST00000046285,ENSMUST00000108408,ENSMUST00000108417,ENSMUST00000108418,…	1.42653	5.85552e-05	0.001883
protein modification by small protein removal(GO:0070646)	146	148	7	668	1.04	139	101071	0.14	Usp46,Tor1a,Otud5,Otud3,Stambp,Atxn7,Kat2a	ENSMUST00000060241,ENSMUST00000189257,ENSMUST00000091358,ENSMUST00000098519,ENSMUST00000089302,ENSMUST00000122863,ENSMUST00000122884,ENSMUST00000060652,ENSMUST00000075872,ENSMUST00000085044,ENSMUST00000122160,ENSMUST00000019997,ENSMUST00000189936,ENSMUST00000029126,ENSMUST00000052168,ENSMUST00000126168,ENSMUST00000036153,ENSMUST00000073234,ENSMUST00000161046,ENSMUST00000073394,ENSMUST00000046929,…	2.03073	5.94669e-05	0.00188881
post-translational protein modification(GO:0043687)	32	39	4	671	0.59	28	101182	0.03	Flcn,Agtpbp1,Lcmt2,Rhbdd1	ENSMUST00000048892,ENSMUST00000151372,ENSMUST00000182771,ENSMUST00000182793,ENSMUST00000182902,ENSMUST00000182169,ENSMUST00000182428,ENSMUST00000182510,ENSMUST00000182098,ENSMUST00000182035,ENSMUST00000182034,ENSMUST00000080744,ENSMUST00000035648,ENSMUST00000097920,ENSMUST00000107442,ENSMUST00000183165,ENSMUST00000097670,ENSMUST00000033025,ENSMUST00000084881,ENSMUST00000025142,ENSMUST00000023059,…	3.07	5.92514e-05	0.00188881
branched-chain amino acid metabolic process(GO:0009081)	32	34	4	671	0.59	28	101182	0.03	Ivd,Stat5a,Stat5b,Acad8	ENSMUST00000155693,ENSMUST00000085192,ENSMUST00000120296,ENSMUST00000029259,ENSMUST00000031788,ENSMUST00000161610,ENSMUST00000021913,ENSMUST00000044478,ENSMUST00000140077,ENSMUST00000110698,ENSMUST00000110697,ENSMUST00000112292,ENSMUST00000033098,ENSMUST00000123930,ENSMUST00000117366,ENSMUST00000086599,ENSMUST00000154611,ENSMUST00000034801,ENSMUST00000071056,ENSMUST00000190166,ENSMUST00000111742,…	3.07	5.92514e-05	0.00188881
toxin metabolic process(GO:0009404)	12	13	3	672	0.44	9	101201	0.01	Gsta3,Fmo1,As3mt	ENSMUST00000116234,ENSMUST00000033979,ENSMUST00000146872,ENSMUST00000045902,ENSMUST00000088357,ENSMUST00000129411,ENSMUST00000034865,ENSMUST00000034860,ENSMUST00000024894	3.91599	6.09151e-05	0.00192691
vesicle organization(GO:0016050)	199	199	8	667	1.19	191	101019	0.19	Tbc1d20,Rab32,Vps33b,Ap3b1,Lyst,Prkci,S100a10,Uvrag	ENSMUST00000143118,ENSMUST00000133655,ENSMUST00000060311,ENSMUST00000098513,ENSMUST00000098495,ENSMUST00000161991,ENSMUST00000133932,ENSMUST00000120087,ENSMUST00000087366,ENSMUST00000108588,ENSMUST00000108589,ENSMUST00000056978,ENSMUST00000040340,ENSMUST00000087485,ENSMUST00000189999,ENSMUST00000108344,ENSMUST00000108343,ENSMUST00000108375,ENSMUST00000108376,ENSMUST00000029123,ENSMUST00000143920,…	1.84744	6.2235e-05	0.00196066
positive regulation of cellular carbohydrate metabolic process(GO:0010676)	102	106	6	669	0.89	96	101114	0.09	Gck,Epm2aip1,Irs2,Kat2a,Insr,Akt1	ENSMUST00000089015,ENSMUST00000062862,ENSMUST00000122194,ENSMUST00000128691,ENSMUST00000122412,ENSMUST00000075973,ENSMUST00000108344,ENSMUST00000122381,ENSMUST00000122386,ENSMUST00000003152,ENSMUST00000153888,ENSMUST00000163095,ENSMUST00000167574,ENSMUST00000066211,ENSMUST00000153519,ENSMUST00000114268,ENSMUST00000005507,ENSMUST00000136686,ENSMUST00000110272,ENSMUST00000080606,ENSMUST00000105936,…	2.24563	6.497e-05	0.00203853
negative regulation of mitochondrion organization(GO:0010823)	33	34	4	671	0.59	29	101181	0.03	Ppif,Flcn,Oma1,Akt1	ENSMUST00000060251,ENSMUST00000048642,ENSMUST00000003635,ENSMUST00000108568,ENSMUST00000062962,ENSMUST00000046001,ENSMUST00000040430,ENSMUST00000122386,ENSMUST00000036252,ENSMUST00000161186,ENSMUST00000031839,ENSMUST00000082429,ENSMUST00000038867,ENSMUST00000191124,ENSMUST00000031508,ENSMUST00000021942,ENSMUST00000029699,ENSMUST00000033805,ENSMUST00000095360,ENSMUST00000044058,ENSMUST00000016463,…	3.0349	6.70709e-05	0.00209597
positive regulation of sequence-specific DNA binding transcription factor activity(GO:0051091)	260	261	9	666	1.33	251	100959	0.25	Trim27,Smo,Taf12,Prkci,Traf2,Akt1,Ppp2r5b,Malt1,Tgfbr3	ENSMUST00000161779,ENSMUST00000161796,ENSMUST00000128436,ENSMUST00000017799,ENSMUST00000089022,ENSMUST00000089023,ENSMUST00000048605,ENSMUST00000165015,ENSMUST00000060655,ENSMUST00000040134,ENSMUST00000075888,ENSMUST00000038080,ENSMUST00000122255,ENSMUST00000145665,ENSMUST00000015749,ENSMUST00000155554,ENSMUST00000052837,ENSMUST00000167924,ENSMUST00000143601,ENSMUST00000143692,ENSMUST00000054324,…	1.69295	6.96745e-05	0.00216858
glycogen metabolic process(GO:0005977)	150	156	7	668	1.04	143	101067	0.14	Gck,Epm2aip1,Enpp1,Irs2,Ppp1r3b,Insr,Akt1	ENSMUST00000159728,ENSMUST00000060188,ENSMUST00000159670,ENSMUST00000161850,ENSMUST00000003964,ENSMUST00000062862,ENSMUST00000087324,ENSMUST00000087321,ENSMUST00000052798,ENSMUST00000120270,ENSMUST00000046094,ENSMUST00000108344,ENSMUST00000108343,ENSMUST00000122386,ENSMUST00000040603,ENSMUST00000153888,ENSMUST00000122022,ENSMUST00000161083,ENSMUST00000167574,ENSMUST00000167435,ENSMUST00000165839,…	2.00232	7.05167e-05	0.00216867
glucan metabolic process(GO:0044042)	150	156	7	668	1.04	143	101067	0.14	Gck,Epm2aip1,Enpp1,Irs2,Ppp1r3b,Insr,Akt1	ENSMUST00000159728,ENSMUST00000060188,ENSMUST00000159670,ENSMUST00000161850,ENSMUST00000003964,ENSMUST00000062862,ENSMUST00000087324,ENSMUST00000087321,ENSMUST00000052798,ENSMUST00000120270,ENSMUST00000046094,ENSMUST00000108344,ENSMUST00000108343,ENSMUST00000122386,ENSMUST00000040603,ENSMUST00000153888,ENSMUST00000122022,ENSMUST00000161083,ENSMUST00000167574,ENSMUST00000167435,ENSMUST00000165839,…	2.00232	7.05167e-05	0.00216867
cellular glucan metabolic process(GO:0006073)	150	156	7	668	1.04	143	101067	0.14	Gck,Epm2aip1,Enpp1,Irs2,Ppp1r3b,Insr,Akt1	ENSMUST00000159728,ENSMUST00000060188,ENSMUST00000159670,ENSMUST00000161850,ENSMUST00000003964,ENSMUST00000062862,ENSMUST00000087324,ENSMUST00000087321,ENSMUST00000052798,ENSMUST00000120270,ENSMUST00000046094,ENSMUST00000108344,ENSMUST00000108343,ENSMUST00000122386,ENSMUST00000040603,ENSMUST00000153888,ENSMUST00000122022,ENSMUST00000161083,ENSMUST00000167574,ENSMUST00000167435,ENSMUST00000165839,…	2.00232	7.05167e-05	0.00216867
negative regulation of leukocyte apoptotic process(GO:2000107)	65	72	5	670	0.74	60	101150	0.06	Pnp,Stat5a,Cxcl12,Irs2,Tsc22d3	ENSMUST00000075351,ENSMUST00000098485,ENSMUST00000038169,ENSMUST00000017841,ENSMUST00000054324,ENSMUST00000101801,ENSMUST00000167610,ENSMUST00000029275,ENSMUST00000165324,ENSMUST00000019058,ENSMUST00000035938,ENSMUST00000110464,ENSMUST00000110461,ENSMUST00000103134,ENSMUST00000063191,ENSMUST00000029842,ENSMUST00000029795,ENSMUST00000035673,ENSMUST00000033828,ENSMUST00000021530,ENSMUST00000033956,…	2.53218	7.48145e-05	0.00229175
response to follicle-stimulating hormone(GO:0032354)	13	13	3	672	0.44	10	101200	0.01	Hmgcs1,Egr1,Tgfbr3	ENSMUST00000005651,ENSMUST00000042603,ENSMUST00000033979,ENSMUST00000121312,ENSMUST00000067417,ENSMUST00000115542,ENSMUST00000034874,ENSMUST00000043458,ENSMUST00000118022,ENSMUST00000028288	3.81062	7.8799e-05	0.00235789
positive regulation of nucleoside metabolic process(GO:0045979)	13	13	3	672	0.44	10	101200	0.01	Tbc1d30,Tbc1d20,Tbc1d7	ENSMUST00000042503,ENSMUST00000177053,ENSMUST00000112642,ENSMUST00000084207,ENSMUST00000188482,ENSMUST00000037649,ENSMUST00000132734,ENSMUST00000176559,ENSMUST00000168574,ENSMUST00000057631	3.81062	7.8799e-05	0.00235789
valine metabolic process(GO:0006573)	13	15	3	672	0.44	10	101200	0.01	Stat5a,Stat5b,Acad8	ENSMUST00000085192,ENSMUST00000120296,ENSMUST00000031788,ENSMUST00000044478,ENSMUST00000140077,ENSMUST00000110698,ENSMUST00000110697,ENSMUST00000033098,ENSMUST00000117366,ENSMUST00000120864	3.81062	7.8799e-05	0.00235789
phosphatidic acid biosynthetic process(GO:0006654)	13	16	3	672	0.44	10	101200	0.01	Agpat2,Sh3glb1,Pld1	ENSMUST00000114140,ENSMUST00000173242,ENSMUST00000173973,ENSMUST00000156520,ENSMUST00000037489,ENSMUST00000174041,ENSMUST00000111497,ENSMUST00000174595,ENSMUST00000174228,ENSMUST00000034267	3.81062	7.8799e-05	0.00235789
cellular response to cholesterol(GO:0071397)	13	13	3	672	0.44	10	101200	0.01	Hmgcs1,Cyp7a1,Smo	ENSMUST00000042603,ENSMUST00000042594,ENSMUST00000031445,ENSMUST00000021921,ENSMUST00000021773,ENSMUST00000090020,ENSMUST00000174064,ENSMUST00000030010,ENSMUST00000032322,ENSMUST00000106732	3.81062	7.8799e-05	0.00235789
germ cell migration(GO:0008354)	13	19	3	672	0.44	10	101200	0.01	Cxadr,Cxcl12,Tgfbr1	ENSMUST00000087525,ENSMUST00000052172,ENSMUST00000005815,ENSMUST00000142893,ENSMUST00000124826,ENSMUST00000090006,ENSMUST00000002678,ENSMUST00000025755,ENSMUST00000169009,ENSMUST00000062292	3.81062	7.8799e-05	0.00235789
protein localization to plasma membrane(GO:0072659)	206	212	8	667	1.19	198	101012	0.2	Prkci,Pdpk1,Flot1,Ehd3,Tspan14,Akt1,Golga7,S100a10	ENSMUST00000060226,ENSMUST00000098513,ENSMUST00000128540,ENSMUST00000082026,ENSMUST00000082024,ENSMUST00000155020,ENSMUST00000155003,ENSMUST00000075477,ENSMUST00000087268,ENSMUST00000182662,ENSMUST00000182610,ENSMUST00000131975,ENSMUST00000093942,ENSMUST00000143499,ENSMUST00000182779,ENSMUST00000182764,ENSMUST00000182704,ENSMUST00000182711,ENSMUST00000182726,ENSMUST00000040340,ENSMUST00000087485,…	1.81138	7.92102e-05	0.00236107
positive regulation of extrinsic apoptotic signaling pathway(GO:2001238)	106	116	6	669	0.89	100	101110	0.1	Nf1,Pea15a,Ltbr,Skil,Traf2,Ppp2r1a	ENSMUST00000089188,ENSMUST00000098519,ENSMUST00000098568,ENSMUST00000046383,ENSMUST00000038223,ENSMUST00000182755,ENSMUST00000056977,ENSMUST00000077935,ENSMUST00000046094,ENSMUST00000089645,ENSMUST00000165549,ENSMUST00000138841,ENSMUST00000182283,ENSMUST00000165201,ENSMUST00000073295,ENSMUST00000066211,ENSMUST00000167374,ENSMUST00000009777,ENSMUST00000042345,ENSMUST00000007799,ENSMUST00000042603,…	2.20477	8.04917e-05	0.00239008
aging(GO:0007568)	329	340	10	665	1.48	319	100891	0.32	Nox4,Srr,Ctc1,Ctsl,Trp53,March5,Casp9,Akt1,Litaf,Ercc1	ENSMUST00000017610,ENSMUST00000098350,ENSMUST00000003912,ENSMUST00000003947,ENSMUST00000087883,ENSMUST00000075641,ENSMUST00000003687,ENSMUST00000060501,ENSMUST00000017534,ENSMUST00000060642,ENSMUST00000108461,ENSMUST00000108460,ENSMUST00000038107,ENSMUST00000194150,ENSMUST00000194134,ENSMUST00000062831,ENSMUST00000075759,ENSMUST00000040231,ENSMUST00000098090,ENSMUST00000108548,ENSMUST00000038169,…	1.5594	8.25457e-05	0.00244171
hexose metabolic process(GO:0019318)	468	478	12	663	1.78	456	100754	0.45	Gck,Epm2aip1,Enpp1,Ddit4,Irs2,Ppp1r3b,Kat2a,Oma1,Insr,H6pd,Akt1,Pgk1	ENSMUST00000143179,ENSMUST00000017637,ENSMUST00000017590,ENSMUST00000098346,ENSMUST00000108096,ENSMUST00000098367,ENSMUST00000108038,ENSMUST00000048781,ENSMUST00000143304,ENSMUST00000189534,ENSMUST00000003635,ENSMUST00000133839,ENSMUST00000017534,ENSMUST00000143236,ENSMUST00000165052,ENSMUST00000182634,ENSMUST00000089534,ENSMUST00000151202,ENSMUST00000062862,ENSMUST00000038027,ENSMUST00000155781,…	1.38608	8.47371e-05	0.00248937
lymphocyte apoptotic process(GO:0070227)	107	120	6	669	0.89	101	101109	0.1	Pnp,Irs2,Trp53,Tsc22d3,Bcl2l11,Akt1	ENSMUST00000075351,ENSMUST00000098485,ENSMUST00000108175,ENSMUST00000108176,ENSMUST00000161976,ENSMUST00000046177,ENSMUST00000038169,ENSMUST00000017841,ENSMUST00000019987,ENSMUST00000143650,ENSMUST00000167731,ENSMUST00000165549,ENSMUST00000167610,ENSMUST00000029275,ENSMUST00000029273,ENSMUST00000165324,ENSMUST00000167374,ENSMUST00000159327,ENSMUST00000159338,ENSMUST00000046835,ENSMUST00000035938,…	2.19481	8.4799e-05	0.00248937
phosphatidylinositol metabolic process(GO:0046488)	267	275	9	666	1.33	258	100952	0.25	Pyurf,Pip4k2b,Smg1,Bpnt1,Pi4k2a,Pik3c3,Pign,Pigh,Pi4ka	ENSMUST00000087657,ENSMUST00000159725,ENSMUST00000108080,ENSMUST00000048890,ENSMUST00000048898,ENSMUST00000161719,ENSMUST00000143010,ENSMUST00000161869,ENSMUST00000161854,ENSMUST00000060441,ENSMUST00000098566,ENSMUST00000133813,ENSMUST00000128364,ENSMUST00000145701,ENSMUST00000165052,ENSMUST00000145745,ENSMUST00000128912,ENSMUST00000128897,ENSMUST00000085018,ENSMUST00000075764,ENSMUST00000098007,…	1.66538	8.52813e-05	0.00249408
negative regulation of protein transport(GO:0051224)	209	214	8	667	1.19	201	101009	0.2	Nf1,Ppm1a,Trim27,Mdfic,Pde2a,Nlrp12,Rsad2,Litaf	ENSMUST00000189359,ENSMUST00000046548,ENSMUST00000082367,ENSMUST00000098519,ENSMUST00000153043,ENSMUST00000155020,ENSMUST00000155094,ENSMUST00000108493,ENSMUST00000075764,ENSMUST00000052751,ENSMUST00000024119,ENSMUST00000052915,ENSMUST00000060901,ENSMUST00000015435,ENSMUST00000170794,ENSMUST00000165232,ENSMUST00000165205,ENSMUST00000126182,ENSMUST00000005976,ENSMUST00000131119,ENSMUST00000114299,…	1.79631	8.75763e-05	0.00254201
regulation of protein ubiquitination(GO:0031396)	209	217	8	667	1.19	201	101009	0.2	Sumo3,Tbc1d7,N4bp1,Herpud1,Trib3,Sash1,Ubr5,Tgfbr1	ENSMUST00000060253,ENSMUST00000098311,ENSMUST00000133795,ENSMUST00000087820,ENSMUST00000155002,ENSMUST00000060642,ENSMUST00000189704,ENSMUST00000182771,ENSMUST00000075759,ENSMUST00000182793,ENSMUST00000075730,ENSMUST00000108568,ENSMUST00000052747,ENSMUST00000019997,ENSMUST00000085425,ENSMUST00000089669,ENSMUST00000122389,ENSMUST00000182902,ENSMUST00000098266,ENSMUST00000054324,ENSMUST00000182169,…	1.79631	8.75763e-05	0.00254201
response to estradiol(GO:0032355)	108	108	6	669	0.89	102	101108	0.1	Stat5b,Txnip,Casp9,Aldh1a1,Kat5,Ncor2	ENSMUST00000003912,ENSMUST00000003947,ENSMUST00000013130,ENSMUST00000075433,ENSMUST00000108402,ENSMUST00000085077,ENSMUST00000085065,ENSMUST00000165148,ENSMUST00000085206,ENSMUST00000009143,ENSMUST00000024107,ENSMUST00000089669,ENSMUST00000007130,ENSMUST00000029270,ENSMUST00000068133,ENSMUST00000001547,ENSMUST00000066211,ENSMUST00000036227,ENSMUST00000169613,ENSMUST00000068399,ENSMUST00000082429,…	2.18495	8.92878e-05	0.00258202
regulation of protein binding(GO:0043393)	210	214	8	667	1.19	202	101008	0.2	Herpud1,Trib3,Caprin2,Traf2,Mapk3,Pcbd1,Tgfbr1,Tgfbr3	ENSMUST00000161779,ENSMUST00000153076,ENSMUST00000161976,ENSMUST00000048630,ENSMUST00000017530,ENSMUST00000017488,ENSMUST00000060642,ENSMUST00000131973,ENSMUST00000151390,ENSMUST00000108568,ENSMUST00000075695,ENSMUST00000017881,ENSMUST00000120213,ENSMUST00000060835,ENSMUST00000060989,ENSMUST00000098266,ENSMUST00000080085,ENSMUST00000167731,ENSMUST00000029175,ENSMUST00000015511,ENSMUST00000042842,…	1.79134	9.05225e-05	0.00260799
cellular response to mechanical stimulus(GO:0071260)	68	68	5	670	0.74	63	101147	0.06	Sftpa1,Ltbr,Egr1,Mapk3,Akt1	ENSMUST00000017604,ENSMUST00000017799,ENSMUST00000007130,ENSMUST00000042970,ENSMUST00000036493,ENSMUST00000001547,ENSMUST00000005976,ENSMUST00000009705,ENSMUST00000046963,ENSMUST00000031895,ENSMUST00000068581,ENSMUST00000027015,ENSMUST00000027012,ENSMUST00000103230,ENSMUST00000103231,ENSMUST00000021929,ENSMUST00000029812,ENSMUST00000029842,ENSMUST00000000579,ENSMUST00000027189,ENSMUST00000021324,…	2.48336	9.28879e-05	0.00266623
positive regulation of carbohydrate metabolic process(GO:0045913)	109	113	6	669	0.89	103	101107	0.1	Gck,Epm2aip1,Irs2,Kat2a,Insr,Akt1	ENSMUST00000089015,ENSMUST00000062862,ENSMUST00000122194,ENSMUST00000128691,ENSMUST00000122412,ENSMUST00000075973,ENSMUST00000108344,ENSMUST00000122381,ENSMUST00000122386,ENSMUST00000003152,ENSMUST00000153888,ENSMUST00000163095,ENSMUST00000167574,ENSMUST00000066211,ENSMUST00000153519,ENSMUST00000114268,ENSMUST00000005507,ENSMUST00000136686,ENSMUST00000110272,ENSMUST00000029812,ENSMUST00000080606,…	2.17518	9.39634e-05	0.00268715
mRNA catabolic process(GO:0006402)	110	120	6	669	0.89	104	101106	0.1	Cnot7,Cnot6l,Smg1,Ago4,Pnrc2,Exosc9	ENSMUST00000060366,ENSMUST00000048702,ENSMUST00000098473,ENSMUST00000046463,ENSMUST00000155139,ENSMUST00000017408,ENSMUST00000017384,ENSMUST00000143280,ENSMUST00000040117,ENSMUST00000046244,ENSMUST00000087328,ENSMUST00000075666,ENSMUST00000165114,ENSMUST00000042953,ENSMUST00000167780,ENSMUST00000080030,ENSMUST00000165559,ENSMUST00000163377,ENSMUST00000126188,ENSMUST00000167571,ENSMUST00000068452,…	2.16551	9.88317e-05	0.00280566
vasoconstriction(GO:0042310)	110	111	6	669	0.89	104	101106	0.1	Fgg,Fgb,Fga,Bmpr2,Snta1,Akt1	ENSMUST00000075591,ENSMUST00000098574,ENSMUST00000155077,ENSMUST00000038101,ENSMUST00000108402,ENSMUST00000143521,ENSMUST00000046001,ENSMUST00000060972,ENSMUST00000003017,ENSMUST00000001652,ENSMUST00000165215,ENSMUST00000167574,ENSMUST00000066197,ENSMUST00000068316,ENSMUST00000054661,ENSMUST00000029030,ENSMUST00000159283,ENSMUST00000140908,ENSMUST00000161220,ENSMUST00000159365,ENSMUST00000068581,…	2.16551	9.88317e-05	0.00280566
phosphatidic acid metabolic process(GO:0046473)	14	17	3	672	0.44	11	101199	0.01	Agpat2,Sh3glb1,Pld1	ENSMUST00000077582,ENSMUST00000114140,ENSMUST00000173242,ENSMUST00000173973,ENSMUST00000156520,ENSMUST00000037489,ENSMUST00000174041,ENSMUST00000111497,ENSMUST00000174595,ENSMUST00000174228,ENSMUST00000034267	3.7153	9.97952e-05	0.00282267
negative regulation of cellular catabolic process(GO:0031330)	111	117	6	669	0.89	105	101105	0.1	Dap,Cpeb2,Ddit4,Trp53,N4bp1,Akt1	ENSMUST00000075637,ENSMUST00000003635,ENSMUST00000040117,ENSMUST00000128970,ENSMUST00000108451,ENSMUST00000013766,ENSMUST00000143567,ENSMUST00000098036,ENSMUST00000019997,ENSMUST00000015622,ENSMUST00000089684,ENSMUST00000042953,ENSMUST00000042824,ENSMUST00000077462,ENSMUST00000167574,ENSMUST00000138438,ENSMUST00000161023,ENSMUST00000054636,ENSMUST00000116434,ENSMUST00000161302,ENSMUST00000015107,…	2.15593	0.000103898	0.00292804
response to organophosphorus(GO:0046683)	160	161	7	668	1.04	153	101057	0.15	Sdc1,Nox4,Pde2a,Aqp8,P2rx4,Egr1,Mmp19	ENSMUST00000143043,ENSMUST00000075299,ENSMUST00000159592,ENSMUST00000159510,ENSMUST00000003640,ENSMUST00000089378,ENSMUST00000082141,ENSMUST00000009689,ENSMUST00000145754,ENSMUST00000165086,ENSMUST00000108402,ENSMUST00000038131,ENSMUST00000145936,ENSMUST00000060917,ENSMUST00000182208,ENSMUST00000029271,ENSMUST00000001547,ENSMUST00000122041,ENSMUST00000077689,ENSMUST00000001254,ENSMUST00000153476,…	1.93462	0.00010562	0.00296579
neurotrophin TRK receptor signaling pathway(GO:0048011)	37	38	4	671	0.59	33	101177	0.03	Ptpn11,Bcar1,Ddit4,Ppp2r5b	ENSMUST00000089188,ENSMUST00000108107,ENSMUST00000108109,ENSMUST00000054343,ENSMUST00000038569,ENSMUST00000077741,ENSMUST00000138603,ENSMUST00000038775,ENSMUST00000068714,ENSMUST00000035952,ENSMUST00000031490,ENSMUST00000114784,ENSMUST00000103124,ENSMUST00000029712,ENSMUST00000112949,ENSMUST00000136232,ENSMUST00000063278,ENSMUST00000144068,ENSMUST00000107882,ENSMUST00000107880,ENSMUST00000107885,…	2.90564	0.000106004	0.00296581
regulation of JNK cascade(GO:0046328)	275	292	9	666	1.33	266	100944	0.26	Fgd4,Ltbr,Rap2a,Cdc42se1,Traf2,Sash1,Serpinf2,Akt1,Map2k7	ENSMUST00000189359,ENSMUST00000143177,ENSMUST00000161779,ENSMUST00000108166,ENSMUST00000089058,ENSMUST00000108183,ENSMUST00000108184,ENSMUST00000116133,ENSMUST00000153076,ENSMUST00000017435,ENSMUST00000091672,ENSMUST00000003612,ENSMUST00000048655,ENSMUST00000017530,ENSMUST00000120035,ENSMUST00000060655,ENSMUST00000087399,ENSMUST00000131829,ENSMUST00000155642,ENSMUST00000085169,ENSMUST00000075695,…	1.63476	0.000106611	0.00297206
regulation of epithelial cell proliferation(GO:0050678)	481	508	12	663	1.78	469	100741	0.46	Foxp1,Nf1,Mcc,Cxadr,Strap,Smo,Cxcl12,Ctsl,Bmpr2,Akt1,Tgfbr1,Tgfbr3	ENSMUST00000017604,ENSMUST00000108096,ENSMUST00000153166,ENSMUST00000108102,ENSMUST00000048794,ENSMUST00000128567,ENSMUST00000087820,ENSMUST00000108120,ENSMUST00000161976,ENSMUST00000133885,ENSMUST00000155009,ENSMUST00000155002,ENSMUST00000060501,ENSMUST00000143203,ENSMUST00000040162,ENSMUST00000120028,ENSMUST00000062862,ENSMUST00000052609,ENSMUST00000093962,ENSMUST00000040231,ENSMUST00000038234,…	1.35784	0.000109413	0.00303926
protein autophosphorylation(GO:0046777)	341	347	10	665	1.48	331	100879	0.33	Yes1,Enpp1,Srms,Clk4,Smg1,Rap2a,Insr,Nlrp12,Mapk3,Ppp2r5b	ENSMUST00000060208,ENSMUST00000128436,ENSMUST00000153002,ENSMUST00000108194,ENSMUST00000091623,ENSMUST00000003628,ENSMUST00000003710,ENSMUST00000128318,ENSMUST00000060642,ENSMUST00000089519,ENSMUST00000165087,ENSMUST00000165096,ENSMUST00000038080,ENSMUST00000085026,ENSMUST00000122284,ENSMUST00000143517,ENSMUST00000189688,ENSMUST00000182755,ENSMUST00000151338,ENSMUST00000131869,ENSMUST00000085169,…	1.52236	0.000110632	0.00306215
regulation of chromosome organization(GO:0033044)	277	284	9	666	1.33	268	100942	0.26	Wdr61,Flcn,Dhx36,Trp53,Iws1,Ube2b,Mapk3,Ubr5,Ercc1	ENSMUST00000108154,ENSMUST00000161976,ENSMUST00000087916,ENSMUST00000143235,ENSMUST00000009699,ENSMUST00000133925,ENSMUST00000155712,ENSMUST00000182771,ENSMUST00000182793,ENSMUST00000182709,ENSMUST00000077935,ENSMUST00000120239,ENSMUST00000087556,ENSMUST00000155486,ENSMUST00000128768,ENSMUST00000182902,ENSMUST00000098266,ENSMUST00000052915,ENSMUST00000052965,ENSMUST00000007130,ENSMUST00000165417,…	1.62725	0.00011259	0.00310523
T cell apoptotic process(GO:0070231)	71	84	5	670	0.74	66	101144	0.07	Pnp,Trp53,Tsc22d3,Bcl2l11,Akt1	ENSMUST00000075351,ENSMUST00000108175,ENSMUST00000108176,ENSMUST00000046177,ENSMUST00000017841,ENSMUST00000165549,ENSMUST00000167374,ENSMUST00000035938,ENSMUST00000110464,ENSMUST00000110461,ENSMUST00000103216,ENSMUST00000191201,ENSMUST00000063191,ENSMUST00000142734,ENSMUST00000021942,ENSMUST00000110226,ENSMUST00000110227,ENSMUST00000029842,ENSMUST00000029795,ENSMUST00000035673,ENSMUST00000021844,…	2.43681	0.00011414	0.00312864
alpha-amino acid biosynthetic process(GO:1901607)	113	119	6	669	0.89	107	101103	0.11	Bhmt2,Srr,Pycrl,Agxt2,Shmt1,Mthfd1	ENSMUST00000159619,ENSMUST00000161884,ENSMUST00000060500,ENSMUST00000091776,ENSMUST00000126435,ENSMUST00000089959,ENSMUST00000161094,ENSMUST00000005810,ENSMUST00000155814,ENSMUST00000153652,ENSMUST00000031766,ENSMUST00000038749,ENSMUST00000082428,ENSMUST00000161640,ENSMUST00000005493,ENSMUST00000167055,ENSMUST00000072751,ENSMUST00000181869,ENSMUST00000058030,ENSMUST00000031268,ENSMUST00000114510,…	2.13704	0.00011465	0.00312864
dicarboxylic acid metabolic process(GO:0043648)	113	116	6	669	0.89	107	101103	0.11	Stat5a,Stat5b,Grhpr,Shmt1,Nr1h4,Qprt	ENSMUST00000155311,ENSMUST00000159619,ENSMUST00000161884,ENSMUST00000048781,ENSMUST00000003620,ENSMUST00000040250,ENSMUST00000046128,ENSMUST00000068004,ENSMUST00000038006,ENSMUST00000080036,ENSMUST00000001720,ENSMUST00000161094,ENSMUST00000126204,ENSMUST00000029017,ENSMUST00000015160,ENSMUST00000001183,ENSMUST00000114094,ENSMUST00000161640,ENSMUST00000005493,ENSMUST00000140584,ENSMUST00000044392,…	2.13704	0.00011465	0.00312864
monocarboxylic acid catabolic process(GO:0072329)	114	115	6	669	0.89	108	101102	0.11	Agxt2,Akr1d1,Hacl1,Irs2,Akt1,Etfdh	ENSMUST00000075363,ENSMUST00000098367,ENSMUST00000003720,ENSMUST00000167926,ENSMUST00000108344,ENSMUST00000054301,ENSMUST00000080065,ENSMUST00000066264,ENSMUST00000077705,ENSMUST00000073391,ENSMUST00000170988,ENSMUST00000128059,ENSMUST00000114238,ENSMUST00000003574,ENSMUST00000068563,ENSMUST00000080557,ENSMUST00000031773,ENSMUST00000003207,ENSMUST00000114237,ENSMUST00000110344,ENSMUST00000171229,…	2.12773	0.000120346	0.00327258
cofactor biosynthetic process(GO:0051188)	219	226	8	667	1.19	211	100999	0.21	Acss2,Coq4,Afmid,Pdss2,Qprt,Naprt1,Mthfd1,Pcbd1	ENSMUST00000098367,ENSMUST00000003907,ENSMUST00000159572,ENSMUST00000143366,ENSMUST00000133811,ENSMUST00000015950,ENSMUST00000165022,ENSMUST00000040167,ENSMUST00000143521,ENSMUST00000040250,ENSMUST00000098090,ENSMUST00000151348,ENSMUST00000165111,ENSMUST00000068006,ENSMUST00000167926,ENSMUST00000040421,ENSMUST00000040487,ENSMUST00000155490,ENSMUST00000015680,ENSMUST00000087521,ENSMUST00000007131,…	1.74766	0.000120926	0.00327683
protein heterotetramerization(GO:0051290)	15	17	3	672	0.44	12	101198	0.01	Pdss2,Insr,S100a10	ENSMUST00000017534,ENSMUST00000119870,ENSMUST00000193603,ENSMUST00000033283,ENSMUST00000020980,ENSMUST00000152170,ENSMUST00000053729,ENSMUST00000028689,ENSMUST00000034756,ENSMUST00000141215,ENSMUST00000135621,ENSMUST00000149229	3.62828	0.000124129	0.00335192
intrinsic apoptotic signaling pathway in response to DNA damage(GO:0008630)	220	238	8	667	1.19	212	100998	0.21	Pnp,Skil,Cxcl12,Ddit4,Trp53,Steap3,Casp9,Bcl2l11	ENSMUST00000161779,ENSMUST00000153020,ENSMUST00000143055,ENSMUST00000098485,ENSMUST00000098486,ENSMUST00000161976,ENSMUST00000003635,ENSMUST00000038128,ENSMUST00000143541,ENSMUST00000052631,ENSMUST00000040231,ENSMUST00000155642,ENSMUST00000038169,ENSMUST00000120239,ENSMUST00000024179,ENSMUST00000189999,ENSMUST00000167924,ENSMUST00000089645,ENSMUST00000120119,ENSMUST00000128835,ENSMUST00000007012,…	1.74292	0.00012477	0.00335752
regeneration(GO:0031099)	165	165	7	668	1.04	158	101052	0.16	Lcp1,Tec,Smo,Cxcl12,Mustn1,Baat,Tgfbr3	ENSMUST00000046521,ENSMUST00000075637,ENSMUST00000017534,ENSMUST00000062862,ENSMUST00000013773,ENSMUST00000093962,ENSMUST00000108548,ENSMUST00000077902,ENSMUST00000189999,ENSMUST00000073049,ENSMUST00000169889,ENSMUST00000042808,ENSMUST00000029270,ENSMUST00000054514,ENSMUST00000169613,ENSMUST00000042985,ENSMUST00000114246,ENSMUST00000036060,ENSMUST00000031866,ENSMUST00000068581,ENSMUST00000042345,…	1.90242	0.000127865	0.00341708
endothelial cell migration(GO:0043542)	165	168	7	668	1.04	158	101052	0.16	Bcar1,Nf1,Pdpk1,Bmpr2,Sash1,Akt1,Tgfbr1	ENSMUST00000108056,ENSMUST00000013220,ENSMUST00000108120,ENSMUST00000155094,ENSMUST00000015749,ENSMUST00000143610,ENSMUST00000036333,ENSMUST00000080085,ENSMUST00000015511,ENSMUST00000143891,ENSMUST00000054491,ENSMUST00000054691,ENSMUST00000170939,ENSMUST00000138563,ENSMUST00000165898,ENSMUST00000001319,ENSMUST00000082429,ENSMUST00000038885,ENSMUST00000116409,ENSMUST00000035908,ENSMUST00000033606,…	1.90242	0.000127865	0.00341708
regulation of endothelial cell migration(GO:0010594)	116	116	6	669	0.89	110	101100	0.11	Bcar1,Nf1,Pdpk1,Bmpr2,Sash1,Akt1	ENSMUST00000108056,ENSMUST00000013220,ENSMUST00000108120,ENSMUST00000155094,ENSMUST00000080085,ENSMUST00000143891,ENSMUST00000054691,ENSMUST00000138563,ENSMUST00000165898,ENSMUST00000038885,ENSMUST00000116409,ENSMUST00000033606,ENSMUST00000031447,ENSMUST00000168093,ENSMUST00000171023,ENSMUST00000103115,ENSMUST00000037974,ENSMUST00000005077,ENSMUST00000000769,ENSMUST00000029700,ENSMUST00000112992,…	2.10936	0.000132413	0.00346688
regulation of cellular response to growth factor stimulus(GO:0090287)	283	292	9	666	1.33	274	100936	0.27	Ngfr,Flcn,Ppm1a,Strap,Skil,Pdpk1,Trp53,Ppp2r5b,Tgfbr3	ENSMUST00000161779,ENSMUST00000153166,ENSMUST00000089188,ENSMUST00000108107,ENSMUST00000108109,ENSMUST00000003687,ENSMUST00000075477,ENSMUST00000159390,ENSMUST00000040110,ENSMUST00000038107,ENSMUST00000108431,ENSMUST00000093971,ENSMUST00000013633,ENSMUST00000120239,ENSMUST00000159943,ENSMUST00000167965,ENSMUST00000167912,ENSMUST00000122448,ENSMUST00000040423,ENSMUST00000120141,ENSMUST00000120187,…	1.60505	0.000132236	0.00346688
negative regulation of viral process(GO:0048525)	73	73	5	670	0.74	68	101142	0.07	Oasl1,Trim27,Tardbp,Srpk2,Rsad2	ENSMUST00000060524,ENSMUST00000165015,ENSMUST00000024112,ENSMUST00000085425,ENSMUST00000054384,ENSMUST00000165537,ENSMUST00000029203,ENSMUST00000005862,ENSMUST00000031850,ENSMUST00000005705,ENSMUST00000046897,ENSMUST00000165738,ENSMUST00000080359,ENSMUST00000001008,ENSMUST00000114136,ENSMUST00000035938,ENSMUST00000072777,ENSMUST00000110199,ENSMUST00000035667,ENSMUST00000093061,ENSMUST00000112993,…	2.40693	0.000130253	0.00346688
bile acid metabolic process(GO:0008206)	39	42	4	671	0.59	35	101175	0.03	Cyp7a1,Akr1d1,Nr1h4,Baat	ENSMUST00000120239,ENSMUST00000165309,ENSMUST00000170988,ENSMUST00000005452,ENSMUST00000059021,ENSMUST00000168126,ENSMUST00000031535,ENSMUST00000177694,ENSMUST00000035625,ENSMUST00000175916,ENSMUST00000033979,ENSMUST00000191916,ENSMUST00000027649,ENSMUST00000033389,ENSMUST00000146205,ENSMUST00000070877,ENSMUST00000061491,ENSMUST00000195855,ENSMUST00000025279,ENSMUST00000025482,ENSMUST00000069789,…	2.84678	0.000130638	0.00346688
response to mechanical stimulus(GO:0009612)	283	284	9	666	1.33	274	100936	0.27	Clcn6,Sftpa1,Ltbr,Cxcl12,Txnip,Egr1,Csrp3,Mapk3,Akt1	ENSMUST00000017604,ENSMUST00000098375,ENSMUST00000108102,ENSMUST00000155237,ENSMUST00000089003,ENSMUST00000017799,ENSMUST00000128585,ENSMUST00000128567,ENSMUST00000087883,ENSMUST00000082060,ENSMUST00000161976,ENSMUST00000161980,ENSMUST00000003640,ENSMUST00000128383,ENSMUST00000077988,ENSMUST00000038107,ENSMUST00000155701,ENSMUST00000075764,ENSMUST00000151301,ENSMUST00000182899,ENSMUST00000145808,…	1.60505	0.000132236	0.00346688
protein deubiquitination(GO:0016579)	116	118	6	669	0.89	110	101100	0.11	Usp46,Otud5,Otud3,Stambp,Atxn7,Kat2a	ENSMUST00000060241,ENSMUST00000189257,ENSMUST00000091358,ENSMUST00000098519,ENSMUST00000089302,ENSMUST00000122863,ENSMUST00000060652,ENSMUST00000075872,ENSMUST00000085044,ENSMUST00000019997,ENSMUST00000189936,ENSMUST00000029126,ENSMUST00000052168,ENSMUST00000073234,ENSMUST00000161046,ENSMUST00000073394,ENSMUST00000046929,ENSMUST00000042724,ENSMUST00000114074,ENSMUST00000101094,ENSMUST00000027050,…	2.10936	0.000132413	0.00346688
protein maturation(GO:0051604)	349	352	10	665	1.48	339	100871	0.33	Xpnpep3,Ctsl,Pik3c3,Rhbdd1,Oma1,Casp9,Tspan14,Serpinf2,Dhcr24,Masp1	ENSMUST00000155367,ENSMUST00000098320,ENSMUST00000098391,ENSMUST00000003898,ENSMUST00000153193,ENSMUST00000060397,ENSMUST00000108102,ENSMUST00000060311,ENSMUST00000108178,ENSMUST00000024005,ENSMUST00000161976,ENSMUST00000161987,ENSMUST00000075451,ENSMUST00000048514,ENSMUST00000060642,ENSMUST00000128970,ENSMUST00000122232,ENSMUST00000143467,ENSMUST00000015894,ENSMUST00000122188,ENSMUST00000098036,…	1.4984	0.000133534	0.00348447
exocytosis(GO:0006887)	492	502	12	663	1.78	480	100730	0.47	Fgg,Fgb,Fga,Stx2,Vps33b,Pi4k2a,Ap1g1,Stx1b,Pdpk1,Exoc4,Mia3,Steap3	ENSMUST00000143118,ENSMUST00000075304,ENSMUST00000098312,ENSMUST00000108096,ENSMUST00000128442,ENSMUST00000046587,ENSMUST00000155282,ENSMUST00000159623,ENSMUST00000159610,ENSMUST00000075245,ENSMUST00000098457,ENSMUST00000003971,ENSMUST00000046425,ENSMUST00000082054,ENSMUST00000075603,ENSMUST00000075591,ENSMUST00000155035,ENSMUST00000075528,ENSMUST00000155078,ENSMUST00000159394,ENSMUST00000060642,…	1.33454	0.000134882	0.0034961
monosaccharide metabolic process(GO:0005996)	492	502	12	663	1.78	480	100730	0.47	Gck,Epm2aip1,Enpp1,Ddit4,Irs2,Ppp1r3b,Kat2a,Oma1,Insr,H6pd,Akt1,Pgk1	ENSMUST00000143179,ENSMUST00000017637,ENSMUST00000017590,ENSMUST00000098346,ENSMUST00000108096,ENSMUST00000098367,ENSMUST00000108038,ENSMUST00000048781,ENSMUST00000143304,ENSMUST00000189534,ENSMUST00000003635,ENSMUST00000133839,ENSMUST00000017534,ENSMUST00000143236,ENSMUST00000165052,ENSMUST00000120034,ENSMUST00000182634,ENSMUST00000089534,ENSMUST00000151202,ENSMUST00000062862,ENSMUST00000038027,…	1.33454	0.000134882	0.0034961
regulation of MAP kinase activity(GO:0043405)	420	440	11	664	1.63	409	100801	0.4	Ptpn11,Nf1,Ceacam1,Cblc,Fgd4,Nox4,Trib3,Insr,Traf2,Sash1,Map2k7	ENSMUST00000060253,ENSMUST00000189359,ENSMUST00000143177,ENSMUST00000108101,ENSMUST00000108107,ENSMUST00000108109,ENSMUST00000017799,ENSMUST00000161873,ENSMUST00000089058,ENSMUST00000108183,ENSMUST00000108184,ENSMUST00000116133,ENSMUST00000153076,ENSMUST00000060441,ENSMUST00000155170,ENSMUST00000003687,ENSMUST00000048655,ENSMUST00000128238,ENSMUST00000075477,ENSMUST00000060642,ENSMUST00000120035,…	1.4068	0.000137689	0.00355697
lymphocyte mediated immunity(GO:0002449)	351	360	10	665	1.48	341	100869	0.34	Pnp,Stat5a,Stat5b,Lyst,Ap1g1,Traf2,Rsad2,Malt1,C1rl,Ercc1	ENSMUST00000159688,ENSMUST00000017799,ENSMUST00000098458,ENSMUST00000046506,ENSMUST00000003981,ENSMUST00000161989,ENSMUST00000046332,ENSMUST00000046384,ENSMUST00000040042,ENSMUST00000075451,ENSMUST00000075447,ENSMUST00000098679,ENSMUST00000077960,ENSMUST00000075812,ENSMUST00000182677,ENSMUST00000046285,ENSMUST00000108417,ENSMUST00000108418,ENSMUST00000108415,ENSMUST00000108416,ENSMUST00000108413,…	1.49249	0.000139846	0.00358876
cell-matrix adhesion(GO:0007160)	285	293	9	666	1.33	276	100934	0.27	Fgg,Fgb,Fga,Nf1,Zyx,Pdpk1,Otoa,Bcl2l11,S100a10	ENSMUST00000060210,ENSMUST00000153114,ENSMUST00000161731,ENSMUST00000108056,ENSMUST00000048715,ENSMUST00000024004,ENSMUST00000003961,ENSMUST00000087883,ENSMUST00000003628,ENSMUST00000040056,ENSMUST00000143263,ENSMUST00000017488,ENSMUST00000087399,ENSMUST00000093971,ENSMUST00000182731,ENSMUST00000131919,ENSMUST00000155628,ENSMUST00000165117,ENSMUST00000120243,ENSMUST00000015749,ENSMUST00000145900,…	1.59776	0.000139389	0.00358876
rhythmic process(GO:0048511)	495	505	12	663	1.78	483	100727	0.48	Homer1,Stat5a,Stat5b,Sftpa1,Enox2,Egr1,Klf10,Aldh1a1,Mtnr1a,Top1,Mmp19,Ncor2	ENSMUST00000159739,ENSMUST00000024049,ENSMUST00000108154,ENSMUST00000098568,ENSMUST00000003687,ENSMUST00000082141,ENSMUST00000082177,ENSMUST00000098754,ENSMUST00000040153,ENSMUST00000145754,ENSMUST00000165086,ENSMUST00000108402,ENSMUST00000122259,ENSMUST00000155712,ENSMUST00000087366,ENSMUST00000075764,ENSMUST00000108568,ENSMUST00000056974,ENSMUST00000145693,ENSMUST00000009099,ENSMUST00000120239,…	1.32828	0.000142651	0.00364866
actin filament bundle assembly(GO:0051017)	169	175	7	668	1.04	162	101048	0.16	Lcp1,S1pr1,Nox4,Myo1b,Zyx,Serpinf2,S100a10	ENSMUST00000082243,ENSMUST00000143155,ENSMUST00000017759,ENSMUST00000155195,ENSMUST00000143275,ENSMUST00000009667,ENSMUST00000048560,ENSMUST00000122210,ENSMUST00000182731,ENSMUST00000015749,ENSMUST00000068045,ENSMUST00000128646,ENSMUST00000108277,ENSMUST00000098266,ENSMUST00000080042,ENSMUST00000182226,ENSMUST00000038498,ENSMUST00000073387,ENSMUST00000138590,ENSMUST00000163119,ENSMUST00000101497,…	1.87738	0.000148274	0.00376761
actin filament bundle organization(GO:0061572)	169	175	7	668	1.04	162	101048	0.16	Lcp1,S1pr1,Nox4,Myo1b,Zyx,Serpinf2,S100a10	ENSMUST00000082243,ENSMUST00000143155,ENSMUST00000017759,ENSMUST00000155195,ENSMUST00000143275,ENSMUST00000009667,ENSMUST00000048560,ENSMUST00000122210,ENSMUST00000182731,ENSMUST00000015749,ENSMUST00000068045,ENSMUST00000128646,ENSMUST00000108277,ENSMUST00000098266,ENSMUST00000080042,ENSMUST00000182226,ENSMUST00000038498,ENSMUST00000073387,ENSMUST00000138590,ENSMUST00000163119,ENSMUST00000101497,…	1.87738	0.000148274	0.00376761
negative regulation of intracellular protein transport(GO:0090317)	119	124	6	669	0.89	113	101097	0.11	Nf1,Ppm1a,Mdfic,Pde2a,Nlrp12,Litaf	ENSMUST00000189359,ENSMUST00000082367,ENSMUST00000098519,ENSMUST00000153043,ENSMUST00000155020,ENSMUST00000155094,ENSMUST00000108493,ENSMUST00000024119,ENSMUST00000052915,ENSMUST00000015435,ENSMUST00000170794,ENSMUST00000165232,ENSMUST00000126182,ENSMUST00000005976,ENSMUST00000131119,ENSMUST00000114426,ENSMUST00000161368,ENSMUST00000153441,ENSMUST00000080217,ENSMUST00000165738,ENSMUST00000131228,…	2.08242	0.000152288	0.00384441
cellular response to sterol(GO:0036315)	16	16	3	672	0.44	13	101197	0.01	Hmgcs1,Cyp7a1,Smo	ENSMUST00000042603,ENSMUST00000042594,ENSMUST00000031445,ENSMUST00000021921,ENSMUST00000029795,ENSMUST00000021773,ENSMUST00000090020,ENSMUST00000174064,ENSMUST00000030010,ENSMUST00000034766,ENSMUST00000032322,ENSMUST00000113624,ENSMUST00000106732	3.54823	0.000152021	0.00384441
cellular amino acid biosynthetic process(GO:0008652)	170	177	7	668	1.04	163	101047	0.16	Bhmt2,Srr,Pycrl,Agxt2,Shmt1,Ggt6,Mthfd1	ENSMUST00000159619,ENSMUST00000161884,ENSMUST00000003643,ENSMUST00000060500,ENSMUST00000087225,ENSMUST00000087226,ENSMUST00000040167,ENSMUST00000077938,ENSMUST00000091776,ENSMUST00000120296,ENSMUST00000029131,ENSMUST00000126435,ENSMUST00000089959,ENSMUST00000131475,ENSMUST00000126322,ENSMUST00000161094,ENSMUST00000005810,ENSMUST00000066208,ENSMUST00000155814,ENSMUST00000153652,ENSMUST00000031766,…	1.87121	0.000153767	0.00386914
acyl-CoA metabolic process(GO:0006637)	76	83	5	670	0.74	71	101139	0.07	Acss2,Pmvk,Mvk,Acnat2,Oxsm	ENSMUST00000017597,ENSMUST00000098367,ENSMUST00000003907,ENSMUST00000133811,ENSMUST00000046422,ENSMUST00000017451,ENSMUST00000165111,ENSMUST00000167926,ENSMUST00000052910,ENSMUST00000007131,ENSMUST00000038431,ENSMUST00000114268,ENSMUST00000031707,ENSMUST00000167004,ENSMUST00000033662,ENSMUST00000168120,ENSMUST00000103201,ENSMUST00000103094,ENSMUST00000029794,ENSMUST00000163779,ENSMUST00000029645,…	2.36373	0.000157618	0.00392777
protein homotetramerization(GO:0051289)	76	82	5	670	0.74	71	101139	0.07	Srr,Shmt1,Aldh1a1,Dctpp1,Pcbd1	ENSMUST00000089184,ENSMUST00000133811,ENSMUST00000017534,ENSMUST00000015987,ENSMUST00000122255,ENSMUST00000040210,ENSMUST00000087566,ENSMUST00000007012,ENSMUST00000042970,ENSMUST00000077735,ENSMUST00000131070,ENSMUST00000082430,ENSMUST00000077257,ENSMUST00000171176,ENSMUST00000110306,ENSMUST00000103217,ENSMUST00000103201,ENSMUST00000031524,ENSMUST00000021958,ENSMUST00000080673,ENSMUST00000029877,…	2.36373	0.000157618	0.00392777
thioester metabolic process(GO:0035383)	76	83	5	670	0.74	71	101139	0.07	Acss2,Pmvk,Mvk,Acnat2,Oxsm	ENSMUST00000017597,ENSMUST00000098367,ENSMUST00000003907,ENSMUST00000133811,ENSMUST00000046422,ENSMUST00000017451,ENSMUST00000165111,ENSMUST00000167926,ENSMUST00000052910,ENSMUST00000007131,ENSMUST00000038431,ENSMUST00000114268,ENSMUST00000031707,ENSMUST00000167004,ENSMUST00000033662,ENSMUST00000168120,ENSMUST00000103201,ENSMUST00000103094,ENSMUST00000029794,ENSMUST00000163779,ENSMUST00000029645,…	2.36373	0.000157618	0.00392777
positive regulation of vasoconstriction(GO:0045907)	41	41	4	671	0.59	37	101173	0.04	Fgg,Fgb,Fga,Akt1	ENSMUST00000038101,ENSMUST00000046001,ENSMUST00000003017,ENSMUST00000161220,ENSMUST00000068581,ENSMUST00000159068,ENSMUST00000007799,ENSMUST00000161650,ENSMUST00000007959,ENSMUST00000072600,ENSMUST00000000910,ENSMUST00000000500,ENSMUST00000177234,ENSMUST00000105325,ENSMUST00000063597,ENSMUST00000049545,ENSMUST00000088987,ENSMUST00000130505,ENSMUST00000039044,ENSMUST00000160780,ENSMUST00000086399,…	2.79119	0.000159168	0.00394446
regulation of response to DNA damage stimulus(GO:2001020)	228	237	8	667	1.19	220	100990	0.22	Pnp,Skil,Cxcl12,Smyd2,Steap3,Casp9,Nsmce1,Ubr5	ENSMUST00000189378,ENSMUST00000153020,ENSMUST00000091358,ENSMUST00000075641,ENSMUST00000161976,ENSMUST00000048608,ENSMUST00000003635,ENSMUST00000009699,ENSMUST00000048518,ENSMUST00000003726,ENSMUST00000075812,ENSMUST00000131995,ENSMUST00000143541,ENSMUST00000052631,ENSMUST00000040248,ENSMUST00000075759,ENSMUST00000038237,ENSMUST00000155642,ENSMUST00000038169,ENSMUST00000120239,ENSMUST00000068056,…	1.7058	0.000159305	0.00394446
response to reactive oxygen species(GO:0000302)	231	233	8	667	1.19	223	100987	0.22	Pxdn,Sdc1,Ppif,Sftpa1,Txnip,Sesn1,Ppp1r15b,Traf2	ENSMUST00000003947,ENSMUST00000082367,ENSMUST00000075299,ENSMUST00000161977,ENSMUST00000060501,ENSMUST00000038080,ENSMUST00000091853,ENSMUST00000120239,ENSMUST00000145969,ENSMUST00000017841,ENSMUST00000019997,ENSMUST00000108298,ENSMUST00000189999,ENSMUST00000024123,ENSMUST00000151129,ENSMUST00000108300,ENSMUST00000194558,ENSMUST00000007012,ENSMUST00000073029,ENSMUST00000169889,ENSMUST00000169807,…	1.69223	0.00017413	0.00425163
response to gonadotropin(GO:0034698)	42	43	4	671	0.59	38	101172	0.04	Hmgcs1,Ctsl,Egr1,Tgfbr3	ENSMUST00000143043,ENSMUST00000089015,ENSMUST00000145754,ENSMUST00000145936,ENSMUST00000001548,ENSMUST00000005651,ENSMUST00000165937,ENSMUST00000042603,ENSMUST00000035908,ENSMUST00000095759,ENSMUST00000000809,ENSMUST00000033979,ENSMUST00000105438,ENSMUST00000146842,ENSMUST00000130933,ENSMUST00000090006,ENSMUST00000047762,ENSMUST00000086399,ENSMUST00000121312,ENSMUST00000146986,ENSMUST00000055698,…	2.76452	0.000175003	0.00425163
regulation of endothelial cell apoptotic process(GO:2000351)	42	42	4	671	0.59	38	101172	0.04	Fgg,Fgb,Fga,Prkci	ENSMUST00000087737,ENSMUST00000017799,ENSMUST00000075759,ENSMUST00000019997,ENSMUST00000080085,ENSMUST00000066211,ENSMUST00000101497,ENSMUST00000072755,ENSMUST00000124089,ENSMUST00000171023,ENSMUST00000033466,ENSMUST00000000834,ENSMUST00000033828,ENSMUST00000105409,ENSMUST00000027888,ENSMUST00000070630,ENSMUST00000173869,ENSMUST00000173929,ENSMUST00000156009,ENSMUST00000002360,ENSMUST00000129680,…	2.76452	0.000175003	0.00425163
negative regulation of extrinsic apoptotic signaling pathway via death domain receptors(GO:1902042)	42	44	4	671	0.59	38	101172	0.04	Fgg,Fgb,Fga,Pea15a	ENSMUST00000108173,ENSMUST00000075588,ENSMUST00000093975,ENSMUST00000019997,ENSMUST00000077453,ENSMUST00000082429,ENSMUST00000005548,ENSMUST00000031434,ENSMUST00000103218,ENSMUST00000171066,ENSMUST00000035742,ENSMUST00000095998,ENSMUST00000112911,ENSMUST00000112949,ENSMUST00000029625,ENSMUST00000105527,ENSMUST00000146692,ENSMUST00000084396,ENSMUST00000021036,ENSMUST00000017290,ENSMUST00000044083,…	2.76452	0.000175003	0.00425163
endosome organization(GO:0007032)	42	45	4	671	0.59	38	101172	0.04	Hook1,Vps4b,Pik3c3,Als2cl	ENSMUST00000098513,ENSMUST00000155500,ENSMUST00000120213,ENSMUST00000122327,ENSMUST00000029024,ENSMUST00000155843,ENSMUST00000161178,ENSMUST00000114439,ENSMUST00000038893,ENSMUST00000035871,ENSMUST00000110416,ENSMUST00000000727,ENSMUST00000000834,ENSMUST00000049152,ENSMUST00000056654,ENSMUST00000179365,ENSMUST00000027743,ENSMUST00000107364,ENSMUST00000019317,ENSMUST00000091089,ENSMUST00000084986,…	2.76452	0.000175003	0.00425163
regulation of protein autophosphorylation(GO:0031952)	42	42	4	671	0.59	38	101172	0.04	Enpp1,Rap2a,Nlrp12,Ppp2r5b	ENSMUST00000108194,ENSMUST00000165096,ENSMUST00000182755,ENSMUST00000182283,ENSMUST00000009705,ENSMUST00000046901,ENSMUST00000080934,ENSMUST00000035952,ENSMUST00000029964,ENSMUST00000029879,ENSMUST00000110896,ENSMUST00000110897,ENSMUST00000000500,ENSMUST00000033919,ENSMUST00000023593,ENSMUST00000112630,ENSMUST00000049064,ENSMUST00000142351,ENSMUST00000107868,ENSMUST00000183301,ENSMUST00000002839,…	2.76452	0.000175003	0.00425163
regulation of transmembrane receptor protein serine/threonine kinase signaling pathway(GO:0090092)	294	303	9	666	1.33	285	100925	0.28	Flcn,Ppm1a,Strap,Skil,Pdpk1,Trp53,Bmpr2,Tgfbr1,Tgfbr3	ENSMUST00000161779,ENSMUST00000128471,ENSMUST00000091391,ENSMUST00000003687,ENSMUST00000161937,ENSMUST00000159479,ENSMUST00000082152,ENSMUST00000075491,ENSMUST00000075477,ENSMUST00000159390,ENSMUST00000165044,ENSMUST00000040110,ENSMUST00000120028,ENSMUST00000038107,ENSMUST00000075759,ENSMUST00000093971,ENSMUST00000120239,ENSMUST00000167965,ENSMUST00000167912,ENSMUST00000009143,ENSMUST00000087525,…	1.56558	0.000175705	0.00425535
anatomical structure homeostasis(GO:0060249)	433	454	11	664	1.63	422	100788	0.42	S1pr1,Parp3,Nf1,Homer1,Actg1,Nox4,Cxadr,Strap,Dhx36,Ctc1,Ercc1	ENSMUST00000153114,ENSMUST00000153112,ENSMUST00000075351,ENSMUST00000091440,ENSMUST00000098333,ENSMUST00000098334,ENSMUST00000098326,ENSMUST00000098458,ENSMUST00000108121,ENSMUST00000075299,ENSMUST00000060479,ENSMUST00000087876,ENSMUST00000087877,ENSMUST00000087871,ENSMUST00000143354,ENSMUST00000133811,ENSMUST00000161976,ENSMUST00000048608,ENSMUST00000155094,ENSMUST00000009667,ENSMUST00000133925,…	1.37538	0.000179064	0.0043232
negative regulation of ion transmembrane transport(GO:0034766)	17	17	3	672	0.44	14	101196	0.01	Trim27,Irs2,Akt1	ENSMUST00000075477,ENSMUST00000108344,ENSMUST00000044954,ENSMUST00000040853,ENSMUST00000036092,ENSMUST00000031899,ENSMUST00000163516,ENSMUST00000049675,ENSMUST00000134825,ENSMUST00000025381,ENSMUST00000039559,ENSMUST00000102715,ENSMUST00000170430,ENSMUST00000062620	3.47411	0.000183688	0.00436856
peptidyl-tyrosine autophosphorylation(GO:0038083)	17	17	3	672	0.44	14	101196	0.01	Srms,Insr,Mapk3	ENSMUST00000003628,ENSMUST00000005671,ENSMUST00000119825,ENSMUST00000103020,ENSMUST00000103019,ENSMUST00000142351,ENSMUST00000097333,ENSMUST00000117301,ENSMUST00000166980,ENSMUST00000064307,ENSMUST00000178730,ENSMUST00000022622,ENSMUST00000099575,ENSMUST00000024747	3.47411	0.000183688	0.00436856
cellular response to glucose starvation(GO:0042149)	17	20	3	672	0.44	14	101196	0.01	Gck,Trp53,Slc2a1	ENSMUST00000060251,ENSMUST00000082125,ENSMUST00000098148,ENSMUST00000189999,ENSMUST00000072177,ENSMUST00000112751,ENSMUST00000025399,ENSMUST00000051186,ENSMUST00000030243,ENSMUST00000115542,ENSMUST00000045633,ENSMUST00000028222,ENSMUST00000020543,ENSMUST00000020677	3.47411	0.000183688	0.00436856
regulation of binding(GO:0051098)	363	368	10	665	1.48	353	100857	0.35	Smo,Herpud1,Trib3,Caprin2,Traf2,Mapk3,Pcbd1,S100a10,Tgfbr1,Tgfbr3	ENSMUST00000161779,ENSMUST00000133661,ENSMUST00000091374,ENSMUST00000153076,ENSMUST00000161976,ENSMUST00000048630,ENSMUST00000133895,ENSMUST00000017530,ENSMUST00000017488,ENSMUST00000003726,ENSMUST00000060642,ENSMUST00000040104,ENSMUST00000165084,ENSMUST00000108461,ENSMUST00000108460,ENSMUST00000131973,ENSMUST00000091831,ENSMUST00000062862,ENSMUST00000062831,ENSMUST00000151390,ENSMUST00000108568,…	1.45779	0.000183245	0.00436856
positive regulation of DNA metabolic process(GO:0051054)	175	179	7	668	1.04	168	101042	0.17	Parp3,Pnp,Nox4,Dhx36,Ctc1,Ube2b,Insr	ENSMUST00000189378,ENSMUST00000003912,ENSMUST00000017799,ENSMUST00000046506,ENSMUST00000089015,ENSMUST00000161976,ENSMUST00000003687,ENSMUST00000133925,ENSMUST00000075812,ENSMUST00000131995,ENSMUST00000040248,ENSMUST00000108568,ENSMUST00000182755,ENSMUST00000120239,ENSMUST00000120279,ENSMUST00000167994,ENSMUST00000108277,ENSMUST00000048964,ENSMUST00000167731,ENSMUST00000131422,ENSMUST00000029275,…	1.84095	0.000183761	0.00436856
positive regulation of production of molecular mediator of immune response(GO:0002702)	43	64	4	671	0.59	39	101171	0.04	Foxp1,Traf2,Rsad2,Malt1	ENSMUST00000082367,ENSMUST00000098461,ENSMUST00000046506,ENSMUST00000046186,ENSMUST00000038169,ENSMUST00000167610,ENSMUST00000029273,ENSMUST00000165232,ENSMUST00000161015,ENSMUST00000131290,ENSMUST00000033418,ENSMUST00000033427,ENSMUST00000029623,ENSMUST00000163504,ENSMUST00000185748,ENSMUST00000027860,ENSMUST00000107365,ENSMUST00000097563,ENSMUST00000033063,ENSMUST00000033185,ENSMUST00000107797,…	2.73853	0.000191943	0.00454912
cellular amide metabolic process(GO:0043603)	237	242	8	667	1.19	229	100981	0.23	Gsta3,Gstm7,Stat5a,Stat5b,Cpn1,Nr1h4,Ggt6,Nat8	ENSMUST00000153193,ENSMUST00000159619,ENSMUST00000098537,ENSMUST00000143226,ENSMUST00000151289,ENSMUST00000108476,ENSMUST00000194150,ENSMUST00000087225,ENSMUST00000194134,ENSMUST00000087226,ENSMUST00000151212,ENSMUST00000128886,ENSMUST00000143521,ENSMUST00000046128,ENSMUST00000077938,ENSMUST00000120285,ENSMUST00000145928,ENSMUST00000143792,ENSMUST00000120230,ENSMUST00000120177,ENSMUST00000167818,…	1.66562	0.00020719	0.0048955
regulation of leukocyte apoptotic process(GO:2000106)	126	136	6	669	0.89	120	101090	0.12	Pnp,Stat5a,Cxcl12,Irs2,Trp53,Tsc22d3	ENSMUST00000075351,ENSMUST00000098485,ENSMUST00000108175,ENSMUST00000108176,ENSMUST00000089024,ENSMUST00000161976,ENSMUST00000060501,ENSMUST00000151287,ENSMUST00000046177,ENSMUST00000038169,ENSMUST00000120239,ENSMUST00000017841,ENSMUST00000143650,ENSMUST00000167731,ENSMUST00000143961,ENSMUST00000054324,ENSMUST00000101801,ENSMUST00000165549,ENSMUST00000167610,ENSMUST00000029275,ENSMUST00000165324,…	2.02225	0.000207882	0.00489692
endothelial cell apoptotic process(GO:0072577)	44	44	4	671	0.59	40	101170	0.04	Fgg,Fgb,Fga,Prkci	ENSMUST00000087737,ENSMUST00000017799,ENSMUST00000075759,ENSMUST00000019997,ENSMUST00000080085,ENSMUST00000066211,ENSMUST00000101497,ENSMUST00000072755,ENSMUST00000124089,ENSMUST00000171023,ENSMUST00000033466,ENSMUST00000000834,ENSMUST00000033828,ENSMUST00000105409,ENSMUST00000027888,ENSMUST00000070630,ENSMUST00000173869,ENSMUST00000173929,ENSMUST00000156009,ENSMUST00000002360,ENSMUST00000129680,…	2.7132	0.000210035	0.00490292
sodium ion transport(GO:0006814)	301	307	9	666	1.33	292	100918	0.29	Slc9a8,Slc17a8,Slc17a2,Slc17a4,Slc38a2,Slc10a2,P2rx4,Snta1,Akt1	ENSMUST00000082209,ENSMUST00000009390,ENSMUST00000108110,ENSMUST00000075637,ENSMUST00000091698,ENSMUST00000098548,ENSMUST00000091623,ENSMUST00000091583,ENSMUST00000075477,ENSMUST00000108474,ENSMUST00000108473,ENSMUST00000075764,ENSMUST00000131869,ENSMUST00000159945,ENSMUST00000015723,ENSMUST00000167985,ENSMUST00000085238,ENSMUST00000040481,ENSMUST00000048953,ENSMUST00000108362,ENSMUST00000108363,…	1.54124	0.000209116	0.00490292
positive regulation of natural killer cell activation(GO:0032816)	44	49	4	671	0.59	40	101170	0.04	Stat5a,Stat5b,Lyst,Ap1g1	ENSMUST00000085377,ENSMUST00000128778,ENSMUST00000138856,ENSMUST00000029273,ENSMUST00000042779,ENSMUST00000077408,ENSMUST00000169796,ENSMUST00000161015,ENSMUST00000005954,ENSMUST00000128156,ENSMUST00000019043,ENSMUST00000114831,ENSMUST00000114834,ENSMUST00000114833,ENSMUST00000114832,ENSMUST00000148748,ENSMUST00000058136,ENSMUST00000138349,ENSMUST00000177585,ENSMUST00000033824,ENSMUST00000033828,…	2.7132	0.000210035	0.00490292
lysosome organization(GO:0007040)	81	85	5	670	0.74	76	101134	0.08	Hook1,Hps4,Cln6,Lyst,Acp2	ENSMUST00000098362,ENSMUST00000128970,ENSMUST00000098036,ENSMUST00000120213,ENSMUST00000120157,ENSMUST00000108348,ENSMUST00000128839,ENSMUST00000167818,ENSMUST00000122327,ENSMUST00000167667,ENSMUST00000126195,ENSMUST00000116434,ENSMUST00000116269,ENSMUST00000038841,ENSMUST00000140620,ENSMUST00000140706,ENSMUST00000027554,ENSMUST00000031144,ENSMUST00000019920,ENSMUST00000112563,ENSMUST00000097902,…	2.29563	0.000212732	0.00495097
cellular hormone metabolic process(GO:0034754)	127	130	6	669	0.89	121	101089	0.12	Stat5b,Comt,Akr1d1,Scpep1,Rdh11,Aldh1a1	ENSMUST00000075312,ENSMUST00000098568,ENSMUST00000091514,ENSMUST00000155739,ENSMUST00000122259,ENSMUST00000122227,ENSMUST00000052652,ENSMUST00000151119,ENSMUST00000013458,ENSMUST00000167634,ENSMUST00000042755,ENSMUST00000163322,ENSMUST00000126307,ENSMUST00000155919,ENSMUST00000015278,ENSMUST00000077705,ENSMUST00000040925,ENSMUST00000073391,ENSMUST00000114303,ENSMUST00000159163,ENSMUST00000159159,…	2.01394	0.00021698	0.00501968
extrinsic apoptotic signaling pathway via death domain receptors(GO:0008625)	127	135	6	669	0.89	121	101089	0.12	Fgg,Fgb,Fga,Nf1,Pea15a,Skil	ENSMUST00000108173,ENSMUST00000108178,ENSMUST00000075588,ENSMUST00000098568,ENSMUST00000155094,ENSMUST00000093975,ENSMUST00000038223,ENSMUST00000077935,ENSMUST00000019997,ENSMUST00000189999,ENSMUST00000167924,ENSMUST00000165549,ENSMUST00000138841,ENSMUST00000077453,ENSMUST00000165201,ENSMUST00000082429,ENSMUST00000005548,ENSMUST00000131273,ENSMUST00000031434,ENSMUST00000103218,ENSMUST00000171066,…	2.01394	0.00021698	0.00501968
regulation of cell-cell adhesion involved in gastrulation(GO:0070587)	18	18	3	672	0.44	15	101195	0.01	Fgg,Fgb,Fga	ENSMUST00000019997,ENSMUST00000009143,ENSMUST00000005218,ENSMUST00000019068,ENSMUST00000114482,ENSMUST00000105527,ENSMUST00000023593,ENSMUST00000107619,ENSMUST00000025263,ENSMUST00000069958,ENSMUST00000079080,ENSMUST00000164553,ENSMUST00000028881,ENSMUST00000034920,ENSMUST00000034588	3.40511	0.00021934	0.00502925
regulation of heterotypic cell-cell adhesion(GO:0034114)	18	18	3	672	0.44	15	101195	0.01	Fgg,Fgb,Fga	ENSMUST00000019997,ENSMUST00000009143,ENSMUST00000005218,ENSMUST00000019068,ENSMUST00000114482,ENSMUST00000105527,ENSMUST00000023593,ENSMUST00000107619,ENSMUST00000025263,ENSMUST00000069958,ENSMUST00000079080,ENSMUST00000164553,ENSMUST00000028881,ENSMUST00000034920,ENSMUST00000034588	3.40511	0.00021934	0.00502925
regulation of cilium assembly(GO:1902017)	18	19	3	672	0.44	15	101195	0.01	Tbc1d30,Tbc1d7,Ift20	ENSMUST00000122063,ENSMUST00000128150,ENSMUST00000177053,ENSMUST00000023343,ENSMUST00000151905,ENSMUST00000039286,ENSMUST00000166849,ENSMUST00000002099,ENSMUST00000071207,ENSMUST00000118186,ENSMUST00000026265,ENSMUST00000125877,ENSMUST00000113759,ENSMUST00000024983,ENSMUST00000147559	3.40511	0.00021934	0.00502925
regulation of metal ion transport(GO:0010959)	373	389	10	665	1.48	363	100847	0.36	Gck,Gstm7,Homer1,Orai1,Trim27,Cxcl12,Pdpk1,P2rx4,Snta1,Akt1	ENSMUST00000017604,ENSMUST00000108110,ENSMUST00000155282,ENSMUST00000089003,ENSMUST00000075637,ENSMUST00000098548,ENSMUST00000091623,ENSMUST00000133892,ENSMUST00000009689,ENSMUST00000075477,ENSMUST00000194102,ENSMUST00000182662,ENSMUST00000108474,ENSMUST00000108473,ENSMUST00000046221,ENSMUST00000093925,ENSMUST00000075764,ENSMUST00000075759,ENSMUST00000060738,ENSMUST00000108568,ENSMUST00000131869,…	1.42976	0.000227579	0.00520277
protein import into nucleus, translocation(GO:0000060)	45	48	4	671	0.59	41	101169	0.04	Pde2a,Trp53,Akt1,Ubr5	ENSMUST00000062862,ENSMUST00000165143,ENSMUST00000120239,ENSMUST00000024123,ENSMUST00000122348,ENSMUST00000054742,ENSMUST00000068592,ENSMUST00000165738,ENSMUST00000110199,ENSMUST00000119901,ENSMUST00000175898,ENSMUST00000027368,ENSMUST00000072228,ENSMUST00000033828,ENSMUST00000021413,ENSMUST00000107545,ENSMUST00000124883,ENSMUST00000148086,ENSMUST00000023829,ENSMUST00000056336,ENSMUST00000047321,…	2.6885	0.000229322	0.00522719
DNA-templated transcription, initiation(GO:0006352)	129	134	6	669	0.89	123	101087	0.12	Med14,Gtf2b,Taf12,Polr3g,Gtf2f1,Taf6	ENSMUST00000108193,ENSMUST00000108192,ENSMUST00000017354,ENSMUST00000087948,ENSMUST00000155051,ENSMUST00000003777,ENSMUST00000060792,ENSMUST00000015749,ENSMUST00000015723,ENSMUST00000075954,ENSMUST00000091924,ENSMUST00000054301,ENSMUST00000143908,ENSMUST00000143924,ENSMUST00000169862,ENSMUST00000170705,ENSMUST00000066272,ENSMUST00000080453,ENSMUST00000116436,ENSMUST00000009740,ENSMUST00000159197,…	1.99753	0.000236114	0.00536622
cytokine-mediated signaling pathway(GO:0019221)	448	458	11	664	1.63	437	100773	0.43	Stat5a,Stat5b,Sigirr,Cxcl12,Egr1,Traf2,Ifnar1,Il4ra,Mapk3,Commd7,Thpo	ENSMUST00000060274,ENSMUST00000161770,ENSMUST00000128450,ENSMUST00000108042,ENSMUST00000108040,ENSMUST00000108041,ENSMUST00000108044,ENSMUST00000087737,ENSMUST00000128436,ENSMUST00000108006,ENSMUST00000143055,ENSMUST00000108173,ENSMUST00000048777,ENSMUST00000153026,ENSMUST00000089042,ENSMUST00000003981,ENSMUST00000087983,ENSMUST00000048605,ENSMUST00000089398,ENSMUST00000075471,ENSMUST00000128311,…	1.34031	0.000239462	0.00541059
Ras protein signal transduction(GO:0007265)	448	457	11	664	1.63	437	100773	0.43	Stambp,Nf1,Flcn,Rasa2,Rap2a,Brap,Trp53,Ralgps1,Gbf1,Flot1,Dhcr24	ENSMUST00000153114,ENSMUST00000017610,ENSMUST00000048892,ENSMUST00000108107,ENSMUST00000108109,ENSMUST00000017759,ENSMUST00000155145,ENSMUST00000087883,ENSMUST00000155170,ENSMUST00000143358,ENSMUST00000128264,ENSMUST00000087938,ENSMUST00000046373,ENSMUST00000098696,ENSMUST00000189413,ENSMUST00000120071,ENSMUST00000075845,ENSMUST00000046274,ENSMUST00000062862,ENSMUST00000143540,ENSMUST00000075724,…	1.34031	0.000239462	0.00541059
protein processing(GO:0016485)	243	244	8	667	1.19	235	100975	0.23	Xpnpep3,Ctsl,Pik3c3,Rhbdd1,Oma1,Serpinf2,Dhcr24,Masp1	ENSMUST00000155367,ENSMUST00000098320,ENSMUST00000098391,ENSMUST00000003898,ENSMUST00000153193,ENSMUST00000060397,ENSMUST00000108102,ENSMUST00000024005,ENSMUST00000161976,ENSMUST00000075451,ENSMUST00000060642,ENSMUST00000128970,ENSMUST00000122232,ENSMUST00000143467,ENSMUST00000015894,ENSMUST00000122188,ENSMUST00000098036,ENSMUST00000052776,ENSMUST00000120285,ENSMUST00000040423,ENSMUST00000120196,…	1.63969	0.000245232	0.00552484
lymphocyte homeostasis(GO:0002260)	130	148	6	669	0.89	124	101086	0.12	Stat5a,Stat5b,Skil,Tsc22d3,Bcl2l11,Akt1	ENSMUST00000089161,ENSMUST00000098485,ENSMUST00000161989,ENSMUST00000075759,ENSMUST00000038169,ENSMUST00000017841,ENSMUST00000019997,ENSMUST00000108294,ENSMUST00000167915,ENSMUST00000189999,ENSMUST00000131415,ENSMUST00000167610,ENSMUST00000029275,ENSMUST00000122059,ENSMUST00000138564,ENSMUST00000068690,ENSMUST00000005722,ENSMUST00000159027,ENSMUST00000161445,ENSMUST00000131224,ENSMUST00000161609,…	1.98942	0.000246165	0.0055298
regulation of cellular carbohydrate catabolic process(GO:0043471)	46	46	4	671	0.59	42	101168	0.04	Gck,Ddit4,Ppp1r3b,Insr	ENSMUST00000003635,ENSMUST00000062862,ENSMUST00000122194,ENSMUST00000046094,ENSMUST00000128691,ENSMUST00000167574,ENSMUST00000138438,ENSMUST00000153519,ENSMUST00000015100,ENSMUST00000005507,ENSMUST00000019058,ENSMUST00000110464,ENSMUST00000110461,ENSMUST00000103114,ENSMUST00000110272,ENSMUST00000044475,ENSMUST00000021662,ENSMUST00000021530,ENSMUST00000058678,ENSMUST00000097644,ENSMUST00000023760,…	2.66439	0.00024985	0.00554825
regulation of carbohydrate catabolic process(GO:0043470)	46	46	4	671	0.59	42	101168	0.04	Gck,Ddit4,Ppp1r3b,Insr	ENSMUST00000003635,ENSMUST00000062862,ENSMUST00000122194,ENSMUST00000046094,ENSMUST00000128691,ENSMUST00000167574,ENSMUST00000138438,ENSMUST00000153519,ENSMUST00000015100,ENSMUST00000005507,ENSMUST00000019058,ENSMUST00000110464,ENSMUST00000110461,ENSMUST00000103114,ENSMUST00000110272,ENSMUST00000044475,ENSMUST00000021662,ENSMUST00000021530,ENSMUST00000058678,ENSMUST00000097644,ENSMUST00000023760,…	2.66439	0.00024985	0.00554825
energy reserve metabolic process(GO:0006112)	184	190	7	668	1.04	177	101033	0.17	Gck,Epm2aip1,Enpp1,Irs2,Ppp1r3b,Insr,Akt1	ENSMUST00000159728,ENSMUST00000060188,ENSMUST00000159670,ENSMUST00000161850,ENSMUST00000003964,ENSMUST00000087876,ENSMUST00000087877,ENSMUST00000087871,ENSMUST00000062862,ENSMUST00000087324,ENSMUST00000087321,ENSMUST00000052798,ENSMUST00000120270,ENSMUST00000046094,ENSMUST00000075973,ENSMUST00000108344,ENSMUST00000108343,ENSMUST00000122381,ENSMUST00000122386,ENSMUST00000040603,ENSMUST00000036387,…	1.78867	0.000249569	0.00554825
sulfur amino acid metabolic process(GO:0000096)	46	46	4	671	0.59	42	101168	0.04	Nox4,Bhmt2,Comt,Mthfd1	ENSMUST00000091776,ENSMUST00000029147,ENSMUST00000126435,ENSMUST00000122053,ENSMUST00000153723,ENSMUST00000155814,ENSMUST00000169611,ENSMUST00000035804,ENSMUST00000058030,ENSMUST00000031268,ENSMUST00000027491,ENSMUST00000029769,ENSMUST00000027144,ENSMUST00000151718,ENSMUST00000019422,ENSMUST00000134503,ENSMUST00000023805,ENSMUST00000097788,ENSMUST00000025472,ENSMUST00000069604,ENSMUST00000002846,…	2.66439	0.00024985	0.00554825
melanosome organization(GO:0032438)	19	19	3	672	0.44	16	101194	0.02	Rab32,Ap3b1,Lyst	ENSMUST00000133655,ENSMUST00000133932,ENSMUST00000056978,ENSMUST00000029123,ENSMUST00000003117,ENSMUST00000077408,ENSMUST00000054125,ENSMUST00000148402,ENSMUST00000107256,ENSMUST00000109697,ENSMUST00000006151,ENSMUST00000102831,ENSMUST00000137333,ENSMUST00000062317,ENSMUST00000026383,ENSMUST00000071949	3.34056	0.000259184	0.00567424
cell-cell adhesion involved in gastrulation(GO:0070586)	19	19	3	672	0.44	16	101194	0.02	Fgg,Fgb,Fga	ENSMUST00000019997,ENSMUST00000009143,ENSMUST00000005218,ENSMUST00000019068,ENSMUST00000114482,ENSMUST00000105527,ENSMUST00000023593,ENSMUST00000107619,ENSMUST00000025263,ENSMUST00000069958,ENSMUST00000079080,ENSMUST00000164553,ENSMUST00000028881,ENSMUST00000034920,ENSMUST00000026558,ENSMUST00000034588	3.34056	0.000259184	0.00567424
tricarboxylic acid metabolic process(GO:0072350)	19	21	3	672	0.44	16	101194	0.02	Stat5a,Stat5b,Aco1	ENSMUST00000052761,ENSMUST00000110698,ENSMUST00000110697,ENSMUST00000107384,ENSMUST00000134328,ENSMUST00000112066,ENSMUST00000112067,ENSMUST00000097709,ENSMUST00000023116,ENSMUST00000188109,ENSMUST00000028892,ENSMUST00000169032,ENSMUST00000057167,ENSMUST00000022322,ENSMUST00000149310,ENSMUST00000188876	3.34056	0.000259184	0.00567424
regulation of T cell cytokine production(GO:0002724)	19	19	3	672	0.44	16	101194	0.02	Traf2,Rsad2,Malt1	ENSMUST00000033427,ENSMUST00000042194,ENSMUST00000105460,ENSMUST00000105459,ENSMUST00000027860,ENSMUST00000004949,ENSMUST00000055671,ENSMUST00000037607,ENSMUST00000045566,ENSMUST00000115740,ENSMUST00000115739,ENSMUST00000115738,ENSMUST00000170507,ENSMUST00000028024,ENSMUST00000030922,ENSMUST00000020301	3.34056	0.000259184	0.00567424
sulfur compound biosynthetic process(GO:0044272)	131	137	6	669	0.89	125	101085	0.12	Chst13,Bhmt2,Hs6st1,Ext2,Ggt6,Mthfd1	ENSMUST00000040110,ENSMUST00000087225,ENSMUST00000087226,ENSMUST00000040167,ENSMUST00000062862,ENSMUST00000122100,ENSMUST00000077938,ENSMUST00000091776,ENSMUST00000167915,ENSMUST00000122386,ENSMUST00000029131,ENSMUST00000007130,ENSMUST00000036372,ENSMUST00000138683,ENSMUST00000052185,ENSMUST00000126435,ENSMUST00000131475,ENSMUST00000126322,ENSMUST00000122026,ENSMUST00000155814,ENSMUST00000036195,…	1.98138	0.000256551	0.00567424
negative regulation of kinase activity(GO:0033673)	311	315	9	666	1.33	302	100908	0.3	Prkar2a,Nf1,Cblc,Trim27,Sh3bp5,Pdpk1,Irs2,Trib3,Akt1	ENSMUST00000060253,ENSMUST00000143177,ENSMUST00000098374,ENSMUST00000108101,ENSMUST00000108107,ENSMUST00000108109,ENSMUST00000075641,ENSMUST00000048655,ENSMUST00000040043,ENSMUST00000060501,ENSMUST00000075477,ENSMUST00000128302,ENSMUST00000165096,ENSMUST00000151202,ENSMUST00000075759,ENSMUST00000108543,ENSMUST00000108541,ENSMUST00000108542,ENSMUST00000155642,ENSMUST00000009138,ENSMUST00000017878,…	1.50747	0.000265866	0.00580411
activation of immune response(GO:0002253)	381	382	10	665	1.48	371	100839	0.37	Pik3ap1,Bcar1,Tec,Pdpk1,AI182371,Elf1,Masp1,Rsad2,Malt1,C1rl	ENSMUST00000143177,ENSMUST00000087737,ENSMUST00000128436,ENSMUST00000046548,ENSMUST00000082321,ENSMUST00000082367,ENSMUST00000133722,ENSMUST00000098486,ENSMUST00000187313,ENSMUST00000060409,ENSMUST00000161971,ENSMUST00000003612,ENSMUST00000048656,ENSMUST00000040065,ENSMUST00000046332,ENSMUST00000040069,ENSMUST00000046384,ENSMUST00000040042,ENSMUST00000075451,ENSMUST00000194102,ENSMUST00000046285,…	1.40788	0.000269223	0.0058609
serine family amino acid metabolic process(GO:0009069)	47	53	4	671	0.59	43	101167	0.04	Srr,Agxt2,Shmt1,Baat	ENSMUST00000029147,ENSMUST00000044976,ENSMUST00000054523,ENSMUST00000155814,ENSMUST00000082428,ENSMUST00000035804,ENSMUST00000119960,ENSMUST00000031399,ENSMUST00000136507,ENSMUST00000027491,ENSMUST00000029769,ENSMUST00000066540,ENSMUST00000035230,ENSMUST00000151718,ENSMUST00000134503,ENSMUST00000112292,ENSMUST00000023805,ENSMUST00000023684,ENSMUST00000144377,ENSMUST00000160918,ENSMUST00000039333,…	2.64085	0.000271667	0.00588105
pathway-restricted SMAD protein phosphorylation(GO:0060389)	47	47	4	671	0.59	43	101167	0.04	Strap,Bmpr2,Tgfbr1,Tgfbr3	ENSMUST00000003687,ENSMUST00000009143,ENSMUST00000182987,ENSMUST00000036248,ENSMUST00000009705,ENSMUST00000042603,ENSMUST00000080880,ENSMUST00000191473,ENSMUST00000000542,ENSMUST00000000544,ENSMUST00000033995,ENSMUST00000114939,ENSMUST00000063886,ENSMUST00000049339,ENSMUST00000063775,ENSMUST00000049005,ENSMUST00000061101,ENSMUST00000061728,ENSMUST00000025803,ENSMUST00000002457,ENSMUST00000025246,…	2.64085	0.000271667	0.00588105
negative regulation of catabolic process(GO:0009895)	187	194	7	668	1.04	180	101030	0.18	Adc,Dap,Cpeb2,Ddit4,Trp53,N4bp1,Akt1	ENSMUST00000159634,ENSMUST00000075637,ENSMUST00000003635,ENSMUST00000040117,ENSMUST00000128970,ENSMUST00000108451,ENSMUST00000013766,ENSMUST00000122255,ENSMUST00000143567,ENSMUST00000098036,ENSMUST00000019997,ENSMUST00000159855,ENSMUST00000015622,ENSMUST00000089684,ENSMUST00000042953,ENSMUST00000167711,ENSMUST00000042824,ENSMUST00000077462,ENSMUST00000170857,ENSMUST00000167574,ENSMUST00000138438,…	1.77184	0.000275295	0.00594299
negative regulation of multi-organism process(GO:0043901)	134	136	6	669	0.89	128	101082	0.13	Oasl1,Trim27,Tardbp,Srpk2,Pcbp2,Rsad2	ENSMUST00000082367,ENSMUST00000060524,ENSMUST00000165015,ENSMUST00000046091,ENSMUST00000167924,ENSMUST00000024112,ENSMUST00000085425,ENSMUST00000029126,ENSMUST00000054384,ENSMUST00000054324,ENSMUST00000015583,ENSMUST00000165537,ENSMUST00000029203,ENSMUST00000165232,ENSMUST00000005862,ENSMUST00000031850,ENSMUST00000068592,ENSMUST00000005705,ENSMUST00000080217,ENSMUST00000046897,ENSMUST00000165738,…	1.95763	0.000289784	0.00623841
positive regulation of lymphocyte activation(GO:0051251)	315	321	9	666	1.33	306	100904	0.3	Pnp,Stat5a,Stat5b,Ap3b1,Lyst,Ap1g1,Irs2,Il4ra,Malt1	ENSMUST00000089161,ENSMUST00000087737,ENSMUST00000017799,ENSMUST00000046506,ENSMUST00000003981,ENSMUST00000024044,ENSMUST00000089377,ENSMUST00000048605,ENSMUST00000048572,ENSMUST00000075812,ENSMUST00000062862,ENSMUST00000194279,ENSMUST00000182755,ENSMUST00000194296,ENSMUST00000038169,ENSMUST00000017841,ENSMUST00000120279,ENSMUST00000143713,ENSMUST00000052839,ENSMUST00000089620,ENSMUST00000120135,…	1.49427	0.000291878	0.00626607
positive regulation of glucose import(GO:0046326)	48	48	4	671	0.59	44	101166	0.04	Ptpn11,Prkci,Irs2,Akt1	ENSMUST00000009425,ENSMUST00000128540,ENSMUST00000046303,ENSMUST00000062862,ENSMUST00000024338,ENSMUST00000143499,ENSMUST00000087485,ENSMUST00000108342,ENSMUST00000108344,ENSMUST00000108343,ENSMUST00000122386,ENSMUST00000138459,ENSMUST00000167435,ENSMUST00000080210,ENSMUST00000005220,ENSMUST00000114857,ENSMUST00000171349,ENSMUST00000171309,ENSMUST00000027488,ENSMUST00000173002,ENSMUST00000023593,…	2.61785	0.000294817	0.00631168
negative regulation of protein import into nucleus(GO:0042308)	87	92	5	670	0.74	82	101128	0.08	Nf1,Ppm1a,Mdfic,Nlrp12,Litaf	ENSMUST00000189359,ENSMUST00000082367,ENSMUST00000098519,ENSMUST00000153043,ENSMUST00000108493,ENSMUST00000024119,ENSMUST00000052915,ENSMUST00000165232,ENSMUST00000126182,ENSMUST00000005976,ENSMUST00000114426,ENSMUST00000161368,ENSMUST00000153441,ENSMUST00000080217,ENSMUST00000131228,ENSMUST00000101085,ENSMUST00000124072,ENSMUST00000101148,ENSMUST00000103221,ENSMUST00000031519,ENSMUST00000103139,…	2.21958	0.000296959	0.00632261
stress fiber assembly(GO:0043149)	87	87	5	670	0.74	82	101128	0.08	S1pr1,Nox4,Zyx,Serpinf2,S100a10	ENSMUST00000017759,ENSMUST00000155195,ENSMUST00000143275,ENSMUST00000048560,ENSMUST00000122210,ENSMUST00000182731,ENSMUST00000015749,ENSMUST00000128646,ENSMUST00000108277,ENSMUST00000098266,ENSMUST00000182226,ENSMUST00000038498,ENSMUST00000073387,ENSMUST00000138590,ENSMUST00000163119,ENSMUST00000101497,ENSMUST00000167303,ENSMUST00000015137,ENSMUST00000015138,ENSMUST00000080537,ENSMUST00000075072,…	2.21958	0.000296959	0.00632261
glycine metabolic process(GO:0006544)	20	20	3	672	0.44	17	101193	0.02	Agxt2,Shmt1,Baat	ENSMUST00000044976,ENSMUST00000054523,ENSMUST00000119960,ENSMUST00000027491,ENSMUST00000035230,ENSMUST00000023684,ENSMUST00000144377,ENSMUST00000039333,ENSMUST00000025778,ENSMUST00000102886,ENSMUST00000006544,ENSMUST00000065793,ENSMUST00000137433,ENSMUST00000026470,ENSMUST00000022522,ENSMUST00000048001,ENSMUST00000022218	3.27993	0.000303422	0.00642493
negative regulation of NF-kappaB import into nucleus(GO:0042347)	20	22	3	672	0.44	17	101193	0.02	Ppm1a,Nlrp12,Litaf	ENSMUST00000098519,ENSMUST00000024119,ENSMUST00000005976,ENSMUST00000080217,ENSMUST00000101148,ENSMUST00000033805,ENSMUST00000021413,ENSMUST00000112307,ENSMUST00000112305,ENSMUST00000112304,ENSMUST00000093205,ENSMUST00000079476,ENSMUST00000109626,ENSMUST00000102724,ENSMUST00000076383,ENSMUST00000109366,ENSMUST00000050183	3.27993	0.000303422	0.00642493
histone acetylation(GO:0016573)	251	254	8	667	1.19	243	100967	0.24	Flcn,Taf12,Brpf3,Kat2a,Naa50,Iws1,Mapk3,Kat5	ENSMUST00000189378,ENSMUST00000003876,ENSMUST00000075220,ENSMUST00000017354,ENSMUST00000003726,ENSMUST00000182771,ENSMUST00000182793,ENSMUST00000056931,ENSMUST00000085177,ENSMUST00000120276,ENSMUST00000182855,ENSMUST00000085248,ENSMUST00000151125,ENSMUST00000182964,ENSMUST00000182996,ENSMUST00000182902,ENSMUST00000098266,ENSMUST00000182169,ENSMUST00000126413,ENSMUST00000029214,ENSMUST00000169860,…	1.60614	0.000304665	0.00643366
JNK cascade(GO:0007254)	318	335	9	666	1.33	309	100901	0.31	Fgd4,Ltbr,Rap2a,Cdc42se1,Traf2,Sash1,Serpinf2,Akt1,Map2k7	ENSMUST00000189359,ENSMUST00000143177,ENSMUST00000161779,ENSMUST00000108166,ENSMUST00000089058,ENSMUST00000108183,ENSMUST00000108184,ENSMUST00000116133,ENSMUST00000153076,ENSMUST00000159530,ENSMUST00000017435,ENSMUST00000091672,ENSMUST00000003612,ENSMUST00000048655,ENSMUST00000017530,ENSMUST00000120035,ENSMUST00000060655,ENSMUST00000087399,ENSMUST00000131829,ENSMUST00000155642,ENSMUST00000085169,…	1.48449	0.000312738	0.0065862
regulation of release of cytochrome c from mitochondria(GO:0090199)	49	50	4	671	0.59	45	101165	0.04	Ppif,Trp53,Bcl2l11,Akt1	ENSMUST00000060251,ENSMUST00000048642,ENSMUST00000046383,ENSMUST00000108568,ENSMUST00000046001,ENSMUST00000122386,ENSMUST00000040519,ENSMUST00000163220,ENSMUST00000066211,ENSMUST00000036252,ENSMUST00000161186,ENSMUST00000054836,ENSMUST00000082429,ENSMUST00000038867,ENSMUST00000191124,ENSMUST00000031508,ENSMUST00000021942,ENSMUST00000029699,ENSMUST00000110859,ENSMUST00000033805,ENSMUST00000173760,…	2.59537	0.000319347	0.00670716
lipid localization(GO:0010876)	464	477	11	664	1.63	453	100757	0.45	Ptpn11,Vps4b,Stat5a,Stat5b,Enpp1,Srebf2,Plekha8,Irs2,Alkbh7,Repin1,Akt1	ENSMUST00000017590,ENSMUST00000046627,ENSMUST00000089188,ENSMUST00000143077,ENSMUST00000082367,ENSMUST00000060551,ENSMUST00000128378,ENSMUST00000075418,ENSMUST00000003720,ENSMUST00000040149,ENSMUST00000087268,ENSMUST00000040128,ENSMUST00000077972,ENSMUST00000108451,ENSMUST00000093925,ENSMUST00000075764,ENSMUST00000155689,ENSMUST00000089450,ENSMUST00000089452,ENSMUST00000089465,ENSMUST00000089469,…	1.30419	0.000322019	0.00674499
positive regulation of intracellular transport(GO:0032388)	254	254	8	667	1.19	246	100964	0.24	Smo,Pdpk1,P2rx4,Kpna1,Nlrp12,Rab7l1,Ubr5,Tgfbr1	ENSMUST00000108056,ENSMUST00000108044,ENSMUST00000003687,ENSMUST00000087983,ENSMUST00000040021,ENSMUST00000108431,ENSMUST00000062862,ENSMUST00000093925,ENSMUST00000075759,ENSMUST00000087485,ENSMUST00000182884,ENSMUST00000155543,ENSMUST00000108298,ENSMUST00000167924,ENSMUST00000024119,ENSMUST00000060989,ENSMUST00000120135,ENSMUST00000108300,ENSMUST00000182987,ENSMUST00000108344,ENSMUST00000108343,…	1.59384	0.000329776	0.00682139
positive regulation of protein serine/threonine kinase activity(GO:0071902)	391	409	10	665	1.48	381	100829	0.38	Ptpn11,Ceacam1,Fgd4,Nox4,Insr,Traf2,Sash1,Akt1,Malt1,Map2k7	ENSMUST00000189359,ENSMUST00000161747,ENSMUST00000017799,ENSMUST00000161873,ENSMUST00000089015,ENSMUST00000089058,ENSMUST00000108183,ENSMUST00000108184,ENSMUST00000116133,ENSMUST00000153076,ENSMUST00000060441,ENSMUST00000082060,ENSMUST00000155170,ENSMUST00000003687,ENSMUST00000128238,ENSMUST00000017530,ENSMUST00000060642,ENSMUST00000120035,ENSMUST00000165020,ENSMUST00000143517,ENSMUST00000143567,…	1.38118	0.000330067	0.00682139
regulation of translation(GO:0006417)	391	399	10	665	1.48	381	100829	0.38	Cnot7,Cpeb2,Cnot6l,Taco1,Gatc,Caprin2,Ppp1r15b,Aco1,Ago4,Akt1	ENSMUST00000091418,ENSMUST00000098331,ENSMUST00000003912,ENSMUST00000143043,ENSMUST00000098473,ENSMUST00000046514,ENSMUST00000155142,ENSMUST00000075610,ENSMUST00000075641,ENSMUST00000128241,ENSMUST00000017384,ENSMUST00000017332,ENSMUST00000155021,ENSMUST00000060500,ENSMUST00000082092,ENSMUST00000082094,ENSMUST00000133988,ENSMUST00000159398,ENSMUST00000040117,ENSMUST00000087215,ENSMUST00000087228,…	1.38118	0.000330067	0.00682139
negative regulation of cell migration(GO:0030336)	254	258	8	667	1.19	246	100964	0.24	Nf1,Flcn,Mcc,Strap,Rap2a,Abhd6,Mia3,Tgfbr3	ENSMUST00000098374,ENSMUST00000048715,ENSMUST00000108137,ENSMUST00000048731,ENSMUST00000087883,ENSMUST00000155035,ENSMUST00000155094,ENSMUST00000040021,ENSMUST00000003762,ENSMUST00000038107,ENSMUST00000108408,ENSMUST00000108407,ENSMUST00000122210,ENSMUST00000077847,ENSMUST00000075764,ENSMUST00000038191,ENSMUST00000015749,ENSMUST00000017841,ENSMUST00000189999,ENSMUST00000080085,ENSMUST00000007171,…	1.59384	0.000329776	0.00682139
Golgi organization(GO:0007030)	89	94	5	670	0.74	84	101126	0.08	Tbc1d20,Tmed5,l7Rn6,Rab7l1,Mapk3	ENSMUST00000060232,ENSMUST00000060226,ENSMUST00000108056,ENSMUST00000046603,ENSMUST00000085026,ENSMUST00000143517,ENSMUST00000060747,ENSMUST00000108375,ENSMUST00000108376,ENSMUST00000080036,ENSMUST00000068282,ENSMUST00000040766,ENSMUST00000169748,ENSMUST00000015011,ENSMUST00000116234,ENSMUST00000042503,ENSMUST00000140466,ENSMUST00000044271,ENSMUST00000005066,ENSMUST00000103017,ENSMUST00000110756,…	2.19547	0.000329989	0.00682139
ncRNA metabolic process(GO:0034660)	466	471	11	664	1.63	455	100755	0.45	Cars,Ints12,Bop1,Lcmt2,Tars2,Trit1,Gatc,Mto1,Ints5,Exosc9,Utp18	ENSMUST00000143139,ENSMUST00000082223,ENSMUST00000161780,ENSMUST00000108039,ENSMUST00000159683,ENSMUST00000003906,ENSMUST00000003946,ENSMUST00000075280,ENSMUST00000046514,ENSMUST00000075610,ENSMUST00000017408,ENSMUST00000091674,ENSMUST00000082134,ENSMUST00000108430,ENSMUST00000122279,ENSMUST00000040213,ENSMUST00000040234,ENSMUST00000087315,ENSMUST00000038142,ENSMUST00000085163,ENSMUST00000052774,…	1.29976	0.000333847	0.00688116
adenosine metabolic process(GO:0046085)	21	22	3	672	0.44	18	101192	0.02	Nt5e,Mto1,Nt5c3	ENSMUST00000017841,ENSMUST00000068262,ENSMUST00000066155,ENSMUST00000159292,ENSMUST00000114484,ENSMUST00000095959,ENSMUST00000027265,ENSMUST00000110665,ENSMUST00000110662,ENSMUST00000112590,ENSMUST00000002456,ENSMUST00000045376,ENSMUST00000160393,ENSMUST00000119031,ENSMUST00000028702,ENSMUST00000135614,ENSMUST00000172239,ENSMUST00000062723	3.22276	0.000352251	0.00720303
positive regulation of protein dephosphorylation(GO:0035307)	21	24	3	672	0.44	18	101192	0.02	Ppp1r7,Ppp2r4,Cnep1r1	ENSMUST00000167998,ENSMUST00000163100,ENSMUST00000046983,ENSMUST00000031474,ENSMUST00000163663,ENSMUST00000019514,ENSMUST00000112210,ENSMUST00000110082,ENSMUST00000023882,ENSMUST00000002678,ENSMUST00000086674,ENSMUST00000086465,ENSMUST00000100334,ENSMUST00000102931,ENSMUST00000006646,ENSMUST00000030536,ENSMUST00000067976,ENSMUST00000036631	3.22276	0.000352251	0.00720303
pigment granule organization(GO:0048753)	21	21	3	672	0.44	18	101192	0.02	Rab32,Ap3b1,Lyst	ENSMUST00000133655,ENSMUST00000133932,ENSMUST00000056978,ENSMUST00000189999,ENSMUST00000029123,ENSMUST00000003117,ENSMUST00000077408,ENSMUST00000112751,ENSMUST00000054125,ENSMUST00000148402,ENSMUST00000107256,ENSMUST00000109697,ENSMUST00000006151,ENSMUST00000102831,ENSMUST00000137333,ENSMUST00000062317,ENSMUST00000026383,ENSMUST00000071949	3.22276	0.000352251	0.00720303
negative regulation of cell motility(GO:2000146)	257	261	8	667	1.19	249	100961	0.25	Nf1,Flcn,Mcc,Strap,Rap2a,Abhd6,Mia3,Tgfbr3	ENSMUST00000098374,ENSMUST00000048715,ENSMUST00000108137,ENSMUST00000048731,ENSMUST00000087883,ENSMUST00000155035,ENSMUST00000155094,ENSMUST00000040021,ENSMUST00000003762,ENSMUST00000038107,ENSMUST00000108408,ENSMUST00000108407,ENSMUST00000122210,ENSMUST00000077847,ENSMUST00000075764,ENSMUST00000038191,ENSMUST00000015749,ENSMUST00000017841,ENSMUST00000189999,ENSMUST00000080085,ENSMUST00000007171,…	1.58169	0.000356549	0.00727172
negative regulation of transferase activity(GO:0051348)	324	328	9	666	1.33	315	100895	0.31	Prkar2a,Nf1,Cblc,Trim27,Sh3bp5,Pdpk1,Irs2,Trib3,Akt1	ENSMUST00000060253,ENSMUST00000143177,ENSMUST00000098374,ENSMUST00000108101,ENSMUST00000108107,ENSMUST00000108109,ENSMUST00000075641,ENSMUST00000048655,ENSMUST00000040043,ENSMUST00000060501,ENSMUST00000075477,ENSMUST00000128302,ENSMUST00000165096,ENSMUST00000151202,ENSMUST00000075759,ENSMUST00000108543,ENSMUST00000108541,ENSMUST00000108542,ENSMUST00000155642,ENSMUST00000009138,ENSMUST00000017878,…	1.4652	0.000358165	0.0072855
regulation of leukocyte mediated immunity(GO:0002703)	260	266	8	667	1.19	252	100958	0.25	Pnp,Stat5a,Stat5b,Ap1g1,Pdpk1,Traf2,Rsad2,Malt1	ENSMUST00000159688,ENSMUST00000017799,ENSMUST00000098458,ENSMUST00000046506,ENSMUST00000003981,ENSMUST00000161989,ENSMUST00000155035,ENSMUST00000075447,ENSMUST00000077960,ENSMUST00000075812,ENSMUST00000108408,ENSMUST00000108407,ENSMUST00000189753,ENSMUST00000093925,ENSMUST00000108568,ENSMUST00000182755,ENSMUST00000046131,ENSMUST00000091707,ENSMUST00000091706,ENSMUST00000159969,ENSMUST00000120279,…	1.56968	0.000385065	0.00781219
negative regulation of cellular component movement(GO:0051271)	261	265	8	667	1.19	253	100957	0.25	Nf1,Flcn,Mcc,Strap,Rap2a,Abhd6,Mia3,Tgfbr3	ENSMUST00000098374,ENSMUST00000048715,ENSMUST00000108137,ENSMUST00000048731,ENSMUST00000087883,ENSMUST00000155035,ENSMUST00000155094,ENSMUST00000040021,ENSMUST00000003762,ENSMUST00000038107,ENSMUST00000108408,ENSMUST00000108407,ENSMUST00000122210,ENSMUST00000077847,ENSMUST00000075764,ENSMUST00000038191,ENSMUST00000015749,ENSMUST00000068045,ENSMUST00000017841,ENSMUST00000189999,ENSMUST00000080085,…	1.56571	0.000394973	0.00799226
positive regulation of cell cycle(GO:0045787)	199	209	7	668	1.04	192	101018	0.19	Ptpn11,Stat5a,Stat5b,Srpk2,Insr,Bcl2l11,Akt1	ENSMUST00000143177,ENSMUST00000003912,ENSMUST00000155285,ENSMUST00000003612,ENSMUST00000003726,ENSMUST00000038107,ENSMUST00000108402,ENSMUST00000062862,ENSMUST00000093962,ENSMUST00000075759,ENSMUST00000093906,ENSMUST00000155573,ENSMUST00000087556,ENSMUST00000087525,ENSMUST00000167715,ENSMUST00000167764,ENSMUST00000068225,ENSMUST00000143891,ENSMUST00000169879,ENSMUST00000167641,ENSMUST00000068133,…	1.70718	0.000400327	0.00807952
neurotrophin signaling pathway(GO:0038179)	52	53	4	671	0.59	48	101162	0.05	Ptpn11,Bcar1,Ddit4,Ppp2r5b	ENSMUST00000089188,ENSMUST00000108107,ENSMUST00000108109,ENSMUST00000054343,ENSMUST00000038569,ENSMUST00000131415,ENSMUST00000077741,ENSMUST00000138603,ENSMUST00000101558,ENSMUST00000038775,ENSMUST00000068714,ENSMUST00000035952,ENSMUST00000031490,ENSMUST00000114784,ENSMUST00000103124,ENSMUST00000029712,ENSMUST00000112949,ENSMUST00000136232,ENSMUST00000173108,ENSMUST00000173116,ENSMUST00000095087,…	2.5308	0.000401695	0.00808607
negative regulation of transmembrane transport(GO:0034763)	22	22	3	672	0.44	19	101191	0.02	Trim27,Irs2,Akt1	ENSMUST00000075477,ENSMUST00000108344,ENSMUST00000077548,ENSMUST00000044954,ENSMUST00000040853,ENSMUST00000036092,ENSMUST00000153700,ENSMUST00000031899,ENSMUST00000163516,ENSMUST00000049675,ENSMUST00000134825,ENSMUST00000025381,ENSMUST00000039559,ENSMUST00000102715,ENSMUST00000170430,ENSMUST00000180036,ENSMUST00000062620,ENSMUST00000034586,ENSMUST00000111321	3.16868	0.000405864	0.00810682
positive regulation of dephosphorylation(GO:0035306)	22	25	3	672	0.44	19	101191	0.02	Ppp1r7,Ppp2r4,Cnep1r1	ENSMUST00000167998,ENSMUST00000163100,ENSMUST00000046983,ENSMUST00000031474,ENSMUST00000033570,ENSMUST00000163663,ENSMUST00000019514,ENSMUST00000112210,ENSMUST00000110082,ENSMUST00000023882,ENSMUST00000002678,ENSMUST00000086674,ENSMUST00000086465,ENSMUST00000100334,ENSMUST00000102931,ENSMUST00000006646,ENSMUST00000030536,ENSMUST00000067976,ENSMUST00000036631	3.16868	0.000405864	0.00810682
serine family amino acid biosynthetic process(GO:0009070)	22	28	3	672	0.44	19	101191	0.02	Srr,Agxt2,Shmt1	ENSMUST00000155814,ENSMUST00000082428,ENSMUST00000031399,ENSMUST00000136507,ENSMUST00000027491,ENSMUST00000151718,ENSMUST00000134503,ENSMUST00000025542,ENSMUST00000006508,ENSMUST00000078509,ENSMUST00000118539,ENSMUST00000118504,ENSMUST00000067801,ENSMUST00000065793,ENSMUST00000162053,ENSMUST00000118268,ENSMUST00000026470,ENSMUST00000135425,ENSMUST00000022218	3.16868	0.000405864	0.00810682
regulation of Rho protein signal transduction(GO:0035023)	403	426	10	665	1.48	393	100817	0.39	Arhgef37,Flcn,Fgd4,Sos2,Tbc1d7,Plekhg3,Flot1,Arhgef10l,Als2cl,S100a10	ENSMUST00000159747,ENSMUST00000108056,ENSMUST00000048716,ENSMUST00000017799,ENSMUST00000017759,ENSMUST00000128565,ENSMUST00000089334,ENSMUST00000087883,ENSMUST00000155170,ENSMUST00000098574,ENSMUST00000161932,ENSMUST00000155035,ENSMUST00000098683,ENSMUST00000075845,ENSMUST00000108408,ENSMUST00000108407,ENSMUST00000143540,ENSMUST00000091853,ENSMUST00000182760,ENSMUST00000077946,ENSMUST00000120274,…	1.35005	0.000417816	0.00832409
negative regulation of transcription factor import into nucleus(GO:0042992)	53	57	4	671	0.59	49	101161	0.05	Nf1,Ppm1a,Nlrp12,Litaf	ENSMUST00000082367,ENSMUST00000098519,ENSMUST00000153043,ENSMUST00000024119,ENSMUST00000165232,ENSMUST00000005976,ENSMUST00000114426,ENSMUST00000153441,ENSMUST00000080217,ENSMUST00000101085,ENSMUST00000124072,ENSMUST00000101148,ENSMUST00000103221,ENSMUST00000103139,ENSMUST00000035565,ENSMUST00000033805,ENSMUST00000021413,ENSMUST00000023507,ENSMUST00000074849,ENSMUST00000112307,ENSMUST00000112305,…	2.51017	0.000432221	0.00844329
response to estrogen(GO:0043627)	201	201	7	668	1.04	194	101016	0.19	Stat5b,Txnip,Casp9,Aldh1a1,Il4ra,Kat5,Ncor2	ENSMUST00000091403,ENSMUST00000108056,ENSMUST00000003912,ENSMUST00000003947,ENSMUST00000003687,ENSMUST00000013130,ENSMUST00000075433,ENSMUST00000038107,ENSMUST00000108402,ENSMUST00000085077,ENSMUST00000085065,ENSMUST00000165148,ENSMUST00000093962,ENSMUST00000165199,ENSMUST00000085206,ENSMUST00000167998,ENSMUST00000167986,ENSMUST00000009143,ENSMUST00000024107,ENSMUST00000087566,ENSMUST00000089669,…	1.6968	0.000424985	0.00844329
glycine biosynthetic process(GO:0006545)	5	5	2	673	0.3	3	101207	0	Agxt2,Shmt1	ENSMUST00000027491,ENSMUST00000026470,ENSMUST00000022218	4.60771	0.000432514	0.00844329
regulation of plasma membrane long-chain fatty acid transport(GO:0010746)	5	5	2	673	0.3	3	101207	0	Irs2,Akt1	ENSMUST00000108344,ENSMUST00000039559,ENSMUST00000108905	4.60771	0.000432514	0.00844329
negative regulation of hair follicle development(GO:0051799)	5	5	2	673	0.3	3	101207	0	Ngfr,Smo	ENSMUST00000042603,ENSMUST00000080797,ENSMUST00000164993	4.60771	0.000432514	0.00844329
short-chain fatty acid biosynthetic process(GO:0051790)	5	7	2	673	0.3	3	101207	0	Acss2,Oxsm	ENSMUST00000160918,ENSMUST00000074241,ENSMUST00000028944	4.60771	0.000432514	0.00844329
positive regulation of cellular amino acid metabolic process(GO:0045764)	5	6	2	673	0.3	3	101207	0	Comt,Nr1h4	ENSMUST00000108102,ENSMUST00000102976,ENSMUST00000028355	4.60771	0.000432514	0.00844329
JAK-STAT cascade involved in growth hormone signaling pathway(GO:0060397)	5	7	2	673	0.3	3	101207	0	Stat5a,Stat5b	ENSMUST00000103114,ENSMUST00000092671,ENSMUST00000127638	4.60771	0.000432514	0.00844329
regulation of histone modification(GO:0031056)	202	209	7	668	1.04	195	101015	0.19	Wdr61,Flcn,Trp53,Iws1,Ube2b,Mapk3,Ubr5	ENSMUST00000108154,ENSMUST00000143235,ENSMUST00000009699,ENSMUST00000155712,ENSMUST00000182771,ENSMUST00000182793,ENSMUST00000077935,ENSMUST00000120239,ENSMUST00000155486,ENSMUST00000128768,ENSMUST00000182902,ENSMUST00000098266,ENSMUST00000052965,ENSMUST00000165417,ENSMUST00000182169,ENSMUST00000126413,ENSMUST00000165201,ENSMUST00000066272,ENSMUST00000066283,ENSMUST00000182428,ENSMUST00000005841,…	1.69165	0.000437761	0.00852423
positive regulation of innate immune response(GO:0045089)	203	209	7	668	1.04	196	101014	0.19	Pik3ap1,Stat5a,Stat5b,Polr3g,Ap1g1,Pdpk1,Rsad2	ENSMUST00000087737,ENSMUST00000128436,ENSMUST00000046548,ENSMUST00000082367,ENSMUST00000133722,ENSMUST00000040065,ENSMUST00000040069,ENSMUST00000075447,ENSMUST00000108430,ENSMUST00000189753,ENSMUST00000108568,ENSMUST00000060719,ENSMUST00000019997,ENSMUST00000089620,ENSMUST00000017974,ENSMUST00000087557,ENSMUST00000085412,ENSMUST00000048994,ENSMUST00000054324,ENSMUST00000038580,ENSMUST00000052124,…	1.68652	0.000450841	0.00875693
pteridine-containing compound metabolic process(GO:0042558)	54	54	4	671	0.59	50	101160	0.05	Shmt1,Mthfd1,Pcbd1,Mthfs	ENSMUST00000017597,ENSMUST00000155311,ENSMUST00000015950,ENSMUST00000087521,ENSMUST00000089959,ENSMUST00000005810,ENSMUST00000126204,ENSMUST00000001183,ENSMUST00000140584,ENSMUST00000021958,ENSMUST00000027384,ENSMUST00000171597,ENSMUST00000140068,ENSMUST00000124968,ENSMUST00000151706,ENSMUST00000134145,ENSMUST00000023684,ENSMUST00000097788,ENSMUST00000117291,ENSMUST00000069604,ENSMUST00000152498,…	2.48996	0.000464366	0.00897626
tetrahydrofolate metabolic process(GO:0046653)	23	23	3	672	0.44	20	101190	0.02	Shmt1,Mthfd1,Mthfs	ENSMUST00000017597,ENSMUST00000089959,ENSMUST00000005810,ENSMUST00000001183,ENSMUST00000027384,ENSMUST00000023684,ENSMUST00000097788,ENSMUST00000117291,ENSMUST00000069604,ENSMUST00000152498,ENSMUST00000043735,ENSMUST00000130418,ENSMUST00000141283,ENSMUST00000032175,ENSMUST00000071652,ENSMUST00000026470,ENSMUST00000120585,ENSMUST00000020497,ENSMUST00000026846,ENSMUST00000022218	3.11738	0.000464449	0.00897626
development of primary male sexual characteristics(GO:0046546)	268	280	8	667	1.19	260	100950	0.26	Sdc1,Hmgcs1,Tbc1d20,Ctsl,Bcl2l11,Dhcr24,Ercc1,Tgfbr1	ENSMUST00000159699,ENSMUST00000046548,ENSMUST00000143043,ENSMUST00000089015,ENSMUST00000089017,ENSMUST00000087865,ENSMUST00000143365,ENSMUST00000048680,ENSMUST00000046305,ENSMUST00000046383,ENSMUST00000082120,ENSMUST00000082088,ENSMUST00000038107,ENSMUST00000122259,ENSMUST00000093962,ENSMUST00000098098,ENSMUST00000155510,ENSMUST00000189999,ENSMUST00000052837,ENSMUST00000151119,ENSMUST00000087525,…	1.53835	0.00047028	0.00906634
negative regulation of nucleocytoplasmic transport(GO:0046823)	97	102	5	670	0.74	92	101118	0.09	Nf1,Ppm1a,Mdfic,Nlrp12,Litaf	ENSMUST00000189359,ENSMUST00000082367,ENSMUST00000098519,ENSMUST00000153043,ENSMUST00000155094,ENSMUST00000108493,ENSMUST00000024119,ENSMUST00000052915,ENSMUST00000165232,ENSMUST00000126182,ENSMUST00000005976,ENSMUST00000114426,ENSMUST00000161368,ENSMUST00000153441,ENSMUST00000080217,ENSMUST00000131228,ENSMUST00000101085,ENSMUST00000124072,ENSMUST00000101148,ENSMUST00000103221,ENSMUST00000031519,…	2.10442	0.000490612	0.00941149
response to ammonium ion(GO:0060359)	97	108	5	670	0.74	92	101118	0.09	Homer1,Pea15a,Srr,Egr1,Abat	ENSMUST00000003826,ENSMUST00000098326,ENSMUST00000003640,ENSMUST00000089230,ENSMUST00000093925,ENSMUST00000075764,ENSMUST00000108588,ENSMUST00000108589,ENSMUST00000017841,ENSMUST00000038696,ENSMUST00000167529,ENSMUST00000167574,ENSMUST00000114317,ENSMUST00000114318,ENSMUST00000114312,ENSMUST00000114314,ENSMUST00000114310,ENSMUST00000114308,ENSMUST00000114307,ENSMUST00000140962,ENSMUST00000161220,…	2.10442	0.000490612	0.00941149
RNA catabolic process(GO:0006401)	148	158	6	669	0.89	142	101068	0.14	Cnot7,Cnot6l,Smg1,Ago4,Pnrc2,Exosc9	ENSMUST00000089119,ENSMUST00000060366,ENSMUST00000048702,ENSMUST00000098473,ENSMUST00000046463,ENSMUST00000155139,ENSMUST00000087879,ENSMUST00000017408,ENSMUST00000017384,ENSMUST00000143280,ENSMUST00000040117,ENSMUST00000046244,ENSMUST00000087328,ENSMUST00000075666,ENSMUST00000165114,ENSMUST00000145956,ENSMUST00000042953,ENSMUST00000167780,ENSMUST00000080030,ENSMUST00000131422,ENSMUST00000165559,…	1.8537	0.000492002	0.00941486
protein autoubiquitination(GO:0051865)	55	57	4	671	0.59	51	101159	0.05	March5,Ube2b,Traf2,Rnf187	ENSMUST00000082175,ENSMUST00000165015,ENSMUST00000182709,ENSMUST00000114355,ENSMUST00000054835,ENSMUST00000001258,ENSMUST00000131035,ENSMUST00000075141,ENSMUST00000182047,ENSMUST00000044163,ENSMUST00000191124,ENSMUST00000031345,ENSMUST00000029740,ENSMUST00000177236,ENSMUST00000044911,ENSMUST00000114993,ENSMUST00000107537,ENSMUST00000027687,ENSMUST00000033264,ENSMUST00000017290,ENSMUST00000112096,…	2.47015	0.000498177	0.00948617
positive regulation of glucose transport(GO:0010828)	55	55	4	671	0.59	51	101159	0.05	Ptpn11,Prkci,Irs2,Akt1	ENSMUST00000009425,ENSMUST00000128540,ENSMUST00000046303,ENSMUST00000062862,ENSMUST00000024338,ENSMUST00000143499,ENSMUST00000087485,ENSMUST00000108342,ENSMUST00000108344,ENSMUST00000108343,ENSMUST00000122386,ENSMUST00000138459,ENSMUST00000167435,ENSMUST00000080469,ENSMUST00000080210,ENSMUST00000005220,ENSMUST00000114857,ENSMUST00000103157,ENSMUST00000171349,ENSMUST00000171309,ENSMUST00000027488,…	2.47015	0.000498177	0.00948617
lipid storage(GO:0019915)	98	104	5	670	0.74	93	101117	0.09	Stat5a,Stat5b,Enpp1,Srebf2,Alkbh7	ENSMUST00000082367,ENSMUST00000189661,ENSMUST00000015712,ENSMUST00000122412,ENSMUST00000075973,ENSMUST00000122381,ENSMUST00000038495,ENSMUST00000054445,ENSMUST00000003071,ENSMUST00000165232,ENSMUST00000036188,ENSMUST00000007799,ENSMUST00000167197,ENSMUST00000140382,ENSMUST00000031583,ENSMUST00000080606,ENSMUST00000037811,ENSMUST00000163949,ENSMUST00000171649,ENSMUST00000163504,ENSMUST00000177234,…	2.09359	0.000514197	0.00976722
gamma-delta T cell activation(GO:0046629)	24	30	3	672	0.44	21	101189	0.02	Stat5a,Stat5b,Cxadr	ENSMUST00000075827,ENSMUST00000093984,ENSMUST00000182755,ENSMUST00000120135,ENSMUST00000182283,ENSMUST00000153799,ENSMUST00000167288,ENSMUST00000035908,ENSMUST00000029795,ENSMUST00000134336,ENSMUST00000183301,ENSMUST00000144386,ENSMUST00000047405,ENSMUST00000102596,ENSMUST00000164583,ENSMUST00000059882,ENSMUST00000067240,ENSMUST00000118756,ENSMUST00000094551,ENSMUST00000050020,ENSMUST00000055087	3.06858	0.00052819	0.0100085
nuclear-transcribed mRNA catabolic process(GO:0000956)	99	109	5	670	0.74	94	101116	0.09	Cnot7,Cnot6l,Smg1,Pnrc2,Exosc9	ENSMUST00000060366,ENSMUST00000048702,ENSMUST00000098473,ENSMUST00000155139,ENSMUST00000017408,ENSMUST00000017384,ENSMUST00000143280,ENSMUST00000040117,ENSMUST00000046244,ENSMUST00000075666,ENSMUST00000165114,ENSMUST00000042953,ENSMUST00000167780,ENSMUST00000080030,ENSMUST00000165559,ENSMUST00000163377,ENSMUST00000126188,ENSMUST00000167571,ENSMUST00000068452,ENSMUST00000169695,ENSMUST00000001451,…	2.08289	0.000538623	0.0101813
negative regulation of intracellular transport(GO:0032387)	151	156	6	669	0.89	145	101065	0.14	Nf1,Ppm1a,Mdfic,Pde2a,Nlrp12,Litaf	ENSMUST00000189359,ENSMUST00000082367,ENSMUST00000098519,ENSMUST00000153043,ENSMUST00000155020,ENSMUST00000155094,ENSMUST00000194102,ENSMUST00000108493,ENSMUST00000189999,ENSMUST00000024119,ENSMUST00000052915,ENSMUST00000015435,ENSMUST00000170794,ENSMUST00000165232,ENSMUST00000126182,ENSMUST00000005976,ENSMUST00000131119,ENSMUST00000114426,ENSMUST00000161368,ENSMUST00000153441,ENSMUST00000080217,…	1.83276	0.000546923	0.010288
negative regulation of transmembrane receptor protein serine/threonine kinase signaling pathway(GO:0090101)	151	158	6	669	0.89	145	101065	0.14	Ppm1a,Strap,Skil,Pdpk1,Trp53,Tgfbr3	ENSMUST00000161779,ENSMUST00000003687,ENSMUST00000161937,ENSMUST00000040110,ENSMUST00000075759,ENSMUST00000120239,ENSMUST00000167965,ENSMUST00000087629,ENSMUST00000052946,ENSMUST00000007171,ENSMUST00000042844,ENSMUST00000153888,ENSMUST00000001536,ENSMUST00000001534,ENSMUST00000036248,ENSMUST00000003404,ENSMUST00000009705,ENSMUST00000101551,ENSMUST00000101558,ENSMUST00000161368,ENSMUST00000005798,…	1.83276	0.000546923	0.010288
positive regulation of leukocyte activation(GO:0002696)	344	350	9	666	1.33	335	100875	0.33	Pnp,Stat5a,Stat5b,Ap3b1,Lyst,Ap1g1,Irs2,Il4ra,Malt1	ENSMUST00000089161,ENSMUST00000087737,ENSMUST00000017799,ENSMUST00000046506,ENSMUST00000003981,ENSMUST00000024044,ENSMUST00000089377,ENSMUST00000048605,ENSMUST00000048572,ENSMUST00000075447,ENSMUST00000075812,ENSMUST00000062862,ENSMUST00000093925,ENSMUST00000194279,ENSMUST00000182755,ENSMUST00000194296,ENSMUST00000038169,ENSMUST00000017841,ENSMUST00000120279,ENSMUST00000143713,ENSMUST00000052839,…	1.40344	0.000550577	0.0103316
positive regulation of epithelial cell migration(GO:0010634)	100	100	5	670	0.74	95	101115	0.09	Bcar1,Bmpr2,Sash1,Glipr2,Akt1	ENSMUST00000108056,ENSMUST00000013220,ENSMUST00000108120,ENSMUST00000017881,ENSMUST00000001548,ENSMUST00000052404,ENSMUST00000054691,ENSMUST00000138563,ENSMUST00000163147,ENSMUST00000038885,ENSMUST00000116409,ENSMUST00000033606,ENSMUST00000031447,ENSMUST00000168093,ENSMUST00000110464,ENSMUST00000110461,ENSMUST00000103115,ENSMUST00000185187,ENSMUST00000005077,ENSMUST00000033501,ENSMUST00000175916,…	2.0723	0.000563911	0.0105309
cellular response to alcohol(GO:0097306)	100	100	5	670	0.74	95	101115	0.09	Hmgcs1,Cyp7a1,Smo,Casp9,Kat5	ENSMUST00000089188,ENSMUST00000009550,ENSMUST00000128302,ENSMUST00000165148,ENSMUST00000131890,ENSMUST00000120239,ENSMUST00000120238,ENSMUST00000007012,ENSMUST00000007130,ENSMUST00000073049,ENSMUST00000001592,ENSMUST00000005862,ENSMUST00000066211,ENSMUST00000068316,ENSMUST00000031859,ENSMUST00000042345,ENSMUST00000031822,ENSMUST00000042603,ENSMUST00000165764,ENSMUST00000042594,ENSMUST00000031445,…	2.0723	0.000563911	0.0105309
positive regulation of multi-organism process(GO:0043902)	57	62	4	671	0.59	53	101157	0.05	Vps4b,Mdfic,Srpk2,Bcl2l11	ENSMUST00000189359,ENSMUST00000098374,ENSMUST00000108102,ENSMUST00000003911,ENSMUST00000068031,ENSMUST00000029203,ENSMUST00000005862,ENSMUST00000029049,ENSMUST00000068387,ENSMUST00000001326,ENSMUST00000005678,ENSMUST00000068592,ENSMUST00000042399,ENSMUST00000005711,ENSMUST00000114848,ENSMUST00000044277,ENSMUST00000000925,ENSMUST00000031327,ENSMUST00000093061,ENSMUST00000029611,ENSMUST00000029563,…	2.43166	0.000570993	0.010612
positive regulation of growth(GO:0045927)	276	281	8	667	1.19	268	100942	0.26	Stat5a,Stat5b,Cxcl12,Bmpr2,Insr,Akt1,Exosc9,Tgfbr1	ENSMUST00000153114,ENSMUST00000017604,ENSMUST00000108102,ENSMUST00000046565,ENSMUST00000159699,ENSMUST00000024047,ENSMUST00000087865,ENSMUST00000046497,ENSMUST00000048572,ENSMUST00000128311,ENSMUST00000087252,ENSMUST00000085092,ENSMUST00000087366,ENSMUST00000075764,ENSMUST00000194279,ENSMUST00000108523,ENSMUST00000120243,ENSMUST00000015749,ENSMUST00000120284,ENSMUST00000046001,ENSMUST00000189999,…	1.50797	0.00057018	0.010612
regulation of lymphocyte mediated immunity(GO:0002706)	212	218	7	668	1.04	205	101005	0.2	Pnp,Stat5a,Stat5b,Ap1g1,Traf2,Rsad2,Malt1	ENSMUST00000159688,ENSMUST00000017799,ENSMUST00000098458,ENSMUST00000046506,ENSMUST00000003981,ENSMUST00000161989,ENSMUST00000075447,ENSMUST00000077960,ENSMUST00000075812,ENSMUST00000189753,ENSMUST00000108568,ENSMUST00000182755,ENSMUST00000046131,ENSMUST00000091707,ENSMUST00000091706,ENSMUST00000159969,ENSMUST00000120279,ENSMUST00000143713,ENSMUST00000167924,ENSMUST00000040467,ENSMUST00000080015,…	1.64154	0.00058315	0.010812
cellular response to epidermal growth factor stimulus(GO:0071364)	25	26	3	672	0.44	22	101188	0.02	Stat5b,Pdpk1,Akt1	ENSMUST00000013773,ENSMUST00000038498,ENSMUST00000001547,ENSMUST00000169613,ENSMUST00000167377,ENSMUST00000103115,ENSMUST00000042235,ENSMUST00000027366,ENSMUST00000000505,ENSMUST00000000579,ENSMUST00000049260,ENSMUST00000107545,ENSMUST00000023356,ENSMUST00000156440,ENSMUST00000130916,ENSMUST00000035075,ENSMUST00000041924,ENSMUST00000006286,ENSMUST00000180480,ENSMUST00000174490,ENSMUST00000018304,…	3.02205	0.000597268	0.0110473
regulation of NIK/NF-kappaB signaling(GO:1901222)	58	59	4	671	0.59	54	101156	0.05	Traf2,Sash1,Nlrp12,Malt1	ENSMUST00000161747,ENSMUST00000089015,ENSMUST00000082060,ENSMUST00000017530,ENSMUST00000165020,ENSMUST00000159865,ENSMUST00000087557,ENSMUST00000038627,ENSMUST00000153856,ENSMUST00000036153,ENSMUST00000138564,ENSMUST00000140791,ENSMUST00000159223,ENSMUST00000167152,ENSMUST00000161609,ENSMUST00000114127,ENSMUST00000114133,ENSMUST00000114130,ENSMUST00000114129,ENSMUST00000114128,ENSMUST00000035911,…	2.41296	0.000610095	0.011231
positive regulation of cytokine production(GO:0001819)	349	354	9	666	1.33	340	100870	0.34	Tbc1d23,Polr3g,Traf2,Ifnar1,Agpat2,Serpinf2,Il4ra,Rsad2,Malt1	ENSMUST00000108044,ENSMUST00000082367,ENSMUST00000017799,ENSMUST00000098458,ENSMUST00000128531,ENSMUST00000087983,ENSMUST00000048514,ENSMUST00000060655,ENSMUST00000046186,ENSMUST00000194296,ENSMUST00000038169,ENSMUST00000060719,ENSMUST00000165122,ENSMUST00000017839,ENSMUST00000024179,ENSMUST00000167924,ENSMUST00000151176,ENSMUST00000096065,ENSMUST00000017974,ENSMUST00000087557,ENSMUST00000167723,…	1.38858	0.000610006	0.011231
regulation of lipid transport(GO:0032368)	102	107	5	670	0.74	97	101113	0.1	Ptpn11,Srebf2,Irs2,Repin1,Akt1	ENSMUST00000017590,ENSMUST00000089188,ENSMUST00000087268,ENSMUST00000108451,ENSMUST00000093925,ENSMUST00000038169,ENSMUST00000120239,ENSMUST00000120135,ENSMUST00000108344,ENSMUST00000068286,ENSMUST00000005824,ENSMUST00000066175,ENSMUST00000114352,ENSMUST00000114360,ENSMUST00000167197,ENSMUST00000080368,ENSMUST00000033634,ENSMUST00000031425,ENSMUST00000124173,ENSMUST00000031508,ENSMUST00000185187,…	2.05144	0.000617146	0.0112804
positive regulation of leukocyte differentiation(GO:1902107)	214	223	7	668	1.04	207	101003	0.2	Asxl2,Pnp,Stat5a,Stat5b,Ap3b1,Klf10,Il4ra	ENSMUST00000153114,ENSMUST00000003981,ENSMUST00000075299,ENSMUST00000087876,ENSMUST00000087877,ENSMUST00000087871,ENSMUST00000048605,ENSMUST00000048572,ENSMUST00000087366,ENSMUST00000194279,ENSMUST00000182755,ENSMUST00000194296,ENSMUST00000120243,ENSMUST00000017841,ENSMUST00000087409,ENSMUST00000155535,ENSMUST00000120135,ENSMUST00000085377,ENSMUST00000128778,ENSMUST00000040655,ENSMUST00000029106,…	1.63181	0.00061636	0.0112804
positive regulation of T cell differentiation(GO:0045582)	102	108	5	670	0.74	97	101113	0.1	Pnp,Stat5a,Stat5b,Ap3b1,Il4ra	ENSMUST00000003981,ENSMUST00000048572,ENSMUST00000194279,ENSMUST00000182755,ENSMUST00000194296,ENSMUST00000017841,ENSMUST00000120135,ENSMUST00000040655,ENSMUST00000015540,ENSMUST00000167610,ENSMUST00000029275,ENSMUST00000042779,ENSMUST00000182283,ENSMUST00000068133,ENSMUST00000126058,ENSMUST00000165984,ENSMUST00000167288,ENSMUST00000161389,ENSMUST00000042586,ENSMUST00000019043,ENSMUST00000033664,…	2.05144	0.000617146	0.0112804
toll-like receptor 7 signaling pathway(GO:0034154)	6	6	2	673	0.3	4	101206	0	Pik3ap1,Rsad2	ENSMUST00000060719,ENSMUST00000112164,ENSMUST00000112161,ENSMUST00000162708	4.32002	0.000645919	0.0116687
dGTP metabolic process(GO:0046070)	6	12	2	673	0.3	4	101206	0	Pnp,Nudt1	ENSMUST00000014698,ENSMUST00000043813,ENSMUST00000057725,ENSMUST00000113888	4.32002	0.000645919	0.0116687
estrous cycle phase(GO:0060206)	6	6	2	673	0.3	4	101206	0	Aldh1a1,Ncor2	ENSMUST00000025561,ENSMUST00000053306,ENSMUST00000085814,ENSMUST00000034534	4.32002	0.000645919	0.0116687
positive regulation of defense response(GO:0031349)	281	287	8	667	1.19	273	100937	0.27	Pik3ap1,Stat5a,Stat5b,Polr3g,Ap1g1,Pdpk1,Tgm2,Rsad2	ENSMUST00000087737,ENSMUST00000128436,ENSMUST00000046548,ENSMUST00000082367,ENSMUST00000133722,ENSMUST00000040065,ENSMUST00000040069,ENSMUST00000075447,ENSMUST00000108430,ENSMUST00000189753,ENSMUST00000108568,ENSMUST00000060719,ENSMUST00000019997,ENSMUST00000167924,ENSMUST00000089620,ENSMUST00000017974,ENSMUST00000087557,ENSMUST00000085412,ENSMUST00000015667,ENSMUST00000048994,ENSMUST00000054324,…	1.48943	0.000640872	0.0116687
D-amino acid metabolic process(GO:0046416)	6	13	2	673	0.3	4	101206	0	Srr,Dtd2	ENSMUST00000161610,ENSMUST00000019977,ENSMUST00000112292,ENSMUST00000028917	4.32002	0.000645919	0.0116687
regulation of chromatin organization(GO:1902275)	216	223	7	668	1.04	209	101001	0.21	Wdr61,Flcn,Trp53,Iws1,Ube2b,Mapk3,Ubr5	ENSMUST00000108154,ENSMUST00000143235,ENSMUST00000009699,ENSMUST00000155712,ENSMUST00000182771,ENSMUST00000182793,ENSMUST00000077935,ENSMUST00000120239,ENSMUST00000155486,ENSMUST00000128768,ENSMUST00000182902,ENSMUST00000098266,ENSMUST00000052965,ENSMUST00000165417,ENSMUST00000038584,ENSMUST00000182169,ENSMUST00000126413,ENSMUST00000165201,ENSMUST00000066272,ENSMUST00000066283,ENSMUST00000182428,…	1.62217	0.000651053	0.011707
regulation of natural killer cell activation(GO:0032814)	59	64	4	671	0.59	55	101155	0.05	Stat5a,Stat5b,Lyst,Ap1g1	ENSMUST00000085377,ENSMUST00000128778,ENSMUST00000036320,ENSMUST00000138856,ENSMUST00000029273,ENSMUST00000042779,ENSMUST00000077408,ENSMUST00000101610,ENSMUST00000169796,ENSMUST00000161015,ENSMUST00000169698,ENSMUST00000005954,ENSMUST00000114455,ENSMUST00000128156,ENSMUST00000019043,ENSMUST00000114831,ENSMUST00000114834,ENSMUST00000114833,ENSMUST00000114832,ENSMUST00000148761,ENSMUST00000148748,…	2.3946	0.000651058	0.011707
negative regulation of DNA metabolic process(GO:0051053)	104	108	5	670	0.74	99	101111	0.1	Flcn,Trp53,Bmpr2,Ubr5,Ercc1	ENSMUST00000003687,ENSMUST00000009699,ENSMUST00000133925,ENSMUST00000048518,ENSMUST00000089669,ENSMUST00000131537,ENSMUST00000169910,ENSMUST00000052138,ENSMUST00000131483,ENSMUST00000068487,ENSMUST00000066211,ENSMUST00000080461,ENSMUST00000077088,ENSMUST00000068581,ENSMUST00000005705,ENSMUST00000007733,ENSMUST00000131379,ENSMUST00000042608,ENSMUST00000005503,ENSMUST00000110382,ENSMUST00000072777,…	2.03101	0.000674059	0.0119541
establishment of protein localization to membrane(GO:0090150)	283	284	8	667	1.19	275	100935	0.27	Prkci,Pdpk1,Flot1,Ehd3,Tspan14,Akt1,Golga7,S100a10	ENSMUST00000060226,ENSMUST00000155311,ENSMUST00000082024,ENSMUST00000155020,ENSMUST00000155003,ENSMUST00000017552,ENSMUST00000009693,ENSMUST00000075477,ENSMUST00000120066,ENSMUST00000182662,ENSMUST00000182610,ENSMUST00000108431,ENSMUST00000182779,ENSMUST00000182764,ENSMUST00000182704,ENSMUST00000182711,ENSMUST00000182726,ENSMUST00000151346,ENSMUST00000040320,ENSMUST00000087485,ENSMUST00000015791,…	1.48211	0.000671056	0.0119541
regulation of bone mineralization(GO:0030500)	104	109	5	670	0.74	99	101111	0.1	Asxl2,S1pr1,Bmpr2,Mia3,Nbr1	ENSMUST00000060210,ENSMUST00000128449,ENSMUST00000133600,ENSMUST00000003687,ENSMUST00000075523,ENSMUST00000143263,ENSMUST00000165044,ENSMUST00000013766,ENSMUST00000009143,ENSMUST00000170794,ENSMUST00000170800,ENSMUST00000066207,ENSMUST00000165365,ENSMUST00000068581,ENSMUST00000005722,ENSMUST00000075192,ENSMUST00000131364,ENSMUST00000165764,ENSMUST00000031425,ENSMUST00000110464,ENSMUST00000110461,…	2.03101	0.000674059	0.0119541
positive regulation of establishment of protein localization to plasma membrane(GO:0090004)	26	26	3	672	0.44	23	101187	0.02	Prkci,Pdpk1,Akt1	ENSMUST00000098230,ENSMUST00000040706,ENSMUST00000001548,ENSMUST00000066211,ENSMUST00000169623,ENSMUST00000035779,ENSMUST00000107739,ENSMUST00000025083,ENSMUST00000045374,ENSMUST00000090006,ENSMUST00000014065,ENSMUST00000006614,ENSMUST00000064477,ENSMUST00000106923,ENSMUST00000172466,ENSMUST00000050063,ENSMUST00000065163,ENSMUST00000030914,ENSMUST00000030898,ENSMUST00000120375,ENSMUST00000022051,…	2.97759	0.000671856	0.0119541
positive regulation of B cell differentiation(GO:0045579)	26	32	3	672	0.44	23	101187	0.02	Pnp,Stat5a,Stat5b	ENSMUST00000120135,ENSMUST00000165554,ENSMUST00000029273,ENSMUST00000169754,ENSMUST00000101527,ENSMUST00000167032,ENSMUST00000033664,ENSMUST00000072999,ENSMUST00000042275,ENSMUST00000163576,ENSMUST00000021410,ENSMUST00000105490,ENSMUST00000025910,ENSMUST00000047405,ENSMUST00000039174,ENSMUST00000164416,ENSMUST00000168783,ENSMUST00000118756,ENSMUST00000170300,ENSMUST00000135038,ENSMUST00000055087,…	2.97759	0.000671856	0.0119541
response to arsenic-containing substance(GO:0046685)	26	28	3	672	0.44	23	101187	0.02	Ppif,Cpeb2,As3mt	ENSMUST00000159631,ENSMUST00000182709,ENSMUST00000003433,ENSMUST00000005548,ENSMUST00000000769,ENSMUST00000000804,ENSMUST00000110851,ENSMUST00000033276,ENSMUST00000056159,ENSMUST00000023829,ENSMUST00000025484,ENSMUST00000034865,ENSMUST00000060077,ENSMUST00000034905,ENSMUST00000180248,ENSMUST00000026208,ENSMUST00000026050,ENSMUST00000120645,ENSMUST00000150992,ENSMUST00000013807,ENSMUST00000079996,…	2.97759	0.000671856	0.0119541
positive regulation of response to external stimulus(GO:0032103)	218	225	7	668	1.04	211	100999	0.21	S1pr1,Stat5a,Stat5b,Sqstm1,Cxcl12,Tgm2,Bmpr2	ENSMUST00000003912,ENSMUST00000009425,ENSMUST00000165015,ENSMUST00000108430,ENSMUST00000131916,ENSMUST00000120239,ENSMUST00000167962,ENSMUST00000167924,ENSMUST00000015667,ENSMUST00000167818,ENSMUST00000001792,ENSMUST00000015596,ENSMUST00000054414,ENSMUST00000167610,ENSMUST00000042808,ENSMUST00000167667,ENSMUST00000126195,ENSMUST00000167598,ENSMUST00000029030,ENSMUST00000029041,ENSMUST00000005976,…	1.61263	0.000687276	0.012133
response to toxic substance(GO:0009636)	218	218	7	668	1.04	211	100999	0.21	Sdc1,Gstm7,Mt1,Skil,Trp53,Egr1,Casp9	ENSMUST00000082209,ENSMUST00000161726,ENSMUST00000075372,ENSMUST00000046542,ENSMUST00000098548,ENSMUST00000040059,ENSMUST00000155053,ENSMUST00000108402,ENSMUST00000085077,ENSMUST00000143506,ENSMUST00000075764,ENSMUST00000155690,ENSMUST00000091789,ENSMUST00000189999,ENSMUST00000089645,ENSMUST00000040489,ENSMUST00000015666,ENSMUST00000098244,ENSMUST00000169910,ENSMUST00000169900,ENSMUST00000003115,…	1.61263	0.000687276	0.012133
positive regulation of cell activation(GO:0050867)	356	362	9	666	1.33	347	100863	0.34	Pnp,Stat5a,Stat5b,Ap3b1,Lyst,Ap1g1,Irs2,Il4ra,Malt1	ENSMUST00000089161,ENSMUST00000087737,ENSMUST00000017799,ENSMUST00000046506,ENSMUST00000003981,ENSMUST00000024044,ENSMUST00000089377,ENSMUST00000048605,ENSMUST00000048572,ENSMUST00000075447,ENSMUST00000003741,ENSMUST00000075812,ENSMUST00000062862,ENSMUST00000093925,ENSMUST00000194279,ENSMUST00000182755,ENSMUST00000194296,ENSMUST00000038169,ENSMUST00000017841,ENSMUST00000120279,ENSMUST00000143713,…	1.36813	0.000701926	0.0123635
mitochondrial membrane organization(GO:0007006)	105	112	5	670	0.74	100	101110	0.1	Ppif,Trp53,Oma1,Bcl2l11,Sh3glb1	ENSMUST00000098320,ENSMUST00000098513,ENSMUST00000003635,ENSMUST00000062962,ENSMUST00000145948,ENSMUST00000017831,ENSMUST00000189999,ENSMUST00000128839,ENSMUST00000080036,ENSMUST00000077451,ENSMUST00000001520,ENSMUST00000161186,ENSMUST00000114268,ENSMUST00000080557,ENSMUST00000005431,ENSMUST00000038867,ENSMUST00000114180,ENSMUST00000035861,ENSMUST00000103120,ENSMUST00000110167,ENSMUST00000066379,…	2.02095	0.000703943	0.0123709
positive regulation of protein import into nucleus(GO:0042307)	106	106	5	670	0.74	101	101109	0.1	Smo,Kpna1,Nlrp12,Ubr5,Tgfbr1	ENSMUST00000108044,ENSMUST00000003687,ENSMUST00000087983,ENSMUST00000108298,ENSMUST00000167924,ENSMUST00000024119,ENSMUST00000108300,ENSMUST00000182987,ENSMUST00000167723,ENSMUST00000001592,ENSMUST00000005976,ENSMUST00000114299,ENSMUST00000005705,ENSMUST00000059081,ENSMUST00000003312,ENSMUST00000038886,ENSMUST00000033699,ENSMUST00000080880,ENSMUST00000114752,ENSMUST00000114754,ENSMUST00000114758,…	2.01099	0.000734807	0.0128841
organ regeneration(GO:0031100)	61	61	4	671	0.59	57	101153	0.06	Lcp1,Cxcl12,Baat,Tgfbr3	ENSMUST00000075637,ENSMUST00000017534,ENSMUST00000013773,ENSMUST00000093962,ENSMUST00000073049,ENSMUST00000029270,ENSMUST00000169613,ENSMUST00000042985,ENSMUST00000042706,ENSMUST00000080884,ENSMUST00000027384,ENSMUST00000163666,ENSMUST00000140076,ENSMUST00000033846,ENSMUST00000126534,ENSMUST00000033820,ENSMUST00000033828,ENSMUST00000074898,ENSMUST00000049324,ENSMUST00000107545,ENSMUST00000023829,…	2.35886	0.000738763	0.0129242
regulation of fatty acid transport(GO:2000191)	27	31	3	672	0.44	24	101186	0.02	Irs2,Repin1,Akt1	ENSMUST00000089188,ENSMUST00000038169,ENSMUST00000120135,ENSMUST00000108344,ENSMUST00000033634,ENSMUST00000031425,ENSMUST00000021796,ENSMUST00000027559,ENSMUST00000112525,ENSMUST00000023364,ENSMUST00000086861,ENSMUST00000086247,ENSMUST00000100737,ENSMUST00000121489,ENSMUST00000039559,ENSMUST00000174021,ENSMUST00000028881,ENSMUST00000028764,ENSMUST00000067708,ENSMUST00000178543,ENSMUST00000108905,…	2.93502	0.000752127	0.0130402
positive regulation of release of cytochrome c from mitochondria(GO:0090200)	27	28	3	672	0.44	24	101186	0.02	Ppif,Trp53,Bcl2l11	ENSMUST00000046383,ENSMUST00000040519,ENSMUST00000163220,ENSMUST00000066211,ENSMUST00000054836,ENSMUST00000110859,ENSMUST00000173760,ENSMUST00000033056,ENSMUST00000033093,ENSMUST00000025910,ENSMUST00000090219,ENSMUST00000025399,ENSMUST00000160684,ENSMUST00000025691,ENSMUST00000174021,ENSMUST00000004560,ENSMUST00000016902,ENSMUST00000004057,ENSMUST00000078691,ENSMUST00000115749,ENSMUST00000078332,…	2.93502	0.000752127	0.0130402
regulation of protein dephosphorylation(GO:0035304)	27	30	3	672	0.44	24	101186	0.02	Ppp1r7,Ppp2r4,Cnep1r1	ENSMUST00000167998,ENSMUST00000163100,ENSMUST00000046983,ENSMUST00000019058,ENSMUST00000031474,ENSMUST00000033570,ENSMUST00000163663,ENSMUST00000110820,ENSMUST00000019514,ENSMUST00000112210,ENSMUST00000110082,ENSMUST00000023882,ENSMUST00000134745,ENSMUST00000002678,ENSMUST00000086674,ENSMUST00000086465,ENSMUST00000100334,ENSMUST00000102931,ENSMUST00000006646,ENSMUST00000030536,ENSMUST00000067976,…	2.93502	0.000752127	0.0130402
striated muscle cell development(GO:0055002)	435	477	10	665	1.48	425	100785	0.42	Foxp1,Sdc1,Homer1,Zc4h2,Actg1,Cxadr,Smo,Cxcl12,Csrp3,Snta1	ENSMUST00000155365,ENSMUST00000003808,ENSMUST00000009329,ENSMUST00000189355,ENSMUST00000075301,ENSMUST00000153166,ENSMUST00000089188,ENSMUST00000133795,ENSMUST00000161865,ENSMUST00000153043,ENSMUST00000098611,ENSMUST00000075477,ENSMUST00000060642,ENSMUST00000108473,ENSMUST00000122266,ENSMUST00000085092,ENSMUST00000189732,ENSMUST00000182771,ENSMUST00000182793,ENSMUST00000131912,ENSMUST00000155612,…	1.27145	0.000750691	0.0130402
biomineral tissue development(GO:0031214)	222	227	7	668	1.04	215	100995	0.21	Asxl2,S1pr1,Enpp1,Bmpr2,Mia3,Klf10,Nbr1	ENSMUST00000060210,ENSMUST00000153128,ENSMUST00000128449,ENSMUST00000133600,ENSMUST00000153166,ENSMUST00000046548,ENSMUST00000089003,ENSMUST00000003687,ENSMUST00000075523,ENSMUST00000143263,ENSMUST00000165044,ENSMUST00000108461,ENSMUST00000108460,ENSMUST00000062862,ENSMUST00000062831,ENSMUST00000013766,ENSMUST00000165122,ENSMUST00000155559,ENSMUST00000122448,ENSMUST00000060807,ENSMUST00000009143,…	1.59381	0.000764504	0.0132052
regulation of cell projection assembly(GO:0060491)	161	166	6	669	0.89	155	101055	0.15	Tbc1d30,Rab17,Mien1,Tbc1d7,Ift20,Tgfbr1	ENSMUST00000060208,ENSMUST00000108056,ENSMUST00000153002,ENSMUST00000024047,ENSMUST00000159592,ENSMUST00000159510,ENSMUST00000003687,ENSMUST00000038080,ENSMUST00000122210,ENSMUST00000009003,ENSMUST00000015749,ENSMUST00000017975,ENSMUST00000052927,ENSMUST00000098230,ENSMUST00000080042,ENSMUST00000029175,ENSMUST00000138863,ENSMUST00000122063,ENSMUST00000005815,ENSMUST00000073302,ENSMUST00000077689,…	1.76597	0.00076505	0.0132052
negative regulation of protein kinase activity(GO:0006469)	289	293	8	667	1.19	281	100929	0.28	Prkar2a,Nf1,Cblc,Trim27,Sh3bp5,Pdpk1,Trib3,Akt1	ENSMUST00000060253,ENSMUST00000143177,ENSMUST00000098374,ENSMUST00000108101,ENSMUST00000108107,ENSMUST00000108109,ENSMUST00000075641,ENSMUST00000048655,ENSMUST00000040043,ENSMUST00000060501,ENSMUST00000075477,ENSMUST00000128302,ENSMUST00000165096,ENSMUST00000075759,ENSMUST00000108543,ENSMUST00000108541,ENSMUST00000108542,ENSMUST00000155642,ENSMUST00000009138,ENSMUST00000017878,ENSMUST00000120239,…	1.46047	0.000768542	0.0132066
positive regulation of MAP kinase activity(GO:0043406)	289	307	8	667	1.19	281	100929	0.28	Ptpn11,Ceacam1,Fgd4,Nox4,Insr,Traf2,Sash1,Map2k7	ENSMUST00000189359,ENSMUST00000017799,ENSMUST00000161873,ENSMUST00000089058,ENSMUST00000108183,ENSMUST00000108184,ENSMUST00000116133,ENSMUST00000153076,ENSMUST00000060441,ENSMUST00000155170,ENSMUST00000003687,ENSMUST00000128238,ENSMUST00000060642,ENSMUST00000120035,ENSMUST00000143517,ENSMUST00000182755,ENSMUST00000038169,ENSMUST00000075695,ENSMUST00000120259,ENSMUST00000167924,ENSMUST00000120135,…	1.46047	0.000768542	0.0132066
positive regulation of purine nucleotide metabolic process(GO:1900544)	108	110	5	670	0.74	103	101107	0.1	Tbc1d30,Tbc1d20,Nf1,Tbc1d7,Mtnr1a	ENSMUST00000017610,ENSMUST00000098324,ENSMUST00000087871,ENSMUST00000098521,ENSMUST00000120080,ENSMUST00000093925,ENSMUST00000038197,ENSMUST00000046001,ENSMUST00000048976,ENSMUST00000029172,ENSMUST00000038532,ENSMUST00000052296,ENSMUST00000077820,ENSMUST00000066211,ENSMUST00000052347,ENSMUST00000038949,ENSMUST00000005719,ENSMUST00000075072,ENSMUST00000038816,ENSMUST00000042503,ENSMUST00000066852,…	1.99137	0.000799553	0.0137092
cellular process involved in reproduction in multicellular organism(GO:0022412)	439	457	10	665	1.48	429	100781	0.42	Tbc1d20,Hook1,Cxadr,Cxcl12,Rhbdd1,Ube2b,Aff4,Akt1,Ercc1,Tgfbr1	ENSMUST00000089178,ENSMUST00000155237,ENSMUST00000189220,ENSMUST00000143043,ENSMUST00000089017,ENSMUST00000108154,ENSMUST00000108148,ENSMUST00000155114,ENSMUST00000189593,ENSMUST00000161977,ENSMUST00000017339,ENSMUST00000189540,ENSMUST00000082120,ENSMUST00000075447,ENSMUST00000165023,ENSMUST00000108450,ENSMUST00000040179,ENSMUST00000122261,ENSMUST00000040273,ENSMUST00000108563,ENSMUST00000108568,…	1.26205	0.000804484	0.0137632
regulation of biomineral tissue development(GO:0070167)	109	114	5	670	0.74	104	101106	0.1	Asxl2,S1pr1,Bmpr2,Mia3,Nbr1	ENSMUST00000060210,ENSMUST00000128449,ENSMUST00000133600,ENSMUST00000003687,ENSMUST00000075523,ENSMUST00000143263,ENSMUST00000165044,ENSMUST00000013766,ENSMUST00000009143,ENSMUST00000170794,ENSMUST00000170800,ENSMUST00000066207,ENSMUST00000165365,ENSMUST00000068581,ENSMUST00000005722,ENSMUST00000075192,ENSMUST00000131364,ENSMUST00000165764,ENSMUST00000031425,ENSMUST00000110464,ENSMUST00000110461,…	1.98169	0.000833476	0.0141534
carbohydrate homeostasis(GO:0033500)	365	379	9	666	1.33	356	100854	0.35	Gck,Cyp7a1,Ptpn11,Nox4,Irs2,Insr,Slc29a1,Akt1,Ncor2	ENSMUST00000159778,ENSMUST00000017604,ENSMUST00000143179,ENSMUST00000161796,ENSMUST00000048781,ENSMUST00000089377,ENSMUST00000122841,ENSMUST00000075591,ENSMUST00000060501,ENSMUST00000075528,ENSMUST00000143236,ENSMUST00000082104,ENSMUST00000075477,ENSMUST00000046212,ENSMUST00000108420,ENSMUST00000038027,ENSMUST00000024338,ENSMUST00000060747,ENSMUST00000165183,ENSMUST00000093906,ENSMUST00000056974,…	1.34243	0.0008364	0.0141534
negative regulation of endothelial cell apoptotic process(GO:2000352)	28	28	3	672	0.44	25	101185	0.02	Fgg,Fgb,Fga	ENSMUST00000087737,ENSMUST00000075759,ENSMUST00000019997,ENSMUST00000080085,ENSMUST00000101497,ENSMUST00000124089,ENSMUST00000171023,ENSMUST00000033828,ENSMUST00000027888,ENSMUST00000173869,ENSMUST00000173929,ENSMUST00000002360,ENSMUST00000129680,ENSMUST00000002487,ENSMUST00000166172,ENSMUST00000079080,ENSMUST00000086399,ENSMUST00000102672,ENSMUST00000041388,ENSMUST00000102976,ENSMUST00000049972,…	2.89418	0.000838248	0.0141534
positive regulation of nucleotide metabolic process(GO:0045981)	109	111	5	670	0.74	104	101106	0.1	Tbc1d30,Tbc1d20,Nf1,Tbc1d7,Mtnr1a	ENSMUST00000017610,ENSMUST00000098324,ENSMUST00000087871,ENSMUST00000098521,ENSMUST00000120080,ENSMUST00000093925,ENSMUST00000038197,ENSMUST00000046001,ENSMUST00000048976,ENSMUST00000029172,ENSMUST00000038532,ENSMUST00000052296,ENSMUST00000077820,ENSMUST00000066211,ENSMUST00000052347,ENSMUST00000038949,ENSMUST00000005719,ENSMUST00000075072,ENSMUST00000038816,ENSMUST00000042503,ENSMUST00000066852,…	1.98169	0.000833476	0.0141534
glucose homeostasis(GO:0042593)	365	379	9	666	1.33	356	100854	0.35	Gck,Cyp7a1,Ptpn11,Nox4,Irs2,Insr,Slc29a1,Akt1,Ncor2	ENSMUST00000159778,ENSMUST00000017604,ENSMUST00000143179,ENSMUST00000161796,ENSMUST00000048781,ENSMUST00000089377,ENSMUST00000122841,ENSMUST00000075591,ENSMUST00000060501,ENSMUST00000075528,ENSMUST00000143236,ENSMUST00000082104,ENSMUST00000075477,ENSMUST00000046212,ENSMUST00000108420,ENSMUST00000038027,ENSMUST00000024338,ENSMUST00000060747,ENSMUST00000165183,ENSMUST00000093906,ENSMUST00000056974,…	1.34243	0.0008364	0.0141534
NAD biosynthetic process(GO:0009435)	28	28	3	672	0.44	25	101185	0.02	Afmid,Qprt,Naprt1	ENSMUST00000159572,ENSMUST00000143366,ENSMUST00000040250,ENSMUST00000042392,ENSMUST00000035929,ENSMUST00000033415,ENSMUST00000119921,ENSMUST00000005069,ENSMUST00000112937,ENSMUST00000112938,ENSMUST00000112935,ENSMUST00000126896,ENSMUST00000105693,ENSMUST00000112826,ENSMUST00000000687,ENSMUST00000146128,ENSMUST00000097458,ENSMUST00000156638,ENSMUST00000156779,ENSMUST00000132520,ENSMUST00000050511,…	2.89418	0.000838248	0.0141534
response to alkaloid(GO:0043279)	164	175	6	669	0.89	158	101052	0.16	Gstm7,Homer1,Pea15a,Srr,Egr1,Abat	ENSMUST00000003826,ENSMUST00000098326,ENSMUST00000161976,ENSMUST00000003640,ENSMUST00000089230,ENSMUST00000013773,ENSMUST00000093925,ENSMUST00000040248,ENSMUST00000075764,ENSMUST00000108588,ENSMUST00000108589,ENSMUST00000017841,ENSMUST00000046001,ENSMUST00000087566,ENSMUST00000167731,ENSMUST00000040766,ENSMUST00000029297,ENSMUST00000038696,ENSMUST00000167574,ENSMUST00000114317,ENSMUST00000114318,…	1.74677	0.000842052	0.0141867
negative regulation of MAPK cascade(GO:0043409)	226	238	7	668	1.04	219	100991	0.22	Vrk3,Nf1,Flcn,Cblc,Cdc42se1,Nlrp12,Akt1	ENSMUST00000060253,ENSMUST00000143177,ENSMUST00000108101,ENSMUST00000108107,ENSMUST00000108109,ENSMUST00000091623,ENSMUST00000003612,ENSMUST00000048655,ENSMUST00000075477,ENSMUST00000062862,ENSMUST00000075759,ENSMUST00000155642,ENSMUST00000122100,ENSMUST00000009138,ENSMUST00000167998,ENSMUST00000108270,ENSMUST00000128667,ENSMUST00000122412,ENSMUST00000009143,ENSMUST00000060989,ENSMUST00000155493,…	1.57534	0.000848434	0.0142633
apoptotic mitochondrial changes(GO:0008637)	165	176	6	669	0.89	159	101051	0.16	Ppif,Pnp,Trp53,Bcl2l11,Sh3glb1,Akt1	ENSMUST00000060251,ENSMUST00000048642,ENSMUST00000003635,ENSMUST00000046383,ENSMUST00000108568,ENSMUST00000155642,ENSMUST00000062962,ENSMUST00000145948,ENSMUST00000017831,ENSMUST00000046001,ENSMUST00000189999,ENSMUST00000122386,ENSMUST00000040519,ENSMUST00000007012,ENSMUST00000080099,ENSMUST00000163220,ENSMUST00000131475,ENSMUST00000077451,ENSMUST00000170833,ENSMUST00000066211,ENSMUST00000036252,…	1.74045	0.000869002	0.0145774
regulation of histone phosphorylation(GO:0033127)	7	8	2	673	0.3	5	101205	0	Ube2b,Mapk3	ENSMUST00000049089,ENSMUST00000016081,ENSMUST00000025903,ENSMUST00000072119,ENSMUST00000043599	4.09687	0.000900313	0.0147514
allantoin metabolic process(GO:0000255)	7	9	2	673	0.3	5	101205	0	Stat5a,Stat5b	ENSMUST00000110698,ENSMUST00000110697,ENSMUST00000020965,ENSMUST00000110917,ENSMUST00000100433	4.09687	0.000900313	0.0147514
xenobiotic transport(GO:0042908)	7	7	2	673	0.3	5	101205	0	Abcb4,Slc2a1	ENSMUST00000009058,ENSMUST00000114294,ENSMUST00000031822,ENSMUST00000023504,ENSMUST00000047753	4.09687	0.000900313	0.0147514
regulation of protein K63-linked ubiquitination(GO:1900044)	7	7	2	673	0.3	5	101205	0	Sash1,Ubr5	ENSMUST00000165738,ENSMUST00000027421,ENSMUST00000025679,ENSMUST00000186465,ENSMUST00000186894	4.09687	0.000900313	0.0147514
membrane lipid metabolic process(GO:0006643)	296	305	8	667	1.19	288	100922	0.28	Pyurf,Agk,St6galnac6,Cln6,Serinc3,Pign,Pigh,Ugcg	ENSMUST00000108080,ENSMUST00000143010,ENSMUST00000153024,ENSMUST00000098566,ENSMUST00000133813,ENSMUST00000082141,ENSMUST00000151258,ENSMUST00000145745,ENSMUST00000151289,ENSMUST00000165086,ENSMUST00000122259,ENSMUST00000128897,ENSMUST00000015858,ENSMUST00000151311,ENSMUST00000098032,ENSMUST00000131899,ENSMUST00000165109,ENSMUST00000151084,ENSMUST00000159998,ENSMUST00000167998,ENSMUST00000167978,…	1.43579	0.000896332	0.0147514
creatine metabolic process(GO:0006600)	7	9	2	673	0.3	5	101205	0	Stat5a,Stat5b	ENSMUST00000110698,ENSMUST00000110697,ENSMUST00000105363,ENSMUST00000028624,ENSMUST00000020359	4.09687	0.000900313	0.0147514
cellular lactam metabolic process(GO:0072338)	7	9	2	673	0.3	5	101205	0	Stat5a,Stat5b	ENSMUST00000194150,ENSMUST00000194134,ENSMUST00000029400,ENSMUST00000110698,ENSMUST00000110697	4.09687	0.000900313	0.0147514
positive regulation of protein secretion(GO:0050714)	166	172	6	669	0.89	160	101050	0.16	Fgg,Fgb,Fga,Sec24a,Ifnar1,Il4ra	ENSMUST00000089188,ENSMUST00000060187,ENSMUST00000046587,ENSMUST00000003687,ENSMUST00000048605,ENSMUST00000082121,ENSMUST00000048514,ENSMUST00000108481,ENSMUST00000075759,ENSMUST00000038169,ENSMUST00000024118,ENSMUST00000151176,ENSMUST00000120135,ENSMUST00000108375,ENSMUST00000108376,ENSMUST00000054324,ENSMUST00000029275,ENSMUST00000165365,ENSMUST00000101491,ENSMUST00000054791,ENSMUST00000038949,…	1.73417	0.000896612	0.0147514
sphingosine-1-phosphate signaling pathway(GO:0003376)	7	7	2	673	0.3	5	101205	0	S1pr1,S1pr5	ENSMUST00000087978,ENSMUST00000054197,ENSMUST00000061796,ENSMUST00000045303,ENSMUST00000053646	4.09687	0.000900313	0.0147514
negative regulation of locomotion(GO:0040013)	296	300	8	667	1.19	288	100922	0.28	Nf1,Flcn,Mcc,Strap,Rap2a,Abhd6,Mia3,Tgfbr3	ENSMUST00000098374,ENSMUST00000048715,ENSMUST00000159690,ENSMUST00000108137,ENSMUST00000048731,ENSMUST00000087883,ENSMUST00000155035,ENSMUST00000155094,ENSMUST00000060524,ENSMUST00000040021,ENSMUST00000003762,ENSMUST00000038107,ENSMUST00000108408,ENSMUST00000108407,ENSMUST00000122210,ENSMUST00000077847,ENSMUST00000075764,ENSMUST00000038191,ENSMUST00000015749,ENSMUST00000017841,ENSMUST00000122412,…	1.43579	0.000896332	0.0147514
creatinine metabolic process(GO:0046449)	7	9	2	673	0.3	5	101205	0	Stat5a,Stat5b	ENSMUST00000194150,ENSMUST00000194134,ENSMUST00000029400,ENSMUST00000110698,ENSMUST00000110697	4.09687	0.000900313	0.0147514
GO:0019067	29	29	3	672	0.44	26	101184	0.03	Tbc1d20,Vps4b,Trim27	ENSMUST00000165015,ENSMUST00000054384,ENSMUST00000029049,ENSMUST00000005711,ENSMUST00000005705,ENSMUST00000042503,ENSMUST00000114136,ENSMUST00000044277,ENSMUST00000035667,ENSMUST00000093061,ENSMUST00000112993,ENSMUST00000163483,ENSMUST00000033264,ENSMUST00000107896,ENSMUST00000025804,ENSMUST00000051672,ENSMUST00000078647,ENSMUST00000053434,ENSMUST00000078438,ENSMUST00000026008,ENSMUST00000108810,…	2.85495	0.000930382	0.0151799
T cell cytokine production(GO:0002369)	29	29	3	672	0.44	26	101184	0.03	Traf2,Rsad2,Malt1	ENSMUST00000033427,ENSMUST00000132176,ENSMUST00000042194,ENSMUST00000044579,ENSMUST00000027368,ENSMUST00000000889,ENSMUST00000105460,ENSMUST00000105459,ENSMUST00000023454,ENSMUST00000027860,ENSMUST00000004949,ENSMUST00000055671,ENSMUST00000115205,ENSMUST00000115201,ENSMUST00000037607,ENSMUST00000115196,ENSMUST00000045566,ENSMUST00000100001,ENSMUST00000115740,ENSMUST00000115739,ENSMUST00000115738,…	2.85495	0.000930382	0.0151799
male gonad development(GO:0008584)	230	242	7	668	1.04	223	100987	0.22	Sdc1,Hmgcs1,Tbc1d20,Ctsl,Bcl2l11,Ercc1,Tgfbr1	ENSMUST00000159699,ENSMUST00000143043,ENSMUST00000089015,ENSMUST00000089017,ENSMUST00000087865,ENSMUST00000143365,ENSMUST00000048680,ENSMUST00000046305,ENSMUST00000046383,ENSMUST00000082120,ENSMUST00000082088,ENSMUST00000038107,ENSMUST00000122259,ENSMUST00000093962,ENSMUST00000098098,ENSMUST00000155510,ENSMUST00000189999,ENSMUST00000052837,ENSMUST00000151119,ENSMUST00000087525,ENSMUST00000089688,…	1.5572	0.000939468	0.0152639
regulation of mitochondrial membrane permeability(GO:0046902)	65	72	4	671	0.59	61	101149	0.06	Ppif,Trp53,Bcl2l11,Sh3glb1	ENSMUST00000098513,ENSMUST00000003635,ENSMUST00000062962,ENSMUST00000145948,ENSMUST00000017831,ENSMUST00000189999,ENSMUST00000080036,ENSMUST00000077451,ENSMUST00000103120,ENSMUST00000105815,ENSMUST00000105813,ENSMUST00000112751,ENSMUST00000023507,ENSMUST00000146673,ENSMUST00000136872,ENSMUST00000173760,ENSMUST00000136781,ENSMUST00000033093,ENSMUST00000112016,ENSMUST00000112017,ENSMUST00000112010,…	2.291	0.000938666	0.0152639
cellular component assembly involved in morphogenesis(GO:0010927)	451	483	10	665	1.48	441	100769	0.44	Foxp1,Tbc1d30,Tbc1d20,Rab17,Actg1,Tbc1d7,Ube2b,Mks1,Ift20,Csrp3	ENSMUST00000155365,ENSMUST00000189355,ENSMUST00000075301,ENSMUST00000161751,ENSMUST00000013304,ENSMUST00000108055,ENSMUST00000060397,ENSMUST00000189220,ENSMUST00000108155,ENSMUST00000108156,ENSMUST00000108148,ENSMUST00000155114,ENSMUST00000082024,ENSMUST00000017339,ENSMUST00000161986,ENSMUST00000075477,ENSMUST00000075447,ENSMUST00000089289,ENSMUST00000040148,ENSMUST00000108461,ENSMUST00000108460,…	1.23434	0.00098519	0.0159733
protein activation cascade(GO:0072376)	66	66	4	671	0.59	62	101148	0.06	Fga,AI182371,Masp1,C1rl	ENSMUST00000046332,ENSMUST00000046384,ENSMUST00000040042,ENSMUST00000075451,ENSMUST00000046285,ENSMUST00000165096,ENSMUST00000077918,ENSMUST00000040423,ENSMUST00000128767,ENSMUST00000038495,ENSMUST00000068593,ENSMUST00000153400,ENSMUST00000001156,ENSMUST00000068797,ENSMUST00000031663,ENSMUST00000052060,ENSMUST00000168176,ENSMUST00000066859,ENSMUST00000021948,ENSMUST00000033539,ENSMUST00000177425,…	2.27473	0.000994031	0.016083
plasma membrane organization(GO:0007009)	301	310	8	667	1.19	293	100917	0.29	Prkci,Pdpk1,Flot1,Ehd3,Tspan14,Akt1,Golga7,S100a10	ENSMUST00000060226,ENSMUST00000098513,ENSMUST00000128540,ENSMUST00000082026,ENSMUST00000082024,ENSMUST00000155020,ENSMUST00000155003,ENSMUST00000075477,ENSMUST00000087268,ENSMUST00000182662,ENSMUST00000165095,ENSMUST00000182613,ENSMUST00000182610,ENSMUST00000182624,ENSMUST00000089595,ENSMUST00000131975,ENSMUST00000093942,ENSMUST00000143499,ENSMUST00000182779,ENSMUST00000182790,ENSMUST00000182764,…	1.41853	0.000997623	0.0161075
collagen fibril organization(GO:0030199)	67	73	4	671	0.59	63	101147	0.06	Nf1,Mia3,Serpinf2,Tgfbr1	ENSMUST00000087883,ENSMUST00000143354,ENSMUST00000087399,ENSMUST00000038160,ENSMUST00000087497,ENSMUST00000120281,ENSMUST00000040523,ENSMUST00000131560,ENSMUST00000001547,ENSMUST00000170800,ENSMUST00000054691,ENSMUST00000009789,ENSMUST00000131134,ENSMUST00000114255,ENSMUST00000114252,ENSMUST00000031668,ENSMUST00000136278,ENSMUST00000136282,ENSMUST00000000924,ENSMUST00000171470,ENSMUST00000110221,…	2.25872	0.00105165	0.0169093
protein K48-linked ubiquitination(GO:0070936)	67	69	4	671	0.59	63	101147	0.06	Arih2,Cdc34,Ube2b,Rnf187	ENSMUST00000161859,ENSMUST00000108173,ENSMUST00000040008,ENSMUST00000091583,ENSMUST00000093975,ENSMUST00000182709,ENSMUST00000019997,ENSMUST00000122441,ENSMUST00000015622,ENSMUST00000029126,ENSMUST00000101477,ENSMUST00000075109,ENSMUST00000182047,ENSMUST00000042575,ENSMUST00000191124,ENSMUST00000031434,ENSMUST00000103218,ENSMUST00000173506,ENSMUST00000029740,ENSMUST00000163516,ENSMUST00000058688,…	2.25872	0.00105165	0.0169093
cellular response to hypoxia(GO:0071456)	115	117	5	670	0.74	110	101100	0.11	Cpeb2,Trp53,Egr1,Slc29a1,Akt1	ENSMUST00000060251,ENSMUST00000098331,ENSMUST00000038107,ENSMUST00000085044,ENSMUST00000038154,ENSMUST00000052724,ENSMUST00000120239,ENSMUST00000189999,ENSMUST00000040455,ENSMUST00000167860,ENSMUST00000036387,ENSMUST00000054487,ENSMUST00000066295,ENSMUST00000167580,ENSMUST00000165335,ENSMUST00000001480,ENSMUST00000036252,ENSMUST00000038770,ENSMUST00000031673,ENSMUST00000005548,ENSMUST00000005256,…	1.92555	0.00106001	0.0170084
ribonucleoprotein complex biogenesis(GO:0022613)	456	461	10	665	1.48	446	100764	0.44	Cnot7,Ptbp2,Cnot6l,Strap,Mbnl1,Bop1,Srpk2,Gnl3,Exosc9,Utp18	ENSMUST00000082223,ENSMUST00000143170,ENSMUST00000128616,ENSMUST00000155257,ENSMUST00000003946,ENSMUST00000098473,ENSMUST00000075280,ENSMUST00000161838,ENSMUST00000155151,ENSMUST00000017408,ENSMUST00000075641,ENSMUST00000098534,ENSMUST00000089245,ENSMUST00000082134,ENSMUST00000082092,ENSMUST00000182659,ENSMUST00000182657,ENSMUST00000089558,ENSMUST00000108430,ENSMUST00000087200,ENSMUST00000122279,…	1.22302	0.00106969	0.0171283
cellular response to decreased oxygen levels(GO:0036294)	116	118	5	670	0.74	111	101099	0.11	Cpeb2,Trp53,Egr1,Slc29a1,Akt1	ENSMUST00000060251,ENSMUST00000098331,ENSMUST00000038107,ENSMUST00000085044,ENSMUST00000038154,ENSMUST00000052724,ENSMUST00000120239,ENSMUST00000189999,ENSMUST00000040455,ENSMUST00000167860,ENSMUST00000036387,ENSMUST00000054487,ENSMUST00000066295,ENSMUST00000167580,ENSMUST00000165335,ENSMUST00000001480,ENSMUST00000036252,ENSMUST00000038770,ENSMUST00000031673,ENSMUST00000005548,ENSMUST00000005256,…	1.91649	0.00110179	0.0176059
positive regulation of endothelial cell migration(GO:0010595)	68	68	4	671	0.59	64	101146	0.06	Bcar1,Bmpr2,Sash1,Akt1	ENSMUST00000108056,ENSMUST00000013220,ENSMUST00000108120,ENSMUST00000054691,ENSMUST00000138563,ENSMUST00000038885,ENSMUST00000116409,ENSMUST00000033606,ENSMUST00000031447,ENSMUST00000168093,ENSMUST00000103115,ENSMUST00000005077,ENSMUST00000175916,ENSMUST00000021773,ENSMUST00000110819,ENSMUST00000000500,ENSMUST00000033876,ENSMUST00000110594,ENSMUST00000033919,ENSMUST00000112836,ENSMUST00000074875,…	2.24296	0.00111157	0.017653
regulation of organelle assembly(GO:1902115)	68	71	4	671	0.59	64	101146	0.06	Tbc1d30,Cnot6l,Tbc1d7,Ift20	ENSMUST00000098473,ENSMUST00000048605,ENSMUST00000075477,ENSMUST00000040202,ENSMUST00000189688,ENSMUST00000182709,ENSMUST00000015622,ENSMUST00000054387,ENSMUST00000029175,ENSMUST00000169921,ENSMUST00000122063,ENSMUST00000068452,ENSMUST00000128150,ENSMUST00000005722,ENSMUST00000031750,ENSMUST00000031651,ENSMUST00000007959,ENSMUST00000182047,ENSMUST00000019060,ENSMUST00000185052,ENSMUST00000163888,…	2.24296	0.00111157	0.017653
transcription initiation from RNA polymerase II promoter(GO:0006367)	68	68	4	671	0.59	64	101146	0.06	Med14,Taf12,Gtf2f1,Taf6	ENSMUST00000108193,ENSMUST00000108192,ENSMUST00000017354,ENSMUST00000087948,ENSMUST00000015749,ENSMUST00000015723,ENSMUST00000170705,ENSMUST00000116436,ENSMUST00000009740,ENSMUST00000116552,ENSMUST00000167264,ENSMUST00000165684,ENSMUST00000161481,ENSMUST00000080919,ENSMUST00000114848,ENSMUST00000171010,ENSMUST00000103139,ENSMUST00000119905,ENSMUST00000119413,ENSMUST00000105692,ENSMUST00000140265,…	2.24296	0.00111157	0.017653
mucosal immune response(GO:0002385)	31	32	3	672	0.44	28	101182	0.03	Hist2h2be,Rab17,Defb1	ENSMUST00000054324,ENSMUST00000031495,ENSMUST00000035519,ENSMUST00000000889,ENSMUST00000163504,ENSMUST00000185748,ENSMUST00000027860,ENSMUST00000027675,ENSMUST00000033255,ENSMUST00000112022,ENSMUST00000098849,ENSMUST00000090785,ENSMUST00000018896,ENSMUST00000035077,ENSMUST00000109634,ENSMUST00000051091,ENSMUST00000074408,ENSMUST00000053156,ENSMUST00000115231,ENSMUST00000081684,ENSMUST00000168528,…	2.78083	0.00113332	0.017925
organ or tissue specific immune response(GO:0002251)	31	32	3	672	0.44	28	101182	0.03	Hist2h2be,Rab17,Defb1	ENSMUST00000054324,ENSMUST00000031495,ENSMUST00000035519,ENSMUST00000000889,ENSMUST00000163504,ENSMUST00000185748,ENSMUST00000027860,ENSMUST00000027675,ENSMUST00000033255,ENSMUST00000112022,ENSMUST00000098849,ENSMUST00000090785,ENSMUST00000018896,ENSMUST00000035077,ENSMUST00000109634,ENSMUST00000051091,ENSMUST00000074408,ENSMUST00000053156,ENSMUST00000115231,ENSMUST00000081684,ENSMUST00000168528,…	2.78083	0.00113332	0.017925
nucleotide biosynthetic process(GO:0009165)	461	471	10	665	1.48	451	100759	0.45	Ctps2,Nf1,Flcn,Pnp,Prpsap2,Afmid,Qprt,Naprt1,Mtnr1a,Mthfd1	ENSMUST00000017610,ENSMUST00000161741,ENSMUST00000098324,ENSMUST00000133619,ENSMUST00000024015,ENSMUST00000087867,ENSMUST00000159572,ENSMUST00000155114,ENSMUST00000087871,ENSMUST00000075630,ENSMUST00000143366,ENSMUST00000133811,ENSMUST00000098521,ENSMUST00000128350,ENSMUST00000048557,ENSMUST00000015934,ENSMUST00000120080,ENSMUST00000013773,ENSMUST00000143521,ENSMUST00000040250,ENSMUST00000093925,…	1.21182	0.00116003	0.0183101
tryptophan catabolic process to kynurenine(GO:0019441)	8	9	2	673	0.3	6	101204	0.01	Afmid,Ido2	ENSMUST00000040250,ENSMUST00000029645,ENSMUST00000033956,ENSMUST00000110667,ENSMUST00000079472,ENSMUST00000028223	3.91454	0.00119515	0.0184143
negative regulation of fatty acid transport(GO:2000192)	8	8	2	673	0.3	6	101204	0.01	Irs2,Akt1	ENSMUST00000089188,ENSMUST00000108344,ENSMUST00000033634,ENSMUST00000112525,ENSMUST00000039559,ENSMUST00000067708	3.91454	0.00119515	0.0184143
NIK/NF-kappaB signaling(GO:0038061)	69	70	4	671	0.59	65	101145	0.06	Traf2,Sash1,Nlrp12,Malt1	ENSMUST00000161747,ENSMUST00000089015,ENSMUST00000082060,ENSMUST00000017530,ENSMUST00000098754,ENSMUST00000165020,ENSMUST00000159865,ENSMUST00000087557,ENSMUST00000073116,ENSMUST00000038627,ENSMUST00000153856,ENSMUST00000036153,ENSMUST00000138564,ENSMUST00000140791,ENSMUST00000159223,ENSMUST00000167152,ENSMUST00000161609,ENSMUST00000114127,ENSMUST00000114133,ENSMUST00000114130,ENSMUST00000114129,…	2.22745	0.00117385	0.0184143
negative regulation of endopeptidase activity(GO:0010951)	384	392	9	666	1.33	375	100835	0.37	Itih1,Herpud1,AI182371,Serpina3m,Serpinf2,Serpinb8,Dhcr24,Akt1,Tfpi2	ENSMUST00000017610,ENSMUST00000009356,ENSMUST00000161776,ENSMUST00000187183,ENSMUST00000046589,ENSMUST00000108173,ENSMUST00000098486,ENSMUST00000009530,ENSMUST00000098604,ENSMUST00000098611,ENSMUST00000091668,ENSMUST00000155009,ENSMUST00000060574,ENSMUST00000089200,ENSMUST00000075515,ENSMUST00000017488,ENSMUST00000017454,ENSMUST00000145735,ENSMUST00000085050,ENSMUST00000085054,ENSMUST00000085052,…	1.29025	0.0011894	0.0184143
toll-like receptor 9 signaling pathway(GO:0034162)	8	8	2	673	0.3	6	101204	0.01	Pik3ap1,Rsad2	ENSMUST00000087737,ENSMUST00000162708,ENSMUST00000062241,ENSMUST00000092459,ENSMUST00000064664,ENSMUST00000064679	3.91454	0.00119515	0.0184143
exonucleolytic nuclear-transcribed mRNA catabolic process involved in deadenylation-dependent decay(GO:0043928)	8	10	2	673	0.3	6	101204	0.01	Cnot7,Exosc9	ENSMUST00000030003,ENSMUST00000108843,ENSMUST00000020624,ENSMUST00000079634,ENSMUST00000020822,ENSMUST00000145353	3.91454	0.00119515	0.0184143
fatty acid transmembrane transport(GO:1902001)	8	8	2	673	0.3	6	101204	0.01	Irs2,Akt1	ENSMUST00000108344,ENSMUST00000039559,ENSMUST00000032539,ENSMUST00000108905,ENSMUST00000169095,ENSMUST00000120903	3.91454	0.00119515	0.0184143
response to cAMP(GO:0051591)	118	119	5	670	0.74	113	101097	0.11	Sdc1,Nox4,Aqp8,Egr1,Mmp19	ENSMUST00000143043,ENSMUST00000075299,ENSMUST00000003640,ENSMUST00000082141,ENSMUST00000009689,ENSMUST00000145754,ENSMUST00000165086,ENSMUST00000145936,ENSMUST00000060917,ENSMUST00000182208,ENSMUST00000001547,ENSMUST00000122041,ENSMUST00000001254,ENSMUST00000153476,ENSMUST00000101336,ENSMUST00000031718,ENSMUST00000035908,ENSMUST00000080884,ENSMUST00000035804,ENSMUST00000140407,ENSMUST00000095759,…	1.89861	0.001189	0.0184143
positive regulation of axon extension involved in axon guidance(GO:0048842)	8	8	2	673	0.3	6	101204	0.01	Cxcl12,Bmpr2	ENSMUST00000128119,ENSMUST00000056102,ENSMUST00000142351,ENSMUST00000067458,ENSMUST00000024747,ENSMUST00000026917	3.91454	0.00119515	0.0184143
plasma membrane long-chain fatty acid transport(GO:0015911)	8	8	2	673	0.3	6	101204	0.01	Irs2,Akt1	ENSMUST00000108344,ENSMUST00000039559,ENSMUST00000032539,ENSMUST00000108905,ENSMUST00000169095,ENSMUST00000120903	3.91454	0.00119515	0.0184143
positive regulation of cell killing(GO:0031343)	118	128	5	670	0.74	113	101097	0.11	Pnp,Stat5a,Stat5b,Ap1g1,Bcl2l11	ENSMUST00000075447,ENSMUST00000077960,ENSMUST00000189753,ENSMUST00000182755,ENSMUST00000046131,ENSMUST00000091707,ENSMUST00000091706,ENSMUST00000040467,ENSMUST00000080015,ENSMUST00000038580,ENSMUST00000068291,ENSMUST00000169950,ENSMUST00000029273,ENSMUST00000167691,ENSMUST00000073208,ENSMUST00000182283,ENSMUST00000169796,ENSMUST00000005839,ENSMUST00000138491,ENSMUST00000161015,ENSMUST00000087167,…	1.89861	0.001189	0.0184143
sphingolipid mediated signaling pathway(GO:0090520)	8	8	2	673	0.3	6	101204	0.01	S1pr1,S1pr5	ENSMUST00000087978,ENSMUST00000054197,ENSMUST00000061796,ENSMUST00000045303,ENSMUST00000053646,ENSMUST00000064139	3.91454	0.00119515	0.0184143
regulation of lipid metabolic process(GO:0019216)	385	392	9	666	1.33	376	100834	0.37	Cyp7a1,Dhcr7,Stat5a,Stat5b,Cnep1r1,Irs2,Nr1h4,Trib3,Akt1	ENSMUST00000003818,ENSMUST00000187196,ENSMUST00000098350,ENSMUST00000098367,ENSMUST00000009425,ENSMUST00000159608,ENSMUST00000159634,ENSMUST00000153043,ENSMUST00000161818,ENSMUST00000159598,ENSMUST00000060441,ENSMUST00000046303,ENSMUST00000108451,ENSMUST00000052631,ENSMUST00000122255,ENSMUST00000087366,ENSMUST00000108593,ENSMUST00000131885,ENSMUST00000120239,ENSMUST00000046001,ENSMUST00000128691,…	1.28758	0.00121088	0.0186196
RNA splicing, via transesterification reactions(GO:0000375)	311	318	8	667	1.19	303	100907	0.3	Wdr83,Ptbp2,Ptbp1,Strap,Mbnl1,Rbm25,Rbm17,Srpk2	ENSMUST00000161726,ENSMUST00000017576,ENSMUST00000046542,ENSMUST00000108141,ENSMUST00000155151,ENSMUST00000159551,ENSMUST00000075641,ENSMUST00000087971,ENSMUST00000046378,ENSMUST00000082089,ENSMUST00000133964,ENSMUST00000120061,ENSMUST00000182659,ENSMUST00000182657,ENSMUST00000089558,ENSMUST00000122202,ENSMUST00000015892,ENSMUST00000182706,ENSMUST00000087351,ENSMUST00000122127,ENSMUST00000015800,…	1.38487	0.00122762	0.0188369
ribonucleoprotein complex subunit organization(GO:0071826)	241	248	7	668	1.04	234	100976	0.23	Cnot7,Ptbp2,Cnot6l,Strap,Mbnl1,Gfm2,Srpk2	ENSMUST00000098473,ENSMUST00000155151,ENSMUST00000098534,ENSMUST00000089245,ENSMUST00000082092,ENSMUST00000182659,ENSMUST00000182657,ENSMUST00000089558,ENSMUST00000108430,ENSMUST00000122279,ENSMUST00000040202,ENSMUST00000015892,ENSMUST00000182706,ENSMUST00000122127,ENSMUST00000077915,ENSMUST00000182879,ENSMUST00000182851,ENSMUST00000085375,ENSMUST00000040518,ENSMUST00000066070,ENSMUST00000167780,…	1.50894	0.00122986	0.0188369
homotypic cell-cell adhesion(GO:0034109)	119	120	5	670	0.74	114	101096	0.11	Fgg,Fgb,Fga,Actg1,Cxadr	ENSMUST00000009396,ENSMUST00000017590,ENSMUST00000161719,ENSMUST00000161869,ENSMUST00000161854,ENSMUST00000089377,ENSMUST00000082008,ENSMUST00000143512,ENSMUST00000075770,ENSMUST00000182884,ENSMUST00000009143,ENSMUST00000120135,ENSMUST00000007257,ENSMUST00000040772,ENSMUST00000029297,ENSMUST00000077458,ENSMUST00000163075,ENSMUST00000169613,ENSMUST00000114299,ENSMUST00000114476,ENSMUST00000114430,…	1.88979	0.00123447	0.0188701
alternative mRNA splicing, via spliceosome(GO:0000380)	70	70	4	671	0.59	66	101144	0.07	Ptbp1,Mbnl1,Rbm25,Rbm17	ENSMUST00000161726,ENSMUST00000017576,ENSMUST00000046542,ENSMUST00000159551,ENSMUST00000046378,ENSMUST00000120061,ENSMUST00000182659,ENSMUST00000087351,ENSMUST00000159986,ENSMUST00000128764,ENSMUST00000167459,ENSMUST00000161286,ENSMUST00000114249,ENSMUST00000114253,ENSMUST00000036004,ENSMUST00000042365,ENSMUST00000080919,ENSMUST00000114726,ENSMUST00000119878,ENSMUST00000033497,ENSMUST00000103023,…	2.21217	0.00123852	0.0188948
nucleoside phosphate biosynthetic process(GO:1901293)	467	477	10	665	1.48	457	100753	0.45	Ctps2,Nf1,Flcn,Pnp,Prpsap2,Afmid,Qprt,Naprt1,Mtnr1a,Mthfd1	ENSMUST00000017610,ENSMUST00000161741,ENSMUST00000098324,ENSMUST00000133619,ENSMUST00000024015,ENSMUST00000087867,ENSMUST00000159572,ENSMUST00000155114,ENSMUST00000087871,ENSMUST00000075630,ENSMUST00000143366,ENSMUST00000133811,ENSMUST00000098521,ENSMUST00000128350,ENSMUST00000048557,ENSMUST00000015934,ENSMUST00000120080,ENSMUST00000013773,ENSMUST00000143521,ENSMUST00000040250,ENSMUST00000093925,…	1.19854	0.00127656	0.0194368
regulation of endothelial cell proliferation(GO:0001936)	120	125	5	670	0.74	115	101095	0.11	Nf1,Cxcl12,Bmpr2,Akt1,Tgfbr1	ENSMUST00000017604,ENSMUST00000087820,ENSMUST00000108120,ENSMUST00000155002,ENSMUST00000120028,ENSMUST00000167860,ENSMUST00000080085,ENSMUST00000138563,ENSMUST00000165835,ENSMUST00000009705,ENSMUST00000114411,ENSMUST00000068581,ENSMUST00000007799,ENSMUST00000038885,ENSMUST00000035908,ENSMUST00000033602,ENSMUST00000168093,ENSMUST00000103221,ENSMUST00000171023,ENSMUST00000177608,ENSMUST00000037974,…	1.88104	0.00128121	0.0194694
cellular response to UV(GO:0034644)	71	75	4	671	0.59	67	101143	0.07	Trp53,N4bp1,Rhbdd1,Casp9	ENSMUST00000040059,ENSMUST00000194150,ENSMUST00000194134,ENSMUST00000040231,ENSMUST00000155693,ENSMUST00000155642,ENSMUST00000155573,ENSMUST00000024179,ENSMUST00000024123,ENSMUST00000031508,ENSMUST00000029865,ENSMUST00000029727,ENSMUST00000035532,ENSMUST00000021692,ENSMUST00000105644,ENSMUST00000105643,ENSMUST00000029400,ENSMUST00000029382,ENSMUST00000107679,ENSMUST00000021277,ENSMUST00000112387,…	2.19712	0.00130565	0.0197248
regulation of stress fiber assembly(GO:0051492)	71	71	4	671	0.59	67	101143	0.07	S1pr1,Nox4,Serpinf2,S100a10	ENSMUST00000155195,ENSMUST00000143275,ENSMUST00000048560,ENSMUST00000122210,ENSMUST00000182731,ENSMUST00000182226,ENSMUST00000038498,ENSMUST00000073387,ENSMUST00000138590,ENSMUST00000101497,ENSMUST00000167303,ENSMUST00000015137,ENSMUST00000080537,ENSMUST00000075072,ENSMUST00000007959,ENSMUST00000168134,ENSMUST00000066882,ENSMUST00000103221,ENSMUST00000033721,ENSMUST00000185187,ENSMUST00000058178,…	2.19712	0.00130565	0.0197248
response to antibiotic(GO:0046677)	71	71	4	671	0.59	67	101143	0.07	Skil,Trp53,Egr1,Casp9	ENSMUST00000161726,ENSMUST00000046542,ENSMUST00000040059,ENSMUST00000003115,ENSMUST00000054414,ENSMUST00000042834,ENSMUST00000042812,ENSMUST00000015481,ENSMUST00000167529,ENSMUST00000038368,ENSMUST00000054651,ENSMUST00000153588,ENSMUST00000009774,ENSMUST00000005722,ENSMUST00000031835,ENSMUST00000005493,ENSMUST00000044152,ENSMUST00000103105,ENSMUST00000185052,ENSMUST00000163888,ENSMUST00000063084,…	2.19712	0.00130565	0.0197248
leukocyte homeostasis(GO:0001776)	179	197	6	669	0.89	173	101037	0.17	Stat5a,Stat5b,Skil,Tsc22d3,Bcl2l11,Akt1	ENSMUST00000089161,ENSMUST00000098485,ENSMUST00000161989,ENSMUST00000075759,ENSMUST00000038169,ENSMUST00000017841,ENSMUST00000019997,ENSMUST00000108271,ENSMUST00000108294,ENSMUST00000167915,ENSMUST00000189999,ENSMUST00000131415,ENSMUST00000167610,ENSMUST00000029275,ENSMUST00000122059,ENSMUST00000138564,ENSMUST00000165839,ENSMUST00000068690,ENSMUST00000068592,ENSMUST00000005722,ENSMUST00000159027,…	1.65593	0.00132056	0.0198725
regulation of fat cell differentiation(GO:0045598)	179	192	6	669	0.89	173	101037	0.17	Asxl2,Atat1,Enpp1,Trib3,Akt1,Ncor2	ENSMUST00000009425,ENSMUST00000108121,ENSMUST00000048655,ENSMUST00000046303,ENSMUST00000091852,ENSMUST00000087366,ENSMUST00000046157,ENSMUST00000098032,ENSMUST00000145675,ENSMUST00000120239,ENSMUST00000120281,ENSMUST00000167965,ENSMUST00000007012,ENSMUST00000036303,ENSMUST00000167780,ENSMUST00000169919,ENSMUST00000153888,ENSMUST00000036188,ENSMUST00000122063,ENSMUST00000066211,ENSMUST00000015197,…	1.65593	0.00132056	0.0198725
muscle cell development(GO:0055001)	470	512	10	665	1.48	460	100750	0.45	Foxp1,Sdc1,Homer1,Zc4h2,Actg1,Cxadr,Smo,Cxcl12,Csrp3,Snta1	ENSMUST00000155365,ENSMUST00000003808,ENSMUST00000009329,ENSMUST00000189355,ENSMUST00000075301,ENSMUST00000153166,ENSMUST00000089188,ENSMUST00000133795,ENSMUST00000161865,ENSMUST00000153043,ENSMUST00000098611,ENSMUST00000075477,ENSMUST00000060642,ENSMUST00000182662,ENSMUST00000108473,ENSMUST00000182610,ENSMUST00000122266,ENSMUST00000085092,ENSMUST00000189732,ENSMUST00000075770,ENSMUST00000182779,…	1.19197	0.0013383	0.0201004
benzene-containing compound metabolic process(GO:0042537)	33	34	3	672	0.44	30	101180	0.03	Gstm7,Afmid,Ido2	ENSMUST00000040250,ENSMUST00000073049,ENSMUST00000031773,ENSMUST00000044392,ENSMUST00000029645,ENSMUST00000029489,ENSMUST00000029464,ENSMUST00000033979,ENSMUST00000033956,ENSMUST00000112826,ENSMUST00000110667,ENSMUST00000000687,ENSMUST00000097458,ENSMUST00000044038,ENSMUST00000079472,ENSMUST00000000219,ENSMUST00000102707,ENSMUST00000004134,ENSMUST00000034874,ENSMUST00000030491,ENSMUST00000026012,…	2.71181	0.00136217	0.0203799
positive regulation of cytokine production involved in immune response(GO:0002720)	33	33	3	672	0.44	30	101180	0.03	Traf2,Rsad2,Malt1	ENSMUST00000082367,ENSMUST00000046186,ENSMUST00000038169,ENSMUST00000167610,ENSMUST00000029273,ENSMUST00000165232,ENSMUST00000161015,ENSMUST00000033427,ENSMUST00000029623,ENSMUST00000163504,ENSMUST00000185748,ENSMUST00000027860,ENSMUST00000107365,ENSMUST00000097563,ENSMUST00000063465,ENSMUST00000004949,ENSMUST00000037607,ENSMUST00000008878,ENSMUST00000053156,ENSMUST00000168528,ENSMUST00000043059,…	2.71181	0.00136217	0.0203799
positive regulation of nucleocytoplasmic transport(GO:0046824)	122	122	5	670	0.74	117	101093	0.12	Smo,Kpna1,Nlrp12,Ubr5,Tgfbr1	ENSMUST00000108044,ENSMUST00000003687,ENSMUST00000087983,ENSMUST00000155543,ENSMUST00000108298,ENSMUST00000167924,ENSMUST00000024119,ENSMUST00000108300,ENSMUST00000182987,ENSMUST00000167723,ENSMUST00000042868,ENSMUST00000001592,ENSMUST00000066257,ENSMUST00000005976,ENSMUST00000114299,ENSMUST00000005606,ENSMUST00000005705,ENSMUST00000059081,ENSMUST00000003312,ENSMUST00000038886,ENSMUST00000033699,…	1.86378	0.0013786	0.020586
regulation of calcium ion transport(GO:0051924)	246	257	7	668	1.04	239	100971	0.24	Gstm7,Homer1,Orai1,Trim27,Cxcl12,Pdpk1,P2rx4	ENSMUST00000017604,ENSMUST00000155282,ENSMUST00000089003,ENSMUST00000133892,ENSMUST00000075477,ENSMUST00000194102,ENSMUST00000182662,ENSMUST00000046221,ENSMUST00000093925,ENSMUST00000075764,ENSMUST00000075759,ENSMUST00000060738,ENSMUST00000108568,ENSMUST00000015723,ENSMUST00000167946,ENSMUST00000189999,ENSMUST00000017961,ENSMUST00000182994,ENSMUST00000085351,ENSMUST00000007130,ENSMUST00000080036,…	1.48775	0.0013831	0.0206135
GO:0032321	318	335	8	667	1.19	310	100900	0.31	Arhgef37,Fgd4,Sos2,Tbc1d7,Plekhg3,Arhgef10l,Als2cl,S100a10	ENSMUST00000159747,ENSMUST00000108056,ENSMUST00000048716,ENSMUST00000017799,ENSMUST00000128565,ENSMUST00000089334,ENSMUST00000098574,ENSMUST00000161932,ENSMUST00000155035,ENSMUST00000098683,ENSMUST00000108408,ENSMUST00000108407,ENSMUST00000143540,ENSMUST00000091853,ENSMUST00000182760,ENSMUST00000077946,ENSMUST00000120274,ENSMUST00000122402,ENSMUST00000108298,ENSMUST00000052872,ENSMUST00000151121,…	1.36196	0.00141237	0.0210093
negative regulation of secretion(GO:0051048)	247	250	7	668	1.04	240	100970	0.24	Gck,Ptpn11,Nf1,Trim27,Comt,Nlrp12,Rsad2	ENSMUST00000089188,ENSMUST00000046548,ENSMUST00000075221,ENSMUST00000082059,ENSMUST00000155035,ENSMUST00000108408,ENSMUST00000108407,ENSMUST00000151202,ENSMUST00000093925,ENSMUST00000075764,ENSMUST00000038191,ENSMUST00000052751,ENSMUST00000052724,ENSMUST00000017841,ENSMUST00000075973,ENSMUST00000122381,ENSMUST00000060901,ENSMUST00000169927,ENSMUST00000042818,ENSMUST00000044954,ENSMUST00000165205,…	1.48356	0.00141546	0.021015
hormone metabolic process(GO:0042445)	248	252	7	668	1.04	241	100969	0.24	Ptpn11,Stat5b,Comt,Akr1d1,Scpep1,Rdh11,Aldh1a1	ENSMUST00000075312,ENSMUST00000003898,ENSMUST00000108102,ENSMUST00000155263,ENSMUST00000159608,ENSMUST00000108130,ENSMUST00000024005,ENSMUST00000159598,ENSMUST00000098568,ENSMUST00000091514,ENSMUST00000155739,ENSMUST00000122259,ENSMUST00000122227,ENSMUST00000052652,ENSMUST00000091707,ENSMUST00000091706,ENSMUST00000131885,ENSMUST00000182800,ENSMUST00000151110,ENSMUST00000151119,ENSMUST00000048967,…	1.47939	0.00144841	0.021422
regulation of peptide hormone secretion(GO:0090276)	248	251	7	668	1.04	241	100969	0.24	Fgg,Fgb,Fga,Gck,Ptpn11,Tardbp,Irs2	ENSMUST00000159778,ENSMUST00000161796,ENSMUST00000159699,ENSMUST00000048781,ENSMUST00000108140,ENSMUST00000075528,ENSMUST00000046212,ENSMUST00000151202,ENSMUST00000024338,ENSMUST00000075764,ENSMUST00000165183,ENSMUST00000093906,ENSMUST00000089618,ENSMUST00000075973,ENSMUST00000122381,ENSMUST00000098266,ENSMUST00000165566,ENSMUST00000042818,ENSMUST00000153888,ENSMUST00000066211,ENSMUST00000153739,…	1.47939	0.00144841	0.021422
peptidyl-lysine trimethylation(GO:0018023)	34	44	3	672	0.44	31	101179	0.03	Wdr61,Iws1,Suv420h1	ENSMUST00000108154,ENSMUST00000098603,ENSMUST00000046305,ENSMUST00000015841,ENSMUST00000108582,ENSMUST00000108583,ENSMUST00000089622,ENSMUST00000153838,ENSMUST00000005749,ENSMUST00000044475,ENSMUST00000110536,ENSMUST00000110533,ENSMUST00000110534,ENSMUST00000058639,ENSMUST00000027956,ENSMUST00000098853,ENSMUST00000107171,ENSMUST00000107170,ENSMUST00000039538,ENSMUST00000006470,ENSMUST00000041361,…	2.67901	0.00148667	0.0216573
protein stabilization(GO:0050821)	124	128	5	670	0.74	119	101091	0.12	Hps4,Smo,Lamp2,Ube2b,Golga7	ENSMUST00000159786,ENSMUST00000189378,ENSMUST00000017567,ENSMUST00000087737,ENSMUST00000003912,ENSMUST00000161838,ENSMUST00000046303,ENSMUST00000143203,ENSMUST00000003710,ENSMUST00000075838,ENSMUST00000089519,ENSMUST00000182662,ENSMUST00000087366,ENSMUST00000182994,ENSMUST00000075895,ENSMUST00000165565,ENSMUST00000077458,ENSMUST00000161032,ENSMUST00000066160,ENSMUST00000161189,ENSMUST00000114299,…	1.84681	0.00148133	0.0216573
positive regulation of natural killer cell mediated immunity(GO:0002717)	34	39	3	672	0.44	31	101179	0.03	Stat5a,Stat5b,Ap1g1	ENSMUST00000075447,ENSMUST00000189753,ENSMUST00000038580,ENSMUST00000029273,ENSMUST00000167691,ENSMUST00000169796,ENSMUST00000005839,ENSMUST00000161015,ENSMUST00000179976,ENSMUST00000114548,ENSMUST00000114547,ENSMUST00000177585,ENSMUST00000033824,ENSMUST00000029345,ENSMUST00000095412,ENSMUST00000097470,ENSMUST00000115070,ENSMUST00000168919,ENSMUST00000053708,ENSMUST00000037142,ENSMUST00000162752,…	2.67901	0.00148667	0.0216573
neuron projection extension involved in neuron projection guidance(GO:1902284)	34	34	3	672	0.44	31	101179	0.03	Smo,Cxcl12,Bmpr2	ENSMUST00000080560,ENSMUST00000128119,ENSMUST00000075144,ENSMUST00000114155,ENSMUST00000114157,ENSMUST00000027112,ENSMUST00000175883,ENSMUST00000095012,ENSMUST00000056102,ENSMUST00000112272,ENSMUST00000142351,ENSMUST00000063594,ENSMUST00000063465,ENSMUST00000010044,ENSMUST00000025993,ENSMUST00000069837,ENSMUST00000035142,ENSMUST00000000127,ENSMUST00000176198,ENSMUST00000115096,ENSMUST00000102822,…	2.67901	0.00148667	0.0216573
bone mineralization(GO:0030282)	183	188	6	669	0.89	177	101033	0.17	Asxl2,S1pr1,Bmpr2,Mia3,Klf10,Nbr1	ENSMUST00000060210,ENSMUST00000128449,ENSMUST00000133600,ENSMUST00000153166,ENSMUST00000046548,ENSMUST00000003687,ENSMUST00000075523,ENSMUST00000143263,ENSMUST00000165044,ENSMUST00000108461,ENSMUST00000108460,ENSMUST00000062862,ENSMUST00000062831,ENSMUST00000013766,ENSMUST00000165122,ENSMUST00000122448,ENSMUST00000009143,ENSMUST00000120141,ENSMUST00000120187,ENSMUST00000052915,ENSMUST00000015394,…	1.63303	0.00147762	0.0216573
acetyl-CoA metabolic process(GO:0006084)	34	38	3	672	0.44	31	101179	0.03	Acss2,Pmvk,Mvk	ENSMUST00000017597,ENSMUST00000098367,ENSMUST00000133811,ENSMUST00000165111,ENSMUST00000007131,ENSMUST00000038431,ENSMUST00000031707,ENSMUST00000033662,ENSMUST00000103201,ENSMUST00000029645,ENSMUST00000066514,ENSMUST00000019721,ENSMUST00000107389,ENSMUST00000107385,ENSMUST00000134593,ENSMUST00000079472,ENSMUST00000055655,ENSMUST00000102582,ENSMUST00000109109,ENSMUST00000053811,ENSMUST00000045748,…	2.67901	0.00148667	0.0216573
axon extension involved in axon guidance(GO:0048846)	34	34	3	672	0.44	31	101179	0.03	Smo,Cxcl12,Bmpr2	ENSMUST00000080560,ENSMUST00000128119,ENSMUST00000075144,ENSMUST00000114155,ENSMUST00000114157,ENSMUST00000027112,ENSMUST00000175883,ENSMUST00000095012,ENSMUST00000056102,ENSMUST00000112272,ENSMUST00000142351,ENSMUST00000063594,ENSMUST00000063465,ENSMUST00000010044,ENSMUST00000025993,ENSMUST00000069837,ENSMUST00000035142,ENSMUST00000000127,ENSMUST00000176198,ENSMUST00000115096,ENSMUST00000102822,…	2.67901	0.00148667	0.0216573
positive regulation of natural killer cell mediated cytotoxicity(GO:0045954)	34	39	3	672	0.44	31	101179	0.03	Stat5a,Stat5b,Ap1g1	ENSMUST00000075447,ENSMUST00000189753,ENSMUST00000038580,ENSMUST00000029273,ENSMUST00000167691,ENSMUST00000169796,ENSMUST00000005839,ENSMUST00000161015,ENSMUST00000179976,ENSMUST00000114548,ENSMUST00000114547,ENSMUST00000177585,ENSMUST00000033824,ENSMUST00000029345,ENSMUST00000095412,ENSMUST00000097470,ENSMUST00000115070,ENSMUST00000168919,ENSMUST00000053708,ENSMUST00000037142,ENSMUST00000162752,…	2.67901	0.00148667	0.0216573
regulation of cell morphogenesis involved in differentiation(GO:0010769)	477	478	10	665	1.48	467	100743	0.46	Kif13b,Strap,Skil,Cxcl12,Rap2a,Bmpr2,Caprin2,Glipr2,S100a10,Tgfbr3	ENSMUST00000143145,ENSMUST00000108102,ENSMUST00000003912,ENSMUST00000161859,ENSMUST00000153062,ENSMUST00000133769,ENSMUST00000024047,ENSMUST00000159592,ENSMUST00000159510,ENSMUST00000122895,ENSMUST00000003687,ENSMUST00000143228,ENSMUST00000060642,ENSMUST00000091831,ENSMUST00000108493,ENSMUST00000052631,ENSMUST00000091853,ENSMUST00000155692,ENSMUST00000089449,ENSMUST00000015749,ENSMUST00000024099,…	1.1768	0.00149185	0.021692
negative regulation of organelle organization(GO:0010639)	398	400	9	666	1.33	389	100821	0.38	S1pr1,Ppif,Flcn,Cdk5rap2,Ube2b,Oma1,Akt1,Ubr5,Ercc1	ENSMUST00000060251,ENSMUST00000017567,ENSMUST00000153166,ENSMUST00000087820,ENSMUST00000048731,ENSMUST00000024047,ENSMUST00000161991,ENSMUST00000048642,ENSMUST00000003635,ENSMUST00000155002,ENSMUST00000143235,ENSMUST00000133925,ENSMUST00000075477,ENSMUST00000048502,ENSMUST00000048560,ENSMUST00000040105,ENSMUST00000046257,ENSMUST00000013771,ENSMUST00000122210,ENSMUST00000015877,ENSMUST00000182771,…	1.25346	0.00151962	0.0220543
isoleucine metabolic process(GO:0006549)	9	11	2	673	0.3	7	101203	0.01	Stat5a,Stat5b	ENSMUST00000120296,ENSMUST00000140077,ENSMUST00000110698,ENSMUST00000110697,ENSMUST00000033098,ENSMUST00000117366,ENSMUST00000120864	3.76038	0.00152987	0.0220791
nucleic acid phosphodiester bond hydrolysis(GO:0090305)	322	336	8	667	1.19	314	100896	0.31	Cnot7,Cnot6l,Enpp1,Bop1,Tatdn2,Neil1,Exosc9,Ercc1	ENSMUST00000089119,ENSMUST00000108103,ENSMUST00000003910,ENSMUST00000153073,ENSMUST00000087879,ENSMUST00000017408,ENSMUST00000075648,ENSMUST00000128395,ENSMUST00000075821,ENSMUST00000120009,ENSMUST00000128972,ENSMUST00000046244,ENSMUST00000038039,ENSMUST00000062831,ENSMUST00000040234,ENSMUST00000038229,ENSMUST00000182722,ENSMUST00000038185,ENSMUST00000038142,ENSMUST00000145956,ENSMUST00000040428,…	1.3491	0.00152744	0.0220791
peptidyl-proline hydroxylation to 4-hydroxy-L-proline(GO:0018401)	9	18	2	673	0.3	7	101203	0.01	Egln2,P4ha2	ENSMUST00000009789,ENSMUST00000105466,ENSMUST00000039516,ENSMUST00000168360,ENSMUST00000026122,ENSMUST00000092512,ENSMUST00000034469	3.76038	0.00152987	0.0220791
regulation of lipid biosynthetic process(GO:0046890)	185	187	6	669	0.89	179	101031	0.18	Cyp7a1,Dhcr7,Cnep1r1,Nr1h4,Trib3,Akt1	ENSMUST00000003818,ENSMUST00000187196,ENSMUST00000098350,ENSMUST00000159608,ENSMUST00000161818,ENSMUST00000159598,ENSMUST00000046303,ENSMUST00000108451,ENSMUST00000052631,ENSMUST00000087366,ENSMUST00000108593,ENSMUST00000131885,ENSMUST00000120239,ENSMUST00000046001,ENSMUST00000128691,ENSMUST00000075973,ENSMUST00000122381,ENSMUST00000040647,ENSMUST00000038598,ENSMUST00000036493,ENSMUST00000153888,…	1.62177	0.00156128	0.0224906
defense response to virus(GO:0051607)	252	259	7	668	1.04	245	100965	0.24	Oasl1,Polr3g,Lyst,Ddit4,Ifnar1,Pcbp2,Rsad2	ENSMUST00000060274,ENSMUST00000009396,ENSMUST00000017799,ENSMUST00000098461,ENSMUST00000082008,ENSMUST00000143512,ENSMUST00000046186,ENSMUST00000182755,ENSMUST00000038142,ENSMUST00000060719,ENSMUST00000143713,ENSMUST00000024112,ENSMUST00000089620,ENSMUST00000017974,ENSMUST00000087557,ENSMUST00000085425,ENSMUST00000087527,ENSMUST00000029126,ENSMUST00000054384,ENSMUST00000165537,ENSMUST00000073173,…	1.46289	0.00158622	0.0228074
glycosaminoglycan metabolic process(GO:0030203)	126	131	5	670	0.74	121	101089	0.12	Chst13,Cln6,Ext2,Itih1,Akt1	ENSMUST00000040059,ENSMUST00000003762,ENSMUST00000165024,ENSMUST00000040110,ENSMUST00000062862,ENSMUST00000122100,ENSMUST00000040344,ENSMUST00000120269,ENSMUST00000167915,ENSMUST00000167930,ENSMUST00000122386,ENSMUST00000085399,ENSMUST00000054351,ENSMUST00000036372,ENSMUST00000138683,ENSMUST00000052185,ENSMUST00000169698,ENSMUST00000036195,ENSMUST00000068690,ENSMUST00000036069,ENSMUST00000114455,…	1.83013	0.00158959	0.0228135
terpenoid metabolic process(GO:0006721)	75	77	4	671	0.59	71	101139	0.07	Scpep1,Rdh11,Fdft1,Aldh1a1	ENSMUST00000075312,ENSMUST00000009425,ENSMUST00000189446,ENSMUST00000155739,ENSMUST00000122227,ENSMUST00000052652,ENSMUST00000089645,ENSMUST00000013458,ENSMUST00000015278,ENSMUST00000077705,ENSMUST00000040925,ENSMUST00000073391,ENSMUST00000170957,ENSMUST00000005964,ENSMUST00000159163,ENSMUST00000159159,ENSMUST00000042699,ENSMUST00000052068,ENSMUST00000027053,ENSMUST00000171001,ENSMUST00000142808,…	2.1391	0.00159965	0.022831
kidney development(GO:0001822)	401	419	9	666	1.33	392	100818	0.39	Cys1,Nf1,Flcn,Smo,Egr1,Ift20,Aldh1a1,Bcl2l11,Tgfbr1	ENSMUST00000133676,ENSMUST00000161731,ENSMUST00000187182,ENSMUST00000089188,ENSMUST00000087723,ENSMUST00000108107,ENSMUST00000108109,ENSMUST00000108113,ENSMUST00000108114,ENSMUST00000046548,ENSMUST00000143043,ENSMUST00000098603,ENSMUST00000161976,ENSMUST00000091583,ENSMUST00000060642,ENSMUST00000040159,ENSMUST00000165044,ENSMUST00000194150,ENSMUST00000194134,ENSMUST00000122259,ENSMUST00000015894,…	1.24575	0.00159914	0.022831
cellular carbohydrate catabolic process(GO:0044275)	75	75	4	671	0.59	71	101139	0.07	Gck,Ddit4,Ppp1r3b,Insr	ENSMUST00000159670,ENSMUST00000003635,ENSMUST00000062862,ENSMUST00000122194,ENSMUST00000046094,ENSMUST00000128691,ENSMUST00000085217,ENSMUST00000122383,ENSMUST00000040603,ENSMUST00000167574,ENSMUST00000138438,ENSMUST00000131610,ENSMUST00000169687,ENSMUST00000153519,ENSMUST00000038949,ENSMUST00000015100,ENSMUST00000161336,ENSMUST00000005507,ENSMUST00000019058,ENSMUST00000110464,ENSMUST00000110461,…	2.1391	0.00159965	0.022831
regulation of DNA biosynthetic process(GO:2000278)	35	36	3	672	0.44	32	101178	0.03	Nox4,Bmpr2,Tfdp1	ENSMUST00000161976,ENSMUST00000108568,ENSMUST00000122348,ENSMUST00000167731,ENSMUST00000159327,ENSMUST00000068581,ENSMUST00000005452,ENSMUST00000191178,ENSMUST00000168093,ENSMUST00000119901,ENSMUST00000000500,ENSMUST00000000542,ENSMUST00000112863,ENSMUST00000023593,ENSMUST00000023829,ENSMUST00000061483,ENSMUST00000086104,ENSMUST00000025025,ENSMUST00000188482,ENSMUST00000100720,ENSMUST00000025718,…	2.64725	0.00161808	0.0230095
negative regulation of autophagy(GO:0010507)	35	38	3	672	0.44	32	101178	0.03	Dap,Trp53,Akt1	ENSMUST00000128970,ENSMUST00000098036,ENSMUST00000019997,ENSMUST00000015622,ENSMUST00000089684,ENSMUST00000042824,ENSMUST00000116434,ENSMUST00000116269,ENSMUST00000068700,ENSMUST00000019058,ENSMUST00000103221,ENSMUST00000185176,ENSMUST00000072965,ENSMUST00000124036,ENSMUST00000027431,ENSMUST00000105527,ENSMUST00000070785,ENSMUST00000084589,ENSMUST00000019516,ENSMUST00000025279,ENSMUST00000039913,…	2.64725	0.00161808	0.0230095
positive regulation of intracellular protein transport(GO:0090316)	187	187	6	669	0.89	181	101029	0.18	Smo,Kpna1,Nlrp12,Rab7l1,Ubr5,Tgfbr1	ENSMUST00000108056,ENSMUST00000108044,ENSMUST00000003687,ENSMUST00000087983,ENSMUST00000108431,ENSMUST00000062862,ENSMUST00000087485,ENSMUST00000182884,ENSMUST00000155543,ENSMUST00000108298,ENSMUST00000167924,ENSMUST00000024119,ENSMUST00000060989,ENSMUST00000108300,ENSMUST00000182987,ENSMUST00000108344,ENSMUST00000108343,ENSMUST00000167723,ENSMUST00000073025,ENSMUST00000042975,ENSMUST00000042868,…	1.61064	0.0016485	0.0233991
regulation of peptide secretion(GO:0002791)	254	257	7	668	1.04	247	100963	0.24	Fgg,Fgb,Fga,Gck,Ptpn11,Tardbp,Irs2	ENSMUST00000159778,ENSMUST00000161796,ENSMUST00000159699,ENSMUST00000048781,ENSMUST00000108140,ENSMUST00000075528,ENSMUST00000046212,ENSMUST00000151202,ENSMUST00000024338,ENSMUST00000075764,ENSMUST00000165183,ENSMUST00000093906,ENSMUST00000089618,ENSMUST00000075973,ENSMUST00000122381,ENSMUST00000098266,ENSMUST00000165566,ENSMUST00000042818,ENSMUST00000153888,ENSMUST00000066211,ENSMUST00000153739,…	1.45474	0.00165884	0.0235028
protein kinase B signaling(GO:0043491)	255	263	7	668	1.04	248	100962	0.25	Flcn,Nox4,Sesn1,Insr,Akt1,Thpo,Tgfbr1	ENSMUST00000017590,ENSMUST00000098324,ENSMUST00000143023,ENSMUST00000017799,ENSMUST00000046506,ENSMUST00000108120,ENSMUST00000082060,ENSMUST00000075477,ENSMUST00000062862,ENSMUST00000024338,ENSMUST00000075764,ENSMUST00000108568,ENSMUST00000122100,ENSMUST00000120239,ENSMUST00000108242,ENSMUST00000108243,ENSMUST00000167924,ENSMUST00000075973,ENSMUST00000122381,ENSMUST00000122386,ENSMUST00000038498,…	1.45069	0.00169611	0.0239869
vesicle docking involved in exocytosis(GO:0006904)	36	40	3	672	0.44	33	101177	0.03	Vps33b,Stx1b,Exoc4	ENSMUST00000075848,ENSMUST00000015891,ENSMUST00000145899,ENSMUST00000040580,ENSMUST00000003121,ENSMUST00000077458,ENSMUST00000005954,ENSMUST00000114476,ENSMUST00000005509,ENSMUST00000072857,ENSMUST00000031388,ENSMUST00000066439,ENSMUST00000177517,ENSMUST00000163653,ENSMUST00000021335,ENSMUST00000193547,ENSMUST00000151474,ENSMUST00000107952,ENSMUST00000107953,ENSMUST00000160708,ENSMUST00000002818,…	2.61647	0.00175654	0.0247513
negative regulation of viral genome replication(GO:0045071)	36	36	3	672	0.44	33	101177	0.03	Oasl1,Srpk2,Rsad2	ENSMUST00000024112,ENSMUST00000085425,ENSMUST00000165537,ENSMUST00000031850,ENSMUST00000165738,ENSMUST00000035938,ENSMUST00000072777,ENSMUST00000110199,ENSMUST00000175916,ENSMUST00000029563,ENSMUST00000044833,ENSMUST00000107405,ENSMUST00000093801,ENSMUST00000121645,ENSMUST00000144662,ENSMUST00000098924,ENSMUST00000121094,ENSMUST00000086209,ENSMUST00000130643,ENSMUST00000025263,ENSMUST00000051672,…	2.61647	0.00175654	0.0247513
adaptive immune response(GO:0002250)	408	412	9	666	1.33	399	100811	0.39	Pnp,Trim27,Lyst,Traf2,Il4ra,Rsad2,Malt1,C1rl,Ercc1	ENSMUST00000089161,ENSMUST00000108044,ENSMUST00000159688,ENSMUST00000017799,ENSMUST00000098458,ENSMUST00000046506,ENSMUST00000003981,ENSMUST00000161989,ENSMUST00000087983,ENSMUST00000048655,ENSMUST00000046332,ENSMUST00000046384,ENSMUST00000098754,ENSMUST00000040042,ENSMUST00000048572,ENSMUST00000075451,ENSMUST00000075447,ENSMUST00000098679,ENSMUST00000077960,ENSMUST00000075812,ENSMUST00000046285,…	1.22798	0.0017977	0.0252852
GO:0010741	331	343	8	667	1.19	323	100887	0.32	Vrk3,Nf1,Flcn,Ppm1a,Cblc,Cdc42se1,Nlrp12,Akt1	ENSMUST00000060253,ENSMUST00000143177,ENSMUST00000108101,ENSMUST00000108107,ENSMUST00000108109,ENSMUST00000108175,ENSMUST00000108176,ENSMUST00000091623,ENSMUST00000003612,ENSMUST00000048655,ENSMUST00000075477,ENSMUST00000062862,ENSMUST00000038099,ENSMUST00000075764,ENSMUST00000075759,ENSMUST00000046177,ENSMUST00000155642,ENSMUST00000122100,ENSMUST00000009138,ENSMUST00000120239,ENSMUST00000019997,…	1.32076	0.00181355	0.025416
regulation of peptide transport(GO:0090087)	258	261	7	668	1.04	251	100959	0.25	Fgg,Fgb,Fga,Gck,Ptpn11,Tardbp,Irs2	ENSMUST00000159778,ENSMUST00000161796,ENSMUST00000159699,ENSMUST00000048781,ENSMUST00000108140,ENSMUST00000075528,ENSMUST00000046212,ENSMUST00000151202,ENSMUST00000024338,ENSMUST00000075764,ENSMUST00000165183,ENSMUST00000093906,ENSMUST00000089618,ENSMUST00000075973,ENSMUST00000122381,ENSMUST00000098266,ENSMUST00000165566,ENSMUST00000042818,ENSMUST00000153888,ENSMUST00000066211,ENSMUST00000153739,…	1.43864	0.00181182	0.025416
negative regulation of peptidase activity(GO:0010466)	409	417	9	666	1.33	400	100810	0.4	Itih1,Herpud1,AI182371,Serpina3m,Serpinf2,Serpinb8,Dhcr24,Akt1,Tfpi2	ENSMUST00000017610,ENSMUST00000009356,ENSMUST00000161776,ENSMUST00000187183,ENSMUST00000046589,ENSMUST00000108173,ENSMUST00000098486,ENSMUST00000009530,ENSMUST00000098604,ENSMUST00000098611,ENSMUST00000091668,ENSMUST00000155009,ENSMUST00000060574,ENSMUST00000089200,ENSMUST00000075515,ENSMUST00000017488,ENSMUST00000017454,ENSMUST00000145735,ENSMUST00000085050,ENSMUST00000085054,ENSMUST00000085052,…	1.22546	0.00182761	0.0255667
natural killer cell mediated immunity(GO:0002228)	78	83	4	671	0.59	74	101136	0.07	Stat5a,Stat5b,Lyst,Ap1g1	ENSMUST00000075447,ENSMUST00000182677,ENSMUST00000189753,ENSMUST00000108568,ENSMUST00000151129,ENSMUST00000131558,ENSMUST00000038580,ENSMUST00000042861,ENSMUST00000029273,ENSMUST00000167691,ENSMUST00000169796,ENSMUST00000005839,ENSMUST00000170893,ENSMUST00000161015,ENSMUST00000153408,ENSMUST00000075036,ENSMUST00000095795,ENSMUST00000173345,ENSMUST00000185167,ENSMUST00000185087,ENSMUST00000173647,…	2.09768	0.00184826	0.0257164
natural killer cell mediated cytotoxicity(GO:0042267)	78	83	4	671	0.59	74	101136	0.07	Stat5a,Stat5b,Lyst,Ap1g1	ENSMUST00000075447,ENSMUST00000182677,ENSMUST00000189753,ENSMUST00000108568,ENSMUST00000151129,ENSMUST00000131558,ENSMUST00000038580,ENSMUST00000042861,ENSMUST00000029273,ENSMUST00000167691,ENSMUST00000169796,ENSMUST00000005839,ENSMUST00000170893,ENSMUST00000161015,ENSMUST00000153408,ENSMUST00000075036,ENSMUST00000095795,ENSMUST00000173345,ENSMUST00000185167,ENSMUST00000185087,ENSMUST00000173647,…	2.09768	0.00184826	0.0257164
regulation of I-kappaB kinase/NF-kappaB signaling(GO:0043122)	332	335	8	667	1.19	324	100886	0.32	Ppm1a,Ltbr,Sqstm1,Pdpk1,Tgm2,Nlrp12,Litaf,Malt1	ENSMUST00000108044,ENSMUST00000087737,ENSMUST00000082367,ENSMUST00000017799,ENSMUST00000098519,ENSMUST00000108175,ENSMUST00000108176,ENSMUST00000108183,ENSMUST00000108184,ENSMUST00000089377,ENSMUST00000087983,ENSMUST00000046383,ENSMUST00000003726,ENSMUST00000165015,ENSMUST00000060655,ENSMUST00000038118,ENSMUST00000075759,ENSMUST00000046177,ENSMUST00000060722,ENSMUST00000085133,ENSMUST00000120239,…	1.31765	0.00184779	0.0257164
nicotinamide nucleotide biosynthetic process(GO:0019359)	37	37	3	672	0.44	34	101176	0.03	Afmid,Qprt,Naprt1	ENSMUST00000159572,ENSMUST00000143366,ENSMUST00000143521,ENSMUST00000040250,ENSMUST00000042392,ENSMUST00000035929,ENSMUST00000033415,ENSMUST00000119921,ENSMUST00000005069,ENSMUST00000112937,ENSMUST00000112938,ENSMUST00000112935,ENSMUST00000126896,ENSMUST00000105693,ENSMUST00000105613,ENSMUST00000105612,ENSMUST00000112826,ENSMUST00000000687,ENSMUST00000146128,ENSMUST00000146080,ENSMUST00000097458,…	2.58661	0.00190218	0.025887
regulation of bile acid biosynthetic process(GO:0070857)	10	10	2	673	0.3	8	101202	0.01	Cyp7a1,Nr1h4	ENSMUST00000120239,ENSMUST00000005452,ENSMUST00000177694,ENSMUST00000175916,ENSMUST00000033389,ENSMUST00000146205,ENSMUST00000020257,ENSMUST00000064941	3.62683	0.00190395	0.025887
endosome to pigment granule transport(GO:0043485)	10	10	2	673	0.3	8	101202	0.01	Rab32,Ap1g1	ENSMUST00000003117,ENSMUST00000077408,ENSMUST00000005954,ENSMUST00000035899,ENSMUST00000105229,ENSMUST00000107256,ENSMUST00000026407,ENSMUST00000020420	3.62683	0.00190395	0.025887
negative regulation of glial cell apoptotic process(GO:0034351)	10	10	2	673	0.3	8	101202	0.01	Prkci,Traf2	ENSMUST00000033828,ENSMUST00000021527,ENSMUST00000112211,ENSMUST00000112210,ENSMUST00000112208,ENSMUST00000000193,ENSMUST00000059595,ENSMUST00000022521	3.62683	0.00190395	0.025887
regulation of glial cell apoptotic process(GO:0034350)	10	10	2	673	0.3	8	101202	0.01	Prkci,Traf2	ENSMUST00000033828,ENSMUST00000021527,ENSMUST00000112211,ENSMUST00000112210,ENSMUST00000112208,ENSMUST00000000193,ENSMUST00000059595,ENSMUST00000022521	3.62683	0.00190395	0.025887
cellular response to follicle-stimulating hormone stimulus(GO:0071372)	10	10	2	673	0.3	8	101202	0.01	Hmgcs1,Egr1	ENSMUST00000005651,ENSMUST00000042603,ENSMUST00000033979,ENSMUST00000121312,ENSMUST00000067417,ENSMUST00000034874,ENSMUST00000118022,ENSMUST00000028288	3.62683	0.00190395	0.025887
water-soluble vitamin biosynthetic process(GO:0042364)	10	10	2	673	0.3	8	101202	0.01	Mmab,Mmaa	ENSMUST00000128059,ENSMUST00000107629,ENSMUST00000023832,ENSMUST00000018803,ENSMUST00000025617,ENSMUST00000059970,ENSMUST00000030455,ENSMUST00000030453	3.62683	0.00190395	0.025887
regulation of innate immune response(GO:0045088)	260	266	7	668	1.04	253	100957	0.25	Pik3ap1,Stat5a,Stat5b,Polr3g,Ap1g1,Pdpk1,Rsad2	ENSMUST00000087737,ENSMUST00000128436,ENSMUST00000046548,ENSMUST00000082367,ENSMUST00000133722,ENSMUST00000048655,ENSMUST00000040065,ENSMUST00000040069,ENSMUST00000075447,ENSMUST00000108430,ENSMUST00000189753,ENSMUST00000038099,ENSMUST00000108568,ENSMUST00000060719,ENSMUST00000017839,ENSMUST00000019997,ENSMUST00000122412,ENSMUST00000089620,ENSMUST00000017974,ENSMUST00000087557,ENSMUST00000085412,…	1.43068	0.00189231	0.025887
endosome to melanosome transport(GO:0035646)	10	10	2	673	0.3	8	101202	0.01	Rab32,Ap1g1	ENSMUST00000003117,ENSMUST00000077408,ENSMUST00000005954,ENSMUST00000035899,ENSMUST00000105229,ENSMUST00000107256,ENSMUST00000026407,ENSMUST00000020420	3.62683	0.00190395	0.025887
cell killing(GO:0001906)	192	202	6	669	0.89	186	101024	0.18	Pnp,Stat5a,Stat5b,Lyst,Ap1g1,Bcl2l11	ENSMUST00000048782,ENSMUST00000003981,ENSMUST00000161989,ENSMUST00000075447,ENSMUST00000077960,ENSMUST00000182677,ENSMUST00000189753,ENSMUST00000108568,ENSMUST00000182755,ENSMUST00000046131,ENSMUST00000091707,ENSMUST00000091706,ENSMUST00000046091,ENSMUST00000040467,ENSMUST00000151129,ENSMUST00000131558,ENSMUST00000080015,ENSMUST00000038580,ENSMUST00000068291,ENSMUST00000042861,ENSMUST00000169950,…	1.58334	0.00188274	0.025887
regulation of cysteine-type endopeptidase activity involved in apoptotic process(GO:0043281)	260	266	7	668	1.04	253	100957	0.25	Dap,Herpud1,Casp9,Bcl2l11,Nlrp12,Dhcr24,Akt1	ENSMUST00000060311,ENSMUST00000108173,ENSMUST00000108178,ENSMUST00000098486,ENSMUST00000108194,ENSMUST00000098611,ENSMUST00000161976,ENSMUST00000161987,ENSMUST00000046383,ENSMUST00000048514,ENSMUST00000060655,ENSMUST00000145735,ENSMUST00000093975,ENSMUST00000040231,ENSMUST00000108568,ENSMUST00000093906,ENSMUST00000120239,ENSMUST00000145948,ENSMUST00000182845,ENSMUST00000046001,ENSMUST00000167924,…	1.43068	0.00189231	0.025887
tissue remodeling(GO:0048771)	260	272	7	668	1.04	253	100957	0.25	S1pr1,Nf1,Nox4,Enpp1,Trp53,Tgm2,Bmpr2	ENSMUST00000108096,ENSMUST00000046548,ENSMUST00000075299,ENSMUST00000128245,ENSMUST00000003687,ENSMUST00000060501,ENSMUST00000165044,ENSMUST00000120028,ENSMUST00000062862,ENSMUST00000194279,ENSMUST00000122100,ENSMUST00000145954,ENSMUST00000120135,ENSMUST00000009241,ENSMUST00000015664,ENSMUST00000089688,ENSMUST00000122386,ENSMUST00000007130,ENSMUST00000153959,ENSMUST00000165554,ENSMUST00000003154,…	1.43068	0.00189231	0.025887
pigment granule maturation(GO:0048757)	10	10	2	673	0.3	8	101202	0.01	Rab32,Ap1g1	ENSMUST00000003117,ENSMUST00000077408,ENSMUST00000005954,ENSMUST00000035899,ENSMUST00000105229,ENSMUST00000107256,ENSMUST00000026407,ENSMUST00000020420	3.62683	0.00190395	0.025887
T cell differentiation(GO:0030217)	412	423	9	666	1.33	403	100807	0.4	Pnp,Stat5a,Stat5b,Ap3b1,Trp53,Tcf7,Egr1,Il4ra,Rsad2	ENSMUST00000108044,ENSMUST00000060366,ENSMUST00000098519,ENSMUST00000108175,ENSMUST00000108176,ENSMUST00000098486,ENSMUST00000116133,ENSMUST00000003981,ENSMUST00000024044,ENSMUST00000098611,ENSMUST00000060409,ENSMUST00000161989,ENSMUST00000087983,ENSMUST00000098754,ENSMUST00000048572,ENSMUST00000159390,ENSMUST00000075827,ENSMUST00000143540,ENSMUST00000155712,ENSMUST00000075759,ENSMUST00000093984,…	1.21796	0.00191972	0.0260558
platelet aggregation(GO:0070527)	79	79	4	671	0.59	75	101135	0.07	Fgg,Fgb,Fga,Actg1	ENSMUST00000009396,ENSMUST00000017590,ENSMUST00000161719,ENSMUST00000161869,ENSMUST00000161854,ENSMUST00000082008,ENSMUST00000143512,ENSMUST00000120135,ENSMUST00000007257,ENSMUST00000040772,ENSMUST00000029297,ENSMUST00000077458,ENSMUST00000163075,ENSMUST00000114299,ENSMUST00000075172,ENSMUST00000044155,ENSMUST00000168162,ENSMUST00000103086,ENSMUST00000005077,ENSMUST00000103010,ENSMUST00000173647,…	2.08425	0.00193674	0.0261951
positive regulation of exocytosis(GO:0045921)	79	79	4	671	0.59	75	101135	0.07	Fgg,Fgb,Fga,Ap1g1	ENSMUST00000046587,ENSMUST00000159623,ENSMUST00000159610,ENSMUST00000075603,ENSMUST00000093925,ENSMUST00000038213,ENSMUST00000120135,ENSMUST00000017975,ENSMUST00000077458,ENSMUST00000073459,ENSMUST00000159048,ENSMUST00000101376,ENSMUST00000101377,ENSMUST00000075036,ENSMUST00000101382,ENSMUST00000075054,ENSMUST00000005509,ENSMUST00000171223,ENSMUST00000033608,ENSMUST00000103166,ENSMUST00000110116,…	2.08425	0.00193674	0.0261951
cellular response to oxygen levels(GO:0071453)	132	134	5	670	0.74	127	101083	0.13	Cpeb2,Trp53,Egr1,Slc29a1,Akt1	ENSMUST00000060251,ENSMUST00000098331,ENSMUST00000038107,ENSMUST00000085044,ENSMUST00000182793,ENSMUST00000038154,ENSMUST00000052724,ENSMUST00000120239,ENSMUST00000189999,ENSMUST00000040455,ENSMUST00000167860,ENSMUST00000182902,ENSMUST00000036387,ENSMUST00000054487,ENSMUST00000066295,ENSMUST00000167580,ENSMUST00000165335,ENSMUST00000001480,ENSMUST00000036252,ENSMUST00000159259,ENSMUST00000159231,…	1.78167	0.00194927	0.0263185
extracellular matrix organization(GO:0030198)	335	345	8	667	1.19	327	100883	0.32	Pxdn,Nf1,Mia3,Pomt1,Flot1,Serpinf2,Col27a1,Tgfbr1	ENSMUST00000159786,ENSMUST00000060210,ENSMUST00000189378,ENSMUST00000108096,ENSMUST00000108102,ENSMUST00000143043,ENSMUST00000161879,ENSMUST00000013294,ENSMUST00000087883,ENSMUST00000159512,ENSMUST00000143354,ENSMUST00000003659,ENSMUST00000003628,ENSMUST00000155038,ENSMUST00000143263,ENSMUST00000017488,ENSMUST00000098660,ENSMUST00000003762,ENSMUST00000087256,ENSMUST00000165024,ENSMUST00000015994,…	1.30841	0.00195356	0.0263306
extracellular structure organization(GO:0043062)	336	346	8	667	1.19	328	100882	0.32	Pxdn,Nf1,Mia3,Pomt1,Flot1,Serpinf2,Col27a1,Tgfbr1	ENSMUST00000159786,ENSMUST00000060210,ENSMUST00000189378,ENSMUST00000108096,ENSMUST00000108102,ENSMUST00000143043,ENSMUST00000161879,ENSMUST00000013294,ENSMUST00000087883,ENSMUST00000159512,ENSMUST00000143354,ENSMUST00000003659,ENSMUST00000003628,ENSMUST00000155038,ENSMUST00000143263,ENSMUST00000017488,ENSMUST00000098660,ENSMUST00000003762,ENSMUST00000087256,ENSMUST00000165024,ENSMUST00000015994,…	1.30534	0.00198985	0.0267268
fat cell differentiation(GO:0045444)	336	352	8	667	1.19	328	100882	0.32	Asxl2,Atat1,Enpp1,Arl4a,Gdf10,Trib3,Akt1,Ncor2	ENSMUST00000009425,ENSMUST00000159634,ENSMUST00000108121,ENSMUST00000128531,ENSMUST00000108156,ENSMUST00000048655,ENSMUST00000046303,ENSMUST00000040148,ENSMUST00000091852,ENSMUST00000038099,ENSMUST00000087366,ENSMUST00000093962,ENSMUST00000046157,ENSMUST00000085109,ENSMUST00000038197,ENSMUST00000098032,ENSMUST00000085192,ENSMUST00000145675,ENSMUST00000120239,ENSMUST00000019992,ENSMUST00000120281,…	1.30534	0.00198985	0.0267268
platelet activation(GO:0030168)	133	134	5	670	0.74	128	101082	0.13	Fgg,Fgb,Fga,Actg1,Tec	ENSMUST00000009396,ENSMUST00000017590,ENSMUST00000161719,ENSMUST00000161869,ENSMUST00000161854,ENSMUST00000082008,ENSMUST00000143512,ENSMUST00000015749,ENSMUST00000120135,ENSMUST00000007257,ENSMUST00000040772,ENSMUST00000029297,ENSMUST00000077458,ENSMUST00000077408,ENSMUST00000163075,ENSMUST00000077735,ENSMUST00000114299,ENSMUST00000075172,ENSMUST00000114085,ENSMUST00000044155,ENSMUST00000168162,…	1.77382	0.00201454	0.0269648
cell aging(GO:0007569)	133	144	5	670	0.74	128	101082	0.13	Nox4,Ctc1,Trp53,March5,Ercc1	ENSMUST00000003912,ENSMUST00000075641,ENSMUST00000060501,ENSMUST00000038107,ENSMUST00000194150,ENSMUST00000194134,ENSMUST00000075759,ENSMUST00000040231,ENSMUST00000038169,ENSMUST00000165117,ENSMUST00000015749,ENSMUST00000120239,ENSMUST00000189999,ENSMUST00000087556,ENSMUST00000080036,ENSMUST00000073316,ENSMUST00000153763,ENSMUST00000165280,ENSMUST00000036252,ENSMUST00000116434,ENSMUST00000140901,…	1.77382	0.00201454	0.0269648
positive regulation of protein binding(GO:0032092)	80	81	4	671	0.59	76	101134	0.08	Herpud1,Trib3,Caprin2,Traf2	ENSMUST00000161779,ENSMUST00000017530,ENSMUST00000017488,ENSMUST00000060642,ENSMUST00000017881,ENSMUST00000120213,ENSMUST00000098266,ENSMUST00000080085,ENSMUST00000015511,ENSMUST00000052404,ENSMUST00000042986,ENSMUST00000068387,ENSMUST00000163147,ENSMUST00000114340,ENSMUST00000054917,ENSMUST00000005722,ENSMUST00000038886,ENSMUST00000171023,ENSMUST00000114750,ENSMUST00000031555,ENSMUST00000058136,…	2.07099	0.00202812	0.0270998
pyridine nucleotide biosynthetic process(GO:0019363)	38	38	3	672	0.44	35	101175	0.03	Afmid,Qprt,Naprt1	ENSMUST00000159572,ENSMUST00000143366,ENSMUST00000143521,ENSMUST00000040250,ENSMUST00000042392,ENSMUST00000035929,ENSMUST00000033415,ENSMUST00000119921,ENSMUST00000005069,ENSMUST00000112937,ENSMUST00000112938,ENSMUST00000112935,ENSMUST00000126896,ENSMUST00000105693,ENSMUST00000105613,ENSMUST00000105612,ENSMUST00000112826,ENSMUST00000000687,ENSMUST00000146128,ENSMUST00000146080,ENSMUST00000097458,…	2.55761	0.00205512	0.0274134
female pregnancy(GO:0007565)	264	276	7	668	1.04	257	100953	0.25	Stat5a,Stat5b,Stx2,Comt,Ctsl,Kpna6,Akt1	ENSMUST00000060226,ENSMUST00000153169,ENSMUST00000108042,ENSMUST00000108040,ENSMUST00000108041,ENSMUST00000143004,ENSMUST00000087867,ENSMUST00000003687,ENSMUST00000003640,ENSMUST00000003628,ENSMUST00000194091,ENSMUST00000075451,ENSMUST00000089565,ENSMUST00000038107,ENSMUST00000108441,ENSMUST00000108481,ENSMUST00000013773,ENSMUST00000085065,ENSMUST00000015866,ENSMUST00000155628,ENSMUST00000091706,…	1.41496	0.00206156	0.027452
regulation of cell killing(GO:0031341)	134	144	5	670	0.74	129	101081	0.13	Pnp,Stat5a,Stat5b,Ap1g1,Bcl2l11	ENSMUST00000003981,ENSMUST00000161989,ENSMUST00000075447,ENSMUST00000077960,ENSMUST00000189753,ENSMUST00000108568,ENSMUST00000182755,ENSMUST00000046131,ENSMUST00000091707,ENSMUST00000091706,ENSMUST00000040467,ENSMUST00000080015,ENSMUST00000038580,ENSMUST00000068291,ENSMUST00000169950,ENSMUST00000029273,ENSMUST00000167691,ENSMUST00000073208,ENSMUST00000182283,ENSMUST00000169796,ENSMUST00000005839,…	1.76603	0.00208139	0.0276685
cellular response to oxidative stress(GO:0034599)	265	274	7	668	1.04	258	100952	0.25	Pxdn,Scly,Ppif,Cpeb2,Sftpa1,Trp53,Traf2	ENSMUST00000003947,ENSMUST00000082367,ENSMUST00000075299,ENSMUST00000155114,ENSMUST00000161977,ENSMUST00000046378,ENSMUST00000060501,ENSMUST00000060642,ENSMUST00000038080,ENSMUST00000091853,ENSMUST00000098090,ENSMUST00000056974,ENSMUST00000120239,ENSMUST00000120259,ENSMUST00000019997,ENSMUST00000108298,ENSMUST00000189999,ENSMUST00000024123,ENSMUST00000151129,ENSMUST00000151104,ENSMUST00000108300,…	1.41106	0.00210564	0.027943
release of cytochrome c from mitochondria(GO:0001836)	81	84	4	671	0.59	77	101133	0.08	Ppif,Trp53,Bcl2l11,Akt1	ENSMUST00000060251,ENSMUST00000048642,ENSMUST00000046383,ENSMUST00000108568,ENSMUST00000155642,ENSMUST00000145948,ENSMUST00000046001,ENSMUST00000189999,ENSMUST00000122386,ENSMUST00000040519,ENSMUST00000007012,ENSMUST00000163220,ENSMUST00000131475,ENSMUST00000066211,ENSMUST00000036252,ENSMUST00000161186,ENSMUST00000054836,ENSMUST00000128172,ENSMUST00000082429,ENSMUST00000007803,ENSMUST00000038867,…	2.05791	0.00212242	0.0281175
multicellular organismal homeostasis(GO:0048871)	419	438	9	666	1.33	410	100800	0.41	S1pr1,Nf1,Homer1,Flcn,Actg1,Nox4,Cxadr,Strap,Oma1	ENSMUST00000153114,ENSMUST00000075351,ENSMUST00000098333,ENSMUST00000098334,ENSMUST00000098326,ENSMUST00000159690,ENSMUST00000098458,ENSMUST00000108121,ENSMUST00000075299,ENSMUST00000060479,ENSMUST00000087876,ENSMUST00000087877,ENSMUST00000087871,ENSMUST00000143354,ENSMUST00000133811,ENSMUST00000009667,ENSMUST00000087268,ENSMUST00000120044,ENSMUST00000165087,ENSMUST00000108470,ENSMUST00000091852,…	1.20067	0.00214911	0.0284225
regulation of steroid metabolic process(GO:0019218)	136	141	5	670	0.74	131	101079	0.13	Cyp7a1,Dhcr7,Stat5a,Stat5b,Nr1h4	ENSMUST00000003818,ENSMUST00000187196,ENSMUST00000098350,ENSMUST00000159608,ENSMUST00000161818,ENSMUST00000159598,ENSMUST00000052631,ENSMUST00000131885,ENSMUST00000120239,ENSMUST00000040647,ENSMUST00000038598,ENSMUST00000036493,ENSMUST00000163322,ENSMUST00000003066,ENSMUST00000155973,ENSMUST00000161068,ENSMUST00000165309,ENSMUST00000005651,ENSMUST00000005671,ENSMUST00000068592,ENSMUST00000116641,…	1.75062	0.00221992	0.0290614
phosphatidylinositol biosynthetic process(GO:0006661)	136	139	5	670	0.74	131	101079	0.13	Pyurf,Pi4k2a,Pik3c3,Pign,Pigh	ENSMUST00000087657,ENSMUST00000108080,ENSMUST00000098566,ENSMUST00000133813,ENSMUST00000165052,ENSMUST00000145745,ENSMUST00000128897,ENSMUST00000108242,ENSMUST00000108243,ENSMUST00000120119,ENSMUST00000159899,ENSMUST00000073054,ENSMUST00000052174,ENSMUST00000029201,ENSMUST00000165234,ENSMUST00000138514,ENSMUST00000155966,ENSMUST00000122059,ENSMUST00000077730,ENSMUST00000153707,ENSMUST00000138667,…	1.75062	0.00221992	0.0290614
positive regulation of extrinsic apoptotic signaling pathway via death domain receptors(GO:1902043)	39	47	3	672	0.44	36	101174	0.04	Nf1,Pea15a,Skil	ENSMUST00000098568,ENSMUST00000038223,ENSMUST00000077935,ENSMUST00000138841,ENSMUST00000165201,ENSMUST00000131273,ENSMUST00000185183,ENSMUST00000029948,ENSMUST00000134078,ENSMUST00000033952,ENSMUST00000183757,ENSMUST00000033394,ENSMUST00000183421,ENSMUST00000025399,ENSMUST00000183997,ENSMUST00000039559,ENSMUST00000010753,ENSMUST00000067033,ENSMUST00000102724,ENSMUST00000088291,ENSMUST00000028854,…	2.52943	0.00221549	0.0290614
regulation of glycolytic process(GO:0006110)	39	39	3	672	0.44	36	101174	0.04	Gck,Ddit4,Insr	ENSMUST00000003635,ENSMUST00000062862,ENSMUST00000122194,ENSMUST00000128691,ENSMUST00000138438,ENSMUST00000153519,ENSMUST00000005507,ENSMUST00000019058,ENSMUST00000110464,ENSMUST00000110461,ENSMUST00000103114,ENSMUST00000110272,ENSMUST00000044475,ENSMUST00000021662,ENSMUST00000021530,ENSMUST00000097644,ENSMUST00000023760,ENSMUST00000117286,ENSMUST00000188482,ENSMUST00000092888,ENSMUST00000092671,…	2.52943	0.00221549	0.0290614
positive regulation of endothelial cell proliferation(GO:0001938)	82	84	4	671	0.59	78	101132	0.08	Nf1,Cxcl12,Bmpr2,Akt1	ENSMUST00000017604,ENSMUST00000087820,ENSMUST00000108120,ENSMUST00000155002,ENSMUST00000120028,ENSMUST00000167860,ENSMUST00000138563,ENSMUST00000114411,ENSMUST00000038885,ENSMUST00000035908,ENSMUST00000168093,ENSMUST00000103221,ENSMUST00000029771,ENSMUST00000171688,ENSMUST00000175916,ENSMUST00000171509,ENSMUST00000027431,ENSMUST00000000500,ENSMUST00000027247,ENSMUST00000000542,ENSMUST00000019906,…	2.045	0.00221971	0.0290614
positive regulation of cell projection organization(GO:0031346)	342	346	8	667	1.19	334	100876	0.33	Mien1,Skil,Cxcl12,Prkci,Bmpr2,Caprin2,Ppp2r5b,Tgfbr1	ENSMUST00000060208,ENSMUST00000108056,ENSMUST00000153002,ENSMUST00000133769,ENSMUST00000024047,ENSMUST00000098548,ENSMUST00000003687,ENSMUST00000143228,ENSMUST00000075845,ENSMUST00000009003,ENSMUST00000093995,ENSMUST00000015749,ENSMUST00000155564,ENSMUST00000060808,ENSMUST00000009143,ENSMUST00000128853,ENSMUST00000143601,ENSMUST00000080042,ENSMUST00000066091,ENSMUST00000167764,ENSMUST00000054351,…	1.28716	0.00221892	0.0290614
positive regulation of epithelial cell proliferation(GO:0050679)	268	292	7	668	1.04	261	100949	0.26	Foxp1,Nf1,Cxadr,Smo,Cxcl12,Bmpr2,Akt1	ENSMUST00000017604,ENSMUST00000108096,ENSMUST00000153166,ENSMUST00000108102,ENSMUST00000128567,ENSMUST00000087820,ENSMUST00000108120,ENSMUST00000161976,ENSMUST00000155002,ENSMUST00000143203,ENSMUST00000120028,ENSMUST00000062862,ENSMUST00000052609,ENSMUST00000093962,ENSMUST00000040231,ENSMUST00000151301,ENSMUST00000019997,ENSMUST00000122448,ENSMUST00000120141,ENSMUST00000009241,ENSMUST00000120187,…	1.39947	0.00224228	0.0293047
activation of protein kinase activity(GO:0032147)	343	358	8	667	1.19	335	100875	0.33	Ptpn11,Fgd4,Pdpk1,Insr,Traf2,Malt1,Tgfbr1,Map2k7	ENSMUST00000189359,ENSMUST00000161747,ENSMUST00000161873,ENSMUST00000089015,ENSMUST00000089058,ENSMUST00000108183,ENSMUST00000108184,ENSMUST00000108120,ENSMUST00000153076,ENSMUST00000082060,ENSMUST00000155170,ENSMUST00000003687,ENSMUST00000128238,ENSMUST00000017530,ENSMUST00000060642,ENSMUST00000120035,ENSMUST00000165020,ENSMUST00000165044,ENSMUST00000040182,ENSMUST00000143517,ENSMUST00000075764,…	1.28416	0.00225903	0.0294244
protein dephosphorylation(GO:0006470)	343	349	8	667	1.19	335	100875	0.33	Ppp1r7,Ppp2r4,Ptpn11,Ppm1l,Ppm1a,Cnep1r1,Dusp11,Ppp2r1a	ENSMUST00000143177,ENSMUST00000048890,ENSMUST00000048898,ENSMUST00000161713,ENSMUST00000108101,ENSMUST00000046515,ENSMUST00000153071,ENSMUST00000108153,ENSMUST00000159592,ENSMUST00000046476,ENSMUST00000159510,ENSMUST00000075637,ENSMUST00000128256,ENSMUST00000091672,ENSMUST00000161989,ENSMUST00000003612,ENSMUST00000089378,ENSMUST00000048655,ENSMUST00000089230,ENSMUST00000040021,ENSMUST00000128399,…	1.28416	0.00225903	0.0294244
positive regulation of phosphoprotein phosphatase activity(GO:0032516)	11	16	2	673	0.3	9	101201	0.01	Ppp2r4,Vrk3	ENSMUST00000089188,ENSMUST00000101558,ENSMUST00000019514,ENSMUST00000110082,ENSMUST00000061673,ENSMUST00000025522,ENSMUST00000088516,ENSMUST00000115267,ENSMUST00000065796	3.50904	0.00231685	0.0296214
nuclear-transcribed mRNA catabolic process, exonucleolytic(GO:0000291)	11	13	2	673	0.3	9	101201	0.01	Cnot7,Exosc9	ENSMUST00000168237,ENSMUST00000030003,ENSMUST00000065694,ENSMUST00000108843,ENSMUST00000020624,ENSMUST00000079634,ENSMUST00000096261,ENSMUST00000020822,ENSMUST00000145353	3.50904	0.00231685	0.0296214
regulation of actin filament bundle assembly(GO:0032231)	83	83	4	671	0.59	79	101131	0.08	S1pr1,Nox4,Serpinf2,S100a10	ENSMUST00000155195,ENSMUST00000143275,ENSMUST00000048560,ENSMUST00000122210,ENSMUST00000182731,ENSMUST00000182226,ENSMUST00000038498,ENSMUST00000073387,ENSMUST00000138590,ENSMUST00000101497,ENSMUST00000167303,ENSMUST00000015137,ENSMUST00000080537,ENSMUST00000167173,ENSMUST00000075072,ENSMUST00000080371,ENSMUST00000007959,ENSMUST00000168134,ENSMUST00000191124,ENSMUST00000066882,ENSMUST00000103221,…	2.03225	0.00232002	0.0296214
regulation of cysteine-type endopeptidase activity(GO:2000116)	269	275	7	668	1.04	262	100948	0.26	Dap,Herpud1,Casp9,Bcl2l11,Nlrp12,Dhcr24,Akt1	ENSMUST00000060311,ENSMUST00000108173,ENSMUST00000108178,ENSMUST00000098486,ENSMUST00000108194,ENSMUST00000098611,ENSMUST00000161976,ENSMUST00000161987,ENSMUST00000046383,ENSMUST00000048514,ENSMUST00000060655,ENSMUST00000145735,ENSMUST00000093975,ENSMUST00000040231,ENSMUST00000108568,ENSMUST00000093906,ENSMUST00000120239,ENSMUST00000019998,ENSMUST00000145948,ENSMUST00000182845,ENSMUST00000046001,…	1.39564	0.00228931	0.0296214
tryptophan catabolic process(GO:0006569)	11	12	2	673	0.3	9	101201	0.01	Afmid,Ido2	ENSMUST00000040250,ENSMUST00000029645,ENSMUST00000033956,ENSMUST00000112826,ENSMUST00000110667,ENSMUST00000000687,ENSMUST00000079472,ENSMUST00000050511,ENSMUST00000028223	3.50904	0.00231685	0.0296214
indole-containing compound catabolic process(GO:0042436)	11	12	2	673	0.3	9	101201	0.01	Afmid,Ido2	ENSMUST00000040250,ENSMUST00000029645,ENSMUST00000033956,ENSMUST00000112826,ENSMUST00000110667,ENSMUST00000000687,ENSMUST00000079472,ENSMUST00000050511,ENSMUST00000028223	3.50904	0.00231685	0.0296214
indolalkylamine catabolic process(GO:0046218)	11	12	2	673	0.3	9	101201	0.01	Afmid,Ido2	ENSMUST00000040250,ENSMUST00000029645,ENSMUST00000033956,ENSMUST00000112826,ENSMUST00000110667,ENSMUST00000000687,ENSMUST00000079472,ENSMUST00000050511,ENSMUST00000028223	3.50904	0.00231685	0.0296214
succinate metabolic process(GO:0006105)	11	13	2	673	0.3	9	101201	0.01	Stat5a,Stat5b	ENSMUST00000110698,ENSMUST00000110697,ENSMUST00000010007,ENSMUST00000160507,ENSMUST00000037615,ENSMUST00000028123,ENSMUST00000079847,ENSMUST00000022062,ENSMUST00000064740	3.50904	0.00231685	0.0296214
positive regulation of ion transport(GO:0043270)	200	214	6	669	0.89	194	101016	0.19	Homer1,Orai1,Cxcl12,Pdpk1,P2rx4,Akt1	ENSMUST00000089003,ENSMUST00000098548,ENSMUST00000009689,ENSMUST00000182662,ENSMUST00000075764,ENSMUST00000075759,ENSMUST00000108568,ENSMUST00000122171,ENSMUST00000038169,ENSMUST00000015723,ENSMUST00000046001,ENSMUST00000182994,ENSMUST00000042970,ENSMUST00000015545,ENSMUST00000029271,ENSMUST00000169825,ENSMUST00000077820,ENSMUST00000036092,ENSMUST00000015346,ENSMUST00000066211,ENSMUST00000029030,…	1.54115	0.00230882	0.0296214
endothelial cell proliferation(GO:0001935)	137	142	5	670	0.74	132	101078	0.13	Nf1,Cxcl12,Bmpr2,Akt1,Tgfbr1	ENSMUST00000017604,ENSMUST00000087820,ENSMUST00000108120,ENSMUST00000155002,ENSMUST00000120028,ENSMUST00000089688,ENSMUST00000167860,ENSMUST00000036333,ENSMUST00000080085,ENSMUST00000138563,ENSMUST00000165835,ENSMUST00000009705,ENSMUST00000114411,ENSMUST00000068581,ENSMUST00000007799,ENSMUST00000038885,ENSMUST00000035908,ENSMUST00000033602,ENSMUST00000168093,ENSMUST00000103221,ENSMUST00000171023,…	1.74301	0.00229165	0.0296214
positive regulation of lymphocyte differentiation(GO:0045621)	137	143	5	670	0.74	132	101078	0.13	Pnp,Stat5a,Stat5b,Ap3b1,Il4ra	ENSMUST00000003981,ENSMUST00000048572,ENSMUST00000194279,ENSMUST00000182755,ENSMUST00000194296,ENSMUST00000017841,ENSMUST00000120135,ENSMUST00000085377,ENSMUST00000128778,ENSMUST00000040655,ENSMUST00000015540,ENSMUST00000165554,ENSMUST00000138856,ENSMUST00000167610,ENSMUST00000029275,ENSMUST00000029273,ENSMUST00000042779,ENSMUST00000182283,ENSMUST00000068133,ENSMUST00000169754,ENSMUST00000161015,…	1.74301	0.00229165	0.0296214
positive regulation of lipopolysaccharide-mediated signaling pathway(GO:0031666)	11	11	2	673	0.3	9	101201	0.01	Ly96,Sash1	ENSMUST00000038169,ENSMUST00000170878,ENSMUST00000167144,ENSMUST00000171267,ENSMUST00000021860,ENSMUST00000004949,ENSMUST00000059595,ENSMUST00000172138,ENSMUST00000022124	3.50904	0.00231685	0.0296214
heterotypic cell-cell adhesion(GO:0034113)	40	40	3	672	0.44	37	101173	0.04	Fgg,Fgb,Fga	ENSMUST00000182755,ENSMUST00000019998,ENSMUST00000019997,ENSMUST00000009143,ENSMUST00000182283,ENSMUST00000001327,ENSMUST00000005218,ENSMUST00000019068,ENSMUST00000114482,ENSMUST00000163770,ENSMUST00000110748,ENSMUST00000029456,ENSMUST00000105527,ENSMUST00000023593,ENSMUST00000107619,ENSMUST00000056740,ENSMUST00000033051,ENSMUST00000033030,ENSMUST00000183301,ENSMUST00000025263,ENSMUST00000090006,…	2.50202	0.00238342	0.0302316
labyrinthine layer blood vessel development(GO:0060716)	40	43	3	672	0.44	37	101173	0.04	Hs6st1,Nsdhl,Akt1	ENSMUST00000133600,ENSMUST00000155283,ENSMUST00000116133,ENSMUST00000075192,ENSMUST00000131364,ENSMUST00000103171,ENSMUST00000103077,ENSMUST00000029846,ENSMUST00000019924,ENSMUST00000023462,ENSMUST00000134193,ENSMUST00000063982,ENSMUST00000134554,ENSMUST00000049474,ENSMUST00000156317,ENSMUST00000113066,ENSMUST00000023171,ENSMUST00000014578,ENSMUST00000156927,ENSMUST00000037423,ENSMUST00000109669,…	2.50202	0.00238342	0.0302316
response to isoquinoline alkaloid(GO:0014072)	40	40	3	672	0.44	37	101173	0.04	Pea15a,Srr,Egr1	ENSMUST00000003640,ENSMUST00000089230,ENSMUST00000075764,ENSMUST00000017841,ENSMUST00000038696,ENSMUST00000167574,ENSMUST00000114317,ENSMUST00000114318,ENSMUST00000114312,ENSMUST00000114314,ENSMUST00000114310,ENSMUST00000114308,ENSMUST00000114307,ENSMUST00000003183,ENSMUST00000173324,ENSMUST00000185187,ENSMUST00000029822,ENSMUST00000181455,ENSMUST00000031017,ENSMUST00000105611,ENSMUST00000023390,…	2.50202	0.00238342	0.0302316
positive regulation of nitric oxide biosynthetic process(GO:0045429)	40	40	3	672	0.44	37	101173	0.04	Agxt2,Insr,Akt1	ENSMUST00000007012,ENSMUST00000038580,ENSMUST00000169796,ENSMUST00000068592,ENSMUST00000173324,ENSMUST00000058136,ENSMUST00000029845,ENSMUST00000029623,ENSMUST00000177585,ENSMUST00000021698,ENSMUST00000029421,ENSMUST00000105611,ENSMUST00000105590,ENSMUST00000105589,ENSMUST00000107619,ENSMUST00000107365,ENSMUST00000095412,ENSMUST00000086831,ENSMUST00000063278,ENSMUST00000025263,ENSMUST00000086399,…	2.50202	0.00238342	0.0302316
B cell differentiation(GO:0030183)	202	232	6	669	0.89	196	101014	0.19	Foxp1,Pnp,Stat5a,Stat5b,Trp53,Malt1	ENSMUST00000161758,ENSMUST00000082321,ENSMUST00000091355,ENSMUST00000091354,ENSMUST00000159645,ENSMUST00000046506,ENSMUST00000089377,ENSMUST00000098679,ENSMUST00000108417,ENSMUST00000108418,ENSMUST00000108415,ENSMUST00000108416,ENSMUST00000108413,ENSMUST00000087360,ENSMUST00000075759,ENSMUST00000182755,ENSMUST00000017841,ENSMUST00000019997,ENSMUST00000122412,ENSMUST00000189999,ENSMUST00000120143,…	1.53088	0.00242584	0.0306692
cilium morphogenesis(GO:0060271)	347	352	8	667	1.19	339	100871	0.33	Tbc1d32,Tbc1d30,Rab17,D1Ertd622e,Tbc1d7,Ube2b,Mks1,Ift20	ENSMUST00000161751,ENSMUST00000013304,ENSMUST00000108055,ENSMUST00000060397,ENSMUST00000108155,ENSMUST00000108156,ENSMUST00000155114,ENSMUST00000040021,ENSMUST00000089289,ENSMUST00000040148,ENSMUST00000089578,ENSMUST00000040179,ENSMUST00000108403,ENSMUST00000155701,ENSMUST00000060798,ENSMUST00000040273,ENSMUST00000038234,ENSMUST00000085109,ENSMUST00000087475,ENSMUST00000015791,ENSMUST00000108293,…	1.27225	0.0024252	0.0306692
T cell mediated immunity(GO:0002456)	139	140	5	670	0.74	134	101076	0.13	Pnp,Lyst,Traf2,Rsad2,Malt1	ENSMUST00000098458,ENSMUST00000003981,ENSMUST00000161989,ENSMUST00000075447,ENSMUST00000077960,ENSMUST00000182755,ENSMUST00000046131,ENSMUST00000091707,ENSMUST00000091706,ENSMUST00000143713,ENSMUST00000040467,ENSMUST00000080015,ENSMUST00000054324,ENSMUST00000038580,ENSMUST00000068291,ENSMUST00000042861,ENSMUST00000169950,ENSMUST00000015581,ENSMUST00000042779,ENSMUST00000073208,ENSMUST00000182283,…	1.72795	0.00244014	0.0307998
multi-organism reproductive process(GO:0044703)	348	360	8	667	1.19	340	100870	0.34	Stat5a,Stat5b,Stx2,Comt,Ctsl,Abat,Kpna6,Akt1	ENSMUST00000060226,ENSMUST00000091471,ENSMUST00000153169,ENSMUST00000108042,ENSMUST00000108040,ENSMUST00000108041,ENSMUST00000143004,ENSMUST00000153043,ENSMUST00000087867,ENSMUST00000003687,ENSMUST00000003640,ENSMUST00000003628,ENSMUST00000194091,ENSMUST00000155078,ENSMUST00000075451,ENSMUST00000120034,ENSMUST00000089565,ENSMUST00000038107,ENSMUST00000108441,ENSMUST00000108402,ENSMUST00000108481,…	1.26929	0.0024682	0.0311033
cellular amine metabolic process(GO:0044106)	203	209	6	669	0.89	197	101013	0.19	Adc,Comt,Afmid,Nr1h4,Pnpla6,Ido2	ENSMUST00000108102,ENSMUST00000003907,ENSMUST00000046490,ENSMUST00000046290,ENSMUST00000151289,ENSMUST00000108451,ENSMUST00000087225,ENSMUST00000087226,ENSMUST00000143567,ENSMUST00000040250,ENSMUST00000151319,ENSMUST00000038161,ENSMUST00000024099,ENSMUST00000128694,ENSMUST00000060987,ENSMUST00000167541,ENSMUST00000040820,ENSMUST00000153700,ENSMUST00000066208,ENSMUST00000068301,ENSMUST00000131698,…	1.52578	0.00248599	0.031226
second-messenger-mediated signaling(GO:0019932)	273	273	7	668	1.04	266	100944	0.26	Gck,Mt1,Pde2a,Cdc34,Pdpk1,P2rx4,Ube2b	ENSMUST00000098326,ENSMUST00000024044,ENSMUST00000089085,ENSMUST00000087871,ENSMUST00000082054,ENSMUST00000182685,ENSMUST00000182662,ENSMUST00000108473,ENSMUST00000046221,ENSMUST00000062862,ENSMUST00000122255,ENSMUST00000143567,ENSMUST00000060747,ENSMUST00000052751,ENSMUST00000131890,ENSMUST00000017841,ENSMUST00000108221,ENSMUST00000120135,ENSMUST00000075922,ENSMUST00000151114,ENSMUST00000182994,…	1.38045	0.00248509	0.031226
response to ethanol(GO:0045471)	140	142	5	670	0.74	135	101075	0.13	Usp46,Stat5b,Egr1,Aldh1a1,Abat	ENSMUST00000003826,ENSMUST00000003947,ENSMUST00000085079,ENSMUST00000093925,ENSMUST00000093962,ENSMUST00000075764,ENSMUST00000165199,ENSMUST00000131890,ENSMUST00000046001,ENSMUST00000098242,ENSMUST00000007012,ENSMUST00000038495,ENSMUST00000073049,ENSMUST00000068133,ENSMUST00000040820,ENSMUST00000029076,ENSMUST00000169613,ENSMUST00000159159,ENSMUST00000007959,ENSMUST00000101099,ENSMUST00000110369,…	1.7205	0.00251695	0.0315636
endocrine pancreas development(GO:0031018)	85	87	4	671	0.59	81	101129	0.08	Gck,Smo,Pdpk1,Akt1	ENSMUST00000108113,ENSMUST00000108114,ENSMUST00000089257,ENSMUST00000165117,ENSMUST00000108393,ENSMUST00000108394,ENSMUST00000029240,ENSMUST00000165566,ENSMUST00000165512,ENSMUST00000001608,ENSMUST00000038488,ENSMUST00000036018,ENSMUST00000167211,ENSMUST00000075159,ENSMUST00000031718,ENSMUST00000044125,ENSMUST00000031535,ENSMUST00000103157,ENSMUST00000103156,ENSMUST00000056006,ENSMUST00000114573,…	2.00723	0.00252993	0.0316752
pyridine-containing compound biosynthetic process(GO:0072525)	41	41	3	672	0.44	38	101172	0.04	Afmid,Qprt,Naprt1	ENSMUST00000159572,ENSMUST00000143366,ENSMUST00000143521,ENSMUST00000040250,ENSMUST00000080036,ENSMUST00000042392,ENSMUST00000035929,ENSMUST00000033415,ENSMUST00000119921,ENSMUST00000005069,ENSMUST00000112937,ENSMUST00000112938,ENSMUST00000112935,ENSMUST00000126896,ENSMUST00000105693,ENSMUST00000105613,ENSMUST00000105612,ENSMUST00000112826,ENSMUST00000000687,ENSMUST00000107629,ENSMUST00000146128,…	2.47535	0.00255902	0.0319878
positive regulation of cell growth(GO:0030307)	141	141	5	670	0.74	136	101074	0.13	Cxcl12,Bmpr2,Akt1,Exosc9,Tgfbr1	ENSMUST00000017604,ENSMUST00000108102,ENSMUST00000024047,ENSMUST00000046497,ENSMUST00000128311,ENSMUST00000087252,ENSMUST00000108523,ENSMUST00000015749,ENSMUST00000120284,ENSMUST00000046001,ENSMUST00000189999,ENSMUST00000089688,ENSMUST00000126391,ENSMUST00000163200,ENSMUST00000007249,ENSMUST00000029203,ENSMUST00000143850,ENSMUST00000054442,ENSMUST00000040863,ENSMUST00000167569,ENSMUST00000165276,…	1.71311	0.00259549	0.0323914
regulation of protein kinase B signaling(GO:0051896)	205	210	6	669	0.89	199	101011	0.2	Flcn,Nox4,Sesn1,Insr,Thpo,Tgfbr1	ENSMUST00000017590,ENSMUST00000098324,ENSMUST00000143023,ENSMUST00000046506,ENSMUST00000108120,ENSMUST00000082060,ENSMUST00000075477,ENSMUST00000062862,ENSMUST00000024338,ENSMUST00000075764,ENSMUST00000108568,ENSMUST00000122100,ENSMUST00000120239,ENSMUST00000167924,ENSMUST00000075973,ENSMUST00000122381,ENSMUST00000122386,ENSMUST00000038498,ENSMUST00000003152,ENSMUST00000138841,ENSMUST00000153856,…	1.51566	0.00260965	0.0324635
regulation of protein stability(GO:0031647)	205	209	6	669	0.89	199	101011	0.2	Hps4,Smo,Kat2a,Lamp2,Ube2b,Golga7	ENSMUST00000159786,ENSMUST00000189378,ENSMUST00000017567,ENSMUST00000087737,ENSMUST00000003912,ENSMUST00000161838,ENSMUST00000046303,ENSMUST00000143203,ENSMUST00000003710,ENSMUST00000075838,ENSMUST00000089519,ENSMUST00000182662,ENSMUST00000108441,ENSMUST00000085044,ENSMUST00000085096,ENSMUST00000087366,ENSMUST00000015866,ENSMUST00000145693,ENSMUST00000120239,ENSMUST00000189999,ENSMUST00000143772,…	1.51566	0.00260965	0.0324635
protein localization to membrane(GO:0072657)	433	439	9	666	1.33	424	100786	0.42	Smo,Prkci,Pdpk1,Flot1,Ehd3,Tspan14,Akt1,Golga7,S100a10	ENSMUST00000060226,ENSMUST00000155311,ENSMUST00000098513,ENSMUST00000128540,ENSMUST00000082026,ENSMUST00000082024,ENSMUST00000155020,ENSMUST00000155003,ENSMUST00000017552,ENSMUST00000009693,ENSMUST00000075477,ENSMUST00000133918,ENSMUST00000087268,ENSMUST00000120066,ENSMUST00000182662,ENSMUST00000182610,ENSMUST00000108431,ENSMUST00000131975,ENSMUST00000093942,ENSMUST00000143499,ENSMUST00000182779,…	1.16696	0.00267319	0.0330214
liver development(GO:0001889)	206	208	6	669	0.89	200	101010	0.2	Hmgcs1,Nf1,Stat5b,Baat,Aldh1a1,Tgfbr3	ENSMUST00000048892,ENSMUST00000046603,ENSMUST00000108102,ENSMUST00000108113,ENSMUST00000108116,ENSMUST00000108114,ENSMUST00000159530,ENSMUST00000075637,ENSMUST00000098603,ENSMUST00000098553,ENSMUST00000048572,ENSMUST00000015950,ENSMUST00000038107,ENSMUST00000013773,ENSMUST00000046191,ENSMUST00000151372,ENSMUST00000093962,ENSMUST00000182771,ENSMUST00000182793,ENSMUST00000017841,ENSMUST00000019997,…	1.51063	0.00267318	0.0330214
insulin receptor signaling pathway(GO:0008286)	142	142	5	670	0.74	137	101073	0.14	Bcar1,Enpp1,Irs2,Insr,Akt1	ENSMUST00000128540,ENSMUST00000143203,ENSMUST00000038080,ENSMUST00000024338,ENSMUST00000038099,ENSMUST00000143499,ENSMUST00000120239,ENSMUST00000087485,ENSMUST00000040381,ENSMUST00000122412,ENSMUST00000075973,ENSMUST00000108342,ENSMUST00000108344,ENSMUST00000108343,ENSMUST00000122381,ENSMUST00000143692,ENSMUST00000165469,ENSMUST00000153905,ENSMUST00000165212,ENSMUST00000122070,ENSMUST00000138459,…	1.70578	0.0026758	0.0330214
canonical Wnt signaling pathway(GO:0060070)	433	440	9	666	1.33	424	100786	0.42	Sdc1,Mcc,Smo,Ube2b,Tcf7,Egr1,Ift20,Caprin2,Ubr5	ENSMUST00000098311,ENSMUST00000153166,ENSMUST00000046548,ENSMUST00000098519,ENSMUST00000108166,ENSMUST00000046521,ENSMUST00000116133,ENSMUST00000087820,ENSMUST00000108120,ENSMUST00000098611,ENSMUST00000161976,ENSMUST00000087956,ENSMUST00000087948,ENSMUST00000155002,ENSMUST00000143286,ENSMUST00000040019,ENSMUST00000077981,ENSMUST00000040134,ENSMUST00000108493,ENSMUST00000052609,ENSMUST00000087360,…	1.16696	0.00267319	0.0330214
regulation of exocytosis(GO:0017157)	206	206	6	669	0.89	200	101010	0.2	Fgg,Fgb,Fga,Ap1g1,Stx1b,Pdpk1	ENSMUST00000143118,ENSMUST00000108096,ENSMUST00000128442,ENSMUST00000046587,ENSMUST00000159623,ENSMUST00000159610,ENSMUST00000082054,ENSMUST00000075603,ENSMUST00000155035,ENSMUST00000060642,ENSMUST00000108420,ENSMUST00000108408,ENSMUST00000108407,ENSMUST00000122210,ENSMUST00000122211,ENSMUST00000093925,ENSMUST00000009003,ENSMUST00000038213,ENSMUST00000120289,ENSMUST00000120135,ENSMUST00000017975,…	1.51063	0.00267318	0.0330214
GO:0032319	353	370	8	667	1.19	345	100865	0.34	Arhgef37,Fgd4,Sos2,Tbc1d7,Plekhg3,Arhgef10l,Als2cl,S100a10	ENSMUST00000159747,ENSMUST00000108056,ENSMUST00000048716,ENSMUST00000017799,ENSMUST00000128565,ENSMUST00000089334,ENSMUST00000098574,ENSMUST00000161932,ENSMUST00000155035,ENSMUST00000098683,ENSMUST00000108408,ENSMUST00000108407,ENSMUST00000143540,ENSMUST00000091853,ENSMUST00000182760,ENSMUST00000077946,ENSMUST00000120274,ENSMUST00000122402,ENSMUST00000108298,ENSMUST00000060808,ENSMUST00000052872,…	1.25465	0.00269223	0.0331713
positive regulation of cellular amine metabolic process(GO:0033240)	12	13	2	673	0.3	10	101200	0.01	Comt,Nr1h4	ENSMUST00000108102,ENSMUST00000040820,ENSMUST00000054867,ENSMUST00000035779,ENSMUST00000112210,ENSMUST00000102976,ENSMUST00000036951,ENSMUST00000028355,ENSMUST00000026537,ENSMUST00000026723	3.40367	0.00276803	0.0334669
homocysteine metabolic process(GO:0050667)	12	12	2	673	0.3	10	101200	0.01	Nox4,Comt	ENSMUST00000155814,ENSMUST00000169611,ENSMUST00000027144,ENSMUST00000151718,ENSMUST00000019422,ENSMUST00000069604,ENSMUST00000078509,ENSMUST00000118504,ENSMUST00000067801,ENSMUST00000135425	3.40367	0.00276803	0.0334669
positive regulation of T cell activation(GO:0050870)	207	213	6	669	0.89	201	101009	0.2	Pnp,Stat5a,Stat5b,Ap3b1,Il4ra,Malt1	ENSMUST00000089161,ENSMUST00000003981,ENSMUST00000024044,ENSMUST00000089377,ENSMUST00000048572,ENSMUST00000062862,ENSMUST00000194279,ENSMUST00000182755,ENSMUST00000194296,ENSMUST00000017841,ENSMUST00000143713,ENSMUST00000052839,ENSMUST00000089620,ENSMUST00000120135,ENSMUST00000143693,ENSMUST00000040655,ENSMUST00000015540,ENSMUST00000131415,ENSMUST00000167610,ENSMUST00000029275,ENSMUST00000042779,…	1.50564	0.00273786	0.0334669
post-Golgi vesicle-mediated transport(GO:0006892)	87	88	4	671	0.59	83	101127	0.08	Myo1b,Ap1g1,Ap4m1,Golga7	ENSMUST00000155020,ENSMUST00000155003,ENSMUST00000075452,ENSMUST00000155671,ENSMUST00000015797,ENSMUST00000182884,ENSMUST00000060989,ENSMUST00000145821,ENSMUST00000038552,ENSMUST00000040706,ENSMUST00000170794,ENSMUST00000155998,ENSMUST00000052346,ENSMUST00000131119,ENSMUST00000101285,ENSMUST00000027036,ENSMUST00000132158,ENSMUST00000035779,ENSMUST00000035797,ENSMUST00000103060,ENSMUST00000119612,…	1.98282	0.00275251	0.0334669
vesicle docking(GO:0048278)	42	46	3	672	0.44	39	101171	0.04	Vps33b,Stx1b,Exoc4	ENSMUST00000075848,ENSMUST00000015891,ENSMUST00000145899,ENSMUST00000040580,ENSMUST00000003121,ENSMUST00000077458,ENSMUST00000005954,ENSMUST00000114476,ENSMUST00000161504,ENSMUST00000005509,ENSMUST00000072857,ENSMUST00000031388,ENSMUST00000031355,ENSMUST00000066439,ENSMUST00000177517,ENSMUST00000163653,ENSMUST00000021335,ENSMUST00000105276,ENSMUST00000193547,ENSMUST00000151474,ENSMUST00000107952,…	2.44936	0.00274241	0.0334669
replicative senescence(GO:0090399)	12	15	2	673	0.3	10	101200	0.01	Ctc1,Trp53	ENSMUST00000194150,ENSMUST00000194134,ENSMUST00000031681,ENSMUST00000029400,ENSMUST00000112525,ENSMUST00000034980,ENSMUST00000067708,ENSMUST00000118282,ENSMUST00000150244,ENSMUST00000022104	3.40367	0.00276803	0.0334669
oxaloacetate metabolic process(GO:0006107)	12	14	2	673	0.3	10	101200	0.01	Stat5a,Stat5b	ENSMUST00000048781,ENSMUST00000068004,ENSMUST00000029017,ENSMUST00000110698,ENSMUST00000110697,ENSMUST00000023432,ENSMUST00000019323,ENSMUST00000102874,ENSMUST00000026196,ENSMUST00000034097	3.40367	0.00276803	0.0334669
cellular response to leptin stimulus(GO:0044320)	12	12	2	673	0.3	10	101200	0.01	Fgb,Gck	ENSMUST00000038765,ENSMUST00000112237,ENSMUST00000110089,ENSMUST00000069789,ENSMUST00000176559,ENSMUST00000168574,ENSMUST00000028730,ENSMUST00000026265,ENSMUST00000034206,ENSMUST00000034211	3.40367	0.00276803	0.0334669
positive regulation of Notch signaling pathway(GO:0045747)	42	56	3	672	0.44	39	101171	0.04	Slc35c2,BC027231,Tspan14	ENSMUST00000003710,ENSMUST00000089519,ENSMUST00000040231,ENSMUST00000040477,ENSMUST00000054324,ENSMUST00000005815,ENSMUST00000027066,ENSMUST00000031555,ENSMUST00000103114,ENSMUST00000029800,ENSMUST00000080664,ENSMUST00000049621,ENSMUST00000173729,ENSMUST00000023734,ENSMUST00000023171,ENSMUST00000014917,ENSMUST00000092671,ENSMUST00000109634,ENSMUST00000037618,ENSMUST00000115310,ENSMUST00000115308,…	2.44936	0.00274241	0.0334669
rhodopsin mediated signaling pathway(GO:0016056)	12	14	2	673	0.3	10	101200	0.01	Gnat1,Rdh11	ENSMUST00000033650,ENSMUST00000033827,ENSMUST00000136105,ENSMUST00000112368,ENSMUST00000142431,ENSMUST00000004749,ENSMUST00000168444,ENSMUST00000133459,ENSMUST00000032471,ENSMUST00000022331	3.40367	0.00276803	0.0334669
tetrahydrofolate interconversion(GO:0035999)	12	12	2	673	0.3	10	101200	0.01	Shmt1,Mthfd1	ENSMUST00000001183,ENSMUST00000097788,ENSMUST00000117291,ENSMUST00000069604,ENSMUST00000152498,ENSMUST00000043735,ENSMUST00000141283,ENSMUST00000071652,ENSMUST00000026470,ENSMUST00000120585	3.40367	0.00276803	0.0334669
regulation of pathway-restricted SMAD protein phosphorylation(GO:0060393)	42	42	3	672	0.44	39	101171	0.04	Strap,Bmpr2,Tgfbr1	ENSMUST00000003687,ENSMUST00000009143,ENSMUST00000182987,ENSMUST00000036248,ENSMUST00000009705,ENSMUST00000042603,ENSMUST00000080880,ENSMUST00000191473,ENSMUST00000000542,ENSMUST00000000544,ENSMUST00000033995,ENSMUST00000114939,ENSMUST00000063886,ENSMUST00000049339,ENSMUST00000063775,ENSMUST00000049005,ENSMUST00000061728,ENSMUST00000025803,ENSMUST00000002457,ENSMUST00000025246,ENSMUST00000025393,…	2.44936	0.00274241	0.0334669
ncRNA processing(GO:0034470)	356	357	8	667	1.19	348	100862	0.34	Ints12,Bop1,Lcmt2,Trit1,Mto1,Ints5,Exosc9,Utp18	ENSMUST00000143139,ENSMUST00000082223,ENSMUST00000161780,ENSMUST00000108039,ENSMUST00000003946,ENSMUST00000075280,ENSMUST00000017408,ENSMUST00000091674,ENSMUST00000082134,ENSMUST00000108430,ENSMUST00000122279,ENSMUST00000040213,ENSMUST00000040234,ENSMUST00000038142,ENSMUST00000085163,ENSMUST00000052774,ENSMUST00000040313,ENSMUST00000143427,ENSMUST00000165105,ENSMUST00000120239,ENSMUST00000108241,…	1.24596	0.00283407	0.0341985
response to hydrogen peroxide(GO:0042542)	144	144	5	670	0.74	139	101071	0.14	Pxdn,Sdc1,Ppif,Txnip,Ppp1r15b	ENSMUST00000060501,ENSMUST00000091853,ENSMUST00000120239,ENSMUST00000145969,ENSMUST00000017841,ENSMUST00000019997,ENSMUST00000108298,ENSMUST00000189999,ENSMUST00000108300,ENSMUST00000194558,ENSMUST00000007012,ENSMUST00000169889,ENSMUST00000169807,ENSMUST00000068125,ENSMUST00000001547,ENSMUST00000128075,ENSMUST00000009774,ENSMUST00000165964,ENSMUST00000167288,ENSMUST00000082429,ENSMUST00000082430,…	1.69126	0.00284179	0.0341985
acute inflammatory response(GO:0002526)	144	145	5	670	0.74	139	101071	0.14	Stat5b,Sigirr,Defb1,Serpinf2,Masp1	ENSMUST00000075341,ENSMUST00000108096,ENSMUST00000159688,ENSMUST00000098458,ENSMUST00000075451,ENSMUST00000108470,ENSMUST00000085056,ENSMUST00000159969,ENSMUST00000046091,ENSMUST00000143713,ENSMUST00000167924,ENSMUST00000040423,ENSMUST00000075982,ENSMUST00000036320,ENSMUST00000038495,ENSMUST00000073049,ENSMUST00000101801,ENSMUST00000138853,ENSMUST00000101610,ENSMUST00000169613,ENSMUST00000042985,…	1.69126	0.00284179	0.0341985
regulation of lymphocyte apoptotic process(GO:0070228)	88	94	4	671	0.59	84	101126	0.08	Pnp,Irs2,Trp53,Tsc22d3	ENSMUST00000075351,ENSMUST00000098485,ENSMUST00000108175,ENSMUST00000108176,ENSMUST00000161976,ENSMUST00000046177,ENSMUST00000038169,ENSMUST00000017841,ENSMUST00000143650,ENSMUST00000167731,ENSMUST00000165549,ENSMUST00000167610,ENSMUST00000029275,ENSMUST00000165324,ENSMUST00000159327,ENSMUST00000159338,ENSMUST00000046835,ENSMUST00000035938,ENSMUST00000191178,ENSMUST00000031425,ENSMUST00000110464,…	1.97083	0.00286867	0.0343867
hepaticobiliary system development(GO:0061008)	209	211	6	669	0.89	203	101007	0.2	Hmgcs1,Nf1,Stat5b,Baat,Aldh1a1,Tgfbr3	ENSMUST00000048892,ENSMUST00000046603,ENSMUST00000108102,ENSMUST00000108113,ENSMUST00000108116,ENSMUST00000108114,ENSMUST00000159530,ENSMUST00000075637,ENSMUST00000098603,ENSMUST00000098553,ENSMUST00000048572,ENSMUST00000015950,ENSMUST00000038107,ENSMUST00000013773,ENSMUST00000046191,ENSMUST00000151372,ENSMUST00000093962,ENSMUST00000182771,ENSMUST00000182793,ENSMUST00000017841,ENSMUST00000019997,…	1.49571	0.00287073	0.0343867
developmental pigmentation(GO:0048066)	88	93	4	671	0.59	84	101126	0.08	Hps4,Rab32,Ap1g1,Bcl2l11	ENSMUST00000133655,ENSMUST00000048860,ENSMUST00000155282,ENSMUST00000075639,ENSMUST00000098611,ENSMUST00000040019,ENSMUST00000133932,ENSMUST00000075888,ENSMUST00000189999,ENSMUST00000007012,ENSMUST00000003117,ENSMUST00000077408,ENSMUST00000068415,ENSMUST00000087086,ENSMUST00000155907,ENSMUST00000005815,ENSMUST00000029030,ENSMUST00000005954,ENSMUST00000140908,ENSMUST00000167391,ENSMUST00000005722,…	1.97083	0.00286867	0.0343867
negative regulation of TOR signaling(GO:0032007)	43	46	3	672	0.44	40	101170	0.04	Flcn,Tbc1d7,Ddit4	ENSMUST00000120239,ENSMUST00000143650,ENSMUST00000054343,ENSMUST00000066279,ENSMUST00000077788,ENSMUST00000153763,ENSMUST00000046835,ENSMUST00000031410,ENSMUST00000110464,ENSMUST00000110461,ENSMUST00000035871,ENSMUST00000177694,ENSMUST00000136232,ENSMUST00000021530,ENSMUST00000107882,ENSMUST00000107880,ENSMUST00000107885,ENSMUST00000047321,ENSMUST00000097373,ENSMUST00000156857,ENSMUST00000051186,…	2.42403	0.00293369	0.0349786
NADP metabolic process(GO:0006739)	43	47	3	672	0.44	40	101170	0.04	Gck,Fmo1,H6pd	ENSMUST00000143521,ENSMUST00000143441,ENSMUST00000066134,ENSMUST00000031788,ENSMUST00000035929,ENSMUST00000105613,ENSMUST00000105612,ENSMUST00000027157,ENSMUST00000084124,ENSMUST00000027754,ENSMUST00000021078,ENSMUST00000146128,ENSMUST00000146080,ENSMUST00000144086,ENSMUST00000146354,ENSMUST00000016094,ENSMUST00000025904,ENSMUST00000025065,ENSMUST00000053876,ENSMUST00000023189,ENSMUST00000100789,…	2.42403	0.00293369	0.0349786
folic acid-containing compound metabolic process(GO:0006760)	43	43	3	672	0.44	40	101170	0.04	Shmt1,Mthfd1,Mthfs	ENSMUST00000017597,ENSMUST00000155311,ENSMUST00000089959,ENSMUST00000005810,ENSMUST00000126204,ENSMUST00000001183,ENSMUST00000140584,ENSMUST00000027384,ENSMUST00000140068,ENSMUST00000151706,ENSMUST00000134145,ENSMUST00000023684,ENSMUST00000097788,ENSMUST00000117291,ENSMUST00000069604,ENSMUST00000152498,ENSMUST00000123630,ENSMUST00000107271,ENSMUST00000123321,ENSMUST00000045827,ENSMUST00000043735,…	2.42403	0.00293369	0.0349786
aminoglycan metabolic process(GO:0006022)	146	151	5	670	0.74	141	101069	0.14	Chst13,Cln6,Ext2,Itih1,Akt1	ENSMUST00000082219,ENSMUST00000153191,ENSMUST00000082060,ENSMUST00000040059,ENSMUST00000003762,ENSMUST00000165024,ENSMUST00000040110,ENSMUST00000062862,ENSMUST00000122100,ENSMUST00000040344,ENSMUST00000120269,ENSMUST00000159963,ENSMUST00000167915,ENSMUST00000167930,ENSMUST00000122386,ENSMUST00000085399,ENSMUST00000054351,ENSMUST00000036372,ENSMUST00000138683,ENSMUST00000052185,ENSMUST00000153856,…	1.67696	0.00301509	0.0358939
cellular response to biotic stimulus(GO:0071216)	283	288	7	668	1.04	276	100934	0.27	Ly96,Txnip,Trp53,Ppp1r15b,Sash1,Mapk3,Litaf	ENSMUST00000087737,ENSMUST00000128436,ENSMUST00000159688,ENSMUST00000082367,ENSMUST00000017799,ENSMUST00000089022,ENSMUST00000089023,ENSMUST00000075433,ENSMUST00000075759,ENSMUST00000046186,ENSMUST00000038169,ENSMUST00000131893,ENSMUST00000159969,ENSMUST00000019997,ENSMUST00000155554,ENSMUST00000167924,ENSMUST00000089620,ENSMUST00000120135,ENSMUST00000048994,ENSMUST00000054324,ENSMUST00000101801,…	1.34344	0.00303093	0.0360272
negative regulation of epithelial cell proliferation(GO:0050680)	212	217	6	669	0.89	206	101004	0.2	Nf1,Mcc,Strap,Ctsl,Tgfbr1,Tgfbr3	ENSMUST00000108102,ENSMUST00000087820,ENSMUST00000155009,ENSMUST00000155002,ENSMUST00000060501,ENSMUST00000040162,ENSMUST00000120028,ENSMUST00000038234,ENSMUST00000165117,ENSMUST00000017868,ENSMUST00000167912,ENSMUST00000052837,ENSMUST00000024107,ENSMUST00000075946,ENSMUST00000080085,ENSMUST00000042919,ENSMUST00000077582,ENSMUST00000001722,ENSMUST00000003115,ENSMUST00000003152,ENSMUST00000167688,…	1.48101	0.00307901	0.0365426
positive regulation of cell adhesion(GO:0045785)	284	287	7	668	1.04	277	100933	0.27	Fgg,Fgb,Fga,Flcn,Cxcl12,Tgm2,S100a10	ENSMUST00000153114,ENSMUST00000161731,ENSMUST00000003912,ENSMUST00000024004,ENSMUST00000089377,ENSMUST00000089332,ENSMUST00000017488,ENSMUST00000165024,ENSMUST00000038107,ENSMUST00000091853,ENSMUST00000093971,ENSMUST00000151360,ENSMUST00000131834,ENSMUST00000056931,ENSMUST00000165117,ENSMUST00000120243,ENSMUST00000182884,ENSMUST00000009143,ENSMUST00000120135,ENSMUST00000096012,ENSMUST00000096013,…	1.33982	0.00309018	0.0366191
glutathione metabolic process(GO:0006749)	90	92	4	671	0.59	86	101124	0.08	Gsta3,Gstm7,Ggt6,Nat8	ENSMUST00000098537,ENSMUST00000143226,ENSMUST00000108476,ENSMUST00000087225,ENSMUST00000087226,ENSMUST00000151212,ENSMUST00000128886,ENSMUST00000143521,ENSMUST00000077938,ENSMUST00000145928,ENSMUST00000143792,ENSMUST00000120230,ENSMUST00000120177,ENSMUST00000007012,ENSMUST00000029131,ENSMUST00000131565,ENSMUST00000001715,ENSMUST00000001713,ENSMUST00000131475,ENSMUST00000126322,ENSMUST00000038257,…	1.94728	0.00311096	0.036753
glycolipid biosynthetic process(GO:0009247)	90	99	4	671	0.59	86	101124	0.08	Pyurf,St6galnac6,Pign,Pigh	ENSMUST00000108080,ENSMUST00000098566,ENSMUST00000133813,ENSMUST00000145745,ENSMUST00000128897,ENSMUST00000120119,ENSMUST00000159899,ENSMUST00000073054,ENSMUST00000052174,ENSMUST00000165234,ENSMUST00000138514,ENSMUST00000155966,ENSMUST00000138667,ENSMUST00000052455,ENSMUST00000009732,ENSMUST00000003509,ENSMUST00000161596,ENSMUST00000033754,ENSMUST00000044278,ENSMUST00000103101,ENSMUST00000140592,…	1.94728	0.00311096	0.036753
negative regulation of cellular carbohydrate metabolic process(GO:0010677)	44	46	3	672	0.44	41	101169	0.04	Gck,Enpp1,Ddit4	ENSMUST00000003635,ENSMUST00000024338,ENSMUST00000075973,ENSMUST00000122381,ENSMUST00000073049,ENSMUST00000167574,ENSMUST00000138438,ENSMUST00000103114,ENSMUST00000080606,ENSMUST00000171309,ENSMUST00000027493,ENSMUST00000110523,ENSMUST00000023593,ENSMUST00000107506,ENSMUST00000107483,ENSMUST00000095051,ENSMUST00000097644,ENSMUST00000093321,ENSMUST00000092888,ENSMUST00000121212,ENSMUST00000092671,…	2.39933	0.00313298	0.0367888
regulation of natural killer cell mediated immunity(GO:0002715)	44	49	3	672	0.44	41	101169	0.04	Stat5a,Stat5b,Ap1g1	ENSMUST00000075447,ENSMUST00000189753,ENSMUST00000108568,ENSMUST00000038580,ENSMUST00000029273,ENSMUST00000167691,ENSMUST00000169796,ENSMUST00000005839,ENSMUST00000161015,ENSMUST00000185167,ENSMUST00000185087,ENSMUST00000179976,ENSMUST00000114548,ENSMUST00000114547,ENSMUST00000177585,ENSMUST00000033824,ENSMUST00000029345,ENSMUST00000183560,ENSMUST00000095412,ENSMUST00000097470,ENSMUST00000183999,…	2.39933	0.00313298	0.0367888
regulation of natural killer cell mediated cytotoxicity(GO:0042269)	44	49	3	672	0.44	41	101169	0.04	Stat5a,Stat5b,Ap1g1	ENSMUST00000075447,ENSMUST00000189753,ENSMUST00000108568,ENSMUST00000038580,ENSMUST00000029273,ENSMUST00000167691,ENSMUST00000169796,ENSMUST00000005839,ENSMUST00000161015,ENSMUST00000185167,ENSMUST00000185087,ENSMUST00000179976,ENSMUST00000114548,ENSMUST00000114547,ENSMUST00000177585,ENSMUST00000033824,ENSMUST00000029345,ENSMUST00000183560,ENSMUST00000095412,ENSMUST00000097470,ENSMUST00000183999,…	2.39933	0.00313298	0.0367888
regulation of viral transcription(GO:0046782)	44	45	3	672	0.44	41	101169	0.04	Trim27,Mdfic,Tardbp	ENSMUST00000189359,ENSMUST00000108102,ENSMUST00000165015,ENSMUST00000029203,ENSMUST00000005862,ENSMUST00000068387,ENSMUST00000001326,ENSMUST00000131184,ENSMUST00000042399,ENSMUST00000046897,ENSMUST00000080359,ENSMUST00000001008,ENSMUST00000035938,ENSMUST00000072777,ENSMUST00000114848,ENSMUST00000000925,ENSMUST00000035667,ENSMUST00000093061,ENSMUST00000112993,ENSMUST00000029611,ENSMUST00000021428,…	2.39933	0.00313298	0.0367888
adaptive immune response based on somatic recombination of immune receptors built from immunoglobulin superfamily domains(GO:0002460)	363	367	8	667	1.19	355	100855	0.35	Pnp,Lyst,Traf2,Il4ra,Rsad2,Malt1,C1rl,Ercc1	ENSMUST00000089161,ENSMUST00000108044,ENSMUST00000159688,ENSMUST00000017799,ENSMUST00000098458,ENSMUST00000046506,ENSMUST00000003981,ENSMUST00000161989,ENSMUST00000087983,ENSMUST00000046332,ENSMUST00000046384,ENSMUST00000098754,ENSMUST00000040042,ENSMUST00000048572,ENSMUST00000075451,ENSMUST00000075447,ENSMUST00000098679,ENSMUST00000077960,ENSMUST00000075812,ENSMUST00000046285,ENSMUST00000108417,…	1.22597	0.00318771	0.0373748
cellular response to nitric oxide(GO:0071732)	13	14	2	673	0.3	11	101199	0.01	Sftpa1,Traf2	ENSMUST00000019422,ENSMUST00000039559,ENSMUST00000004774,ENSMUST00000053764,ENSMUST00000111944,ENSMUST00000111943,ENSMUST00000111945,ENSMUST00000111942,ENSMUST00000022692,ENSMUST00000034211,ENSMUST00000022504	3.30835	0.00325698	0.0375061
regulation of cellular ketone metabolic process by regulation of transcription from RNA polymerase II promoter(GO:0072364)	13	14	2	673	0.3	11	101199	0.01	Kat2a,Ncor2	ENSMUST00000136686,ENSMUST00000000724,ENSMUST00000029315,ENSMUST00000166525,ENSMUST00000164390,ENSMUST00000102733,ENSMUST00000053764,ENSMUST00000109422,ENSMUST00000170552,ENSMUST00000113952,ENSMUST00000064941	3.30835	0.00325698	0.0375061
cellular pigment accumulation(GO:0043482)	13	13	2	673	0.3	11	101199	0.01	Rab32,Ap1g1	ENSMUST00000003117,ENSMUST00000077408,ENSMUST00000005954,ENSMUST00000035899,ENSMUST00000105229,ENSMUST00000113051,ENSMUST00000113054,ENSMUST00000107256,ENSMUST00000026407,ENSMUST00000062317,ENSMUST00000020420	3.30835	0.00325698	0.0375061
activation-induced cell death of T cells(GO:0006924)	13	18	2	673	0.3	11	101199	0.01	Tsc22d3,Akt1	ENSMUST00000112472,ENSMUST00000033394,ENSMUST00000061856,ENSMUST00000045288,ENSMUST00000025691,ENSMUST00000102814,ENSMUST00000115854,ENSMUST00000060067,ENSMUST00000028111,ENSMUST00000022830,ENSMUST00000028024	3.30835	0.00325698	0.0375061
cellular response to arsenic-containing substance(GO:0071243)	13	15	2	673	0.3	11	101199	0.01	Ppif,Cpeb2	ENSMUST00000159631,ENSMUST00000003433,ENSMUST00000005548,ENSMUST00000000804,ENSMUST00000110851,ENSMUST00000033276,ENSMUST00000056159,ENSMUST00000026050,ENSMUST00000120645,ENSMUST00000150992,ENSMUST00000079996	3.30835	0.00325698	0.0375061
positive regulation of toll-like receptor signaling pathway(GO:0034123)	13	13	2	673	0.3	11	101199	0.01	Pik3ap1,Rsad2	ENSMUST00000101477,ENSMUST00000175765,ENSMUST00000070084,ENSMUST00000029623,ENSMUST00000093290,ENSMUST00000016168,ENSMUST00000035077,ENSMUST00000110997,ENSMUST00000092459,ENSMUST00000034056,ENSMUST00000022185	3.30835	0.00325698	0.0375061
positive regulation of mitochondrial calcium ion concentration(GO:0051561)	13	13	2	673	0.3	11	101199	0.01	Micu2,Tgm2	ENSMUST00000098574,ENSMUST00000165563,ENSMUST00000009791,ENSMUST00000021800,ENSMUST00000179709,ENSMUST00000019198,ENSMUST00000032974,ENSMUST00000002091,ENSMUST00000092508,ENSMUST00000020312,ENSMUST00000020311	3.30835	0.00325698	0.0375061
midgut development(GO:0007494)	13	13	2	673	0.3	11	101199	0.01	Smo,Aldh1a1	ENSMUST00000007130,ENSMUST00000181609,ENSMUST00000027144,ENSMUST00000181504,ENSMUST00000112272,ENSMUST00000063465,ENSMUST00000049910,ENSMUST00000034723,ENSMUST00000022718,ENSMUST00000172237,ENSMUST00000106830	3.30835	0.00325698	0.0375061
purine deoxyribonucleoside triphosphate metabolic process(GO:0009215)	13	19	2	673	0.3	11	101199	0.01	Pnp,Nudt1	ENSMUST00000017841,ENSMUST00000173494,ENSMUST00000045376,ENSMUST00000014698,ENSMUST00000035179,ENSMUST00000043813,ENSMUST00000030583,ENSMUST00000170202,ENSMUST00000026243,ENSMUST00000057725,ENSMUST00000113888	3.30835	0.00325698	0.0375061
negative regulation of protein autophosphorylation(GO:0031953)	13	13	2	673	0.3	11	101199	0.01	Enpp1,Nlrp12	ENSMUST00000165096,ENSMUST00000182755,ENSMUST00000182283,ENSMUST00000009705,ENSMUST00000023593,ENSMUST00000183301,ENSMUST00000107094,ENSMUST00000014221,ENSMUST00000030811,ENSMUST00000073600,ENSMUST00000022699	3.30835	0.00325698	0.0375061
positive regulation of gamma-delta T cell differentiation(GO:0045588)	13	18	2	673	0.3	11	101199	0.01	Stat5a,Stat5b	ENSMUST00000182755,ENSMUST00000120135,ENSMUST00000182283,ENSMUST00000167288,ENSMUST00000134336,ENSMUST00000183301,ENSMUST00000047405,ENSMUST00000102596,ENSMUST00000067240,ENSMUST00000118756,ENSMUST00000055087	3.30835	0.00325698	0.0375061
positive regulation of gamma-delta T cell activation(GO:0046645)	13	18	2	673	0.3	11	101199	0.01	Stat5a,Stat5b	ENSMUST00000182755,ENSMUST00000120135,ENSMUST00000182283,ENSMUST00000167288,ENSMUST00000134336,ENSMUST00000183301,ENSMUST00000047405,ENSMUST00000102596,ENSMUST00000067240,ENSMUST00000118756,ENSMUST00000055087	3.30835	0.00325698	0.0375061
protein lipidation(GO:0006497)	149	150	5	670	0.74	144	101066	0.14	Pyurf,Ppm1a,Pign,Pigh,Golga7	ENSMUST00000108080,ENSMUST00000089185,ENSMUST00000024044,ENSMUST00000098580,ENSMUST00000098566,ENSMUST00000133813,ENSMUST00000091504,ENSMUST00000145745,ENSMUST00000128897,ENSMUST00000155778,ENSMUST00000182771,ENSMUST00000182793,ENSMUST00000089473,ENSMUST00000120119,ENSMUST00000159899,ENSMUST00000182902,ENSMUST00000036321,ENSMUST00000167766,ENSMUST00000073054,ENSMUST00000182169,ENSMUST00000052174,…	1.65588	0.00328915	0.0378204
negative regulation of lymphocyte apoptotic process(GO:0070229)	45	48	3	672	0.44	42	101168	0.04	Pnp,Irs2,Tsc22d3	ENSMUST00000075351,ENSMUST00000098485,ENSMUST00000038169,ENSMUST00000017841,ENSMUST00000167610,ENSMUST00000029275,ENSMUST00000165324,ENSMUST00000035938,ENSMUST00000110464,ENSMUST00000110461,ENSMUST00000063191,ENSMUST00000029842,ENSMUST00000029795,ENSMUST00000035673,ENSMUST00000021530,ENSMUST00000033956,ENSMUST00000110667,ENSMUST00000021277,ENSMUST00000097563,ENSMUST00000033394,ENSMUST00000112282,…	2.37522	0.00334039	0.0381267
viral transcription(GO:0019083)	45	46	3	672	0.44	42	101168	0.04	Trim27,Mdfic,Tardbp	ENSMUST00000189359,ENSMUST00000108102,ENSMUST00000165015,ENSMUST00000029203,ENSMUST00000005862,ENSMUST00000068387,ENSMUST00000001326,ENSMUST00000161241,ENSMUST00000131184,ENSMUST00000042399,ENSMUST00000046897,ENSMUST00000080359,ENSMUST00000001008,ENSMUST00000035938,ENSMUST00000072777,ENSMUST00000114848,ENSMUST00000000925,ENSMUST00000035667,ENSMUST00000093061,ENSMUST00000112993,ENSMUST00000029611,…	2.37522	0.00334039	0.0381267
viral gene expression(GO:0019080)	45	46	3	672	0.44	42	101168	0.04	Trim27,Mdfic,Tardbp	ENSMUST00000189359,ENSMUST00000108102,ENSMUST00000165015,ENSMUST00000029203,ENSMUST00000005862,ENSMUST00000068387,ENSMUST00000001326,ENSMUST00000161241,ENSMUST00000131184,ENSMUST00000042399,ENSMUST00000046897,ENSMUST00000080359,ENSMUST00000001008,ENSMUST00000035938,ENSMUST00000072777,ENSMUST00000114848,ENSMUST00000000925,ENSMUST00000035667,ENSMUST00000093061,ENSMUST00000112993,ENSMUST00000029611,…	2.37522	0.00334039	0.0381267
cell junction organization(GO:0034330)	288	291	7	668	1.04	281	100929	0.28	Cgn,Flcn,Cxadr,Prkci,Pdpk1,Tns1,S100a10	ENSMUST00000060210,ENSMUST00000161731,ENSMUST00000108056,ENSMUST00000116133,ENSMUST00000155112,ENSMUST00000161986,ENSMUST00000003687,ENSMUST00000143263,ENSMUST00000108431,ENSMUST00000052631,ENSMUST00000165122,ENSMUST00000062931,ENSMUST00000015749,ENSMUST00000068045,ENSMUST00000019998,ENSMUST00000182834,ENSMUST00000085215,ENSMUST00000108298,ENSMUST00000189999,ENSMUST00000089610,ENSMUST00000108300,…	1.32544	0.00333604	0.0381267
positive regulation of mitochondrial membrane permeability(GO:0035794)	45	52	3	672	0.44	42	101168	0.04	Trp53,Bcl2l11,Sh3glb1	ENSMUST00000003635,ENSMUST00000062962,ENSMUST00000145948,ENSMUST00000017831,ENSMUST00000077451,ENSMUST00000105815,ENSMUST00000105813,ENSMUST00000023507,ENSMUST00000146673,ENSMUST00000173760,ENSMUST00000136781,ENSMUST00000033093,ENSMUST00000112016,ENSMUST00000112017,ENSMUST00000112010,ENSMUST00000112007,ENSMUST00000044058,ENSMUST00000063433,ENSMUST00000016463,ENSMUST00000025399,ENSMUST00000160684,…	2.37522	0.00334039	0.0381267
pancreas development(GO:0031016)	150	152	5	670	0.74	145	101065	0.14	Gck,Smo,Pdpk1,Insr,Akt1	ENSMUST00000108113,ENSMUST00000108114,ENSMUST00000089257,ENSMUST00000165044,ENSMUST00000075884,ENSMUST00000165084,ENSMUST00000091831,ENSMUST00000062862,ENSMUST00000122100,ENSMUST00000165117,ENSMUST00000143433,ENSMUST00000060820,ENSMUST00000122386,ENSMUST00000108393,ENSMUST00000108394,ENSMUST00000145896,ENSMUST00000007130,ENSMUST00000029222,ENSMUST00000029240,ENSMUST00000165566,ENSMUST00000165512,…	1.64895	0.00338436	0.0385718
glycoprotein biosynthetic process(GO:0009101)	450	478	9	666	1.33	441	100769	0.44	Chst13,Parp3,St6galnac6,Slc35c2,Hs6st1,Ext2,Trak2,Pomt1,Alg6	ENSMUST00000159715,ENSMUST00000017620,ENSMUST00000098300,ENSMUST00000161745,ENSMUST00000098346,ENSMUST00000161788,ENSMUST00000108096,ENSMUST00000003843,ENSMUST00000075290,ENSMUST00000108199,ENSMUST00000098603,ENSMUST00000128246,ENSMUST00000133899,ENSMUST00000128231,ENSMUST00000060579,ENSMUST00000040001,ENSMUST00000040159,ENSMUST00000040110,ENSMUST00000120083,ENSMUST00000062862,ENSMUST00000062844,…	1.12748	0.00344023	0.0391509
regulation of proteolysis(GO:0030162)	368	383	8	667	1.19	360	100850	0.36	Sumo3,Cln6,N4bp1,Serpina3m,Trib3,Serpinf2,Serpinb8,Akt1	ENSMUST00000017610,ENSMUST00000009356,ENSMUST00000098311,ENSMUST00000161740,ENSMUST00000161776,ENSMUST00000133795,ENSMUST00000003911,ENSMUST00000091374,ENSMUST00000108156,ENSMUST00000075637,ENSMUST00000091668,ENSMUST00000155009,ENSMUST00000075515,ENSMUST00000098651,ENSMUST00000060642,ENSMUST00000182666,ENSMUST00000128970,ENSMUST00000085050,ENSMUST00000085054,ENSMUST00000085052,ENSMUST00000013766,…	1.21194	0.00346061	0.0393251
regulation of hemostasis(GO:1900046)	93	93	4	671	0.59	89	101121	0.09	Stx2,Tec,Tc2n,Serpinf2	ENSMUST00000017590,ENSMUST00000082367,ENSMUST00000120135,ENSMUST00000165232,ENSMUST00000170921,ENSMUST00000116473,ENSMUST00000007799,ENSMUST00000044155,ENSMUST00000168162,ENSMUST00000005292,ENSMUST00000136282,ENSMUST00000103010,ENSMUST00000021948,ENSMUST00000146050,ENSMUST00000136530,ENSMUST00000035563,ENSMUST00000110815,ENSMUST00000027467,ENSMUST00000000500,ENSMUST00000033820,ENSMUST00000109964,…	1.91296	0.00349999	0.0396563
regulation of blood coagulation(GO:0030193)	93	93	4	671	0.59	89	101121	0.09	Stx2,Tec,Tc2n,Serpinf2	ENSMUST00000017590,ENSMUST00000082367,ENSMUST00000120135,ENSMUST00000165232,ENSMUST00000170921,ENSMUST00000116473,ENSMUST00000007799,ENSMUST00000044155,ENSMUST00000168162,ENSMUST00000005292,ENSMUST00000136282,ENSMUST00000103010,ENSMUST00000021948,ENSMUST00000146050,ENSMUST00000136530,ENSMUST00000035563,ENSMUST00000110815,ENSMUST00000027467,ENSMUST00000000500,ENSMUST00000033820,ENSMUST00000109964,…	1.91296	0.00349999	0.0396563
chromosome segregation(GO:0007059)	292	295	7	668	1.04	285	100925	0.28	Fam96a,Ppp1r7,Cdk5rap2,Naa50,Akap8,Top1,Ppp2r1a	ENSMUST00000048807,ENSMUST00000161693,ENSMUST00000161691,ENSMUST00000017629,ENSMUST00000017567,ENSMUST00000153073,ENSMUST00000075550,ENSMUST00000087916,ENSMUST00000040043,ENSMUST00000003759,ENSMUST00000003726,ENSMUST00000040135,ENSMUST00000040188,ENSMUST00000062893,ENSMUST00000062831,ENSMUST00000093937,ENSMUST00000093906,ENSMUST00000120276,ENSMUST00000068031,ENSMUST00000167940,ENSMUST00000108298,…	1.31127	0.00359655	0.0406909
positive regulation of T cell mediated immunity(GO:0002711)	94	95	4	671	0.59	90	101120	0.09	Pnp,Traf2,Rsad2,Malt1	ENSMUST00000075447,ENSMUST00000077960,ENSMUST00000182755,ENSMUST00000046131,ENSMUST00000091707,ENSMUST00000091706,ENSMUST00000040467,ENSMUST00000080015,ENSMUST00000038580,ENSMUST00000068291,ENSMUST00000169950,ENSMUST00000042779,ENSMUST00000073208,ENSMUST00000182283,ENSMUST00000138491,ENSMUST00000087167,ENSMUST00000087165,ENSMUST00000131105,ENSMUST00000116598,ENSMUST00000066780,ENSMUST00000171139,…	1.90178	0.00363667	0.0410848
membrane lipid biosynthetic process(GO:0046467)	153	162	5	670	0.74	148	101062	0.15	Pyurf,Agk,St6galnac6,Pign,Pigh	ENSMUST00000108080,ENSMUST00000098566,ENSMUST00000133813,ENSMUST00000145745,ENSMUST00000151289,ENSMUST00000128897,ENSMUST00000015858,ENSMUST00000098032,ENSMUST00000167998,ENSMUST00000167978,ENSMUST00000120119,ENSMUST00000159899,ENSMUST00000073054,ENSMUST00000052174,ENSMUST00000036424,ENSMUST00000167636,ENSMUST00000165234,ENSMUST00000138514,ENSMUST00000155966,ENSMUST00000138667,ENSMUST00000052455,…	1.62844	0.00368186	0.0415348
amine metabolic process(GO:0009308)	220	226	6	669	0.89	214	100996	0.21	Adc,Comt,Afmid,Nr1h4,Pnpla6,Ido2	ENSMUST00000108102,ENSMUST00000003907,ENSMUST00000046490,ENSMUST00000046290,ENSMUST00000151289,ENSMUST00000108451,ENSMUST00000087225,ENSMUST00000087226,ENSMUST00000143567,ENSMUST00000040250,ENSMUST00000151319,ENSMUST00000038161,ENSMUST00000024099,ENSMUST00000128694,ENSMUST00000060987,ENSMUST00000167529,ENSMUST00000167541,ENSMUST00000040820,ENSMUST00000153700,ENSMUST00000066208,ENSMUST00000068301,…	1.44284	0.0036895	0.0415605
4-hydroxyproline metabolic process(GO:0019471)	14	23	2	673	0.3	12	101198	0.01	Egln2,P4ha2	ENSMUST00000009789,ENSMUST00000105466,ENSMUST00000039516,ENSMUST00000168360,ENSMUST00000130349,ENSMUST00000081714,ENSMUST00000026122,ENSMUST00000071973,ENSMUST00000026328,ENSMUST00000022378,ENSMUST00000092512,ENSMUST00000034469	3.22133	0.00378318	0.0418255
negative regulation of NF-kappaB transcription factor activity(GO:0032088)	95	95	4	671	0.59	91	101119	0.09	Dap,Nlrp12,Commd7,Commd6	ENSMUST00000060274,ENSMUST00000098519,ENSMUST00000108175,ENSMUST00000108176,ENSMUST00000046177,ENSMUST00000108568,ENSMUST00000120239,ENSMUST00000019997,ENSMUST00000048994,ENSMUST00000098266,ENSMUST00000029126,ENSMUST00000054324,ENSMUST00000036188,ENSMUST00000161046,ENSMUST00000036215,ENSMUST00000087158,ENSMUST00000101477,ENSMUST00000128042,ENSMUST00000159164,ENSMUST00000116567,ENSMUST00000159081,…	1.89072	0.00377692	0.0418255
store-operated calcium entry(GO:0002115)	14	19	2	673	0.3	12	101198	0.01	Homer1,Orai1	ENSMUST00000170879,ENSMUST00000167491,ENSMUST00000033933,ENSMUST00000033289,ENSMUST00000061587,ENSMUST00000025381,ENSMUST00000121504,ENSMUST00000053670,ENSMUST00000071563,ENSMUST00000020546,ENSMUST00000172215,ENSMUST00000118865	3.22133	0.00378318	0.0418255
single-organism carbohydrate catabolic process(GO:0044724)	221	226	6	669	0.89	215	100995	0.21	Gck,Ddit4,Ppp1r3b,Insr,H6pd,Pgk1	ENSMUST00000143179,ENSMUST00000159670,ENSMUST00000003635,ENSMUST00000133839,ENSMUST00000017534,ENSMUST00000143236,ENSMUST00000182634,ENSMUST00000089534,ENSMUST00000062862,ENSMUST00000038027,ENSMUST00000143521,ENSMUST00000087324,ENSMUST00000108548,ENSMUST00000122194,ENSMUST00000143441,ENSMUST00000165109,ENSMUST00000046094,ENSMUST00000128691,ENSMUST00000085217,ENSMUST00000151137,ENSMUST00000087566,…	1.43816	0.00377168	0.0418255
regulation of cellular amino acid metabolic process(GO:0006521)	14	15	2	673	0.3	12	101198	0.01	Comt,Nr1h4	ENSMUST00000108102,ENSMUST00000143567,ENSMUST00000110537,ENSMUST00000110538,ENSMUST00000148417,ENSMUST00000154412,ENSMUST00000047408,ENSMUST00000102976,ENSMUST00000028653,ENSMUST00000028656,ENSMUST00000028355,ENSMUST00000147788	3.22133	0.00378318	0.0418255
pigment accumulation(GO:0043476)	14	14	2	673	0.3	12	101198	0.01	Rab32,Ap1g1	ENSMUST00000003117,ENSMUST00000077408,ENSMUST00000005954,ENSMUST00000035899,ENSMUST00000105229,ENSMUST00000113051,ENSMUST00000113054,ENSMUST00000107256,ENSMUST00000078422,ENSMUST00000026407,ENSMUST00000062317,ENSMUST00000020420	3.22133	0.00378318	0.0418255
innate immune response in mucosa(GO:0002227)	14	14	2	673	0.3	12	101198	0.01	Hist2h2be,Defb1	ENSMUST00000054324,ENSMUST00000031495,ENSMUST00000000889,ENSMUST00000112022,ENSMUST00000035077,ENSMUST00000109634,ENSMUST00000051091,ENSMUST00000115231,ENSMUST00000081816,ENSMUST00000118370,ENSMUST00000018246,ENSMUST00000034585	3.22133	0.00378318	0.0418255
neurotransmitter metabolic process(GO:0042133)	47	65	3	672	0.44	44	101166	0.04	Agtpbp1,Comt,Abat	ENSMUST00000128970,ENSMUST00000098036,ENSMUST00000024099,ENSMUST00000007249,ENSMUST00000122053,ENSMUST00000138591,ENSMUST00000101453,ENSMUST00000116269,ENSMUST00000095712,ENSMUST00000132191,ENSMUST00000035701,ENSMUST00000185030,ENSMUST00000183626,ENSMUST00000084589,ENSMUST00000112027,ENSMUST00000039327,ENSMUST00000121390,ENSMUST00000195169,ENSMUST00000000219,ENSMUST00000037615,ENSMUST00000166825,…	2.32868	0.00377994	0.0418255
positive regulation of viral process(GO:0048524)	47	48	3	672	0.44	44	101166	0.04	Vps4b,Mdfic,Srpk2	ENSMUST00000189359,ENSMUST00000098374,ENSMUST00000108102,ENSMUST00000003911,ENSMUST00000068031,ENSMUST00000029203,ENSMUST00000005862,ENSMUST00000029049,ENSMUST00000068387,ENSMUST00000001326,ENSMUST00000042399,ENSMUST00000005711,ENSMUST00000114848,ENSMUST00000044277,ENSMUST00000000925,ENSMUST00000093061,ENSMUST00000029611,ENSMUST00000029563,ENSMUST00000029382,ENSMUST00000021428,ENSMUST00000105406,…	2.32868	0.00377994	0.0418255
positive regulation of stress fiber assembly(GO:0051496)	47	47	3	672	0.44	44	101166	0.04	Nox4,Serpinf2,S100a10	ENSMUST00000122210,ENSMUST00000038498,ENSMUST00000073387,ENSMUST00000138590,ENSMUST00000101497,ENSMUST00000167303,ENSMUST00000015137,ENSMUST00000080537,ENSMUST00000075072,ENSMUST00000007959,ENSMUST00000066882,ENSMUST00000103221,ENSMUST00000185187,ENSMUST00000072889,ENSMUST00000027373,ENSMUST00000126854,ENSMUST00000021689,ENSMUST00000109910,ENSMUST00000119344,ENSMUST00000084207,ENSMUST00000173729,…	2.32868	0.00377994	0.0418255
purine deoxyribonucleotide metabolic process(GO:0009151)	14	20	2	673	0.3	12	101198	0.01	Pnp,Nudt1	ENSMUST00000089049,ENSMUST00000017841,ENSMUST00000173494,ENSMUST00000045376,ENSMUST00000014698,ENSMUST00000035179,ENSMUST00000043813,ENSMUST00000030583,ENSMUST00000170202,ENSMUST00000026243,ENSMUST00000057725,ENSMUST00000113888	3.22133	0.00378318	0.0418255
negative regulation of Ras protein signal transduction(GO:0046580)	95	98	4	671	0.59	91	101119	0.09	Stambp,Nf1,Flcn,Rasa2	ENSMUST00000017610,ENSMUST00000108107,ENSMUST00000108109,ENSMUST00000017759,ENSMUST00000143358,ENSMUST00000075845,ENSMUST00000145698,ENSMUST00000108277,ENSMUST00000042944,ENSMUST00000038569,ENSMUST00000001626,ENSMUST00000001548,ENSMUST00000167588,ENSMUST00000167574,ENSMUST00000073302,ENSMUST00000054661,ENSMUST00000163119,ENSMUST00000009774,ENSMUST00000159365,ENSMUST00000128152,ENSMUST00000161339,…	1.89072	0.00377692	0.0418255
positive regulation of homeostatic process(GO:0032846)	95	98	4	671	0.59	91	101119	0.09	Dhx36,Pdpk1,P2rx4,Sec24a	ENSMUST00000075299,ENSMUST00000159416,ENSMUST00000133925,ENSMUST00000075759,ENSMUST00000046001,ENSMUST00000167924,ENSMUST00000120135,ENSMUST00000029271,ENSMUST00000077820,ENSMUST00000068421,ENSMUST00000066211,ENSMUST00000029078,ENSMUST00000068388,ENSMUST00000116425,ENSMUST00000114268,ENSMUST00000007733,ENSMUST00000007799,ENSMUST00000189137,ENSMUST00000038816,ENSMUST00000077228,ENSMUST00000124089,…	1.89072	0.00377692	0.0418255
negative regulation of small GTPase mediated signal transduction(GO:0051058)	96	99	4	671	0.59	92	101118	0.09	Stambp,Nf1,Flcn,Rasa2	ENSMUST00000017610,ENSMUST00000108107,ENSMUST00000108109,ENSMUST00000017759,ENSMUST00000143358,ENSMUST00000075845,ENSMUST00000145698,ENSMUST00000108277,ENSMUST00000042944,ENSMUST00000038569,ENSMUST00000001626,ENSMUST00000001548,ENSMUST00000167588,ENSMUST00000167574,ENSMUST00000073302,ENSMUST00000054661,ENSMUST00000163119,ENSMUST00000009774,ENSMUST00000159365,ENSMUST00000128152,ENSMUST00000161339,…	1.87978	0.00392079	0.0432851
organic hydroxy compound transport(GO:0015850)	223	225	6	669	0.89	217	100993	0.21	Gck,Tor1a,Ptpn11,Vps4b,Srebf2,Cxcl12	ENSMUST00000017590,ENSMUST00000089188,ENSMUST00000082367,ENSMUST00000143352,ENSMUST00000187284,ENSMUST00000087268,ENSMUST00000108451,ENSMUST00000046212,ENSMUST00000093925,ENSMUST00000075764,ENSMUST00000189661,ENSMUST00000120239,ENSMUST00000060917,ENSMUST00000068286,ENSMUST00000167646,ENSMUST00000170725,ENSMUST00000003066,ENSMUST00000165232,ENSMUST00000005824,ENSMUST00000066175,ENSMUST00000114352,…	1.42888	0.00394011	0.0434365
protein ubiquitination involved in ubiquitin-dependent protein catabolic process(GO:0042787)	156	166	5	670	0.74	151	101059	0.15	Sumo3,Cblc,Herc3,Arih2,Ubr5	ENSMUST00000087659,ENSMUST00000098311,ENSMUST00000133795,ENSMUST00000108173,ENSMUST00000040089,ENSMUST00000091583,ENSMUST00000165093,ENSMUST00000093975,ENSMUST00000075730,ENSMUST00000098062,ENSMUST00000108246,ENSMUST00000122389,ENSMUST00000029126,ENSMUST00000131568,ENSMUST00000167787,ENSMUST00000052135,ENSMUST00000153970,ENSMUST00000163231,ENSMUST00000052236,ENSMUST00000163372,ENSMUST00000038275,…	1.60834	0.00399765	0.0438835
ovulation cycle process(GO:0022602)	156	161	5	670	0.74	151	101059	0.15	Stat5a,Stat5b,Aldh1a1,Mmp19,Ncor2	ENSMUST00000024049,ENSMUST00000108154,ENSMUST00000098568,ENSMUST00000003687,ENSMUST00000122259,ENSMUST00000108568,ENSMUST00000056974,ENSMUST00000120239,ENSMUST00000189999,ENSMUST00000151119,ENSMUST00000089688,ENSMUST00000167860,ENSMUST00000080160,ENSMUST00000042755,ENSMUST00000126307,ENSMUST00000155919,ENSMUST00000005815,ENSMUST00000077693,ENSMUST00000052478,ENSMUST00000005630,ENSMUST00000036016,…	1.60834	0.00399765	0.0438835
I-kappaB kinase/NF-kappaB signaling(GO:0007249)	377	380	8	667	1.19	369	100841	0.36	Ppm1a,Ltbr,Sqstm1,Pdpk1,Tgm2,Nlrp12,Litaf,Malt1	ENSMUST00000161764,ENSMUST00000108044,ENSMUST00000087737,ENSMUST00000082367,ENSMUST00000017799,ENSMUST00000098519,ENSMUST00000108175,ENSMUST00000108176,ENSMUST00000108183,ENSMUST00000108184,ENSMUST00000089377,ENSMUST00000087983,ENSMUST00000046383,ENSMUST00000003726,ENSMUST00000165015,ENSMUST00000060655,ENSMUST00000038118,ENSMUST00000075759,ENSMUST00000046177,ENSMUST00000060722,ENSMUST00000085133,…	1.18716	0.00399711	0.0438835
nuclear-transcribed mRNA catabolic process, deadenylation-dependent decay(GO:0000288)	48	58	3	672	0.44	45	101165	0.04	Cnot7,Cnot6l,Exosc9	ENSMUST00000060366,ENSMUST00000098473,ENSMUST00000155139,ENSMUST00000165114,ENSMUST00000167780,ENSMUST00000126188,ENSMUST00000068452,ENSMUST00000031651,ENSMUST00000044113,ENSMUST00000119847,ENSMUST00000021913,ENSMUST00000175807,ENSMUST00000126781,ENSMUST00000021552,ENSMUST00000119311,ENSMUST00000058884,ENSMUST00000023849,ENSMUST00000110031,ENSMUST00000025106,ENSMUST00000061618,ENSMUST00000154376,…	2.3062	0.00401228	0.0439197
chondrocyte development(GO:0002063)	48	50	3	672	0.44	45	101165	0.04	Bmpr2,Mia3,Col27a1	ENSMUST00000040110,ENSMUST00000091852,ENSMUST00000159943,ENSMUST00000052915,ENSMUST00000036372,ENSMUST00000140821,ENSMUST00000177608,ENSMUST00000021922,ENSMUST00000029625,ENSMUST00000000579,ENSMUST00000029422,ENSMUST00000063339,ENSMUST00000061101,ENSMUST00000084949,ENSMUST00000144511,ENSMUST00000160673,ENSMUST00000123619,ENSMUST00000088585,ENSMUST00000035014,ENSMUST00000162373,ENSMUST00000102576,…	2.3062	0.00401228	0.0439197
telomere maintenance(GO:0000723)	97	100	4	671	0.59	93	101117	0.09	Parp3,Dhx36,Ctc1,Ercc1	ENSMUST00000153112,ENSMUST00000091440,ENSMUST00000161976,ENSMUST00000048608,ENSMUST00000155094,ENSMUST00000133925,ENSMUST00000182808,ENSMUST00000087556,ENSMUST00000167724,ENSMUST00000167731,ENSMUST00000170630,ENSMUST00000052138,ENSMUST00000131483,ENSMUST00000068421,ENSMUST00000054622,ENSMUST00000068388,ENSMUST00000116425,ENSMUST00000165848,ENSMUST00000159327,ENSMUST00000007733,ENSMUST00000101202,…	1.86896	0.00406833	0.0443453
positive regulation of calcium ion transport(GO:0051928)	97	108	4	671	0.59	93	101117	0.09	Homer1,Orai1,Pdpk1,P2rx4	ENSMUST00000089003,ENSMUST00000182662,ENSMUST00000075759,ENSMUST00000108568,ENSMUST00000182994,ENSMUST00000029271,ENSMUST00000077820,ENSMUST00000066211,ENSMUST00000114268,ENSMUST00000182008,ENSMUST00000007799,ENSMUST00000189137,ENSMUST00000001008,ENSMUST00000038816,ENSMUST00000077228,ENSMUST00000035938,ENSMUST00000124089,ENSMUST00000114840,ENSMUST00000114723,ENSMUST00000095762,ENSMUST00000103115,…	1.86896	0.00406833	0.0443453
nitric oxide biosynthetic process(GO:0006809)	97	100	4	671	0.59	93	101117	0.09	Agxt2,P2rx4,Insr,Akt1	ENSMUST00000143567,ENSMUST00000052751,ENSMUST00000007012,ENSMUST00000038580,ENSMUST00000169796,ENSMUST00000036188,ENSMUST00000068592,ENSMUST00000007799,ENSMUST00000165735,ENSMUST00000033621,ENSMUST00000171055,ENSMUST00000173324,ENSMUST00000142742,ENSMUST00000058136,ENSMUST00000063036,ENSMUST00000029845,ENSMUST00000000783,ENSMUST00000000889,ENSMUST00000029623,ENSMUST00000177585,ENSMUST00000110815,…	1.86896	0.00406833	0.0443453
leukocyte activation involved in immune response(GO:0002366)	300	308	7	668	1.04	293	100917	0.29	Lcp1,Pi4k2a,Ap1g1,Pdpk1,Trp53,Il4ra,Ercc1	ENSMUST00000108044,ENSMUST00000017799,ENSMUST00000046506,ENSMUST00000089377,ENSMUST00000087983,ENSMUST00000155035,ENSMUST00000098754,ENSMUST00000048572,ENSMUST00000075812,ENSMUST00000108408,ENSMUST00000108407,ENSMUST00000038080,ENSMUST00000093925,ENSMUST00000075759,ENSMUST00000182755,ENSMUST00000182896,ENSMUST00000017841,ENSMUST00000019997,ENSMUST00000120279,ENSMUST00000089620,ENSMUST00000120135,…	1.2835	0.00416367	0.0452572
cell activation involved in immune response(GO:0002263)	300	308	7	668	1.04	293	100917	0.29	Lcp1,Pi4k2a,Ap1g1,Pdpk1,Trp53,Il4ra,Ercc1	ENSMUST00000108044,ENSMUST00000017799,ENSMUST00000046506,ENSMUST00000089377,ENSMUST00000087983,ENSMUST00000155035,ENSMUST00000098754,ENSMUST00000048572,ENSMUST00000075812,ENSMUST00000108408,ENSMUST00000108407,ENSMUST00000038080,ENSMUST00000093925,ENSMUST00000075759,ENSMUST00000182755,ENSMUST00000182896,ENSMUST00000017841,ENSMUST00000019997,ENSMUST00000120279,ENSMUST00000089620,ENSMUST00000120135,…	1.2835	0.00416367	0.0452572
NAD metabolic process(GO:0019674)	49	49	3	672	0.44	46	101164	0.05	Afmid,Qprt,Naprt1	ENSMUST00000048781,ENSMUST00000159572,ENSMUST00000143366,ENSMUST00000040250,ENSMUST00000042392,ENSMUST00000035929,ENSMUST00000033415,ENSMUST00000029987,ENSMUST00000119921,ENSMUST00000005069,ENSMUST00000112937,ENSMUST00000112938,ENSMUST00000112935,ENSMUST00000126896,ENSMUST00000105693,ENSMUST00000105613,ENSMUST00000105612,ENSMUST00000112826,ENSMUST00000000687,ENSMUST00000146623,ENSMUST00000063920,…	2.28421	0.00425312	0.0455902
telomere organization(GO:0032200)	98	101	4	671	0.59	94	101116	0.09	Parp3,Dhx36,Ctc1,Ercc1	ENSMUST00000153112,ENSMUST00000091440,ENSMUST00000161976,ENSMUST00000048608,ENSMUST00000155094,ENSMUST00000133925,ENSMUST00000182808,ENSMUST00000087556,ENSMUST00000167724,ENSMUST00000167731,ENSMUST00000170630,ENSMUST00000052138,ENSMUST00000131483,ENSMUST00000068421,ENSMUST00000054622,ENSMUST00000068388,ENSMUST00000116425,ENSMUST00000165848,ENSMUST00000159327,ENSMUST00000007733,ENSMUST00000101202,…	1.85825	0.00421957	0.0455902
response to interleukin-1(GO:0070555)	98	98	4	671	0.59	94	101116	0.09	Fgb,Prkci,Egr1,Mapk3	ENSMUST00000017604,ENSMUST00000087737,ENSMUST00000128436,ENSMUST00000082060,ENSMUST00000040059,ENSMUST00000075433,ENSMUST00000194296,ENSMUST00000145665,ENSMUST00000068286,ENSMUST00000153856,ENSMUST00000114352,ENSMUST00000114354,ENSMUST00000114353,ENSMUST00000101458,ENSMUST00000114268,ENSMUST00000114360,ENSMUST00000101336,ENSMUST00000035938,ENSMUST00000027061,ENSMUST00000033769,ENSMUST00000114726,…	1.85825	0.00421957	0.0455902
positive regulation of autophagy(GO:0010508)	49	49	3	672	0.44	46	101164	0.05	Sqstm1,Svip,Uvrag	ENSMUST00000098513,ENSMUST00000060642,ENSMUST00000165015,ENSMUST00000182793,ENSMUST00000120239,ENSMUST00000167962,ENSMUST00000182902,ENSMUST00000167818,ENSMUST00000167667,ENSMUST00000066279,ENSMUST00000126195,ENSMUST00000036188,ENSMUST00000042988,ENSMUST00000003527,ENSMUST00000167020,ENSMUST00000031490,ENSMUST00000177694,ENSMUST00000029865,ENSMUST00000140706,ENSMUST00000027502,ENSMUST00000070538,…	2.28421	0.00425312	0.0455902
response to cocaine(GO:0042220)	49	60	3	672	0.44	46	101164	0.05	Homer1,Egr1,Abat	ENSMUST00000003826,ENSMUST00000098326,ENSMUST00000093925,ENSMUST00000075764,ENSMUST00000108588,ENSMUST00000108589,ENSMUST00000167574,ENSMUST00000140962,ENSMUST00000114268,ENSMUST00000046983,ENSMUST00000131254,ENSMUST00000124077,ENSMUST00000021932,ENSMUST00000029822,ENSMUST00000029562,ENSMUST00000105611,ENSMUST00000019911,ENSMUST00000183482,ENSMUST00000023390,ENSMUST00000023826,ENSMUST00000061294,…	2.28421	0.00425312	0.0455902
membrane docking(GO:0022406)	49	53	3	672	0.44	46	101164	0.05	Vps33b,Stx1b,Exoc4	ENSMUST00000075848,ENSMUST00000015891,ENSMUST00000145899,ENSMUST00000040580,ENSMUST00000003121,ENSMUST00000077458,ENSMUST00000005954,ENSMUST00000114476,ENSMUST00000161504,ENSMUST00000005509,ENSMUST00000072857,ENSMUST00000031388,ENSMUST00000031355,ENSMUST00000066439,ENSMUST00000177517,ENSMUST00000163653,ENSMUST00000029574,ENSMUST00000021335,ENSMUST00000105276,ENSMUST00000193547,ENSMUST00000151474,…	2.28421	0.00425312	0.0455902
fatty acid catabolic process(GO:0009062)	98	99	4	671	0.59	94	101116	0.09	Hacl1,Irs2,Akt1,Etfdh	ENSMUST00000075363,ENSMUST00000098367,ENSMUST00000003720,ENSMUST00000167926,ENSMUST00000108344,ENSMUST00000054301,ENSMUST00000080065,ENSMUST00000066264,ENSMUST00000114238,ENSMUST00000003574,ENSMUST00000068563,ENSMUST00000080557,ENSMUST00000003207,ENSMUST00000114237,ENSMUST00000110344,ENSMUST00000171229,ENSMUST00000068947,ENSMUST00000103221,ENSMUST00000072697,ENSMUST00000035861,ENSMUST00000031524,…	1.85825	0.00421957	0.0455902
signal transduction by phosphorylation(GO:0023014)	49	52	3	672	0.44	46	101164	0.05	Bmpr2,Insr,Tgfbr1	ENSMUST00000082059,ENSMUST00000098568,ENSMUST00000165044,ENSMUST00000143728,ENSMUST00000040853,ENSMUST00000005815,ENSMUST00000036092,ENSMUST00000165280,ENSMUST00000029948,ENSMUST00000042299,ENSMUST00000171343,ENSMUST00000132279,ENSMUST00000058295,ENSMUST00000119591,ENSMUST00000110844,ENSMUST00000033939,ENSMUST00000063886,ENSMUST00000112608,ENSMUST00000112607,ENSMUST00000049005,ENSMUST00000107361,…	2.28421	0.00425312	0.0455902
positive regulation of response to DNA damage stimulus(GO:2001022)	98	107	4	671	0.59	94	101116	0.09	Pnp,Skil,Steap3,Nsmce1	ENSMUST00000189378,ENSMUST00000161976,ENSMUST00000131995,ENSMUST00000040248,ENSMUST00000155642,ENSMUST00000120239,ENSMUST00000167731,ENSMUST00000001757,ENSMUST00000073316,ENSMUST00000054835,ENSMUST00000159327,ENSMUST00000080598,ENSMUST00000005705,ENSMUST00000114074,ENSMUST00000114159,ENSMUST00000072777,ENSMUST00000027066,ENSMUST00000191178,ENSMUST00000177694,ENSMUST00000171474,ENSMUST00000005064,…	1.85825	0.00421957	0.0455902
cell-substrate adhesion(GO:0031589)	465	473	9	666	1.33	456	100754	0.45	Fgg,Fgb,Fga,Nf1,Zyx,Pdpk1,Otoa,Bcl2l11,S100a10	ENSMUST00000060210,ENSMUST00000153114,ENSMUST00000161731,ENSMUST00000108056,ENSMUST00000048715,ENSMUST00000003912,ENSMUST00000024004,ENSMUST00000003961,ENSMUST00000089377,ENSMUST00000089332,ENSMUST00000087883,ENSMUST00000003628,ENSMUST00000040056,ENSMUST00000143263,ENSMUST00000017488,ENSMUST00000189413,ENSMUST00000165024,ENSMUST00000038080,ENSMUST00000091853,ENSMUST00000143581,ENSMUST00000046157,…	1.09388	0.00425181	0.0455902
peptidyl-proline modification(GO:0018208)	99	113	4	671	0.59	95	101115	0.09	Ppp2r4,Ppif,Egln2,P4ha2	ENSMUST00000046520,ENSMUST00000155047,ENSMUST00000075491,ENSMUST00000143214,ENSMUST00000015901,ENSMUST00000182763,ENSMUST00000182225,ENSMUST00000182179,ENSMUST00000182337,ENSMUST00000044972,ENSMUST00000182311,ENSMUST00000001595,ENSMUST00000036116,ENSMUST00000153744,ENSMUST00000040915,ENSMUST00000114348,ENSMUST00000114345,ENSMUST00000003445,ENSMUST00000009789,ENSMUST00000031795,ENSMUST00000003310,…	1.84766	0.00437455	0.0461314
regulation of cholesterol homeostasis(GO:2000188)	15	18	2	673	0.3	13	101197	0.01	Srebf2,Sec24a	ENSMUST00000005452,ENSMUST00000167197,ENSMUST00000066587,ENSMUST00000107912,ENSMUST00000002177,ENSMUST00000034713,ENSMUST00000034766,ENSMUST00000073488,ENSMUST00000113624,ENSMUST00000064941,ENSMUST00000018094,ENSMUST00000111354,ENSMUST00000111356	3.14128	0.00434611	0.0461314
protein methylation(GO:0006479)	303	319	7	668	1.04	296	100914	0.29	Wdr61,Smyd2,Lcmt2,Iws1,Pcmtd1,Camkmt,Suv420h1	ENSMUST00000128442,ENSMUST00000048892,ENSMUST00000091348,ENSMUST00000017692,ENSMUST00000108154,ENSMUST00000098603,ENSMUST00000046305,ENSMUST00000143235,ENSMUST00000128302,ENSMUST00000075812,ENSMUST00000060618,ENSMUST00000046227,ENSMUST00000122211,ENSMUST00000015841,ENSMUST00000151372,ENSMUST00000108582,ENSMUST00000108583,ENSMUST00000120239,ENSMUST00000159977,ENSMUST00000120284,ENSMUST00000167994,…	1.27329	0.0043929	0.0461314
L-serine metabolic process(GO:0006563)	15	21	2	673	0.3	13	101197	0.01	Srr,Shmt1	ENSMUST00000155814,ENSMUST00000031399,ENSMUST00000136507,ENSMUST00000066540,ENSMUST00000025542,ENSMUST00000078509,ENSMUST00000118504,ENSMUST00000067801,ENSMUST00000065793,ENSMUST00000162053,ENSMUST00000118268,ENSMUST00000026470,ENSMUST00000135425	3.14128	0.00434611	0.0461314
behavioral response to cocaine(GO:0048148)	15	26	2	673	0.3	13	101197	0.01	Homer1,Abat	ENSMUST00000098326,ENSMUST00000093925,ENSMUST00000075764,ENSMUST00000167574,ENSMUST00000114268,ENSMUST00000021932,ENSMUST00000023390,ENSMUST00000139906,ENSMUST00000067258,ENSMUST00000036653,ENSMUST00000030814,ENSMUST00000026569,ENSMUST00000026922	3.14128	0.00434611	0.0461314
regulation of adaptive immune response(GO:0002819)	228	229	6	669	0.89	222	100988	0.22	Pnp,Trim27,Traf2,Il4ra,Rsad2,Malt1	ENSMUST00000089161,ENSMUST00000159688,ENSMUST00000017799,ENSMUST00000098458,ENSMUST00000046506,ENSMUST00000003981,ENSMUST00000161989,ENSMUST00000048655,ENSMUST00000048572,ENSMUST00000075447,ENSMUST00000077960,ENSMUST00000075812,ENSMUST00000182755,ENSMUST00000046131,ENSMUST00000091707,ENSMUST00000091706,ENSMUST00000038169,ENSMUST00000120239,ENSMUST00000159969,ENSMUST00000017841,ENSMUST00000019997,…	1.40606	0.00438549	0.0461314
tissue homeostasis(GO:0001894)	303	321	7	668	1.04	296	100914	0.29	S1pr1,Nf1,Homer1,Actg1,Nox4,Cxadr,Strap	ENSMUST00000153114,ENSMUST00000075351,ENSMUST00000098333,ENSMUST00000098334,ENSMUST00000098326,ENSMUST00000098458,ENSMUST00000108121,ENSMUST00000075299,ENSMUST00000060479,ENSMUST00000087876,ENSMUST00000087877,ENSMUST00000087871,ENSMUST00000143354,ENSMUST00000133811,ENSMUST00000009667,ENSMUST00000087268,ENSMUST00000120044,ENSMUST00000165087,ENSMUST00000194279,ENSMUST00000056931,ENSMUST00000120243,…	1.27329	0.0043929	0.0461314
lactation(GO:0007595)	99	104	4	671	0.59	95	101115	0.09	Stat5a,Stat5b,Slc29a1,Ncor2	ENSMUST00000128450,ENSMUST00000108119,ENSMUST00000089003,ENSMUST00000082370,ENSMUST00000087867,ENSMUST00000003628,ENSMUST00000128921,ENSMUST00000013773,ENSMUST00000087366,ENSMUST00000093962,ENSMUST00000167860,ENSMUST00000170690,ENSMUST00000170699,ENSMUST00000001667,ENSMUST00000052528,ENSMUST00000007799,ENSMUST00000167004,ENSMUST00000110369,ENSMUST00000171164,ENSMUST00000110464,ENSMUST00000110461,…	1.84766	0.00437455	0.0461314
protein alkylation(GO:0008213)	303	319	7	668	1.04	296	100914	0.29	Wdr61,Smyd2,Lcmt2,Iws1,Pcmtd1,Camkmt,Suv420h1	ENSMUST00000128442,ENSMUST00000048892,ENSMUST00000091348,ENSMUST00000017692,ENSMUST00000108154,ENSMUST00000098603,ENSMUST00000046305,ENSMUST00000143235,ENSMUST00000128302,ENSMUST00000075812,ENSMUST00000060618,ENSMUST00000046227,ENSMUST00000122211,ENSMUST00000015841,ENSMUST00000151372,ENSMUST00000108582,ENSMUST00000108583,ENSMUST00000120239,ENSMUST00000159977,ENSMUST00000120284,ENSMUST00000167994,…	1.27329	0.0043929	0.0461314
response to leptin(GO:0044321)	15	15	2	673	0.3	13	101197	0.01	Fgb,Gck	ENSMUST00000038765,ENSMUST00000021796,ENSMUST00000033979,ENSMUST00000112237,ENSMUST00000110089,ENSMUST00000069789,ENSMUST00000176559,ENSMUST00000168574,ENSMUST00000028730,ENSMUST00000026265,ENSMUST00000034206,ENSMUST00000034211,ENSMUST00000064941	3.14128	0.00434611	0.0461314
interaction with host(GO:0051701)	99	103	4	671	0.59	95	101115	0.09	Fuca2,Insr,Bcl2l11,Uvrag	ENSMUST00000128609,ENSMUST00000089024,ENSMUST00000024044,ENSMUST00000060524,ENSMUST00000075447,ENSMUST00000151287,ENSMUST00000128994,ENSMUST00000048976,ENSMUST00000054384,ENSMUST00000143961,ENSMUST00000029203,ENSMUST00000128172,ENSMUST00000031850,ENSMUST00000167191,ENSMUST00000007803,ENSMUST00000165774,ENSMUST00000077257,ENSMUST00000114898,ENSMUST00000140436,ENSMUST00000029936,ENSMUST00000029935,…	1.84766	0.00437455	0.0461314
regulation of hormone secretion(GO:0046883)	303	306	7	668	1.04	296	100914	0.29	Fgg,Fgb,Fga,Gck,Ptpn11,Tardbp,Irs2	ENSMUST00000159778,ENSMUST00000017590,ENSMUST00000161796,ENSMUST00000159699,ENSMUST00000075221,ENSMUST00000046506,ENSMUST00000048781,ENSMUST00000024005,ENSMUST00000108140,ENSMUST00000075528,ENSMUST00000046212,ENSMUST00000151202,ENSMUST00000024338,ENSMUST00000093925,ENSMUST00000087366,ENSMUST00000075764,ENSMUST00000165183,ENSMUST00000093906,ENSMUST00000052724,ENSMUST00000089618,ENSMUST00000075973,…	1.27329	0.0043929	0.0461314
cobalamin metabolic process(GO:0009235)	15	16	2	673	0.3	13	101197	0.01	Mmab,Mmaa	ENSMUST00000133768,ENSMUST00000021666,ENSMUST00000109988,ENSMUST00000109989,ENSMUST00000109991,ENSMUST00000109992,ENSMUST00000109993,ENSMUST00000109990,ENSMUST00000144143,ENSMUST00000025585,ENSMUST00000102769,ENSMUST00000030453,ENSMUST00000020710	3.14128	0.00434611	0.0461314
regulation of fatty acid beta-oxidation(GO:0031998)	15	15	2	673	0.3	13	101197	0.01	Irs2,Akt1	ENSMUST00000098367,ENSMUST00000108344,ENSMUST00000103221,ENSMUST00000019808,ENSMUST00000049089,ENSMUST00000025835,ENSMUST00000113072,ENSMUST00000069799,ENSMUST00000069511,ENSMUST00000067492,ENSMUST00000057188,ENSMUST00000020284,ENSMUST00000034141	3.14128	0.00434611	0.0461314
development of secondary female sexual characteristics(GO:0046543)	15	20	2	673	0.3	13	101197	0.01	Stat5a,Stat5b	ENSMUST00000038422,ENSMUST00000031325,ENSMUST00000107545,ENSMUST00000112272,ENSMUST00000063465,ENSMUST00000002678,ENSMUST00000092735,ENSMUST00000109252,ENSMUST00000088095,ENSMUST00000004375,ENSMUST00000169009,ENSMUST00000018304,ENSMUST00000147974	3.14128	0.00434611	0.0461314
multicellular organism growth(GO:0035264)	468	488	9	666	1.33	459	100751	0.45	Dhcr7,Ptpn11,Stat5a,Stat5b,Smo,Ctc1,Kat2a,Trp53,Ercc1	ENSMUST00000153114,ENSMUST00000098333,ENSMUST00000098334,ENSMUST00000048892,ENSMUST00000153166,ENSMUST00000159699,ENSMUST00000048794,ENSMUST00000087876,ENSMUST00000087877,ENSMUST00000087871,ENSMUST00000122841,ENSMUST00000075491,ENSMUST00000040162,ENSMUST00000108461,ENSMUST00000108460,ENSMUST00000122259,ENSMUST00000062862,ENSMUST00000062831,ENSMUST00000085092,ENSMUST00000143521,ENSMUST00000085079,…	1.08729	0.00443069	0.0464652
positive regulation of binding(GO:0051099)	160	162	5	670	0.74	155	101055	0.15	Herpud1,Trib3,Caprin2,Traf2,S100a10	ENSMUST00000161779,ENSMUST00000017530,ENSMUST00000017488,ENSMUST00000003726,ENSMUST00000060642,ENSMUST00000040104,ENSMUST00000108461,ENSMUST00000108460,ENSMUST00000062862,ENSMUST00000062831,ENSMUST00000052776,ENSMUST00000017881,ENSMUST00000120276,ENSMUST00000120213,ENSMUST00000098266,ENSMUST00000080085,ENSMUST00000165457,ENSMUST00000015511,ENSMUST00000003049,ENSMUST00000068133,ENSMUST00000052404,…	1.58216	0.00444819	0.0465857
regulation of myeloid cell differentiation(GO:0045637)	304	316	7	668	1.04	297	100913	0.29	Asxl2,Wdr61,Nf1,Stat5a,Stat5b,Klf10,Thpo	ENSMUST00000153114,ENSMUST00000087714,ENSMUST00000048715,ENSMUST00000153003,ENSMUST00000048794,ENSMUST00000075299,ENSMUST00000087876,ENSMUST00000087877,ENSMUST00000087871,ENSMUST00000161976,ENSMUST00000048605,ENSMUST00000048680,ENSMUST00000046332,ENSMUST00000075789,ENSMUST00000052650,ENSMUST00000087366,ENSMUST00000038237,ENSMUST00000056931,ENSMUST00000165117,ENSMUST00000120243,ENSMUST00000009120,…	1.2699	0.00447139	0.0467656
positive regulation of bone mineralization(GO:0030501)	50	53	3	672	0.44	47	101163	0.05	Asxl2,Bmpr2,Mia3	ENSMUST00000060210,ENSMUST00000003687,ENSMUST00000143263,ENSMUST00000165044,ENSMUST00000013766,ENSMUST00000009143,ENSMUST00000170794,ENSMUST00000165365,ENSMUST00000005722,ENSMUST00000031425,ENSMUST00000110193,ENSMUST00000029948,ENSMUST00000114660,ENSMUST00000185052,ENSMUST00000163888,ENSMUST00000063886,ENSMUST00000049005,ENSMUST00000112229,ENSMUST00000112226,ENSMUST00000112228,ENSMUST00000112233,…	2.26269	0.00450256	0.0470281
response to gamma radiation(GO:0010332)	100	105	4	671	0.59	96	101114	0.09	Pnp,Nox4,Trp53,Egr1	ENSMUST00000017604,ENSMUST00000009550,ENSMUST00000161976,ENSMUST00000075433,ENSMUST00000165015,ENSMUST00000038128,ENSMUST00000040231,ENSMUST00000155642,ENSMUST00000098080,ENSMUST00000189999,ENSMUST00000128835,ENSMUST00000007012,ENSMUST00000036340,ENSMUST00000167731,ENSMUST00000153820,ENSMUST00000066160,ENSMUST00000159327,ENSMUST00000159199,ENSMUST00000128172,ENSMUST00000161396,ENSMUST00000082429,…	1.83718	0.00453333	0.0471588
microtubule bundle formation(GO:0001578)	100	107	4	671	0.59	96	101114	0.09	Tbc1d32,Cdk5rap2,Ube2b,Ccser2	ENSMUST00000040179,ENSMUST00000040273,ENSMUST00000087316,ENSMUST00000155448,ENSMUST00000040599,ENSMUST00000040876,ENSMUST00000040881,ENSMUST00000122063,ENSMUST00000052521,ENSMUST00000169670,ENSMUST00000165806,ENSMUST00000153570,ENSMUST00000159368,ENSMUST00000128150,ENSMUST00000167258,ENSMUST00000116259,ENSMUST00000159093,ENSMUST00000167161,ENSMUST00000114017,ENSMUST00000114015,ENSMUST00000114012,…	1.83718	0.00453333	0.0471588
nitric oxide metabolic process(GO:0046209)	100	103	4	671	0.59	96	101114	0.09	Agxt2,P2rx4,Insr,Akt1	ENSMUST00000143567,ENSMUST00000052751,ENSMUST00000007012,ENSMUST00000038580,ENSMUST00000101801,ENSMUST00000169796,ENSMUST00000036188,ENSMUST00000005651,ENSMUST00000068592,ENSMUST00000007799,ENSMUST00000165735,ENSMUST00000033621,ENSMUST00000171055,ENSMUST00000173324,ENSMUST00000142742,ENSMUST00000058136,ENSMUST00000063036,ENSMUST00000029845,ENSMUST00000000783,ENSMUST00000000889,ENSMUST00000029623,…	1.83718	0.00453333	0.0471588
protein folding(GO:0006457)	305	308	7	668	1.04	298	100912	0.29	Ppp2r4,Tor1a,Ppif,Txndc5,Uri1,Mesdc2,Sh3glb1	ENSMUST00000091418,ENSMUST00000108086,ENSMUST00000155221,ENSMUST00000155242,ENSMUST00000003912,ENSMUST00000075242,ENSMUST00000133728,ENSMUST00000089024,ENSMUST00000046520,ENSMUST00000108160,ENSMUST00000155047,ENSMUST00000075491,ENSMUST00000143214,ENSMUST00000133964,ENSMUST00000151287,ENSMUST00000122242,ENSMUST00000015901,ENSMUST00000165127,ENSMUST00000182763,ENSMUST00000038228,ENSMUST00000098033,…	1.26653	0.00455094	0.0472785
glycolipid metabolic process(GO:0006664)	161	170	5	670	0.74	156	101054	0.15	Pyurf,St6galnac6,Cln6,Pign,Pigh	ENSMUST00000108080,ENSMUST00000143010,ENSMUST00000153024,ENSMUST00000098566,ENSMUST00000133813,ENSMUST00000082141,ENSMUST00000145745,ENSMUST00000165086,ENSMUST00000128897,ENSMUST00000151311,ENSMUST00000131899,ENSMUST00000165109,ENSMUST00000151084,ENSMUST00000167998,ENSMUST00000120119,ENSMUST00000159899,ENSMUST00000036331,ENSMUST00000073054,ENSMUST00000052174,ENSMUST00000165234,ENSMUST00000138514,…	1.57571	0.00456624	0.0473106
response to glucocorticoid(GO:0051384)	161	161	5	670	0.74	156	101054	0.15	Sdc1,Sftpa1,Cpn1,Ctsl,Casp9	ENSMUST00000089188,ENSMUST00000128624,ENSMUST00000048781,ENSMUST00000075299,ENSMUST00000003640,ENSMUST00000075433,ENSMUST00000128302,ENSMUST00000013773,ENSMUST00000093962,ENSMUST00000131885,ENSMUST00000052724,ENSMUST00000167998,ENSMUST00000189999,ENSMUST00000040603,ENSMUST00000073049,ENSMUST00000036387,ENSMUST00000001720,ENSMUST00000042812,ENSMUST00000040820,ENSMUST00000005862,ENSMUST00000068316,…	1.57571	0.00456624	0.0473106
carbohydrate catabolic process(GO:0016052)	231	236	6	669	0.89	225	100985	0.22	Gck,Ddit4,Ppp1r3b,Insr,H6pd,Pgk1	ENSMUST00000143179,ENSMUST00000159670,ENSMUST00000003635,ENSMUST00000133839,ENSMUST00000017534,ENSMUST00000143236,ENSMUST00000098673,ENSMUST00000098667,ENSMUST00000182634,ENSMUST00000089534,ENSMUST00000062862,ENSMUST00000038027,ENSMUST00000143521,ENSMUST00000087324,ENSMUST00000108548,ENSMUST00000122194,ENSMUST00000143441,ENSMUST00000165109,ENSMUST00000046094,ENSMUST00000159963,ENSMUST00000128691,…	1.3926	0.00466992	0.0483202
epidermal growth factor receptor signaling pathway(GO:0007173)	101	102	4	671	0.59	97	101113	0.1	Ptpn11,Bcar1,Cblc,Pdpk1	ENSMUST00000128238,ENSMUST00000038080,ENSMUST00000075759,ENSMUST00000122412,ENSMUST00000029105,ENSMUST00000066211,ENSMUST00000138603,ENSMUST00000167377,ENSMUST00000101551,ENSMUST00000140791,ENSMUST00000101225,ENSMUST00000005406,ENSMUST00000068714,ENSMUST00000116366,ENSMUST00000124089,ENSMUST00000072634,ENSMUST00000103124,ENSMUST00000103115,ENSMUST00000103182,ENSMUST00000110193,ENSMUST00000021963,…	1.82681	0.00469594	0.0484601
filopodium assembly(GO:0046847)	101	106	4	671	0.59	97	101113	0.1	Arhgap26,Rab17,Mien1,Tgfbr1	ENSMUST00000060208,ENSMUST00000159747,ENSMUST00000108056,ENSMUST00000153002,ENSMUST00000003687,ENSMUST00000009003,ENSMUST00000015749,ENSMUST00000017975,ENSMUST00000052927,ENSMUST00000080042,ENSMUST00000165408,ENSMUST00000169928,ENSMUST00000138863,ENSMUST00000038696,ENSMUST00000170955,ENSMUST00000153673,ENSMUST00000052457,ENSMUST00000046945,ENSMUST00000075180,ENSMUST00000031695,ENSMUST00000080371,…	1.82681	0.00469594	0.0484601
regulation of alternative mRNA splicing, via spliceosome(GO:0000381)	51	51	3	672	0.44	48	101162	0.05	Ptbp1,Mbnl1,Rbm25	ENSMUST00000017576,ENSMUST00000159551,ENSMUST00000046378,ENSMUST00000120061,ENSMUST00000182659,ENSMUST00000159986,ENSMUST00000128764,ENSMUST00000167459,ENSMUST00000161286,ENSMUST00000114249,ENSMUST00000114253,ENSMUST00000080919,ENSMUST00000114726,ENSMUST00000119878,ENSMUST00000103023,ENSMUST00000136551,ENSMUST00000029784,ENSMUST00000163717,ENSMUST00000072514,ENSMUST00000171751,ENSMUST00000049245,…	2.24163	0.00476067	0.0488678
positive regulation of biomineral tissue development(GO:0070169)	51	54	3	672	0.44	48	101162	0.05	Asxl2,Bmpr2,Mia3	ENSMUST00000060210,ENSMUST00000003687,ENSMUST00000143263,ENSMUST00000165044,ENSMUST00000013766,ENSMUST00000009143,ENSMUST00000170794,ENSMUST00000165365,ENSMUST00000005722,ENSMUST00000031425,ENSMUST00000110193,ENSMUST00000029948,ENSMUST00000114660,ENSMUST00000185052,ENSMUST00000163888,ENSMUST00000063886,ENSMUST00000049005,ENSMUST00000112229,ENSMUST00000112226,ENSMUST00000112228,ENSMUST00000112233,…	2.24163	0.00476067	0.0488678
regulation of B cell differentiation(GO:0045577)	51	57	3	672	0.44	48	101162	0.05	Pnp,Stat5a,Stat5b	ENSMUST00000182755,ENSMUST00000120135,ENSMUST00000165554,ENSMUST00000029273,ENSMUST00000182283,ENSMUST00000169754,ENSMUST00000015361,ENSMUST00000101527,ENSMUST00000167032,ENSMUST00000033664,ENSMUST00000072699,ENSMUST00000103141,ENSMUST00000072999,ENSMUST00000173647,ENSMUST00000042275,ENSMUST00000114582,ENSMUST00000171549,ENSMUST00000163576,ENSMUST00000110549,ENSMUST00000033952,ENSMUST00000021410,…	2.24163	0.00476067	0.0488678
regulation of macroautophagy(GO:0016241)	51	55	3	672	0.44	48	101162	0.05	Sqstm1,Trp53,Ift20	ENSMUST00000165015,ENSMUST00000128970,ENSMUST00000098036,ENSMUST00000120239,ENSMUST00000167962,ENSMUST00000015622,ENSMUST00000167818,ENSMUST00000054387,ENSMUST00000167667,ENSMUST00000126195,ENSMUST00000122063,ENSMUST00000003527,ENSMUST00000116269,ENSMUST00000167020,ENSMUST00000031490,ENSMUST00000103221,ENSMUST00000177694,ENSMUST00000185176,ENSMUST00000140706,ENSMUST00000124036,ENSMUST00000070538,…	2.24163	0.00476067	0.0488678
negative regulation of cell growth(GO:0030308)	232	235	6	669	0.89	226	100984	0.22	Zc3h12d,Flcn,Enpp1,Trp53,Bmpr2,Caprin2	ENSMUST00000159786,ENSMUST00000189378,ENSMUST00000046663,ENSMUST00000098365,ENSMUST00000143043,ENSMUST00000161859,ENSMUST00000187058,ENSMUST00000082158,ENSMUST00000143228,ENSMUST00000075477,ENSMUST00000087258,ENSMUST00000087253,ENSMUST00000108493,ENSMUST00000085018,ENSMUST00000087328,ENSMUST00000098080,ENSMUST00000120239,ENSMUST00000189999,ENSMUST00000060992,ENSMUST00000075946,ENSMUST00000128853,…	1.38816	0.00476767	0.0488749
regulation of protein complex assembly(GO:0043254)	389	394	8	667	1.19	381	100829	0.38	Atat1,Ppm1a,Trim27,Stx1b,Trp53,Svip,Bcl2l11,Ppp2r5b	ENSMUST00000082290,ENSMUST00000161731,ENSMUST00000091374,ENSMUST00000048731,ENSMUST00000024047,ENSMUST00000048605,ENSMUST00000040043,ENSMUST00000075477,ENSMUST00000189413,ENSMUST00000048502,ENSMUST00000089257,ENSMUST00000046257,ENSMUST00000038080,ENSMUST00000122210,ENSMUST00000040248,ENSMUST00000015877,ENSMUST00000189688,ENSMUST00000131912,ENSMUST00000182709,ENSMUST00000108549,ENSMUST00000015749,…	1.15503	0.00480964	0.049175
regulation of T cell differentiation(GO:0045580)	163	169	5	670	0.74	158	101052	0.16	Pnp,Stat5a,Stat5b,Ap3b1,Il4ra	ENSMUST00000098519,ENSMUST00000108175,ENSMUST00000108176,ENSMUST00000003981,ENSMUST00000048572,ENSMUST00000159390,ENSMUST00000046177,ENSMUST00000194279,ENSMUST00000182755,ENSMUST00000194296,ENSMUST00000017841,ENSMUST00000108294,ENSMUST00000122412,ENSMUST00000120135,ENSMUST00000040655,ENSMUST00000015540,ENSMUST00000167610,ENSMUST00000029275,ENSMUST00000042779,ENSMUST00000182283,ENSMUST00000068133,…	1.56296	0.00480899	0.049175
[truncated: 6,992 more rows]

## Sheet: 722
Table S2. GO biological processes of genes in Venn Diagram (Figure 1B)
[truncated: 7,778 more rows]

## Sheet: 687
Table S2. GO biological processes of genes in Venn Diagram (Figure 1B)
[truncated: 7,780 more rows]

[truncated: 4 more sheets: 194, 417, 234, 95]
