# Supplementary material for: Diurnal regulation of RNA polymerase III transcription is under the control of both the feeding–fasting response and the circadian clock
Source: Genome Res. 2017 Jun;27(6):973–84. doi: 10.1101/gr.217521.116 (PMC5453330; doi:10.1101/gr.217521.116)
Supplement: Supplemental Material [file supp_gr.217521.116_Supplemental_Table_S3.xls]

## Sheet: Cluster 1
Table S3. Gene ontology analysis of 347 mRNAs in cluster 1 (Figure 2D)
KEGG pathways terms in Cluster_1 genes
GO term	Ontology description	Genes in genome	% in genome	Genes in list	% in list	Pvalue	Genes
mmu04710	Circadian rhythm	31	0.12 %	5	1.67 %	4.14845e-05	Per1 ; Per2 ; Cry1 ; Npas2 ; Nr1d1 ;
mmu04917	Prolactin signaling pathway	74	0.3 %	6	2 %	0.000335807	Pik3r1 ; Sos2 ; Stat5a ; Stat5b ; Esr1 ; Gck ;
mmu00500	Starch and sucrose metabolism	54	0.22 %	5	1.67 %	0.000575874	Ugt1a10 ; Ugp2 ; Gck ; Enpp1 ; Enpp3 ;
mmu05221	Acute myeloid leukemia	57	0.23 %	5	1.67 %	0.000733816	Pik3r1 ; Sos2 ; Stat5a ; Stat5b ; Tcf7 ;
mmu04012	ErbB signaling pathway	87	0.35 %	6	2 %	0.000775776	Stat5a ; Stat5b ; Erbb3 ; Erbb4 ; Sos2 ; Pik3r1 ;
mmu00460	Cyanoamino acid metabolism	6	0.02 %	2	0.66 %	0.00234703	Ggt6 ; Shmt1 ;
mmu05205	Proteoglycans in cancer	206	0.85 %	8	2.67 %	0.00421937	Esr1 ; Flnb ; Pik3r1 ; Erbb3 ; Erbb4 ; Timp3 ; Sdc1 ; Sos2 ;
mmu00340	Histidine metabolism	26	0.1 %	3	1 %	0.00550889	Hal ; Amdhd1 ; Ddc ;
mmu00920	Sulfur metabolism	11	0.04 %	2	0.66 %	0.00806987	Bpnt1 ; Suox ;
mmu00630	Glyoxylate and dicarboxylate metabolism	30	0.12 %	3	1 %	0.00846114	Agxt ; Shmt1 ; Afmid ;
mmu00760	Nicotinate and nicotinamide metabolism	35	0.14 %	3	1 %	0.00913638	Enpp1 ; Enpp3 ; Nampt ;
mmu04261	Adrenergic signaling in cardiomyocytes	152	0.62 %	6	2 %	0.0115747	Atp1b1 ; Ppp2r5e ; Tnnc1 ; Agtr1a ; Adra1b ; Pik3r1 ;
mmu05220	Chronic myeloid leukemia	73	0.3 %	4	1.33 %	0.0120637	Pik3r1 ; Sos2 ; Stat5a ; Stat5b ;
mmu04919	Thyroid hormone signaling pathway	117	0.48 %	5	1.67 %	0.0136437	Esr1 ; Med24 ; Atp1b1 ; Pik3r1 ; Pfkfb2 ;
mmu90000	hepatocyte-specific gene list from paper	167	0.69 %	6	2 %	0.0152355	Avpr1a ; Ddc ; Gck ; Hal ; Serpina3m ; Serpina6 ;
mmu90001	kupfer-cells specific gene list from paper	166	0.68 %	6	2 %	0.0152355	Avpr1a ; Ddc ; Gck ; Hal ; Serpina3m ; Serpina6 ;
mmu00380	Tryptophan metabolism	47	0.19 %	3	1 %	0.0204338	Afmid ; Acmsd ; Ddc ;
mmu00511	Other glycan degradation	18	0.07 %	2	0.66 %	0.0205161	Neu2 ; Fuca2 ;
mmu00770	Pantothenate and CoA biosynthesis	18	0.07 %	2	0.66 %	0.0205161	Enpp1 ; Enpp3 ;
mmu04020	Calcium signaling pathway	182	0.75 %	6	2 %	0.0212334	Adra1b ; Agtr1a ; Avpr1a ; Erbb3 ; Erbb4 ; Tnnc1 ;
mmu05215	Prostate cancer	89	0.36 %	4	1.33 %	0.0220455	Pik3r1 ; Tcf7 ; Sos2 ; Hsp90aa1 ;
mmu05203	Viral carcinogenesis	245	1.01 %	7	2.34 %	0.0221281	Stat5a ; Stat5b ; Pik3r1 ; Hist1h2bc ; Hist1h2bg ; Hdac5 ; Actn1 ;
mmu00670	One carbon pool by folate	19	0.07 %	2	0.66 %	0.0226366	Dhfr ; Shmt1 ;
mmu00330	Arginine and proline metabolism	50	0.2 %	3	1 %	0.0236734	Odc1 ; Amd1 ; P4ha2 ;
mmu05213	Endometrial cancer	52	0.21 %	3	1 %	0.0248023	Pik3r1 ; Sos2 ; Tcf7 ;
mmu04915	Estrogen signaling pathway	98	0.4 %	4	1.33 %	0.0324787	Esr1 ; Hsp90aa1 ; Sos2 ; Pik3r1 ;
mmu04933	AGE-RAGE signaling pathway in diabetic complications	103	0.42 %	4	1.33 %	0.0360683	Agtr1a ; Pik3r1 ; Stat5a ; Stat5b ;
mmu00563	Glycosylphosphatidylinositol(GPI)-anchor biosynthesis	25	0.1 %	2	0.66 %	0.036763	Pigh ; Pgap1 ;
mmu04320	Dorso-ventral axis formation	25	0.1 %	2	0.66 %	0.036763	Sos2 ; Cpeb4 ;
mmu05034	Alcoholism	203	0.83 %	5	1.67 %	0.0371499	Ddc ; Hdac5 ; Hist1h2bc ; Hist1h2bg ; Sos2 ;
mmu00240	Pyrimidine metabolism	104	0.42 %	4	1.33 %	0.0398201	Cmpk2 ; Nme7 ; Polr3g ; Tk1 ;
mmu05146	Amoebiasis	111	0.45 %	3	1 %	0.0407821	Actn1 ; Pik3r1 ; Serpinb9 ;
mmu05200	Pathways in cancer	398	1.64 %	9	3.01 %	0.0442235	Tcf7 ; Agtr1a ; Pik3r1 ; Stat5a ; Stat5b ; Sos2 ; Dapk1 ; Cks2 ; Hsp90aa1 ;
mmu05169	Epstein-Barr virus infection	232	0.95 %	6	2 %	0.045491	Polr3g ; Hdac5 ; Ptma ; Psmd11 ; Pik3r1 ; Tab2 ;
Total genes found in KEGG pathways : 66 (299 genes in Cluster_1)
GO biological process terms in Cluster_1 genes
GO term	Ontology description	Genes in genome	% in genome	Genes in list	% in list	Pvalue	Genes
GO_0032922	circadian regulation of gene expression	58	0.23 %	6	2 %	8.99332e-05	Npas2 ; Per1 ; Cry1 ; Nampt ; Nr1d1 ; Ngfr ;
GO_0007623	circadian rhythm	42	0.17 %	5	1.67 %	0.00018052	Nfil3 ; Per1 ; Per2 ; Cry1 ; Nr1d1 ;
GO_0048511	rhythmic process	127	0.52 %	8	2.67 %	0.00020309	Npas2 ; Nfil3 ; Per1 ; Cry1 ; Nampt ; Nr1d1 ; Hlf ; Ngfr ;
GO_0032007	negative regulation of TOR signaling	26	0.1 %	4	1.33 %	0.000302363	Tbc1d7 ; Ddit4 ; Flcn ; Fnip1 ;
GO_0009165	nucleotide biosynthetic process	11	0.04 %	3	1 %	0.000313344	Prpsap2 ; Dhfr ; Tk1 ;
GO_0002227	innate immune response in mucosa	16	0.06 %	2	0.66 %	0.000997443	Hist1h2bc ; Hist1h2bg ;
GO_0046325	negative regulation of glucose import	17	0.07 %	3	1 %	0.00119575	Esr1 ; Pid1 ; Enpp1 ;
GO_0030336	negative regulation of cell migration	99	0.4 %	6	2 %	0.00147744	Ptprk ; Slc9a3r1 ; Abhd6 ; Flcn ; Mia3 ; Adarb1 ;
GO_0000209	protein polyubiquitination	100	0.41 %	6	2 %	0.00155185	Cdc34 ; Rnf144a ; Sash1 ; Rnf167 ; Rnf145 ; Rnf144b ;
GO_0060749	mammary gland alveolus development	19	0.07 %	3	1 %	0.0016608	Erbb4 ; Esr1 ; Agap2 ;
GO_0090630	activation of GTPase activity	70	0.28 %	5	1.67 %	0.00179685	Tbc1d15 ; Tbc1d7 ; Tbc1d30 ; Bcas3 ; Tbc1d16 ;
GO_0006366	transcription from RNA polymerase II promoter	237	0.97 %	9	3.01 %	0.00267631	Stat5b ; Stat5a ; Nfil3 ; Med24 ; Nr1h4 ; Esr1 ; Foxk2 ; Rfx4 ; Sox9 ;
GO_0042752	regulation of circadian rhythm	47	0.19 %	4	1.33 %	0.00275772	Npas2 ; Per1 ; Cry1 ; Nr1d1 ;
GO_0030097	hemopoiesis	80	0.33 %	5	1.67 %	0.00314124	Sgpl1 ; Ahctf1 ; Crip2 ; Flcn ; Mknk2 ;
GO_0045663	positive regulation of myoblast differentiation	24	0.09 %	3	1 %	0.00325356	Neu2 ; Btg1 ; Pik3r1 ;
GO_0051591	response to cAMP	24	0.09 %	3	1 %	0.00325356	Per1 ; Agxt ; Pik3r1 ;
GO_0070328	triglyceride homeostasis	24	0.09 %	3	1 %	0.00325356	Nr1h4 ; Pla2g12b ; Mia2 ;
GO_0071897	DNA biosynthetic process	24	0.09 %	3	1 %	0.00325356	Rev1 ; Papd7 ; Tk1 ;
GO_0045861	negative regulation of proteolysis	25	0.1 %	3	1 %	0.00365011	Serpina5 ; Pik3r1 ; Timp3 ;
GO_0019915	lipid storage	26	0.1 %	3	1 %	0.00407362	Stat5b ; Stat5a ; Cry1 ;
GO_0009968	negative regulation of signal transduction	53	0.21 %	4	1.33 %	0.00419279	Rgs16 ; Sec14l1 ; Ddit4 ; Erbb3 ;
GO_0007565	female pregnancy	27	0.11 %	3	1 %	0.00452442	Stat5b ; Stat5a ; Lgals9 ;
GO_0006695	cholesterol biosynthetic process	28	0.11 %	3	1 %	0.00500277	Hmgcs1 ; Lss ; Insig2 ;
GO_0019731	antibacterial humoral response	30	0.12 %	2	0.66 %	0.00604297	Hist1h2bc ; Hist1h2bg ;
GO_0000122	negative regulation of transcription from RNA polymerase II promoter	714	2.95 %	17	5.68 %	0.00607189	Nfil3 ; Nfic ; Per1 ; Per2 ; Cry1 ; Hdac5 ; Nr1h4 ; Esr1 ; Hexim1 ; Wwc1 ; Flcn ; Nr1d1 ; Fnip1 ; Klf11 ; Cbx2 ; Sox9 ; Tcf7 ;
GO_0006950	response to stress	60	0.24 %	4	1.33 %	0.00638373	Nek4 ; Ahsa2 ; Ahsa1 ; Hsp90aa1 ;
GO_0007595	lactation	31	0.12 %	3	1 %	0.00660515	Stat5b ; Stat5a ; Erbb4 ;
GO_0031023	microtubule organizing center organization	11	0.04 %	2	0.66 %	0.00806987	Bcas3 ; Wdr81 ;
GO_0032825	positive regulation of natural killer cell differentiation	11	0.04 %	2	0.66 %	0.00806987	Stat5b ; Stat5a ;
GO_0031338	regulation of vesicle fusion	35	0.14 %	3	1 %	0.00913638	Tbc1d15 ; Tbc1d30 ; Tbc1d16 ;
GO_0040014	regulation of multicellular organism growth	35	0.14 %	3	1 %	0.00913638	Stat5b ; Stat5a ; Sgpl1 ;
GO_0010761	fibroblast migration	12	0.04 %	2	0.66 %	0.00956011	Tns1 ; Sgpl1 ;
GO_0042416	dopamine biosynthetic process	12	0.04 %	2	0.66 %	0.00956011	Agtr1a ; Ddc ;
GO_0045086	positive regulation of interleukin-2 biosynthetic process	12	0.04 %	2	0.66 %	0.00956011	Stat5b ; Stat5a ;
GO_0051492	regulation of stress fiber assembly	12	0.04 %	2	0.66 %	0.00956011	Ttc8 ; Pik3r1 ;
GO_0043434	response to peptide hormone	36	0.14 %	3	1 %	0.00983989	Stat5b ; Stat5a ; Serpina3m ;
GO_0007017	microtubule-based process	37	0.15 %	3	1 %	0.0105716	Lyst ; Tubb2a ; Tuba4a ;
GO_0097192	extrinsic apoptotic signaling pathway in absence of ligand	37	0.15 %	3	1 %	0.0105716	Bok ; Mknk2 ; Erbb3 ;
GO_0008285	negative regulation of cell proliferation	358	1.47 %	10	3.34 %	0.0110987	Ptprk ; Erbb4 ; Slc9a3r1 ; Irf6 ; Clmn ; Inca1 ; Klf11 ; Btg1 ; Adarb1 ; Sox9 ;
GO_0001913	T cell mediated cytotoxicity	13	0.05 %	2	0.66 %	0.0111539	Serpinb9 ; Raet1e ;
GO_0006107	oxaloacetate metabolic process	13	0.05 %	2	0.66 %	0.0111539	Stat5b ; Stat5a ;
GO_0008209	androgen metabolic process	13	0.05 %	2	0.66 %	0.0111539	Sgpl1 ; Esr1 ;
GO_0030155	regulation of cell adhesion	38	0.15 %	3	1 %	0.0113314	Stat5b ; Stat5a ; Sox9 ;
GO_0043124	negative regulation of I-kappaB kinase/NF-kappaB signaling	38	0.15 %	3	1 %	0.0113314	Per1 ; Nr1h4 ; Esr1 ;
GO_0045944	positive regulation of transcription from RNA polymerase II promoter	973	4.02 %	20	6.68 %	0.0122991	Stat5b ; Stat5a ; Npas2 ; Nfic ; Per1 ; Hdac5 ; Nr1h4 ; Esr1 ; Foxk2 ; Rfx4 ; Dcaf6 ; Nampt ; Pid1 ; Cys1 ; Atxn7 ; Bcas3 ; Flcn ; Agap2 ; Pik3r1 ; Sox9 ;
GO_0005978	glycogen biosynthetic process	14	0.05 %	2	0.66 %	0.0128466	Gck ; Nr1d1 ;
GO_0031929	TOR signaling	14	0.05 %	2	0.66 %	0.0128466	Flcn ; Fnip1 ;
GO_0032438	melanosome organization	14	0.05 %	2	0.66 %	0.0128466	Lyst ; Rab32 ;
GO_0042267	natural killer cell mediated cytotoxicity	14	0.05 %	2	0.66 %	0.0128466	Lyst ; Raet1e ;
GO_0007162	negative regulation of cell adhesion	40	0.16 %	3	1 %	0.0129347	Mia3 ; Erbb3 ; Pik3r1 ;
GO_0008152	metabolic process	484	2 %	12	4.01 %	0.0131526	Rdh11 ; Hmgcs1 ; Neu2 ; Eci2 ; Fuca2 ; Sdr9c7 ; Arsg ; Enpp3 ; Ugp2 ; Phospho1 ; Afmid ; Enpp1 ;
GO_0042593	glucose homeostasis	117	0.48 %	5	1.67 %	0.0136437	Adra1b ; Cry1 ; Gck ; Nr1h4 ; Ngfr ;
GO_0016310	phosphorylation	607	2.5 %	14	4.68 %	0.0136593	Erbb4 ; Gck ; Nek4 ; Pdxk ; Adck3 ; Dapk1 ; Cdk19 ; Pip4k2b ; Itpk1 ; Nme7 ; Mknk2 ; Erbb3 ; Tk1 ; Cmpk2 ;
GO_0006103	2-oxoglutarate metabolic process	15	0.06 %	2	0.66 %	0.0146336	Stat5b ; Stat5a ;
GO_0006165	nucleoside diphosphate phosphorylation	15	0.06 %	2	0.66 %	0.0146336	Nme7 ; Cmpk2 ;
GO_0051000	positive regulation of nitric-oxide synthase activity	15	0.06 %	2	0.66 %	0.0146336	Esr1 ; Dhfr ;
GO_9000000	hepatocyte-specific gene list from paper	167	0.69 %	6	2 %	0.0152355	Avpr1a ; Ddc ; Gck ; Hal ; Serpina3m ; Serpina6 ;
GO_0001678	cellular glucose homeostasis	16	0.06 %	2	0.66 %	0.0165104	Gck ; Pik3r1 ;
GO_0001779	natural killer cell differentiation	16	0.06 %	2	0.66 %	0.0165104	Stat5b ; Stat5a ;
GO_0019752	carboxylic acid metabolic process	16	0.06 %	2	0.66 %	0.0165104	Sgpl1 ; Ddc ;
GO_0030518	intracellular steroid hormone receptor signaling pathway	16	0.06 %	2	0.66 %	0.0165104	Med24 ; Esr1 ;
GO_0032402	melanosome transport	16	0.06 %	2	0.66 %	0.0165104	Rab17 ; Mreg ;
GO_0035024	negative regulation of Rho protein signal transduction	16	0.06 %	2	0.66 %	0.0165104	Adra1b ; Flcn ;
GO_0048148	behavioral response to cocaine	16	0.06 %	2	0.66 %	0.0165104	Adra1b ; Homer1 ;
GO_0010951	negative regulation of endopeptidase activity	45	0.18 %	3	1 %	0.0174225	Serpinb9 ; Serpina5 ; Serpinb8 ;
GO_0051607	defense response to virus	127	0.52 %	5	1.67 %	0.0182161	Lyst ; Polr3g ; Ddit4 ; Rsad2 ; Dhx58 ;
GO_0006810	transport	1782	7.36 %	31	10.36 %	0.0183502	Rab17 ; Lyst ; Kpnb1 ; Lasp1 ; Slc13a2 ; D1Ertd622e ; Scamp1 ; Abca8b ; Apba3 ; Slc35b3 ; Atg10 ; Ahctf1 ; Atp5s ; Steap3 ; Slc25a35 ; Sec14l1 ; Slc35f5 ; Slc45a3 ; Abca6 ; Ttc8 ; Slc25a47 ; Cnnm3 ; Slc17a4 ; Mia3 ; Pgap1 ; Slc16a5 ; Slc30a10 ; Slc17a8 ; Atp1b1 ; Serpina6 ; Pik3r1 ;
GO_0002063	chondrocyte development	17	0.07 %	2	0.66 %	0.0184726	Mia3 ; Sox9 ;
GO_0019229	regulation of vasoconstriction	17	0.07 %	2	0.66 %	0.0184726	Adra1b ; Agtr1a ;
GO_0045579	positive regulation of B cell differentiation	17	0.07 %	2	0.66 %	0.0184726	Stat5b ; Stat5a ;
GO_0007200	phospholipase C-activating G-protein coupled receptor signaling pathway	47	0.19 %	3	1 %	0.0194042	Adra1b ; Esr1 ; Agtr1a ;
GO_0007507	heart development	230	0.95 %	7	2.34 %	0.0196454	Erbb4 ; Hdac5 ; Adamts6 ; Tab2 ; Hexim1 ; Agtr1a ; Sox9 ;
GO_0016311	dephosphorylation	130	0.53 %	5	1.67 %	0.0197374	Ptprk ; Pfkfb2 ; Bpnt1 ; Cdc14b ; Phospho1 ;
GO_0007204	positive regulation of cytosolic calcium ion concentration	131	0.54 %	5	1.67 %	0.0202596	Adra1b ; Gck ; Esr1 ; Avpr1a ; Agtr1a ;
GO_0015031	protein transport	585	2.41 %	13	4.34 %	0.0204916	Rab17 ; Lyst ; Kpnb1 ; D1Ertd622e ; Scamp1 ; Apba3 ; Atg10 ; Ahctf1 ; Rab32 ; Ttc8 ; Mia3 ; Pgap1 ; Pik3r1 ;
GO_0043153	entrainment of circadian clock by photoperiod	18	0.07 %	2	0.66 %	0.0205161	Per1 ; Cry1 ;
GO_2000045	regulation of G1/S transition of mitotic cell cycle	18	0.07 %	2	0.66 %	0.0205161	Tjp3 ; Pid1 ;
GO_2000179	positive regulation of neural precursor cell proliferation	18	0.07 %	2	0.66 %	0.0205161	Hdac5 ; Ngfr ;
GO_0006334	nucleosome assembly	88	0.36 %	3	1 %	0.0213263	Hist1h2bc ; Hist1h2bg ; Sox9 ;
GO_0043547	positive regulation of GTPase activity	236	0.97 %	7	2.34 %	0.0218427	Rgs16 ; Arhgap18 ; Tbc1d30 ; Net1 ; Bcas3 ; Fnip1 ; Tbc1d16 ;
GO_0043536	positive regulation of blood vessel endothelial cell migration	19	0.07 %	1	0.33 %	0.0226366	Stat5a ;
GO_0046835	carbohydrate phosphorylation	19	0.07 %	2	0.66 %	0.0226366	Pfkfb2 ; Gck ;
GO_0071364	cellular response to epidermal growth factor stimulus	19	0.07 %	2	0.66 %	0.0226366	Stat5b ; Sox9 ;
GO_0055085	transmembrane transport	352	1.45 %	9	3.01 %	0.0229371	Slc13a2 ; Abca8b ; Slc35b3 ; Slc45a3 ; Slc25a47 ; Slc17a4 ; Slc16a5 ; Slc30a10 ; Slc17a8 ;
GO_0043066	negative regulation of apoptotic process	475	1.96 %	11	3.67 %	0.0237005	Stat5b ; Stat5a ; Erbb4 ; Serpinb9 ; Pdxk ; Nr1h4 ; Dapk1 ; Agap2 ; Ngfr ; Pik3r1 ; Sox9 ;
GO_0043401	steroid hormone mediated signaling pathway	52	0.21 %	3	1 %	0.0248023	Nr1h4 ; Esr1 ; Nr1d1 ;
GO_0009880	embryonic pattern specification	20	0.08 %	2	0.66 %	0.0248303	Erbb4 ; Pgap1 ;
GO_0030279	negative regulation of ossification	20	0.08 %	2	0.66 %	0.0248303	Enpp1 ; Sox9 ;
GO_0045089	positive regulation of innate immune response	20	0.08 %	2	0.66 %	0.0248303	Lgals9 ; Polr3g ;
GO_0045892	negative regulation of transcription, DNA-templated	481	1.98 %	11	3.67 %	0.0252457	Ptprk ; Nfic ; Per1 ; Per2 ; Cry1 ; Hdac5 ; Hexim1 ; Flcn ; Nr1d1 ; Klf11 ; Sox9 ;
GO_0006520	cellular amino acid metabolic process	21	0.08 %	2	0.66 %	0.0270932	Aspg ; Ddc ;
GO_0006937	regulation of muscle contraction	21	0.08 %	2	0.66 %	0.0270932	Adra1b ; Tnnc1 ;
GO_0045736	negative regulation of cyclin-dependent protein serine/threonine kinase activity	21	0.08 %	2	0.66 %	0.0270932	Inca1 ; Hexim1 ;
GO_0045954	positive regulation of natural killer cell mediated cytotoxicity	21	0.08 %	2	0.66 %	0.0270932	Stat5b ; Stat5a ;
GO_0043588	skin development	54	0.22 %	3	1 %	0.0271311	Irf6 ; Arrdc3 ; Ngfr ;
GO_0043065	positive regulation of apoptotic process	310	1.28 %	8	2.67 %	0.0285406	Erbb4 ; Bok ; Steap3 ; Aifm2 ; Cdk19 ; Net1 ; Klf11 ; Ngfr ;
GO_0014065	phosphatidylinositol 3-kinase signaling	22	0.09 %	2	0.66 %	0.0294216	Erbb3 ; Pik3r1 ;
GO_0006357	regulation of transcription from RNA polymerase II promoter	375	1.55 %	9	3.01 %	0.0304303	Stat5b ; Stat5a ; Med24 ; Nr1h4 ; Trak2 ; Rfx4 ; Atxn7 ; Sox9 ; Tcf7 ;
GO_0007259	JAK-STAT cascade	23	0.09 %	2	0.66 %	0.0318117	Stat5b ; Stat5a ;
GO_0048041	focal adhesion assembly	23	0.09 %	2	0.66 %	0.0318117	Ptprk ; Actn1 ;
GO_0061178	regulation of insulin secretion involved in cellular response to glucose stimulus	23	0.09 %	2	0.66 %	0.0318117	Nr1h4 ; Nr1d1 ;
GO_0090190	positive regulation of branching involved in ureteric bud morphogenesis	23	0.09 %	2	0.66 %	0.0318117	Agtr1a ; Sox9 ;
GO_0006631	fatty acid metabolic process	152	0.62 %	5	1.67 %	0.0329153	Stat5b ; Stat5a ; Sgpl1 ; Acot12 ; Ankrd23 ;
GO_0042104	positive regulation of activated T cell proliferation	24	0.09 %	2	0.66 %	0.03426	Stat5b ; Stat5a ;
GO_0070373	negative regulation of ERK1 and ERK2 cascade	60	0.24 %	3	1 %	0.0346545	Slc9a3r1 ; Flcn ; Timp3 ;
GO_2000377	regulation of reactive oxygen species metabolic process	25	0.1 %	2	0.66 %	0.036763	Pid1 ; Ngfr ;
GO_0014068	positive regulation of phosphatidylinositol 3-kinase signaling	62	0.25 %	3	1 %	0.0373289	Erbb4 ; Agap2 ; Sox9 ;
GO_0050729	positive regulation of inflammatory response	62	0.25 %	3	1 %	0.0373289	Stat5b ; Stat5a ; Cdk19 ;
GO_0006351	transcription, DNA-templated	1817	7.51 %	29	9.69 %	0.0389138	Stat5b ; Stat5a ; Erbb4 ; Npas2 ; Nfil3 ; Nfic ; Per1 ; Cry1 ; Hdac5 ; Med24 ; Nr1h4 ; Esr1 ; Irf6 ; Polr3g ; Ahctf1 ; Foxk2 ; Rfx4 ; Atxn7 ; Bcas3 ; Hexim1 ; Wwc1 ; Nr1d1 ; Klf11 ; Cbx2 ; Hbp1 ; Hlf ; Sox9 ; Tcf7 ; Zfp39 ;
GO_0016126	sterol biosynthetic process	26	0.1 %	2	0.66 %	0.0393174	Hmgcs1 ; Insig2 ;
GO_0032355	response to estradiol	26	0.1 %	2	0.66 %	0.0393174	Stat5b ; Esr1 ;
GO_0046854	phosphatidylinositol phosphorylation	26	0.1 %	2	0.66 %	0.0393174	Bpnt1 ; Pip4k2b ;
GO_1901216	positive regulation of neuron death	26	0.1 %	2	0.66 %	0.0393174	Ddit4 ; Ngfr ;
GO_0001822	kidney development	110	0.45 %	4	1.33 %	0.0398201	Sgpl1 ; Cys1 ; Agtr1a ; Odc1 ;
GO_0007219	Notch signaling pathway	111	0.45 %	4	1.33 %	0.0407821	Agxt ; S1pr3 ; Nr1h4 ; Sox9 ;
GO_0032436	positive regulation of proteasomal ubiquitin-dependent protein catabolic process	65	0.26 %	3	1 %	0.0414828	Rnf144a ; Dnajb2 ; Rnf144b ;
GO_0032869	cellular response to insulin stimulus	65	0.26 %	3	1 %	0.0414828	Gck ; Enpp1 ; Pik3r1 ;
GO_0032689	negative regulation of interferon-gamma production	27	0.11 %	2	0.66 %	0.0419199	Lgals9 ; Nr1h4 ;
GO_0071345	cellular response to cytokine stimulus	27	0.11 %	2	0.66 %	0.0419199	Stat5a ; Pid1 ;
GO_0007264	small GTPase mediated signal transduction	221	0.91 %	6	2 %	0.041945	Rab17 ; Rab32 ; Arhgap18 ; Agap2 ; Sos2 ; Arl4a ;
GO_0006886	intracellular protein transport	222	0.91 %	6	2 %	0.0425616	Kpnb1 ; Tbc1d15 ; Tbc1d30 ; Pgap1 ; Tbc1d16 ; Ngfr ;
GO_0042060	wound healing	66	0.27 %	3	1 %	0.0429035	Sdc1 ; Mustn1 ; Mia3 ;
GO_0007155	cell adhesion	466	1.92 %	2	0.66 %	0.0432237	Ptprk ; Atp1b1 ;
GO_0007275	multicellular organism development	1011	4.17 %	8	2.67 %	0.0441047	Erbb4 ; Tnfaip2 ; Gas7 ; Grem2 ; Ahctf1 ; Mmp19 ; Ngfr ; Zfp39 ;
GO_0001824	blastocyst development	28	0.11 %	2	0.66 %	0.0445672	Atp1b1 ; Capn2 ;
GO_0032781	positive regulation of ATPase activity	28	0.11 %	2	0.66 %	0.0445672	Ahsa1 ; Atp1b1 ;
GO_0042149	cellular response to glucose starvation	28	0.11 %	2	0.66 %	0.0445672	Gck ; Cpeb4 ;
GO_2000134	negative regulation of G1/S transition of mitotic cell cycle	28	0.11 %	2	0.66 %	0.0445672	Ctdsp2 ; Zc3h12d ;
GO_0006915	apoptotic process	551	2.27 %	11	3.67 %	0.0467746	Erbb4 ; Serpinb9 ; Sgpl1 ; Bok ; Steap3 ; Dapk1 ; Ddit4 ; Rnf144b ; Klf11 ; Mknk2 ; Ngfr ;
GO_0006730	one-carbon metabolic process	29	0.11 %	2	0.66 %	0.0472564	Dhfr ; Shmt1 ;
GO_0019933	cAMP-mediated signaling	29	0.11 %	2	0.66 %	0.0472564	Slc9a3r1 ; Sox9 ;
GO_0032870	cellular response to hormone stimulus	29	0.11 %	2	0.66 %	0.0472564	Stat5b ; Avpr1a ;
GO_0034260	negative regulation of GTPase activity	29	0.11 %	2	0.66 %	0.0472564	Ttc8 ; Bcas3 ;
GO_0045777	positive regulation of blood pressure	29	0.11 %	2	0.66 %	0.0472564	Avpr1a ; Agtr1a ;
GO_0051017	actin filament bundle assembly	29	0.11 %	2	0.66 %	0.0472564	Gas7 ; Actn1 ;
GO_2001244	positive regulation of intrinsic apoptotic signaling pathway	29	0.11 %	2	0.66 %	0.0472564	Slc9a3r1 ; Flcn ;
GO_0035023	regulation of Rho protein signal transduction	69	0.28 %	3	1 %	0.0472659	Net1 ; Plekhg3 ; Sos2 ;
GO_0010466	negative regulation of peptidase activity	119	0.49 %	4	1.33 %	0.0487971	Serpina5 ; Serpinb8 ; Serpina3m ; Timp3 ;
GO_0006096	glycolytic process	30	0.12 %	2	0.66 %	0.0499844	Pfkfb2 ; Gck ;
GO_0006644	phospholipid metabolic process	30	0.12 %	2	0.66 %	0.0499844	Lyst ; Aspg ;
GO_0043029	T cell homeostasis	30	0.12 %	2	0.66 %	0.0499844	Stat5b ; Stat5a ;
GO_0045930	negative regulation of mitotic cell cycle	30	0.12 %	2	0.66 %	0.0499844	Slc9a3r1 ; Heca ;
GO_0051384	response to glucocorticoid	30	0.12 %	2	0.66 %	0.0499844	Agxt ; Pik3r1 ;
Total genes found in GO biological process : 184 (299 genes in Cluster_1)
GO molecular function terms in Cluster_1 genes
GO term	Ontology description	Genes in genome	% in genome	Genes in list	% in list	Pvalue	Genes
GO_0016831	carboxy-lyase activity	24	0.09 %	6	2 %	4.60697e-07	Sgpl1 ; Amd2 ; Acmsd ; Amd1 ; Ddc ; Odc1 ;
GO_0032947	protein complex scaffold	40	0.16 %	5	1.67 %	0.000143242	Homer1 ; Slc9a3r1 ; Akap7 ; Sash1 ; Wwc1 ;
GO_0001046	core promoter sequence-specific DNA binding	43	0.17 %	5	1.67 %	0.000201684	Cry1 ; Hdac5 ; Esr1 ; Nr1d1 ; Sox9 ;
GO_0046872	metal ion binding	2932	12.11 %	57	19.06 %	0.000381412	Nqo2 ; Npas2 ; Lasp1 ; Ctdsp2 ; Reps1 ; Hdac5 ; Bpnt1 ; Rnf144a ; Nek4 ; Pdxk ; Nr1h4 ; Esr1 ; Atp5s ; Crip2 ; Steap3 ; Tab2 ; Foxk2 ; Pxdn ; Pla2g12b ; Rnf167 ; Amdhd1 ; Arsg ; Rnf145 ; Zfyve26 ; Mmp19 ; Rev1 ; Rsad2 ; Pnkd ; Dhx58 ; Actn1 ; Enpp3 ; Ugp2 ; Rnf144b ; Acmsd ; Trim65 ; Nr1d1 ; Suox ; Itpk1 ; Phospho1 ; Nme7 ; Klf11 ; Papd7 ; Asap2 ; Zfyve1 ; Zc3h12d ; Agap2 ; Capn2 ; Adarb1 ; Mknk2…
GO_0030170	pyridoxal phosphate binding	51	0.21 %	5	1.67 %	0.000444437	Sgpl1 ; Agxt ; Pdxk ; Ddc ; Shmt1 ;
GO_0001671	ATPase activator activity	14	0.05 %	3	1 %	0.000665177	Ahsa2 ; Ahsa1 ; Atp1b1 ;
GO_0000989	transcription factor activity, transcription factor binding	17	0.07 %	3	1 %	0.00119575	Per1 ; Per2 ; Cry1 ;
GO_0001077	transcriptional activator activity, RNA polymerase II core promoter proximal region sequence-specific binding	252	1.04 %	10	3.34 %	0.00120426	Stat5b ; Stat5a ; Nfic ; Hdac5 ; Nr1h4 ; Esr1 ; Foxk2 ; Rfx4 ; Cys1 ; Sox9 ;
GO_0016829	lyase activity	135	0.55 %	7	2.34 %	0.00148103	Sgpl1 ; Amd2 ; Acmsd ; Amd1 ; Ddc ; Hal ; Odc1 ;
GO_0016787	hydrolase activity	1494	6.17 %	32	10.7 %	0.00153917	Ptprk ; Ctdsp2 ; Hdac5 ; Bpnt1 ; Neu2 ; Abhd6 ; Fuca2 ; Ggt6 ; Amdhd1 ; Tysnd1 ; Usp36 ; Ddx46 ; Arsg ; Acot12 ; Wrnip1 ; Mmp19 ; Pnkd ; Dhx58 ; Enpp3 ; Aspg ; Dhx29 ; Acmsd ; Cdc14b ; Pgap1 ; Itpk1 ; Phospho1 ; Afmid ; Zc3h12d ; Capn2 ; Adarb1 ; Enpp1 ; Ppa1 ;
GO_0019899	enzyme binding	380	1.57 %	12	4.01 %	0.00259252	Kpnb1 ; Lgals9 ; Tuba4a ; Esr1 ; Apba3 ; Trak2 ; Cdk19 ; Syne1 ; Ugt1a10 ; Btg1 ; Ddc ; Hmga1-rs1 ;
GO_0008013	beta-catenin binding	85	0.35 %	5	1.67 %	0.00402091	Ptprk ; Slc9a3r1 ; Esr1 ; Sox9 ; Tcf7 ;
GO_0019903	protein phosphatase binding	85	0.35 %	5	1.67 %	0.00402091	Stat5b ; Stat5a ; Gck ; Hsp90aa1 ; Pik3r1 ;
GO_0043621	protein self-association	54	0.22 %	4	1.33 %	0.00447062	Agxt ; Slc9a3r1 ; Rsad2 ; Agtr1a ;
GO_0003824	catalytic activity	471	1.94 %	13	4.34 %	0.00502308	Hmgcs1 ; Sgpl1 ; Agxt ; Eci2 ; Abhd6 ; Arsg ; Rsad2 ; Enpp3 ; Ddc ; Hal ; Enpp1 ; Odc1 ; Shmt1 ;
GO_0042803	protein homodimerization activity	769	3.17 %	18	6.02 %	0.00576727	Erbb4 ; Hmgcs1 ; Cacybp ; Agxt ; Grem2 ; Pdxk ; Bok ; Syne1 ; Nampt ; Actn1 ; Ugt1a10 ; Adarb1 ; Hsp90aa1 ; Ngfr ; Enpp1 ; Odc1 ; Shmt1 ; Tnnc1 ;
GO_0016597	amino acid binding	30	0.12 %	3	1 %	0.00604297	Agxt ; Ddc ; Shmt1 ;
GO_0000287	magnesium ion binding	178	0.73 %	7	2.34 %	0.00616986	Gck ; Bpnt1 ; Pdxk ; Foxk2 ; Prpsap2 ; Itpk1 ; Ppa1 ;
GO_0042802	identical protein binding	660	2.72 %	15	5.01 %	0.00644093	Nfil3 ; Homer1 ; Esr1 ; Dapk1 ; Tysnd1 ; Wrnip1 ; Syne1 ; Rassf3 ; Ugp2 ; Flnb ; Erbb3 ; Hsp90aa1 ; Shmt1 ; Tk1 ; Syt1 ;
GO_0005096	GTPase activator activity	227	0.93 %	8	2.67 %	0.00657026	Rgs16 ; Tbc1d15 ; Tbc1d7 ; Arhgap18 ; Tbc1d30 ; Tbc1d16 ; Asap2 ; Agap2 ;
GO_0005525	GTP binding	339	1.4 %	10	3.34 %	0.00813108	Rab17 ; Tubb2a ; Tuba4a ; Sept9 ; Rab32 ; Dapk1 ; Sept10 ; Agap2 ; Hsp90aa1 ; Arl4a ;
GO_0000166	nucleotide binding	1845	7.62 %	34	11.37 %	0.00824674	Cdc34 ; Rab17 ; Erbb4 ; Tubb2a ; Tuba4a ; Cry1 ; Gck ; Nek4 ; Abca8b ; Pdxk ; Sept9 ; Akap7 ; Adck3 ; Cpeb4 ; Rab32 ; Dapk1 ; Sept10 ; Ddx46 ; Abca6 ; Cdk19 ; Wrnip1 ; Dhx58 ; Pip4k2b ; Dhx29 ; Rad51c ; Itpk1 ; Nme7 ; Agap2 ; Mknk2 ; Erbb3 ; Hsp90aa1 ; Tk1 ; Arl4a ; Cmpk2 ;
GO_0008144	drug binding	105	0.43 %	5	1.67 %	0.0091671	Hmgcs1 ; Pdxk ; Nampt ; Ugt1a10 ; Dhfr ;
GO_0005515	protein binding	4429	18.3 %	70	23.41 %	0.00936162	Stat5b ; Stat5a ; Rab17 ; Erbb4 ; Ocln ; Serpinb9 ; Kpnb1 ; Serpina5 ; Npas2 ; Nfil3 ; Lgals9 ; Lasp1 ; Per1 ; Per2 ; Reps1 ; Cacybp ; Cry1 ; Gck ; Hdac5 ; Homer1 ; Scamp1 ; Slc9a3r1 ; Tjp3 ; Esr1 ; Akap7 ; Atg10 ; Rab32 ; Crip2 ; Tab2 ; Psmd11 ; Dapk1 ; Rfx4 ; Fbxl20 ; Insig2 ; Ttc8 ; Wrnip1 ; Net1 ; Syne1 ; Rsad2 ; Pnkd ; Pip4k2b ; Actn1 ; Pid1 ; Rad51c ; Mreg ; Ivns1abp ; Cys1 ; Atxn7 ; Hexim1…
GO_0004861	cyclin-dependent protein serine/threonine kinase inhibitor activity	12	0.04 %	2	0.66 %	0.00956011	Inca1 ; Hexim1 ;
GO_0005536	glucose binding	12	0.04 %	2	0.66 %	0.00956011	Gck ; Ugp2 ;
GO_0036312	phosphatidylinositol 3-kinase regulatory subunit binding	12	0.04 %	2	0.66 %	0.00956011	Esr1 ; Pik3r1 ;
GO_0005524	ATP binding	1350	5.58 %	26	8.69 %	0.0108742	Cdc34 ; Erbb4 ; Gck ; Nek4 ; Abca8b ; Pdxk ; Adck3 ; Dapk1 ; Ddx46 ; Acot12 ; Abca6 ; Cdk19 ; Wrnip1 ; Dhx58 ; Pip4k2b ; Dhx29 ; Rad51c ; Itpk1 ; Nme7 ; Agap2 ; Mknk2 ; Erbb3 ; Hsp90aa1 ; Enpp1 ; Tk1 ; Cmpk2 ;
GO_0030247	polysaccharide binding	13	0.05 %	2	0.66 %	0.0111539	Enpp3 ; Enpp1 ;
GO_0051015	actin filament binding	111	0.45 %	5	1.67 %	0.0112689	Lasp1 ; Gas7 ; Syne1 ; Actn1 ; Tnnc1 ;
GO_0003700	transcription factor activity, sequence-specific DNA binding	840	3.47 %	18	6.02 %	0.0117495	Stat5b ; Stat5a ; Npas2 ; Nfil3 ; Nfic ; Nr1h4 ; Esr1 ; Irf6 ; Ahctf1 ; Foxk2 ; Rfx4 ; Nr1d1 ; Klf11 ; Zfp454 ; Hlf ; Sox9 ; Tcf7 ; Zfp39 ;
GO_0070402	NADPH binding	14	0.05 %	2	0.66 %	0.0128466	Mtrr ; Dhfr ;
GO_0019901	protein kinase binding	425	1.75 %	10	3.34 %	0.0129871	Ptprk ; Pfkfb2 ; Cry1 ; Hdac5 ; Akap7 ; Sash1 ; Agap2 ; Agtr1a ; Hsp90aa1 ; Pik3r1 ;
GO_0008022	protein C-terminus binding	210	0.86 %	7	2.34 %	0.0132952	Sdc1 ; Akap7 ; Mif4gd ; Sash1 ; Atp1b1 ; Pik3r1 ; Syt1 ;
GO_0004857	enzyme inhibitor activity	41	0.16 %	3	1 %	0.0137779	Apba3 ; Ugt1a10 ; Timp3 ;
GO_0016301	kinase activity	609	2.51 %	14	4.68 %	0.013952	Erbb4 ; Gck ; Nek4 ; Pdxk ; Adck3 ; Dapk1 ; Cdk19 ; Pip4k2b ; Itpk1 ; Nme7 ; Mknk2 ; Erbb3 ; Tk1 ; Cmpk2 ;
GO_0003690	double-stranded DNA binding	119	0.49 %	5	1.67 %	0.0144966	Stat5b ; Stat5a ; Nfic ; Cry1 ; Rad51c ;
GO_0005521	lamin binding	15	0.06 %	2	0.66 %	0.0146336	Narf ; Syne1 ;
GO_0023026	MHC class II protein complex binding	15	0.06 %	2	0.66 %	0.0146336	Atp1b1 ; Hsp90aa1 ;
GO_0030374	ligand-dependent nuclear receptor transcription coactivator activity	42	0.17 %	3	1 %	0.0146485	Dcaf6 ; Actn1 ; Hmga1-rs1 ;
GO_0004867	serine-type endopeptidase inhibitor activity	120	0.49 %	5	1.67 %	0.0149346	Serpinb9 ; Serpina5 ; Serpina6 ; Serpinb8 ; Serpina3m ;
GO_0017137	Rab GTPase binding	122	0.5 %	5	1.67 %	0.0158338	Tbc1d15 ; Tbc1d7 ; Tbc1d30 ; Tbc1d16 ; Ngfr ;
GO_0005496	steroid binding	45	0.18 %	3	1 %	0.0174225	Esr1 ; Ugt1a10 ; Serpina6 ;
GO_0003924	GTPase activity	178	0.73 %	6	2 %	0.0195207	Rab17 ; Tubb2a ; Tuba4a ; Rab32 ; Agap2 ; Arl4a ;
GO_0000976	transcription regulatory region sequence-specific DNA binding	48	0.19 %	3	1 %	0.0204338	Per1 ; Nr1d1 ; Sox9 ;
GO_0004550	nucleoside diphosphate kinase activity	18	0.07 %	2	0.66 %	0.0205161	Nme7 ; Cmpk2 ;
GO_0019904	protein domain specific binding	289	1.19 %	8	2.67 %	0.0211469	Ocln ; Kpnb1 ; Scamp1 ; Slc9a3r1 ; Akap7 ; Actn1 ; Ddc ; Pik3r1 ;
GO_0019900	kinase binding	88	0.36 %	4	1.33 %	0.0213263	Pfkfb2 ; Per1 ; Cry1 ; Wwc1 ;
GO_0004745	retinol dehydrogenase activity	19	0.07 %	2	0.66 %	0.0226366	Sdr9c7 ; Rdh9 ;
GO_0016462	pyrophosphatase activity	19	0.07 %	2	0.66 %	0.0226366	Phospho1 ; Ppa1 ;
GO_0003677	DNA binding	1698	7.01 %	28	9.36 %	0.0242008	Stat5b ; Stat5a ; Npas2 ; Nfil3 ; Nfic ; Nr1h4 ; Esr1 ; Irf6 ; Ahctf1 ; Hist1h2bc ; Foxk2 ; Rfx4 ; Aifm2 ; Wrnip1 ; Rev1 ; Dhx58 ; Rad51c ; Nr1d1 ; Hist1h2bg ; Klf11 ; Papd7 ; Cbx2 ; Hbp1 ; Hlf ; Sos2 ; Sox9 ; Tcf7 ; Zfp39 ;
GO_0017075	syntaxin-1 binding	20	0.08 %	2	0.66 %	0.0248303	Dapk1 ; Syt1 ;
GO_0016740	transferase activity	1431	5.91 %	25	8.36 %	0.0263188	Cdc34 ; Erbb4 ; Hmgcs1 ; Gck ; Agxt ; Nek4 ; Pdxk ; Adck3 ; Dapk1 ; Ggt6 ; Cdk19 ; Rev1 ; Nampt ; Pip4k2b ; Ugp2 ; Nags ; Itpk1 ; Nme7 ; Papd7 ; Mknk2 ; Erbb3 ; Shmt1 ; Tk1 ; Pigh ; Cmpk2 ;
GO_0004683	calmodulin-dependent protein kinase activity	21	0.08 %	2	0.66 %	0.0270932	Dapk1 ; Mknk2 ;
GO_0035257	nuclear hormone receptor binding	21	0.08 %	2	0.66 %	0.0270932	Cry1 ; Bcas3 ;
GO_0046965	retinoid X receptor binding	21	0.08 %	2	0.66 %	0.0270932	Nr1h4 ; Hmga1-rs1 ;
GO_0003707	steroid hormone receptor activity	55	0.22 %	3	1 %	0.0283302	Nr1h4 ; Esr1 ; Nr1d1 ;
GO_0005080	protein kinase C binding	55	0.22 %	2	0.66 %	0.0283302	Hdac5 ; Ugt1a10 ;
GO_0003682	chromatin binding	431	1.78 %	10	3.34 %	0.0286473	Stat5b ; Hdac5 ; Esr1 ; Cks2 ; Rfx4 ; Cys1 ; Atxn7 ; Bcas3 ; Cbx2 ; Sox9 ;
GO_0008134	transcription factor binding	328	1.35 %	8	2.67 %	0.0358014	Per1 ; Cry1 ; Hdac5 ; Esr1 ; Insig2 ; Bcas3 ; Hmga1-rs1 ; Pik3r1 ;
GO_0002020	protease binding	106	0.43 %	4	1.33 %	0.0360683	Serpinb9 ; Serpina5 ; Tysnd1 ; Timp3 ;
GO_0000978	RNA polymerase II core promoter proximal region sequence-specific DNA binding	329	1.35 %	8	2.67 %	0.0362278	Nfic ; Per1 ; Nr1h4 ; Esr1 ; Foxk2 ; Rfx4 ; Cys1 ; Nr1d1 ;
GO_0016853	isomerase activity	109	0.45 %	4	1.33 %	0.0388675	Hmgcs1 ; Lss ; Eci2 ; Itpk1 ;
GO_0016791	phosphatase activity	110	0.45 %	4	1.33 %	0.0398201	Ptprk ; Ctdsp2 ; Cdc14b ; Phospho1 ;
GO_0015293	symporter activity	111	0.45 %	4	1.33 %	0.0407821	Slc13a2 ; Slc17a4 ; Slc16a5 ; Slc17a8 ;
GO_0005102	receptor binding	403	1.66 %	9	3.01 %	0.0409685	Lgals9 ; Wipi1 ; Agxt ; Eci2 ; Homer1 ; Slc9a3r1 ; Trak2 ; Syne1 ; Pik3r1 ;
GO_0003725	double-stranded RNA binding	65	0.26 %	3	1 %	0.0414828	Dhx58 ; Actn1 ; Adarb1 ;
GO_0005089	Rho guanyl-nucleotide exchange factor activity	65	0.26 %	3	1 %	0.0414828	Net1 ; Plekhg3 ; Sos2 ;
GO_0000979	RNA polymerase II core promoter sequence-specific DNA binding	67	0.27 %	3	1 %	0.0443412	Stat5b ; Stat5a ; Nfil3 ;
GO_0001047	core promoter binding	68	0.28 %	3	1 %	0.0457955	Cry1 ; Hdac5 ; Tcf7 ;
GO_0050660	flavin adenine dinucleotide binding	68	0.28 %	3	1 %	0.0457955	Mtrr ; Fmo2 ; Aifm2 ;
GO_0050661	NADP binding	29	0.11 %	2	0.66 %	0.0472564	Fmo2 ; Dhfr ;
GO_0008270	zinc ion binding	985	4.07 %	17	5.68 %	0.0490052	Lasp1 ; Rnf144a ; Pdxk ; Nr1h4 ; Esr1 ; Crip2 ; Tab2 ; Rnf167 ; Rnf145 ; Mmp19 ; Dhx58 ; Rnf144b ; Acmsd ; Trim65 ; Nr1d1 ; Enpp1 ; Tk1 ;
Total genes found in GO molecular function : 201 (299 genes in Cluster_1)
GO cellular component terms in Cluster_1 genes
GO term	Ontology description	Genes in genome	% in genome	Genes in list	% in list	Pvalue	Genes
GO_0005737	cytoplasm	6343	26.21 %	121	40.46 %	7.92359e-08	Cdc34 ; Stat5b ; Stat5a ; Nqo2 ; Erbb4 ; Serpinb9 ; Lyst ; Kpnb1 ; Hmgcs1 ; Pfkfb2 ; Tubb2a ; Rgs16 ; Npas2 ; Lgals9 ; Tuba4a ; Lasp1 ; Per1 ; Per2 ; Gas7 ; Wipi1 ; Cacybp ; Cry1 ; Gck ; D1Ertd622e ; Hdac5 ; Bpnt1 ; Nek4 ; Neu2 ; Homer1 ; Sdc1 ; Ppp2r5e ; Slc9a3r1 ; Pdxk ; Esr1 ; Sept9 ; Bok ; Akap7 ; Irf6 ; Apba3 ; Mtrr ; Tbc1d15 ; Atg10 ; Cpeb4 ; Ahctf1 ; Hist1h2bc ; Tab2 ; Dapk1 ; Mif4gd ; Sdr…
GO_0005634	nucleus	5679	23.47 %	98	32.77 %	6.64399e-05	Cdc34 ; Stat5b ; Stat5a ; Erbb4 ; Adra1b ; Serpinb9 ; Kpnb1 ; Hmgcs1 ; Tubb2a ; Nop16 ; Npas2 ; Nfil3 ; Lgals9 ; Nfic ; Per1 ; Ctdsp2 ; Per2 ; Cacybp ; Cry1 ; Gck ; Hdac5 ; Med24 ; Tjp3 ; Pdxk ; Nr1h4 ; Esr1 ; Bok ; Akap7 ; Irf6 ; Mustn1 ; Polr3g ; Cpeb4 ; Narf ; Ahctf1 ; Hist1h2bc ; Tab2 ; Foxk2 ; Psmd11 ; Mif4gd ; Trak2 ; Rfx4 ; Usp36 ; Ddx46 ; Dcaf6 ; Ypel2 ; Ankrd23 ; Cdk19 ; Wrnip1 ; Net1 ; …
GO_0005829	cytosol	1400	5.78 %	32	10.7 %	0.000600019	Stat5b ; Adra1b ; Serpinb9 ; Lyst ; Hmgcs1 ; Wipi1 ; Gck ; Amd2 ; Hdac5 ; Neu2 ; Pdxk ; Esr1 ; Akap7 ; Avpr1a ; Aifm2 ; Acot12 ; Cdk19 ; Dnajb2 ; Cys1 ; Acmsd ; Wwc1 ; Suox ; Tbc1d16 ; Agtr1a ; Amd1 ; Capn2 ; Serpinb8 ; Hsp90aa1 ; Odc1 ; Pik3r1 ; Shmt1 ; Cmpk2 ;
GO_0005654	nucleoplasm	1646	6.8 %	35	11.7 %	0.000616476	Cdc34 ; Stat5a ; Nqo2 ; Kpnb1 ; Hmgcs1 ; Per2 ; Cacybp ; Gck ; Hdac5 ; Eci2 ; Scamp1 ; Pdxk ; Mtrr ; Mustn1 ; Hist1h2bc ; Foxk2 ; Ankrd23 ; Syne1 ; Nampt ; Pip4k2b ; Pid1 ; Rad51c ; Atxn7 ; Hexim1 ; Cdc14b ; Hist1h2bg ; Cbx2 ; Adarb1 ; Mknk2 ; Hbp1 ; Hsp90aa1 ; Sox9 ; Tnnc1 ; Arl4a ; Cmpk2 ;
GO_0016324	apical plasma membrane	276	1.14 %	10	3.34 %	0.00224274	Rab17 ; Ocln ; Slc9a3r1 ; Tjp3 ; Akap7 ; Slc17a3 ; Itpk1 ; Atp1b1 ; Erbb3 ; Hsp90aa1 ;
GO_0070062	extracellular exosome	2590	10.7 %	46	15.38 %	0.00233264	Nqo2 ; Rab17 ; Inhbc ; Serpinb9 ; Kpnb1 ; Serpina5 ; Tubb2a ; Tuba4a ; Lasp1 ; Cacybp ; Slc13a2 ; Bpnt1 ; Sdc1 ; Slc9a3r1 ; Pdxk ; Irf6 ; Abhd6 ; Tbc1d15 ; Fuca2 ; Ahctf1 ; Hist1h2bc ; Psmd11 ; Pxdn ; Ggt6 ; Armc9 ; Nampt ; Actn1 ; Enpp3 ; Cys1 ; Ugp2 ; Acmsd ; Ahsa1 ; Flnb ; Hist1h2bg ; Agap2 ; Ugt1a10 ; Atp1b1 ; Capn2 ; Serpina6 ; Serpinb8 ; Ddc ; Hsp90aa1 ; Ppa1 ; Shmt1 ; Serpina3m ; Timp3 ;
GO_0005739	mitochondrion	1667	6.89 %	33	11.03 %	0.00385234	Erbb4 ; Cry1 ; Gck ; Agxt ; Eci2 ; Esr1 ; Bok ; Abhd6 ; Tbc1d15 ; Slc35b3 ; Adck3 ; Rab32 ; Coq10b ; Atp5s ; Trak2 ; Aifm2 ; Mrps27 ; Slc25a35 ; Ddit4 ; Rsad2 ; Pnkd ; Slc25a47 ; Dhx29 ; Rad51c ; Rnf144b ; Nags ; Suox ; Wdr81 ; Agap2 ; Ngfr ; Shmt1 ; Tnnc1 ; Cmpk2 ;
GO_0042470	melanosome	27	0.11 %	3	1 %	0.00452442	Rab17 ; Rab32 ; Mreg ;
GO_0036064	ciliary basal body	97	0.4 %	5	1.67 %	0.00677702	Tbc1d7 ; Tbc1d30 ; Ttc8 ; Cys1 ; Nme7 ;
GO_0005925	focal adhesion	344	1.42 %	9	3.01 %	0.0088514	Tns1 ; Lasp1 ; Sdc1 ; Mpzl1 ; Dcaf6 ; Actn1 ; Flnb ; Capn2 ; Hmga1-rs1 ;
GO_0000788	nuclear nucleosome	36	0.14 %	2	0.66 %	0.00983989	Hist1h2bc ; Hist1h2bg ;
GO_0030672	synaptic vesicle membrane	37	0.15 %	3	1 %	0.0105716	Scamp1 ; Slc17a8 ; Syt1 ;
GO_0048471	perinuclear region of cytoplasm	540	2.23 %	13	4.34 %	0.0126703	Slc9a3r1 ; Esr1 ; Sept9 ; Apba3 ; Wrnip1 ; Syne1 ; Enpp3 ; Rad51c ; Wwc1 ; Slc17a3 ; Zfyve1 ; Hsp90aa1 ; Odc1 ;
GO_9000000	hepatocyte-specific gene list from paper	167	0.69 %	6	2 %	0.0152355	Avpr1a ; Ddc ; Gck ; Hal ; Serpina3m ; Serpina6 ;
GO_9000001	kupfer-cells specific gene list from paper	166	0.68 %	6	2 %	0.0152355	Avpr1a ; Ddc ; Gck ; Hal ; Serpina3m ; Serpina6 ;
GO_0016323	basolateral plasma membrane	177	0.73 %	6	2 %	0.0191053	Rab17 ; Erbb4 ; Agtr1a ; Atp1b1 ; Erbb3 ; Hsp90aa1 ;
GO_0014704	intercalated disc	49	0.2 %	3	1 %	0.0214888	Adra1b ; Ankrd23 ; Atp1b1 ;
GO_0043234	protein complex	593	2.45 %	13	4.34 %	0.0221264	Kpnb1 ; Serpina5 ; Hdac5 ; Sdc1 ; Esr1 ; Akap7 ; Sash1 ; Mreg ; Prpsap2 ; Wwc1 ; Hsp90aa1 ; Pik3r1 ; Sox9 ;
GO_0000407	pre-autophagosomal structure	19	0.07 %	2	0.66 %	0.0226366	Wipi1 ; Zfyve1 ;
GO_0005782	peroxisomal matrix	19	0.07 %	2	0.66 %	0.0226366	Agxt ; Eci2 ;
GO_0043292	contractile fiber	19	0.07 %	1	0.33 %	0.0226366	Tnnc1 ;
GO_0035327	transcriptionally active chromatin	20	0.08 %	2	0.66 %	0.0248303	Esr1 ; Bcas3 ;
GO_0001725	stress fiber	53	0.21 %	3	1 %	0.025955	Sept9 ; Actn1 ; Flnb ;
GO_0030315	T-tubule	54	0.22 %	3	1 %	0.0271311	Adra1b ; Esr1 ; Akap7 ;
GO_0005811	lipid particle	56	0.23 %	3	1 %	0.0295519	Lss ; Aifm2 ; Rsad2 ;
GO_0016020	membrane	6787	28.05 %	94	31.43 %	0.0306635	Rdh11 ; Ptprk ; Rab17 ; Erbb4 ; Adra1b ; Ocln ; Serpinb9 ; Kpnb1 ; Serpina5 ; Rgs16 ; Reps1 ; Sgpl1 ; Wipi1 ; Slc13a2 ; Lss ; S1pr3 ; Rnf144a ; Neu2 ; Eci2 ; Homer1 ; Sdc1 ; Scamp1 ; Slc9a3r1 ; Tjp3 ; Abca8b ; Esr1 ; Bok ; Akap7 ; Avpr1a ; Abhd6 ; Slc35b3 ; Tmtc2 ; Adck3 ; Rab32 ; Coq10b ; Atp5s ; Steap3 ; Mpzl1 ; Psmd11 ; Fmo2 ; Sash1 ; Rnf167 ; Aifm2 ; Ggt6 ; Tysnd1 ; Slc25a35 ; Insig2 ; Ddx46 …
GO_0031674	I band	23	0.09 %	1	0.33 %	0.0318117	Ankrd23 ;
GO_0005622	intracellular	850	3.51 %	15	5.01 %	0.0346493	Rab17 ; Serpinb9 ; Lgals9 ; Nfic ; Atg10 ; Tbc1d30 ; Ddit4 ; Actn1 ; Itpk1 ; Agtr1a ; Capn2 ; Erbb3 ; Hsp90aa1 ; Zfp39 ; Arl4a ;
GO_0031965	nuclear membrane	158	0.65 %	5	1.67 %	0.0370842	Adra1b ; Kpnb1 ; Ahctf1 ; Syne1 ; Cdc14b ;
GO_0030425	dendrite	400	1.65 %	8	2.67 %	0.0397734	Ptprk ; Rab17 ; Homer1 ; Cpeb4 ; Nr1d1 ; Slc17a8 ; Agtr1a ; Capn2 ;
GO_0005886	plasma membrane	3369	13.92 %	47	15.71 %	0.0408068	Erbb4 ; Adra1b ; Ocln ; Hmgcs1 ; Rgs16 ; Reps1 ; S1pr3 ; Rnf144a ; Homer1 ; Slc9a3r1 ; Tjp3 ; Abca8b ; Esr1 ; Akap7 ; Avpr1a ; Steap3 ; Dapk1 ; Trak2 ; Tbc1d30 ; Ttc8 ; Net1 ; Mmp19 ; Pip4k2b ; Actn1 ; Arrdc3 ; Cnnm3 ; Mreg ; Fam57a ; Cys1 ; Rassf3 ; Wwc1 ; Flcn ; Slc17a4 ; Slc16a5 ; Flnb ; Raet1e ; Slc30a10 ; Asap2 ; Agtr1a ; Atp1b1 ; Capn2 ; Hsp90aa1 ; Ngfr ; Enpp1 ; Pik3r1 ; Arl4a ; Syt1 ;
GO_0005719	nuclear euchromatin	27	0.11 %	2	0.66 %	0.0419199	Nr1h4 ; Tcf7 ;
GO_0005771	multivesicular body	28	0.11 %	2	0.66 %	0.0445672	Steap3 ; Slc17a8 ;
GO_0030017	sarcomere	28	0.11 %	2	0.66 %	0.0445672	Syne1 ; Actn1 ;
GO_0055038	recycling endosome membrane	28	0.11 %	2	0.66 %	0.0445672	Rab17 ; Scamp1 ;
GO_0005911	cell-cell junction	169	0.69 %	5	1.67 %	0.045283	Ptprk ; Ocln ; Actn1 ; Ngfr ; Pik3r1 ;
GO_0045121	membrane raft	228	0.94 %	6	2 %	0.0463365	Erbb4 ; Rgs16 ; Slc9a3r1 ; Cys1 ; Capn2 ; Ngfr ;
GO_0043204	perikaryon	119	0.49 %	3	1 %	0.0487971	Esr1 ; Slc17a8 ; Ngfr ;
Total genes found in GO cellular component : 229 (299 genes in Cluster_1)

## Sheet: Cluster 2
Table S3. Gene ontology analysis of 454 mRNAs in cluster 2 (Figure 2D)
KEGG pathways terms in Cluster_2 genes
GO term	Ontology description	Genes in genome	% in genome	Genes in list	% in list	Pvalue	Genes
mmu04931	Insulin resistance	111	0.45 %	10	2.36 %	3.11487e-05	Ppp1r3c ; Mtor ; Ppp2r4 ; Trib3 ; Slc2a2 ; Ppargc1b ; Cpt1a ; Ppara ; Mgea5 ; Slc2a1 ;
mmu00564	Glycerophospholipid metabolism	94	0.38 %	9	2.13 %	4.7791e-05	Agpat1 ; Agpat2 ; Dgkh ; Pld1 ; Pla2g12a ; Pnpla7 ; Gpcpd1 ; Chka ; Ept1 ;
mmu04975	Fat digestion and absorption	40	0.16 %	5	1.18 %	0.000691648	Pla2g12a ; Agpat1 ; Agpat2 ; Abcg5 ; Abcg8 ;
mmu04976	Bile secretion	71	0.29 %	6	1.42 %	0.00157642	Cyp7a1 ; Abcg5 ; Abcg8 ; Abcb11 ; Atp1a1 ; Slc2a1 ;
mmu00270	Cysteine and methionine metabolism	49	0.2 %	4	0.94 %	0.00185534	Cbs ; Srm ; Dnmt3b ; Mpst ;
mmu05231	Choline metabolism in cancer	101	0.41 %	7	1.65 %	0.00201802	Pdgfc ; Mtor ; Pld1 ; Slc44a1 ; Chka ; Dgkh ; Gpcpd1 ;
mmu04710	Circadian rhythm	31	0.12 %	4	0.94 %	0.00211138	Per3 ; Cry2 ; Rorc ; Fbxl3 ;
mmu00790	Folate biosynthesis	14	0.05 %	3	0.71 %	0.00221228	Gch1 ; Alpl ; Fpgs ;
mmu00565	Ether lipid metabolism	44	0.18 %	4	0.94 %	0.00718077	Ept1 ; Pla2g12a ; Enpp2 ; Pld1 ;
mmu00510	N-Glycan biosynthesis	49	0.2 %	4	0.94 %	0.0102273	Glt28d2 ; Alg6 ; Man2a1 ; St6gal1 ;
mmu00062	Fatty acid elongation	26	0.1 %	3	0.71 %	0.0103335	Elovl1 ; Elovl3 ; Elovl6 ;
mmu00330	Arginine and proline metabolism	50	0.2 %	3	0.71 %	0.011629	Srm ; Pycrl ; Hoga1 ;
mmu03320	PPAR signaling pathway	82	0.33 %	5	1.18 %	0.0133123	Ppara ; Ppard ; Cyp7a1 ; Acox2 ; Cpt1a ;
mmu04919	Thyroid hormone signaling pathway	117	0.48 %	5	1.18 %	0.0148643	Kat2b ; Rcan1 ; Atp1a1 ; Mtor ; Slc2a1 ;
mmu05215	Prostate cancer	89	0.36 %	5	1.18 %	0.0178172	Ccne2 ; Pdgfc ; Cdkn1a ; Mtor ; Hsp90ab1 ;
mmu00561	Glycerolipid metabolism	59	0.24 %	4	0.94 %	0.018293	Agpat1 ; Agpat2 ; Dgkh ; Lipg ;
mmu03008	Ribosome biogenesis in eukaryotes	83	0.34 %	5	1.18 %	0.0185233	Wdr43 ; Nop56 ; Rcl1 ; Gnl3 ; Riok2 ;
mmu04142	Lysosome	124	0.51 %	6	1.42 %	0.018674	Arsa ; Acp2 ; Npc1 ; Sort1 ; Ap3m1 ; Litaf ;
mmu04151	PI3K-Akt signaling pathway	350	1.44 %	12	2.84 %	0.0199448	Fgf1 ; Pdgfc ; Pik3ap1 ; Itga5 ; Itga8 ; Mtor ; Eif4b ; Ppp2r5b ; Hsp90ab1 ; Cdkn1a ; Ccne2 ; Bcl2l11 ;
mmu05020	Prion diseases	34	0.14 %	3	0.71 %	0.0205382	Ncam2 ; Stip1 ; Egr1 ;
mmu04068	FoxO signaling pathway	134	0.55 %	6	1.42 %	0.0250014	Tgfbr1 ; Skp2 ; Cdkn1a ; Bcl2l11 ; S1pr1 ; Fbxo32 ;
mmu04141	Protein processing in endoplasmic reticulum	170	0.7 %	6	1.42 %	0.0268532	Dnaja1 ; Hsp90ab1 ; Hspa4l ; Ubqln4 ; Park2 ; Fbxo6 ;
mmu00604	Glycosphingolipid biosynthesis - ganglio series	15	0.06 %	2	0.47 %	0.027544	St3gal1 ; St6galnac6 ;
mmu00120	Primary bile acid biosynthesis	16	0.06 %	2	0.47 %	0.030906	Cyp7a1 ; Acox2 ;
mmu04072	Phospholipase D signaling pathway	146	0.6 %	6	1.42 %	0.0339019	Pdgfc ; Mtor ; Pld1 ; Agpat1 ; Agpat2 ; Dgkh ;
mmu03010	Ribosome	147	0.6 %	0	0 %	0.0377908
mmu02010	ABC transporters	46	0.19 %	3	0.71 %	0.041807	Abcb11 ; Abcg5 ; Abcg8 ;
mmu03022	Basal transcription factors	44	0.18 %	3	0.71 %	0.041807	Gtf2b ; Taf12 ; Gtf2f1 ;
mmu04066	HIF-1 signaling pathway	110	0.45 %	5	1.18 %	0.0441664	Mtor ; Tfrc ; Slc2a1 ; Pfkfb3 ; Cdkn1a ;
mmu04920	Adipocytokine signaling pathway	73	0.3 %	4	0.94 %	0.0446857	Mtor ; Ppara ; Cpt1a ; Slc2a1 ;
mmu00600	Sphingolipid metabolism	48	0.19 %	3	0.71 %	0.0459184	Sgms2 ; Ugcg ; Arsa ;
mmu04146	Peroxisome	83	0.34 %	3	0.71 %	0.047579	Pxmp4 ; Acox2 ; Pmvk ;
mmu00520	Amino sugar and nucleotide sugar metabolism	49	0.2 %	3	0.71 %	0.0480237	Gne ; Galt ; Gale ;
mmu04330	Notch signaling pathway	49	0.2 %	3	0.71 %	0.0480237	Dtx4 ; Kat2b ; Cir1 ;
Total genes found in KEGG pathways : 101 (422 genes in Cluster_2)
GO biological process terms in Cluster_2 genes
GO term	Ontology description	Genes in genome	% in genome	Genes in list	% in list	Pvalue	Genes
GO_0006629	lipid metabolic process	449	1.85 %	29	6.87 %	9.52495e-10	Ppard ; Ppara ; Gpcpd1 ; Slc16a1 ; Cyp7a1 ; Chka ; Ept1 ; Pld1 ; Npc1 ; Cpt1a ; Elovl3 ; Enpp2 ; Soat2 ; Ugcg ; Lipg ; Elovl1 ; Pla2g12a ; Plin5 ; Agpat2 ; Pmvk ; Sgms2 ; Agpat1 ; Acox2 ; Acnat1 ; Ddhd1 ; Elovl6 ; Pnpla7 ; Acnat2 ; 4932438A13Rik ;
GO_0008654	phospholipid biosynthetic process	57	0.23 %	7	1.65 %	6.91029e-05	Ppard ; Chka ; Ept1 ; Pld1 ; Agpat2 ; Agpat1 ; Fitm2 ;
GO_0019915	lipid storage	26	0.1 %	5	1.18 %	8.92747e-05	Cry2 ; Plin5 ; Fitm2 ; 4932438A13Rik ; Plin2 ;
GO_0048511	rhythmic process	127	0.52 %	10	2.36 %	9.45952e-05	Ppara ; Rorc ; Klf10 ; Cry2 ; Per3 ; Kat2b ; Fbxl3 ; Nr1d2 ; Tef ; Top1 ;
GO_0042632	cholesterol homeostasis	61	0.25 %	7	1.65 %	0.000106027	Cyp7a1 ; Npc1 ; Lrp5 ; Soat2 ; Lipg ; Abcg5 ; Abcg8 ;
GO_0008152	metabolic process	484	2 %	21	4.97 %	0.000160432	Man2a1 ; Mthfr ; Gstm6 ; Dhrs3 ; Enpp2 ; Gne ; Acss2 ; Hoga1 ; Agpat2 ; Bdh1 ; Hdhd3 ; Tymp ; Agpat1 ; Mgea5 ; Acox2 ; Pnpla7 ; Camk1d ; Dhrs9 ; Alpl ; Arsa ; Gch1 ;
GO_0006914	autophagy	131	0.54 %	9	2.13 %	0.000542794	Npc1 ; Atg13 ; Park2 ; Fam134b ; Trp53inp2 ; Atg2a ; Ubqln4 ; Anxa7 ; Arsa ;
GO_0033344	cholesterol efflux	24	0.09 %	4	0.94 %	0.000810426	Npc1 ; Soat2 ; Abcg5 ; Abcg8 ;
GO_0032868	response to insulin	43	0.17 %	5	1.18 %	0.000957876	Ppara ; Cry2 ; Sort1 ; Mtor ; Egr1 ;
GO_0042752	regulation of circadian rhythm	47	0.19 %	5	1.18 %	0.00141889	Ppara ; Klf10 ; Cry2 ; Fbxl3 ; Nr1d2 ;
GO_0006631	fatty acid metabolic process	152	0.62 %	9	2.13 %	0.0014699	Ppara ; Cpt1a ; Elovl3 ; Elovl1 ; Alkbh7 ; Acox2 ; Acnat1 ; Elovl6 ; Acnat2 ;
GO_0043123	positive regulation of I-kappaB kinase/NF-kappaB signaling	123	0.5 %	8	1.89 %	0.00148915	Slc20a1 ; Tnfrsf19 ; Park2 ; Ripk2 ; Litaf ; Mavs ; Malt1 ; Tgm2 ;
GO_0060612	adipose tissue development	30	0.12 %	4	0.94 %	0.00187289	Ppard ; Rorc ; Lrp5 ; 4932438A13Rik ;
GO_0048661	positive regulation of smooth muscle cell proliferation	75	0.31 %	6	1.42 %	0.00206042	S1pr1 ; Wisp1 ; Skp2 ; Mtor ; Egr1 ; Tgm2 ;
GO_0001558	regulation of cell growth	52	0.21 %	5	1.18 %	0.0021942	Wisp1 ; Crim1 ; Mad2l2 ; 4932438A13Rik ; Fam107a ;
GO_0034389	lipid particle organization	15	0.06 %	3	0.71 %	0.00221228	Plin5 ; Tbc1d20 ; Fitm2 ;
GO_0031396	regulation of protein ubiquitination	16	0.06 %	3	0.71 %	0.00267337	Park2 ; Hsp90ab1 ; Tgfbr1 ;
GO_0032922	circadian regulation of gene expression	58	0.23 %	5	1.18 %	0.00346686	Ppara ; Rorc ; Cry2 ; Per3 ; Top1 ;
GO_0070830	bicellular tight junction assembly	21	0.08 %	3	0.71 %	0.00579332	Dlg1 ; Cldn1 ; Cgn ;
GO_0042060	wound healing	66	0.27 %	5	1.18 %	0.00584203	Ppard ; Ppara ; Celsr1 ; Arhgef19 ; BC004004 ;
GO_0034976	response to endoplasmic reticulum stress	67	0.27 %	5	1.18 %	0.00619882	Flot1 ; Bcl2l11 ; Trib3 ; Park2 ; Tmem33 ;
GO_0043966	histone H3 acetylation	43	0.17 %	4	0.94 %	0.00664855	Kat2b ; Taf12 ; Elp4 ; Brpf3 ;
GO_0035023	regulation of Rho protein signal transduction	69	0.28 %	5	1.18 %	0.00695455	Spata13 ; Flot1 ; Arhgef10l ; Arhgef19 ; Arhgef37 ;
GO_0050731	positive regulation of peptidyl-tyrosine phosphorylation	98	0.4 %	6	1.42 %	0.00707852	Enpp2 ; Ripk2 ; Rictor ; Mtor ; Lrp4 ; Itga5 ;
GO_0000209	protein polyubiquitination	100	0.41 %	6	1.42 %	0.00772868	Skp2 ; Park2 ; Bfar ; Rnf125 ; Rnf19b ; Ube2u ;
GO_0032728	positive regulation of interferon-beta production	24	0.09 %	3	0.71 %	0.0083446	Flot1 ; Ddx58 ; Mavs ;
GO_0010942	positive regulation of cell death	47	0.19 %	4	0.94 %	0.00893076	Cdkn1a ; Bcl2l11 ; Mtor ; Egr1 ;
GO_0031532	actin cytoskeleton reorganization	48	0.19 %	4	0.94 %	0.00956592	S1pr1 ; Cxadr ; Rictor ; Rap2a ;
GO_0032956	regulation of actin cytoskeleton organization	48	0.19 %	4	0.94 %	0.00956592	Celsr1 ; Arhgef19 ; Rictor ; Mtor ;
GO_0030334	regulation of cell migration	75	0.31 %	5	1.18 %	0.00957073	Spata13 ; Pld1 ; Enpp2 ; Ddx58 ; Ldb1 ;
GO_0051091	positive regulation of sequence-specific DNA binding transcription factor activity	106	0.43 %	6	1.42 %	0.00991226	Lrp5 ; Taf12 ; Pprc1 ; Ppp2r5b ; Mavs ; Ppargc1b ;
GO_0001819	positive regulation of cytokine production	26	0.1 %	3	0.71 %	0.0103335	Flot1 ; Agpat2 ; Agpat1 ;
GO_0006897	endocytosis	175	0.72 %	8	1.89 %	0.0104013	Npc1 ; Flot1 ; Lrp5 ; Sort1 ; Csnk1g3 ; Lrp4 ; Nostrin ; Tfrc ;
GO_0001934	positive regulation of protein phosphorylation	178	0.73 %	8	1.89 %	0.0113133	Thpo ; P2ry1 ; Flot1 ; Mtor ; Mavs ; Mapk15 ; Fgf1 ; Rap2a ;
GO_0018279	protein N-linked glycosylation via asparagine	27	0.11 %	3	0.71 %	0.011414	St6gal1 ; St6galnac6 ; St3gal1 ;
GO_0015031	protein transport	585	2.41 %	4	0.94 %	0.0114169	Dopey2 ; Ap3m1 ; Mcfd2 ; Vps13a ;
GO_0001942	hair follicle development	51	0.21 %	4	0.94 %	0.011629	Celsr1 ; Tnfrsf19 ; Lrp4 ; Ldb1 ;
GO_0043401	steroid hormone mediated signaling pathway	52	0.21 %	4	0.94 %	0.0123695	Ppard ; Ppara ; Rorc ; Nr1d2 ;
GO_0006508	proteolysis	577	2.38 %	4	0.94 %	0.0125492	Casp6 ; Adamdec1 ; Dpp9 ; Malt1 ;
GO_0042981	regulation of apoptotic process	185	0.76 %	8	1.89 %	0.0136399	Bcl2l11 ; Lrp5 ; Casp6 ; Skp2 ; Ripk2 ; Malt1 ; Egr1 ; Gdf10 ;
GO_0051297	centrosome organization	30	0.12 %	3	0.71 %	0.0149951	Slc16a1 ; Haus4 ; Cdk5rap2 ;
GO_0019363	pyridine nucleotide biosynthetic process	11	0.04 %	2	0.47 %	0.0155275	Kynu ; Nmrk1 ;
GO_0031023	microtubule organizing center organization	11	0.04 %	2	0.47 %	0.0155275	Wdr43 ; Cdk5rap2 ;
GO_0034142	toll-like receptor 4 signaling pathway	11	0.04 %	2	0.47 %	0.0155275	Ripk2 ; Pik3ap1 ;
GO_0035879	plasma membrane lactate transport	11	0.04 %	2	0.47 %	0.0155275	Slc16a1 ; Slc16a12 ;
GO_0042761	very long-chain fatty acid biosynthetic process	11	0.04 %	2	0.47 %	0.0155275	Elovl3 ; Elovl1 ;
GO_1904659	glucose transmembrane transport	11	0.04 %	2	0.47 %	0.0155275	Slc2a2 ; Slc2a1 ;
GO_0030335	positive regulation of cell migration	191	0.78 %	7	1.65 %	0.0158593	Rhod ; Pld1 ; S1pr1 ; Pdgfc ; Fgf1 ; Itga5 ; Tgfbr1 ;
GO_0055085	transmembrane transport	352	1.45 %	12	2.84 %	0.0159985	Slc12a2 ; Slc16a1 ; Slc2a2 ; Clcn6 ; Abcb11 ; Slc23a2 ; Slc39a8 ; Slc16a12 ; Slc25a45 ; Slc39a14 ; Slc22a15 ; Slc2a1 ;
GO_0008203	cholesterol metabolic process	87	0.35 %	5	1.18 %	0.0164519	Cyp7a1 ; Npc1 ; Lrp5 ; Soat2 ; Pmvk ;
GO_0006814	sodium ion transport	122	0.5 %	6	1.42 %	0.017533	Slc12a2 ; Slc20a1 ; Slc34a2 ; Slc23a2 ; Slc38a2 ; Atp1a1 ;
GO_0001702	gastrulation with mouth forming second	32	0.13 %	3	0.71 %	0.0176596	Celsr1 ; Lrp5 ; Ldb1 ;
GO_0030032	lamellipodium assembly	32	0.13 %	3	0.71 %	0.0176596	Spata13 ; Rhod ; S1pr1 ;
GO_0071456	cellular response to hypoxia	59	0.24 %	4	0.94 %	0.018293	Ppard ; Mtor ; Cpeb2 ; Cbs ;
GO_0002260	lymphocyte homeostasis	12	0.04 %	2	0.47 %	0.018294	Skil ; Bcl2l11 ;
GO_0032743	positive regulation of interleukin-2 production	12	0.04 %	2	0.47 %	0.018294	Ripk2 ; Malt1 ;
GO_0043039	tRNA aminoacylation	12	0.04 %	2	0.47 %	0.018294	Tars ; Tars2 ;
GO_0043666	regulation of phosphoprotein phosphatase activity	12	0.04 %	2	0.47 %	0.018294	Ppp2r4 ; Rcan1 ;
GO_0097503	sialylation	12	0.04 %	2	0.47 %	0.018294	St6gal1 ; St6galnac6 ;
GO_2000678	negative regulation of transcription regulatory region DNA binding	12	0.04 %	2	0.47 %	0.018294	Ppara ; Mad2l2 ;
GO_0035556	intracellular signal transduction	391	1.61 %	2	0.47 %	0.0189784	Spata13 ; Spsb3 ;
GO_0050796	regulation of insulin secretion	33	0.13 %	3	0.71 %	0.0190726	Ppard ; Slc16a1 ; Cpt1a ;
GO_0072659	protein localization to plasma membrane	60	0.24 %	4	0.94 %	0.019244	P2ry1 ; Dlg1 ; Flot1 ; Rap2a ;
GO_0001701	in utero embryonic development	283	1.16 %	9	2.13 %	0.020536	Man2a1 ; Bcl2l11 ; Endog ; Slc34a2 ; Mtss1 ; Wdtc1 ; Mkl2 ; Add1 ; Tgfbr1 ;
GO_0009058	biosynthetic process	34	0.14 %	3	0.71 %	0.0205382	Ccbl1 ; Accs ; Fpgs ;
GO_0006895	Golgi to endosome transport	13	0.05 %	2	0.47 %	0.0212268	Sort1 ; Gbf1 ;
GO_0016180	snRNA processing	13	0.05 %	2	0.47 %	0.0212268	Ints5 ; Ints3 ;
GO_0030705	cytoskeleton-dependent intracellular transport	13	0.05 %	2	0.47 %	0.0212268	Kif1b ; Kif13b ;
GO_0051896	regulation of protein kinase B signaling	13	0.05 %	2	0.47 %	0.0212268	Rictor ; Mtor ;
GO_0071360	cellular response to exogenous dsRNA	13	0.05 %	2	0.47 %	0.0212268	Flot1 ; Mavs ;
GO_0086005	ventricular cardiac muscle cell action potential	13	0.05 %	2	0.47 %	0.0212268	Snta1 ; Nedd4l ;
GO_0016055	Wnt signaling pathway	207	0.85 %	8	1.89 %	0.0228031	Grk5 ; Wisp1 ; Lrp5 ; Calcoco1 ; Csnk1g3 ; Fermt2 ; Lrp4 ; Ldb1 ;
GO_0090090	negative regulation of canonical Wnt signaling pathway	96	0.39 %	5	1.18 %	0.0230832	Park2 ; Mad2l2 ; Lrp4 ; Egr1 ; Mcc ;
GO_0008283	cell proliferation	208	0.85 %	8	1.89 %	0.0232861	Thpo ; Ppard ; Lipg ; Gnl3 ; Appl1 ; Anxa7 ; Fgf1 ; Fpgs ;
GO_0002088	lens development in camera-type eye	36	0.14 %	3	0.71 %	0.0236233	Dlg1 ; Tbc1d20 ; Tgfbr1 ;
GO_0016310	phosphorylation	607	2.5 %	17	4.02 %	0.0240007	Srms ; Chka ; Grk5 ; Gne ; Ripk2 ; Stk35 ; Pmvk ; Csnk1g3 ; Sgms2 ; Mtor ; Pi4k2a ; Nmrk1 ; Camk1d ; Mapk15 ; Adck5 ; Ak4 ; Tgfbr1 ;
GO_0031929	TOR signaling	14	0.05 %	2	0.47 %	0.024314	Rictor ; Mtor ;
GO_0033160	positive regulation of protein import into nucleus, translocation	14	0.05 %	2	0.47 %	0.024314	Mavs ; Hsp90ab1 ;
GO_0033235	positive regulation of protein sumoylation	14	0.05 %	2	0.47 %	0.024314	Gnl3 ; Rwdd3 ;
GO_0051893	regulation of focal adhesion assembly	14	0.05 %	2	0.47 %	0.024314	Rhod ; Ldb1 ;
GO_0060042	retina morphogenesis in camera-type eye	14	0.05 %	2	0.47 %	0.024314	Man2a1 ; Lrp5 ;
GO_0060444	branching involved in mammary gland duct morphogenesis	14	0.05 %	2	0.47 %	0.024314	Slc12a2 ; Lrp5 ;
GO_0032092	positive regulation of protein binding	65	0.26 %	4	0.94 %	0.0243802	Flot1 ; Trib3 ; Add1 ; Hsp90ab1 ;
GO_0032436	positive regulation of proteasomal ubiquitin-dependent protein catabolic process	65	0.26 %	4	0.94 %	0.0243802	Trib3 ; Park2 ; Rnf125 ; Rnf19b ;
GO_0032869	cellular response to insulin stimulus	65	0.26 %	4	0.94 %	0.0243802	Kat2b ; Trib3 ; Cpeb2 ; Wdtc1 ;
GO_0006954	inflammatory response	287	1.18 %	1	0.23 %	0.0263522	Camk1d ;
GO_0006486	protein glycosylation	67	0.27 %	4	0.94 %	0.0266079	St6gal1 ; Npc1 ; St6galnac6 ; St3gal1 ;
GO_0050680	negative regulation of epithelial cell proliferation	67	0.27 %	4	0.94 %	0.0266079	Ppard ; Dlg1 ; Mtss1 ; Mcc ;
GO_0016042	lipid catabolic process	101	0.41 %	5	1.18 %	0.0272968	Pld1 ; Enpp2 ; Lipg ; Pla2g12a ; Ddhd1 ;
GO_0042993	positive regulation of transcription factor import into nucleus	15	0.06 %	2	0.47 %	0.027544	Ddx58 ; Mavs ;
GO_0007186	G-protein coupled receptor signaling pathway	570	2.35 %	5	1.18 %	0.029131	P2ry1 ; S1pr1 ; Celsr1 ; Sort1 ; Tgm2 ;
GO_0051290	protein heterotetramerization	40	0.16 %	3	0.71 %	0.0303765	S100a10 ; Lrp4 ; Hist2h3c2 ;
GO_0016567	protein ubiquitination	222	0.91 %	8	1.89 %	0.0306291	Fbxl3 ; Park2 ; Fbxo32 ; Klhl21 ; Rnf19b ; Nedd4l ; Malt1 ; Ube2u ;
GO_0006882	cellular zinc ion homeostasis	16	0.06 %	2	0.47 %	0.030906	Slc39a8 ; Slc39a14 ;
GO_0007588	excretion	16	0.06 %	2	0.47 %	0.030906	Abcg5 ; Abcg8 ;
GO_0030522	intracellular receptor signaling pathway	16	0.06 %	2	0.47 %	0.030906	Ppard ; Ppara ;
GO_0031954	positive regulation of protein autophosphorylation	16	0.06 %	2	0.47 %	0.030906	Pdgfc ; Rap2a ;
GO_0050730	regulation of peptidyl-tyrosine phosphorylation	16	0.06 %	2	0.47 %	0.030906	Pdgfc ; Ppp2r5b ;
GO_0051482	positive regulation of cytosolic calcium ion concentration involved in phospholipase C-activating G-protein coupled signaling pathway	16	0.06 %	2	0.47 %	0.030906	S1pr1 ; Tgm2 ;
GO_0042787	protein ubiquitination involved in ubiquitin-dependent protein catabolic process	105	0.43 %	5	1.18 %	0.030927	Park2 ; Bfar ; Klhl21 ; Rnf19b ; Nedd4l ;
GO_0000045	autophagosome assembly	41	0.16 %	3	0.71 %	0.0321789	Atg13 ; Trp53inp2 ; Atg2a ;
GO_0031397	negative regulation of protein ubiquitination	41	0.16 %	3	0.71 %	0.0321789	Dnaja1 ; Ubxn1 ; Mtor ;
GO_0090002	establishment of protein localization to plasma membrane	41	0.16 %	3	0.71 %	0.0321789	Flot1 ; Tspan14 ; S100a10 ;
GO_0051260	protein homooligomerization	186	0.76 %	7	1.65 %	0.0338957	Cpt1a ; Flot1 ; Cldn1 ; Tor1b ; Stom ; Gch1 ; Tgm2 ;
GO_0009395	phospholipid catabolic process	17	0.07 %	2	0.47 %	0.0343894	Pld1 ; Enpp2 ;
GO_0046677	response to antibiotic	17	0.07 %	2	0.47 %	0.0343894	Endog ; Alpl ;
GO_0048745	smooth muscle tissue development	17	0.07 %	2	0.47 %	0.0343894	Dlg1 ; Itga8 ;
GO_0009791	post-embryonic development	109	0.45 %	5	1.18 %	0.0347759	Bcl2l11 ; Mtor ; Morc3 ; Szt2 ; Tgfbr1 ;
GO_0016568	chromatin modification	267	1.1 %	1	0.23 %	0.0355715	Epc2 ;
GO_0001822	kidney development	110	0.45 %	5	1.18 %	0.0357708	Itga8 ; Bcl2l11 ; Mpst ; Lrp4 ; Tgfbr1 ;
GO_0051726	regulation of cell cycle	110	0.45 %	5	1.18 %	0.0357708	Cdkn1a ; Grk5 ; Ccne2 ; Skp2 ; Tardbp ;
GO_0030838	positive regulation of actin filament polymerization	43	0.17 %	3	0.71 %	0.0359113	Dlg1 ; Rictor ; Mtor ;
GO_0045184	establishment of protein localization	43	0.17 %	3	0.71 %	0.0359113	Itga8 ; Mcc ; Rap2a ;
GO_0007015	actin filament organization	75	0.31 %	4	0.94 %	0.0364403	Dlg1 ; Mad2l2 ; Mtss1 ; Ppargc1b ;
GO_0009790	embryo development	75	0.31 %	4	0.94 %	0.0364403	Kif1b ; Pdgfc ; Rictor ; Tgfbr1 ;
GO_0045893	positive regulation of transcription, DNA-templated	557	2.3 %	15	3.55 %	0.0371512	Ppard ; Ppara ; Rorc ; Lrp5 ; Kat2b ; Calcoco1 ; Trp53inp2 ; Mad2l2 ; Cdk5rap2 ; Ppargc1b ; Nr1d2 ; Mkl2 ; Egr1 ; Fgf1 ; Tgfbr1 ;
GO_0001574	ganglioside biosynthetic process	18	0.07 %	2	0.47 %	0.0379839	St6galnac6 ; St3gal1 ;
GO_0009311	oligosaccharide metabolic process	18	0.07 %	2	0.47 %	0.0379839	St6gal1 ; St3gal1 ;
GO_0031589	cell-substrate adhesion	18	0.07 %	2	0.47 %	0.0379839	Ppard ; Itga5 ;
GO_0031668	cellular response to extracellular stimulus	18	0.07 %	2	0.47 %	0.0379839	Cdkn1a ; Tfrc ;
GO_0043153	entrainment of circadian clock by photoperiod	18	0.07 %	2	0.47 %	0.0379839	Cry2 ; Fbxl3 ;
GO_0045598	regulation of fat cell differentiation	18	0.07 %	2	0.47 %	0.0379839	Ppard ; Rorc ;
GO_0051443	positive regulation of ubiquitin-protein transferase activity	18	0.07 %	2	0.47 %	0.0379839	Trib3 ; Dcun1d4 ;
GO_0005975	carbohydrate metabolic process	193	0.79 %	7	1.65 %	0.0387863	Man2a1 ; Ppp1r3c ; B3gat3 ; Gale ; B4galt5 ; Galt ; Glo1 ;
GO_0043161	proteasome-mediated ubiquitin-dependent protein catabolic process	113	0.46 %	5	1.18 %	0.0388307	Fbxl3 ; Park2 ; Bfar ; Nedd4l ; Ube2u ;
GO_0050830	defense response to Gram-positive bacterium	77	0.31 %	4	0.94 %	0.0391122	Pld1 ; Ripk2 ; Hist2h2be ; Mbl1 ;
GO_1903955	positive regulation of protein targeting to mitochondrion	78	0.32 %	4	0.94 %	0.0404776	Ept1 ; Atg13 ; Ugcg ; Leprot ;
GO_0035264	multicellular organism growth	115	0.47 %	5	1.18 %	0.0409309	Slc12a2 ; Mtor ; Wdtc1 ; Add1 ; Xpa ;
GO_0042326	negative regulation of phosphorylation	19	0.07 %	2	0.47 %	0.04168	Cdkn1a ; Stap1 ;
GO_0045780	positive regulation of bone resorption	19	0.07 %	2	0.47 %	0.04168	Ppargc1b ; Tfrc ;
GO_0046928	regulation of neurotransmitter secretion	19	0.07 %	2	0.47 %	0.04168	Celsr1 ; Park2 ;
GO_0051894	positive regulation of focal adhesion assembly	19	0.07 %	2	0.47 %	0.04168	Enpp2 ; S100a10 ;
GO_1903861	positive regulation of dendrite extension	19	0.07 %	2	0.47 %	0.04168	Park2 ; Nedd4l ;
GO_0006457	protein folding	117	0.48 %	4	0.94 %	0.0430769	Fkbp5 ; Hspa4l ; Dnaja1 ; Hsp90ab1 ;
GO_0050766	positive regulation of phagocytosis	47	0.19 %	3	0.71 %	0.0438456	Sftpa1 ; Camk1d ; Mbl1 ;
GO_0070936	protein K48-linked ubiquitination	47	0.19 %	3	0.71 %	0.0438456	Park2 ; Bfar ; Nedd4l ;
GO_0002230	positive regulation of defense response to virus by host	118	0.48 %	5	1.18 %	0.0441664	Mtss1 ; Ddx58 ; Mavs ; Hist2h3c2 ; Stom ;
GO_0008202	steroid metabolic process	81	0.33 %	4	0.94 %	0.0446857	Cyp7a1 ; Npc1 ; Soat2 ; Pmvk ;
GO_0009612	response to mechanical stimulus	20	0.08 %	2	0.47 %	0.0454682	P2ry1 ; Clcn6 ;
GO_0031641	regulation of myelination	20	0.08 %	2	0.47 %	0.0454682	Dlg1 ; Mtor ;
GO_0048870	cell motility	20	0.08 %	2	0.47 %	0.0454682	Pld1 ; Tgfbr1 ;
GO_0035019	somatic stem cell population maintenance	48	0.19 %	3	0.71 %	0.0459184	Klf10 ; Lrp5 ; Ldb1 ;
GO_0051897	positive regulation of protein kinase B signaling	82	0.33 %	4	0.94 %	0.0461239	Thpo ; Rictor ; Mtor ; Tgfbr1 ;
GO_0006986	response to unfolded protein	49	0.2 %	3	0.71 %	0.0480237	Hspa4l ; Fbxo6 ; Park2 ;
GO_0006352	DNA-templated transcription, initiation	21	0.08 %	2	0.47 %	0.0493396	Taf12 ; Gtf2b ;
GO_0008089	anterograde axonal transport	21	0.08 %	2	0.47 %	0.0493396	Kif1b ; Ap3m1 ;
GO_0034341	response to interferon-gamma	21	0.08 %	2	0.47 %	0.0493396	Kynu ; Gch1 ;
GO_0034612	response to tumor necrosis factor	21	0.08 %	2	0.47 %	0.0493396	Endog ; Gch1 ;
GO_0045736	negative regulation of cyclin-dependent protein serine/threonine kinase activity	21	0.08 %	2	0.47 %	0.0493396	Cdkn1a ; Kat2b ;
Total genes found in GO biological process : 225 (422 genes in Cluster_2)
GO molecular function terms in Cluster_2 genes
GO term	Ontology description	Genes in genome	% in genome	Genes in list	% in list	Pvalue	Genes
GO_0016740	transferase activity	1431	5.91 %	52	12.32 %	1.02432e-06	Srms ; Srm ; Chka ; Ept1 ; St6gal1 ; Grk5 ; Cpt1a ; Elovl3 ; Dnmt3b ; Gstm6 ; Soat2 ; Ugcg ; Kat2b ; Gne ; St6galnac6 ; Elovl1 ; Ripk2 ; Trit1 ; Stk35 ; Agpat2 ; Mocos ; Pmvk ; Sult1c2 ; Ccbl1 ; Csnk1g3 ; B3gat3 ; Tymp ; Sgms2 ; Nsun6 ; Upp2 ; B4galt5 ; Mtor ; Agpat1 ; Pi4k2a ; Pomt1 ; Acnat1 ; Nmrk1 ; Elovl6 ; Mpst ; Camk1d ; Alg6 ; Acnat2 ; Zcchc11 ; Mapk15 ; Adck5 ; Gm4952 ; Ak4 ; Galt ; Pnp ;…
GO_0003824	catalytic activity	471	1.94 %	24	5.68 %	1.58025e-06	Srm ; Man2a1 ; Mthfr ; Pld1 ; Enpp2 ; Gldc ; Gne ; Acss2 ; Rcl1 ; Hoga1 ; Mocos ; Ccbl1 ; Kynu ; Bdh1 ; Cda ; Accs ; Gtf2f1 ; Upp2 ; Camk1d ; Alpl ; Arsa ; Galt ; Gch1 ; Pnp ;
GO_0015293	symporter activity	111	0.45 %	9	2.13 %	0.000166795	Slc12a2 ; Slc16a1 ; Slc20a1 ; Slc34a2 ; Slc23a2 ; Slc38a2 ; Mfsd2a ; Slc16a12 ; Slc6a9 ;
GO_0030544	Hsp70 protein binding	32	0.13 %	5	1.18 %	0.000244955	Stip1 ; Dnaja1 ; Park2 ; Fgf1 ; Tfrc ;
GO_0030170	pyridoxal phosphate binding	51	0.21 %	6	1.42 %	0.000285452	Gldc ; Mocos ; Ccbl1 ; Kynu ; Accs ; Cbs ;
GO_0042802	identical protein binding	660	2.72 %	23	5.45 %	0.00030331	Cpt1a ; Cxadr ; Cldn1 ; Casp6 ; Skp2 ; Park2 ; Rcan1 ; Ripk2 ; Pycrl ; Plin5 ; Cda ; Appl1 ; Pik3ap1 ; Ubqln4 ; Mpst ; Mtss1 ; Tardbp ; Ddx58 ; Dpp9 ; Cbs ; Stom ; Slc2a1 ; Tfrc ;
GO_0031624	ubiquitin conjugating enzyme binding	34	0.14 %	5	1.18 %	0.000326339	Ppara ; Park2 ; Rnf125 ; Rnf19b ; Dcun1d4 ;
GO_0042803	protein homodimerization activity	769	3.17 %	27	6.39 %	0.000541325	Srm ; Slc16a1 ; Chka ; S100a10 ; Gldc ; Ppp2r4 ; Pdgfc ; Ripk2 ; Hoga1 ; Ccbl1 ; Glipr2 ; Kynu ; Cda ; Gale ; Lrp4 ; BC029214 ; Dgkh ; Add1 ; Cbs ; Ldb1 ; Stom ; Gch1 ; Gstm4 ; Mbl1 ; Tef ; Tfrc ; Xpa ;
GO_0005515	protein binding	4429	18.3 %	100	23.69 %	0.000964976	Snta1 ; Slc12a2 ; Mafb ; Cdkn1a ; Fkbp5 ; Ppara ; Rorc ; Skil ; Mapre2 ; Efhd2 ; Dlg1 ; Hspa4l ; Pdcd4 ; Igfals ; Kif1b ; Stip1 ; Npc1 ; Flot1 ; Celsr1 ; Klf10 ; Ppl ; Sigmar1 ; Atg13 ; Bcl2l11 ; Cxadr ; Dnmt3b ; Cry2 ; Cldn1 ; Per3 ; Lrp5 ; Casp6 ; Sort1 ; S100a10 ; Tjp2 ; Kat2b ; Trib3 ; Skp2 ; Tor1b ; Gnl3 ; Fbxl3 ; Fbxo6 ; Park2 ; Gtpbp2 ; Ptbp2 ; Gbf1 ; Txnip ; Rcan1 ; Pycrl ; Taf12 ; Cir1 ;…
GO_0022891	substrate-specific transmembrane transporter activity	15	0.06 %	3	0.71 %	0.00221228	Slc2a2 ; Slc22a15 ; Slc2a1 ;
GO_0016746	transferase activity, transferring acyl groups	165	0.68 %	9	2.13 %	0.00247638	Cpt1a ; Soat2 ; Kat2b ; Agpat2 ; Agpat1 ; Acnat1 ; Acnat2 ; Gm4952 ; Tgm2 ;
GO_0019901	protein kinase binding	425	1.75 %	16	3.79 %	0.00312712	Dlg1 ; Rhod ; Kif13b ; Atg13 ; Cry2 ; Ccne2 ; Kat2b ; Trib3 ; Park2 ; Rictor ; Stap1 ; Mtor ; Cdk5rap2 ; Mavs ; Atp1a1 ; Hsp90ab1 ;
GO_0042826	histone deacetylase binding	110	0.45 %	7	1.65 %	0.00316884	Dnmt3b ; Kat2b ; Park2 ; Cir1 ; Akap8 ; Wdtc1 ; Hsp90ab1 ;
GO_0016757	transferase activity, transferring glycosyl groups	205	0.84 %	10	2.36 %	0.00317546	St6gal1 ; Ugcg ; St6galnac6 ; Tymp ; Upp2 ; B4galt5 ; Pomt1 ; Alg6 ; Pnp ; St3gal1 ;
GO_0019900	kinase binding	88	0.36 %	6	1.42 %	0.00437424	Dlg1 ; Cry2 ; Per3 ; Park2 ; Slc2a1 ; Hsp90ab1 ;
GO_0031625	ubiquitin protein ligase binding	253	1.04 %	10	2.36 %	0.00460607	Cdkn1a ; Dnaja1 ; Per3 ; Ubxn1 ; Trib3 ; Park2 ; Txnip ; Ube2u ; Cbs ; Tgfbr1 ;
GO_0000166	nucleotide binding	1845	7.62 %	46	10.9 %	0.00460698	Srms ; Tars ; Hspa4l ; Chka ; Kif1b ; Rhod ; Grk5 ; Cry2 ; Ppp2r4 ; Clcn6 ; Abcb11 ; Abcg5 ; Tor1b ; Gnl3 ; Gne ; Gtpbp2 ; Ptbp2 ; Rbms1 ; Acss2 ; Rcan1 ; Ripk2 ; Trit1 ; Stk35 ; Pmvk ; Csnk1g3 ; Tars2 ; Mtor ; Pi4k2a ; Nmrk1 ; Pprc1 ; Tardbp ; Camk1d ; Rabl6 ; Cpeb2 ; Ddx58 ; Ppargc1b ; Mapk15 ; Ak4 ; Atp1a1 ; Eif4b ; Fpgs ; Gch1 ; Hsp90ab1 ; Mov10 ; Rap2a ; Tgfbr1 ;
GO_0008373	sialyltransferase activity	20	0.08 %	3	0.71 %	0.00505755	St6gal1 ; St6galnac6 ; St3gal1 ;
GO_0005520	insulin-like growth factor binding	23	0.09 %	3	0.71 %	0.0074366	Igfals ; Wisp1 ; Crim1 ;
GO_0051087	chaperone binding	73	0.3 %	5	1.18 %	0.00863934	Stip1 ; Dnaja1 ; Park2 ; Atp1a1 ; Tfrc ;
GO_0016829	lyase activity	135	0.55 %	5	1.18 %	0.00873795	Gldc ; Hoga1 ; Ccbl1 ; Cbs ; Glo1 ;
GO_0008144	drug binding	105	0.43 %	6	1.42 %	0.00952357	Ppard ; Ppara ; Chka ; Mtor ; Hsp90ab1 ; Pnp ;
GO_0008270	zinc ion binding	985	4.07 %	27	6.39 %	0.00990638	Ppard ; Man2a1 ; Ppara ; Rorc ; Pter ; Enpp2 ; Zfr ; Bfar ; Rnf125 ; Cgrrf1 ; Adamdec1 ; Cda ; Rnf19b ; Akap8 ; March7 ; Trim2 ; Morc3 ; Mta3 ; Gtf2b ; Ddx58 ; Zcchc11 ; Nr1d2 ; Dtx4 ; Galt ; Gch1 ; Gda ; Glo1 ;
GO_0008017	microtubule binding	178	0.73 %	7	1.65 %	0.0113133	Mapre2 ; Kif1b ; Bcl2l11 ; Ndrg1 ; Wdr43 ; Cgn ; Cdk5rap2 ;
GO_0001948	glycoprotein binding	79	0.32 %	5	1.18 %	0.0116161	Fbxo6 ; Hfe2 ; Csnk1g3 ; Hsp90ab1 ; Tfrc ;
GO_0005524	ATP binding	1350	5.58 %	33	7.81 %	0.012899	Srms ; P2ry1 ; Tars ; Hspa4l ; Chka ; Kif1b ; Grk5 ; Dnaja1 ; Trib3 ; Ppp2r4 ; Clcn6 ; Abcb11 ; Tor1b ; Gne ; Acss2 ; Ripk2 ; Trit1 ; Stk35 ; Pmvk ; Csnk1g3 ; Tars2 ; Mtor ; Pi4k2a ; Nmrk1 ; Camk1d ; Ddx58 ; Mapk15 ; Ak4 ; Atp1a1 ; Fpgs ; Hsp90ab1 ; Mov10 ; Tgfbr1 ;
GO_0003707	steroid hormone receptor activity	55	0.22 %	4	0.94 %	0.01475	Ppard ; Ppara ; Rorc ; Nr1d2 ;
GO_0001223	transcription coactivator binding	11	0.04 %	2	0.47 %	0.0155275	Ppara ; Rorc ;
GO_0015129	lactate transmembrane transporter activity	11	0.04 %	2	0.47 %	0.0155275	Slc16a1 ; Slc16a12 ;
GO_0042301	phosphate ion binding	11	0.04 %	2	0.47 %	0.0155275	Slc34a2 ; Pnp ;
GO_0043024	ribosomal small subunit binding	11	0.04 %	2	0.47 %	0.0155275	Cpeb2 ; Eif4b ;
GO_0061630	ubiquitin protein ligase activity	157	0.64 %	7	1.65 %	0.0172074	Park2 ; Bfar ; Rnf125 ; Rnf19b ; Trim2 ; Nedd4l ; Ube2u ;
GO_0046872	metal ion binding	2932	12.11 %	63	14.92 %	0.017784	Ppard ; Cdkn1a ; Man2a1 ; Ppara ; Rorc ; Cyp7a1 ; Efhd2 ; Pter ; Ept1 ; Itga8 ; Klf10 ; Endog ; Dnmt3b ; Dnaja1 ; Pde9a ; Enpp2 ; Zfr ; Gne ; Park2 ; Pla2g12a ; Alkbh7 ; Trit1 ; Bfar ; Loxl4 ; Rnf125 ; Cgrrf1 ; Necab1 ; Adamdec1 ; Cda ; Zfp518a ; B3gat3 ; Rnf19b ; B4galt5 ; Akap8 ; March7 ; Trim2 ; Gmeb1 ; Morc3 ; Nmrk1 ; Ddhd1 ; Stim2 ; Mta3 ; Mcfd2 ; Gtf2b ; Ddx58 ; Zcchc11 ; Xpnpep3 ; Nr1d2 ; …
GO_0005102	receptor binding	403	1.66 %	12	2.84 %	0.018172	Srms ; Thpo ; Cxadr ; Ppp2r4 ; Ripk2 ; Hfe2 ; Acox2 ; Mtss1 ; Leprot ; Vtcn1 ; Fgf1 ; Tgfbr1 ;
GO_0004622	lysophospholipase activity	12	0.04 %	2	0.47 %	0.018294	Enpp2 ; Pnpla7 ;
GO_0004861	cyclin-dependent protein serine/threonine kinase inhibitor activity	12	0.04 %	2	0.47 %	0.018294	Cdkn1a ; Kat2b ;
GO_0097602	cullin family protein binding	12	0.04 %	2	0.47 %	0.018294	Park2 ; Dcun1d4 ;
GO_0043130	ubiquitin binding	61	0.25 %	4	0.94 %	0.0202206	Cry2 ; Ubxn1 ; Park2 ; Trp53inp2 ;
GO_0030247	polysaccharide binding	13	0.05 %	2	0.47 %	0.0212268	Enpp2 ; Mbl1 ;
GO_0046873	metal ion transmembrane transporter activity	13	0.05 %	2	0.47 %	0.0212268	Slc39a8 ; Slc39a14 ;
GO_0004879	RNA polymerase II transcription factor activity, ligand-activated sequence-specific DNA binding	35	0.14 %	3	0.71 %	0.0220555	Ppard ; Ppara ; Rorc ;
GO_0003713	transcription coactivator activity	169	0.69 %	7	1.65 %	0.02337	Ppard ; Kat2b ; Taf12 ; Pmf1 ; Calcoco1 ; Gmeb1 ; Mkl2 ;
GO_0022857	transmembrane transporter activity	36	0.14 %	3	0.71 %	0.0236233	Slc2a2 ; Slc22a15 ; Slc2a1 ;
GO_0005355	glucose transmembrane transporter activity	14	0.05 %	2	0.47 %	0.024314	Slc2a2 ; Slc2a1 ;
GO_0016790	thiolester hydrolase activity	14	0.05 %	2	0.47 %	0.024314	Acnat1 ; Acnat2 ;
GO_0031402	sodium ion binding	14	0.05 %	2	0.47 %	0.024314	Slc34a2 ; Atp1a1 ;
GO_0005089	Rho guanyl-nucleotide exchange factor activity	65	0.26 %	4	0.94 %	0.0243802	Spata13 ; Arhgef10l ; Arhgef19 ; Arhgef37 ;
GO_0016301	kinase activity	609	2.51 %	17	4.02 %	0.0244929	Srms ; Chka ; Grk5 ; Gne ; Ripk2 ; Stk35 ; Pmvk ; Csnk1g3 ; Sgms2 ; Mtor ; Pi4k2a ; Nmrk1 ; Camk1d ; Mapk15 ; Adck5 ; Ak4 ; Tgfbr1 ;
GO_0004772	sterol O-acyltransferase activity	37	0.15 %	3	0.71 %	0.0252405	Soat2 ; Acnat1 ; Acnat2 ;
GO_0004252	serine-type endopeptidase activity	196	0.81 %	0	0 %	0.0265489
GO_0045502	dynein binding	15	0.06 %	2	0.47 %	0.027544	Bcl2l11 ; Wdr43 ;
GO_0004930	G-protein coupled receptor activity	431	1.78 %	3	0.71 %	0.0294824	P2ry1 ; S1pr1 ; Celsr1 ;
GO_0008233	peptidase activity	496	2.05 %	4	0.94 %	0.031082	Casp6 ; Adamdec1 ; Dpp9 ; Malt1 ;
GO_0004857	enzyme inhibitor activity	41	0.16 %	3	0.71 %	0.0321789	Crim1 ; Txnip ; Wdtc1 ;
GO_0030374	ligand-dependent nuclear receptor transcription coactivator activity	42	0.17 %	3	0.71 %	0.0340243	Calcoco1 ; Pprc1 ; Ppargc1b ;
GO_0000989	transcription factor activity, transcription factor binding	17	0.07 %	2	0.47 %	0.0343894	Cry2 ; Ldb1 ;
GO_0016874	ligase activity	361	1.49 %	11	2.6 %	0.0343927	Tars ; Park2 ; Acss2 ; Rnf125 ; Tars2 ; Rnf19b ; March7 ; Trim2 ; Nedd4l ; Dtx4 ; Fpgs ;
GO_0001046	core promoter sequence-specific DNA binding	43	0.17 %	3	0.71 %	0.0359113	Klf10 ; Nr1d2 ; Top1 ;
GO_0008374	O-acyltransferase activity	44	0.18 %	3	0.71 %	0.0378384	Soat2 ; Acnat1 ; Acnat2 ;
GO_0016407	acetyltransferase activity	44	0.18 %	3	0.71 %	0.0378384	Kat2b ; Acnat1 ; Acnat2 ;
GO_0001784	phosphotyrosine binding	18	0.07 %	2	0.47 %	0.0379839	Stap1 ; Acp2 ;
GO_0030165	PDZ domain binding	114	0.47 %	5	1.18 %	0.0398749	Snta1 ; Dlg1 ; Cxadr ; Crim1 ; Park2 ;
GO_0004675	transmembrane receptor protein serine/threonine kinase activity	19	0.07 %	2	0.47 %	0.04168	Adck5 ; Tgfbr1 ;
GO_0004745	retinol dehydrogenase activity	19	0.07 %	2	0.47 %	0.04168	Dhrs3 ; Dhrs9 ;
GO_0031434	mitogen-activated protein kinase kinase binding	19	0.07 %	2	0.47 %	0.04168	Dlg1 ; Trib3 ;
GO_0042626	ATPase activity, coupled to transmembrane movement of substances	46	0.19 %	3	0.71 %	0.041807	Abcb11 ; Abcg5 ; Abcg8 ;
GO_0043022	ribosome binding	46	0.19 %	3	0.71 %	0.041807	Rictor ; Mtor ; Cpeb2 ;
GO_0004620	phospholipase activity	47	0.19 %	3	0.71 %	0.0438456	Lipg ; Ddhd1 ; Pnpla7 ;
GO_0019902	phosphatase binding	47	0.19 %	3	0.71 %	0.0438456	Ppara ; Dlg1 ; Cry2 ;
GO_0044325	ion channel binding	118	0.48 %	5	1.18 %	0.0441664	Snta1 ; Dlg1 ; S100a10 ; Nedd4l ; Hsp90ab1 ;
GO_0003690	double-stranded DNA binding	119	0.49 %	5	1.18 %	0.0452667	Akap8 ; Tardbp ; Ddx58 ; Egr1 ; Tef ;
GO_0000976	transcription regulatory region sequence-specific DNA binding	48	0.19 %	3	0.71 %	0.0459184	Cry2 ; Park2 ; Egr1 ;
GO_0016787	hydrolase activity	1494	6.17 %	31	7.34 %	0.0485574	Man2a1 ; Gpcpd1 ; Pter ; Pld1 ; Adprh ; Endog ; Pde9a ; Casp6 ; Enpp2 ; Lipg ; Tor1b ; Gne ; Pla2g12a ; Adamdec1 ; Kynu ; Cda ; Hdhd3 ; Mgea5 ; Ddhd1 ; Pnpla7 ; Ddx58 ; Dpp9 ; Malt1 ; Xpnpep3 ; Acp2 ; Alpl ; Arsa ; Atp1a1 ; Gch1 ; Gda ; Mov10 ;
GO_0044822	poly(A) RNA binding	1066	4.4 %	24	5.68 %	0.049996	Stip1 ; Zfr ; Gnl3 ; Caprin1 ; Ptbp2 ; Rbms1 ; Nop56 ; Wdr43 ; Gtf2f1 ; Akap8 ; Rrp12 ; Pprc1 ; Ncoa5 ; Tardbp ; Cpeb2 ; Fastkd1 ; Zcchc11 ; Add1 ; Anxa7 ; Eif4b ; Hsp90ab1 ; Mov10 ; Top1 ; Tfrc ;
Total genes found in GO molecular function : 265 (422 genes in Cluster_2)
GO cellular component terms in Cluster_2 genes
GO term	Ontology description	Genes in genome	% in genome	Genes in list	% in list	Pvalue	Genes
GO_0005783	endoplasmic reticulum	1272	5.25 %	45	10.66 %	2.17106e-06	Cyp7a1 ; Dlg1 ; St6gal1 ; Itga8 ; Pld1 ; Npc1 ; Sigmar1 ; Elovl3 ; Dnaja1 ; Pde9a ; Lrp5 ; Ubxn1 ; Fmo5 ; Soat2 ; Sort1 ; S100a10 ; Tor1b ; Park2 ; Elovl1 ; Fam134b ; Pla2g12a ; Bfar ; Tbc1d20 ; Agpat2 ; Tmem33 ; Dnajb14 ; Reep4 ; Mfsd2a ; Mrap ; Mtor ; Agpat1 ; Pomt1 ; Ubqln4 ; Stim2 ; Elovl6 ; Mcfd2 ; Slc39a14 ; Pnpla7 ; Dhrs9 ; Alg6 ; Fitm2 ; Atp1a1 ; Stom ; Itga5 ; Tgm2 ;
GO_0005829	cytosol	1400	5.78 %	48	11.37 %	2.61557e-06	Cdkn1a ; P2ry1 ; Mthfr ; Dlg1 ; Hspa4l ; Pdcd4 ; Slc2a2 ; S1pr1 ; Kif13b ; Atg13 ; Bcl2l11 ; Endog ; Dnaja1 ; Pde9a ; Ubxn1 ; Casp6 ; Kat2b ; Fbxl3 ; Gne ; Park2 ; Pycrl ; Plin5 ; Pmvk ; Trp53inp2 ; Ccbl1 ; Kynu ; Cda ; Tymp ; Appl1 ; Mtor ; Mgea5 ; Pik3ap1 ; Ubqln4 ; Mpst ; Malt1 ; Wdtc1 ; Plin2 ; Anxa7 ; Cbs ; Fgf1 ; Fpgs ; Gch1 ; Slc2a1 ; Gstm4 ; Hsp90ab1 ; Pnp ; Rap2a ; Tgm2 ;
GO_0016323	basolateral plasma membrane	177	0.73 %	14	3.31 %	4.06436e-06	Slc12a2 ; P2ry1 ; Dlg1 ; Slc2a2 ; Flot1 ; Cxadr ; Slc23a2 ; Hfe2 ; Slc29a1 ; Atp1a1 ; Slc2a1 ; Hsp90ab1 ; Tgfbr1 ; Tfrc ;
GO_0016020	membrane	6787	28.05 %	158	37.44 %	1.05775e-05	Snta1 ; Slc12a2 ; Il15ra ; Man2a1 ; Fkbp5 ; Tm4sf1 ; Spata13 ; P2ry1 ; Slc16a1 ; Cyp7a1 ; Efhd2 ; Dlg1 ; Ept1 ; Slc20a1 ; Rhod ; St6gal1 ; Grk5 ; Itga8 ; Slc2a2 ; Pld1 ; S1pr1 ; Npc1 ; Cpt1a ; Flot1 ; Celsr1 ; Ppl ; Sigmar1 ; Elovl3 ; Tspan14 ; Bcl2l11 ; Cxadr ; Dnaja1 ; Eif4ebp3 ; Cldn1 ; Pde9a ; Lrp5 ; Fmo5 ; Dhrs3 ; Soat2 ; Ugcg ; Sort1 ; Ndrg1 ; Tjp2 ; Slc34a2 ; Ndufa2 ; Clcn6 ; Abcb11 ; Abcg…
GO_0005737	cytoplasm	6343	26.21 %	144	34.12 %	0.000118618	Snta1 ; Srms ; Cdkn1a ; Fkbp5 ; Spata13 ; Gpcpd1 ; Skil ; Mapre2 ; Tars ; Zmym6 ; Dlg1 ; Hspa4l ; Pdcd4 ; Chka ; Kif1b ; Stip1 ; Grk5 ; Slc2a2 ; Pld1 ; Kif13b ; Ppl ; Atg13 ; Wisp1 ; Bcl2l11 ; Cxadr ; Haus4 ; Dnmt3b ; Dnaja1 ; Eif4ebp3 ; Cry2 ; Per3 ; Pde9a ; Ubxn1 ; Gstm6 ; Fmo5 ; Casp6 ; Enpp2 ; Ndrg1 ; Tjp2 ; Zfr ; Slc34a2 ; Ppp2r4 ; Skp2 ; Tor1b ; Fbxl3 ; Fbxo6 ; Gne ; Park2 ; St6galnac6 ; Ca…
GO_0016324	apical plasma membrane	276	1.14 %	15	3.55 %	0.00013235	Slc12a2 ; P2ry1 ; Slc2a2 ; Pld1 ; Cldn1 ; Slc34a2 ; Abcb11 ; Abcg5 ; Slc23a2 ; Abcg8 ; Slc29a1 ; Atp1a1 ; Slc2a1 ; Hsp90ab1 ; Tgfbr1 ;
GO_0005739	mitochondrion	1667	6.89 %	49	11.61 %	0.000307105	Slc16a1 ; Kif1b ; Cpt1a ; Ppl ; Atg13 ; Bcl2l11 ; Endog ; Dnaja1 ; Cry2 ; Lrp5 ; Gldc ; Ndufa2 ; Park2 ; Gbf1 ; Alkbh7 ; Trit1 ; Plin5 ; Hoga1 ; Ndufaf4 ; Slc25a32 ; Ccbl1 ; Kynu ; Tars2 ; Bdh1 ; Hdhd3 ; Rai14 ; Stap1 ; Mtor ; Akap8 ; Mgea5 ; Pi4k2a ; Acox2 ; Slc44a1 ; Slc25a45 ; Mpst ; Pnpla7 ; Fitm2 ; Fastkd1 ; Mavs ; Xpnpep3 ; Gramd4 ; Adck5 ; Gm4952 ; Ak4 ; Stom ; Fpgs ; Hsp90ab1 ; Tgm2 ; Tfr…
GO_0043231	intracellular membrane-bounded organelle	742	3.06 %	27	6.39 %	0.000328435	Rorc ; Cyp7a1 ; Igfals ; Pld1 ; Cpt1a ; Bcl2l11 ; Dnmt3b ; Dnaja1 ; Fmo5 ; Sort1 ; Ppp1r3c ; Gtpbp2 ; Acss2 ; Commd7 ; Calcoco1 ; Cgrrf1 ; Gtf2f1 ; Litaf ; Plin4 ; Pi4k2a ; Acox2 ; Mta3 ; Pnpla7 ; Dhrs9 ; Plin2 ; Atp1a1 ; Tfrc ;
GO_0005777	peroxisome	126	0.52 %	8	1.89 %	0.000413999	Gbf1 ; Pxmp4 ; Pmvk ; Acox2 ; Acnat1 ; Acnat2 ; Mavs ; Szt2 ;
GO_0005794	Golgi apparatus	1135	4.69 %	36	8.53 %	0.000480793	Man2a1 ; Dlg1 ; St6gal1 ; Pld1 ; Npc1 ; Pde9a ; Enpp2 ; Ugcg ; Sort1 ; Lipg ; Abcb11 ; Park2 ; St6galnac6 ; Gbf1 ; Fam134b ; Pla2g12a ; Glipr2 ; Arhgap21 ; B3gat3 ; Sgms2 ; B4galt5 ; Mtor ; Akap8 ; Ap3m1 ; Litaf ; Pi4k2a ; BC004004 ; Mcfd2 ; Slc39a14 ; Cdk5rap2 ; Leprot ; Atp1a1 ; Galt ; Itga5 ; St3gal1 ; Xpa ;
GO_0016021	integral component of membrane	4237	17.51 %	102	24.17 %	0.000513543	Slc12a2 ; Il15ra ; Man2a1 ; Tm4sf1 ; P2ry1 ; Slc16a1 ; Ept1 ; Slc20a1 ; St6gal1 ; Itga8 ; Slc2a2 ; S1pr1 ; Npc1 ; Cpt1a ; Celsr1 ; Sigmar1 ; Elovl3 ; Tspan14 ; Cxadr ; Cldn1 ; Lrp5 ; Fmo5 ; Dhrs3 ; Soat2 ; Ugcg ; Sort1 ; Slc34a2 ; Clcn6 ; Abcb11 ; Abcg5 ; Tnfrsf19 ; Crim1 ; St6galnac6 ; Blcap ; Elovl1 ; Slc23a2 ; Pxmp4 ; Tmem57 ; Fam134b ; Tmem41a ; Bfar ; Tbc1d20 ; Abcg8 ; Agpat2 ; Slc39a8 ; Slc…
GO_0045121	membrane raft	228	0.94 %	11	2.6 %	0.00225302	Dlg1 ; Npc1 ; Flot1 ; Cxadr ; Park2 ; Pi4k2a ; Mal2 ; Atp1a1 ; Stom ; Slc2a1 ; Tgfbr1 ;
GO_0005923	bicellular tight junction	104	0.42 %	7	1.65 %	0.00235987	Dlg1 ; Cxadr ; Cldn1 ; Tjp2 ; Cgn ; Ddx58 ; Tgfbr1 ;
GO_0019005	SCF ubiquitin ligase complex	32	0.13 %	4	0.94 %	0.00236926	Skp2 ; Fbxl3 ; Fbxo6 ; Fbxo32 ;
GO_0005765	lysosomal membrane	166	0.68 %	9	2.13 %	0.00257115	Pld1 ; Npc1 ; Flot1 ; Clcn6 ; Mtor ; Ap3m1 ; Litaf ; Pi4k2a ; Hsp90ab1 ;
GO_0005634	nucleus	5679	23.47 %	122	28.9 %	0.00265285	Ppard ; Mafb ; Cdkn1a ; Il15ra ; Fkbp5 ; Ppara ; Rorc ; Skil ; Dlg1 ; Hspa4l ; Pdcd4 ; Stip1 ; Grk5 ; Klf10 ; Ppl ; Sigmar1 ; Endog ; Dnmt3b ; Dnaja1 ; Cry2 ; Per3 ; Epc2 ; Ubxn1 ; Casp6 ; Ccne2 ; Sort1 ; Gldc ; Ndrg1 ; Tjp2 ; Zfr ; Kat2b ; Trib3 ; Ppp2r4 ; Mab21l2 ; Skp2 ; Tor1b ; Gnl3 ; Fbxl3 ; Park2 ; Pdgfc ; Ptbp2 ; Rbms1 ; Txnip ; Rcan1 ; Rcl1 ; Tmem57 ; Taf12 ; Cir1 ; Trit1 ; Pmf1 ; Nop56 ;…
GO_0005811	lipid particle	56	0.23 %	5	1.18 %	0.00299766	Sigmar1 ; Plin5 ; Atg2a ; Plin4 ; Plin2 ;
GO_0005801	cis-Golgi network	36	0.14 %	4	0.94 %	0.00360713	Man2a1 ; Gbf1 ; Fam134b ; B3gat3 ;
GO_0005654	nucleoplasm	1646	6.8 %	43	10.18 %	0.00430891	Fkbp5 ; Spata13 ; Zmym6 ; Pdcd4 ; Igfals ; Celsr1 ; Cxadr ; Dnmt3b ; Casp6 ; Zfr ; Trib3 ; Ppp2r4 ; Gnl3 ; Acss2 ; Pmf1 ; Fbxo32 ; Cgrrf1 ; Necab1 ; Ccbl1 ; Kynu ; Bdh1 ; Iws1 ; Rai14 ; Elp4 ; Akap8 ; Litaf ; Morc3 ; Abtb2 ; Zbtb10 ; Slc44a1 ; Pfkfb3 ; Fermt2 ; Tardbp ; Fem1c ; Hist2h2be ; Smagp ; Add1 ; Egr1 ; Fgf1 ; Gch1 ; Mcc ; Top1 ; Xpa ;
GO_0005768	endosome	525	2.17 %	17	4.02 %	0.00449052	Rhod ; Slc2a2 ; Pld1 ; S1pr1 ; Npc1 ; Flot1 ; Sort1 ; Clcn6 ; Appl1 ; Pi4k2a ; Dgkh ; Leprot ; Arsa ; Atp1a1 ; Rap2a ; Tgfbr1 ; Tfrc ;
GO_0031982	vesicle	118	0.48 %	7	1.65 %	0.00453765	Pld1 ; Npc1 ; Slc34a2 ; Ripk2 ; Anxa7 ; Stom ; Slc2a1 ;
GO_0070062	extracellular exosome	2590	10.7 %	59	13.98 %	0.00502413	Slc12a2 ; Man2a1 ; Fkbp5 ; Slc16a1 ; Tars ; Dlg1 ; Pter ; Igfals ; St6gal1 ; Npc1 ; Flot1 ; Ppl ; Dnaja1 ; S100a10 ; Ndrg1 ; Ppp2r4 ; Abcb11 ; Tor1b ; Crim1 ; Pdgfc ; Commd7 ; Hoga1 ; Loxl4 ; Tmem33 ; Pmvk ; Sult1c2 ; Dopey2 ; Glipr2 ; B3gat3 ; Appl1 ; Gale ; B4galt5 ; Nedd4l ; Slc44a1 ; Mal2 ; Mpst ; Cdk5rap2 ; BC029214 ; Zcchc11 ; Hist2h3c2 ; Szt2 ; Acp2 ; Ak4 ; Alpl ; Anxa7 ; Arsa ; Atp1a1 ; S…
GO_0005789	endoplasmic reticulum membrane	227	0.93 %	10	2.36 %	0.00603025	Fkbp5 ; Soat2 ; Park2 ; Tbc1d20 ; Tmem33 ; Pomt1 ; Ubqln4 ; Alg6 ; Fitm2 ; Anxa7 ;
GO_0030173	integral component of Golgi membrane	43	0.17 %	4	0.94 %	0.00664855	St6gal1 ; Tbc1d20 ; Sgms2 ; St3gal1 ;
GO_0005886	plasma membrane	3369	13.92 %	75	17.77 %	0.00766071	Snta1 ; Slc12a2 ; Il15ra ; Spata13 ; P2ry1 ; Slc16a1 ; Dlg1 ; Slc20a1 ; Rhod ; Grk5 ; Itga8 ; Slc2a2 ; S1pr1 ; Npc1 ; Flot1 ; Celsr1 ; Ppl ; Sigmar1 ; Tspan14 ; Cxadr ; Cldn1 ; Pde9a ; Lrp5 ; Sort1 ; Gldc ; Ndrg1 ; Tjp2 ; Slc34a2 ; Abcb11 ; Tnfrsf19 ; Park2 ; Pdgfc ; Slc23a2 ; Slc39a8 ; Slc38a2 ; Hfe2 ; Arhgap21 ; Sgms2 ; Ralgps1 ; Mfsd2a ; Mrap ; Slc29a1 ; Litaf ; Plin4 ; Pik3ap1 ; Pi4k2a ; BC00…
GO_0005903	brush border	75	0.31 %	5	1.18 %	0.00957073	Slc2a2 ; Soat2 ; Slc34a2 ; Slc38a2 ; Cgn ;
GO_0030176	integral component of endoplasmic reticulum membrane	77	0.31 %	5	1.18 %	0.0105627	Fam134b ; Tmem33 ; Elovl6 ; Dhrs9 ; Fitm2 ;
GO_0055038	recycling endosome membrane	28	0.11 %	3	0.71 %	0.0125514	Ndrg1 ; Rap2a ; Tfrc ;
GO_0005929	cilium	233	0.96 %	0	0 %	0.0133379
GO_0031410	cytoplasmic vesicle	570	2.35 %	17	4.02 %	0.0159002	Il15ra ; Kif1b ; Sftpa1 ; Flot1 ; Park2 ; Commd7 ; Trp53inp2 ; Arhgap21 ; Ap3m1 ; Pi4k2a ; Ubqln4 ; Smagp ; Nostrin ; Acp2 ; Stom ; Gch1 ; Itga5 ;
GO_0000790	nuclear chromatin	196	0.81 %	8	1.89 %	0.0178693	Ppard ; Kat2b ; Calcoco1 ; Akap8 ; Klhdc3 ; Ube2u ; Ldb1 ; Hist2h2aa1 ;
GO_0031594	neuromuscular junction	59	0.24 %	4	0.94 %	0.018293	Snta1 ; Dlg1 ; Cxadr ; Lrp4 ;
GO_0032039	integrator complex	12	0.04 %	2	0.47 %	0.018294	Ints5 ; Ints3 ;
GO_0005623	cell	162	0.66 %	7	1.65 %	0.0196428	Kif1b ; Arhgap21 ; Rnf19b ; Ap3m1 ; Morc3 ; Fitm2 ; Wdtc1 ;
GO_0030529	intracellular ribonucleoprotein complex	305	1.26 %	1	0.23 %	0.0200276	Nop56 ;
GO_0030054	cell junction	693	2.86 %	19	4.5 %	0.0221322	Snta1 ; Dlg1 ; Ppl ; Sigmar1 ; Cxadr ; Cldn1 ; Tjp2 ; Park2 ; Arhgap26 ; Arhgap21 ; Gtf2f1 ; Cgn ; Pi4k2a ; Mpst ; Cdk5rap2 ; Fermt2 ; Ddx58 ; Smagp ; Tgfbr1 ;
GO_0033270	paranode region of axon	15	0.06 %	2	0.47 %	0.027544	Dlg1 ; Kif13b ;
GO_0042383	sarcolemma	103	0.42 %	5	1.18 %	0.0290838	Snta1 ; Flot1 ; Pde9a ; Slc38a2 ; Atp1a1 ;
GO_0005901	caveola	72	0.29 %	4	0.94 %	0.0325873	Flot1 ; Atp1a1 ; Slc2a1 ; Tgfbr1 ;
GO_0005887	integral component of plasma membrane	997	4.12 %	24	5.68 %	0.0346162	Tm4sf1 ; Slc16a1 ; Slc20a1 ; Npc1 ; Celsr1 ; Tspan14 ; Cldn1 ; Enpp2 ; Kcnk5 ; Slc23a2 ; Slc39a8 ; Slc38a2 ; Tspan18 ; Sgms2 ; Mfsd2a ; Slc29a1 ; Pi4k2a ; Slc16a12 ; Slc39a14 ; Atp1a1 ; Stom ; Slc2a1 ; Slc6a9 ; Tfrc ;
GO_0000139	Golgi membrane	114	0.47 %	5	1.18 %	0.0398749	Man2a1 ; Abcb11 ; Park2 ; Glipr2 ; BC004004 ;
GO_0000407	pre-autophagosomal structure	19	0.07 %	2	0.47 %	0.04168	Atg13 ; Atg2a ;
GO_0005576	extracellular region	1631	6.74 %	24	5.68 %	0.043608	Thpo ; Il15ra ; Igfals ; St6gal1 ; Npc1 ; Wisp1 ; Cxadr ; Enpp2 ; Lipg ; Tnfrsf19 ; Crim1 ; Pdgfc ; Pla2g12a ; Loxl4 ; Adamdec1 ; Glipr2 ; Mcfd2 ; Col27a1 ; Fgf1 ; Gdf10 ; Mbl1 ; Pnp ; St3gal1 ; Tfrc ;
GO_0043204	perikaryon	119	0.49 %	5	1.18 %	0.0452667	Itga8 ; Endog ; Pde9a ; Pi4k2a ; Top1 ;
GO_1903561	extracellular vesicle	49	0.2 %	3	0.71 %	0.0480237	Slc12a2 ; Atp1a1 ; Tfrc ;
GO_0043234	protein complex	593	2.45 %	15	3.55 %	0.0498627	Snta1 ; Skil ; Stip1 ; Cxadr ; Park2 ; Ripk2 ; Stap1 ; Pi4k2a ; Malt1 ; Hist2h3c2 ; Atp1a1 ; Ldb1 ; Gch1 ; Neb ; Tgfbr1 ;
Total genes found in GO cellular component : 331 (422 genes in Cluster_2)

## Sheet: Cluster 3
Table S3. Gene ontology analysis of 331 mRNAs in cluster 3 (Figure 2D)
KEGG pathways terms in Cluster_3 genes
GO term	Ontology description	Genes in genome	% in genome	Genes in list	% in list	Pvalue	Genes
mmu90000	hepatocyte-specific gene list from paper	167	0.69 %	10	3.2 %	9.28316e-05	Akr1d1 ; Aqp8 ; Crot ; Cyp3a13 ; Dhcr7 ; Hsd17b2 ; Slc37a4 ; Slc7a2 ; Slco1a4 ; Thrsp ;
mmu90001	kupfer-cells specific gene list from paper	166	0.68 %	10	3.2 %	9.28316e-05	Akr1d1 ; Aqp8 ; Crot ; Cyp3a13 ; Dhcr7 ; Hsd17b2 ; Slc37a4 ; Slc7a2 ; Slco1a4 ; Thrsp ;
mmu00120	Primary bile acid biosynthesis	16	0.06 %	3	0.96 %	0.00122094	Hsd3b7 ; Cyp8b1 ; Akr1d1 ;
mmu00561	Glycerolipid metabolism	59	0.24 %	4	1.28 %	0.00762352	Glyctk ; Pnpla2 ; Agk ; Mgll ;
mmu04710	Circadian rhythm	31	0.12 %	3	0.96 %	0.00796906	Arntl ; Clock ; Bhlhe41 ;
mmu04068	FoxO signaling pathway	134	0.55 %	6	1.92 %	0.00824093	Irs2 ; Homer2 ; Ccng2 ; Rbl2 ; Bnip3 ; Gabarapl1 ;
mmu04721	Synaptic vesicle cycle	62	0.25 %	4	1.28 %	0.008966	Stx2 ; Stx1b ; Ap2a2 ; Atp6v0a2 ;
mmu00760	Nicotinate and nicotinamide metabolism	35	0.14 %	3	0.96 %	0.0109805	Nt5c3 ; Nt5e ; Nadsyn1 ;
mmu04910	Insulin signaling pathway	142	0.58 %	6	1.92 %	0.011475	Irs2 ; Gys2 ; Ppp1r3b ; Phka2 ; Prkar2a ; Cblc ;
mmu04976	Bile secretion	71	0.29 %	4	1.28 %	0.0137962	Slco1a4 ; Aqp8 ; Slc4a4 ; Slc10a2 ;
mmu00240	Pyrimidine metabolism	104	0.42 %	5	1.6 %	0.0141022	Ctps2 ; Polr1a ; Nt5c3 ; Nt5e ; Dctpp1 ;
mmu00260	Glycine, serine and threonine metabolism	41	0.16 %	3	0.96 %	0.0207381	Glyctk ; Alas1 ; Amt ;
mmu04340	Hedgehog signaling pathway	48	0.19 %	3	0.96 %	0.0242521	Shh ; Smo ; Wnt5b ;
mmu00100	Steroid biosynthesis	19	0.07 %	2	0.64 %	0.02569	Nsdhl ; Dhcr7 ;
mmu00670	One carbon pool by folate	19	0.07 %	2	0.64 %	0.02569	Amt ; Mthfs ;
mmu04530	Tight junction	140	0.57 %	4	1.28 %	0.0317915	Cldn2 ; Ppp2r2d ; Csnk2a2 ; Exoc4 ;
mmu05217	Basal cell carcinoma	55	0.22 %	3	0.96 %	0.0333976	Shh ; Smo ; Wnt5b ;
mmu04923	Regulation of lipolysis in adipocytes	57	0.23 %	3	0.96 %	0.0362339	Pnpla2 ; Mgll ; Irs2 ;
mmu00900	Terpenoid backbone biosynthesis	24	0.09 %	2	0.64 %	0.0414811	Mvk ; Mvd ;
mmu04062	Chemokine signaling pathway	198	0.81 %	0	0 %	0.0496734
Total genes found in KEGG pathways : 55 (312 genes in Cluster_3)
GO biological process terms in Cluster_3 genes
GO term	Ontology description	Genes in genome	% in genome	Genes in list	% in list	Pvalue	Genes
GO_9000000	hepatocyte-specific gene list from paper	167	0.69 %	10	3.2 %	9.28316e-05	Akr1d1 ; Aqp8 ; Crot ; Cyp3a13 ; Dhcr7 ; Hsd17b2 ; Slc37a4 ; Slc7a2 ; Slco1a4 ; Thrsp ;
GO_0005977	glycogen metabolic process	35	0.14 %	5	1.6 %	0.000104774	Stbd1 ; Slc37a4 ; Ppp1r3b ; Gys2 ; Phka2 ;
GO_0008202	steroid metabolic process	81	0.33 %	7	2.24 %	0.000113863	Mvk ; Nsdhl ; Dhcr7 ; Slc37a4 ; Scap ; Mvd ; Akr1d1 ;
GO_0006694	steroid biosynthetic process	58	0.23 %	6	1.92 %	0.000131678	Mvk ; Hsd17b2 ; Nsdhl ; Dhcr7 ; Hsd3b7 ; Mvd ;
GO_0032922	circadian regulation of gene expression	58	0.23 %	6	1.92 %	0.000131678	Pml ; Arntl ; Usp2 ; Bhlhe41 ; Kdm5a ; Clock ;
GO_0007623	circadian rhythm	42	0.17 %	5	1.6 %	0.00024942	Mtnr1a ; Arntl ; Mat2a ; Dbp ; Clock ;
GO_0048511	rhythmic process	127	0.52 %	8	2.56 %	0.000322399	Pml ; Arntl ; Usp2 ; Bhlhe41 ; Kdm5a ; Enox2 ; Dbp ; Clock ;
GO_0006629	lipid metabolic process	449	1.85 %	16	5.12 %	0.000371501	Mvk ; Thrsp ; Hsd17b2 ; Nsdhl ; Dhcr7 ; Mgll ; Pnpla6 ; Gde1 ; Pnpla2 ; Elovl5 ; Ddhd2 ; Crot ; Sult1d1 ; Scap ; Mvd ; Akr1d1 ;
GO_0016126	sterol biosynthetic process	26	0.1 %	4	1.28 %	0.000394316	Mvk ; Nsdhl ; Dhcr7 ; Mvd ;
GO_0006695	cholesterol biosynthetic process	28	0.11 %	4	1.28 %	0.000525393	Mvk ; Nsdhl ; Dhcr7 ; Mvd ;
GO_0008203	cholesterol metabolic process	87	0.35 %	6	1.92 %	0.00110449	Mvk ; Nsdhl ; Dhcr7 ; Scap ; Cln6 ; Mvd ;
GO_0002053	positive regulation of mesenchymal cell proliferation	35	0.14 %	4	1.28 %	0.00122026	Smo ; Irs2 ; Foxp1 ; Shh ;
GO_0042594	response to starvation	16	0.06 %	3	0.96 %	0.00122094	Ulk1 ; Pdk4 ; Hddc3 ;
GO_0016579	protein deubiquitination	72	0.29 %	5	1.6 %	0.00271782	Usp39 ; Usp2 ; Otud5 ; Usp46 ; Stambp ;
GO_0006511	ubiquitin-dependent protein catabolic process	142	0.58 %	7	2.24 %	0.00282695	Arih2 ; Psma1 ; Usp2 ; Uba6 ; Usp46 ; Herpud1 ; Cblc ;
GO_0007596	blood coagulation	74	0.3 %	5	1.6 %	0.00304431	Tfpi2 ; Hps4 ; Nbeal2 ; Shh ; F11 ;
GO_0009790	embryo development	75	0.31 %	5	1.6 %	0.00321727	Tgfbr3 ; Gtf2ird1 ; Cks2 ; Foxp1 ; Shh ;
GO_0030010	establishment of cell polarity	23	0.09 %	3	0.96 %	0.003506	Wee1 ; Exoc4 ; Shh ;
GO_0006820	anion transport	27	0.11 %	3	0.96 %	0.00547978	Slc37a4 ; Slco1a4 ; Slc4a4 ;
GO_0045880	positive regulation of smoothened signaling pathway	27	0.11 %	3	0.96 %	0.00547978	Smo ; Por ; Shh ;
GO_0051607	defense response to virus	127	0.52 %	6	1.92 %	0.00653335	Pml ; Bnip3 ; Spon2 ; Oasl1 ; Ddx60 ; A230050P20Rik ;
GO_0019373	epoxygenase P450 pathway	30	0.12 %	3	0.96 %	0.00729783	Cyp2g1 ; Cyp2a4 ; Cyp2a5 ;
GO_0045071	negative regulation of viral genome replication	30	0.12 %	3	0.96 %	0.00729783	Srpk2 ; Oasl1 ; A230050P20Rik ;
GO_0006886	intracellular protein transport	222	0.91 %	8	2.56 %	0.00845791	Ap2a2 ; Kpnb1 ; Stx2 ; Ap4m1 ; Copg2 ; Tbc1d2b ; Gga2 ; Stx1b ;
GO_0015721	bile acid and bile salt transport	11	0.04 %	2	0.64 %	0.0092293	Slc10a2 ; Slco1a4 ;
GO_0048643	positive regulation of skeletal muscle tissue development	11	0.04 %	2	0.64 %	0.0092293	Usp2 ; Shh ;
GO_0061014	positive regulation of mRNA catabolic process	11	0.04 %	2	0.64 %	0.0092293	Upf1 ; Cnot7 ;
GO_0007517	muscle organ development	63	0.26 %	4	1.28 %	0.00944294	Csrp3 ; Foxk1 ; Usp2 ; Chd2 ;
GO_0055114	oxidation-reduction process	651	2.69 %	16	5.12 %	0.0100027	Hsd17b2 ; Nsdhl ; Dhcr7 ; Cyp8b1 ; Nox4 ; Ethe1 ; Gfod2 ; Kdm5a ; Hsd3b7 ; Ido2 ; Bco2 ; Akr1d1 ; Enox2 ; Mical2 ; Cyp3a13 ; Por ;
GO_0006605	protein targeting	34	0.14 %	3	0.96 %	0.0101788	Pml ; Ywhag ; Hps4 ;
GO_0072593	reactive oxygen species metabolic process	34	0.14 %	3	0.96 %	0.0101788	Bnip3 ; Pdk4 ; Nox4 ;
GO_0016042	lipid catabolic process	101	0.41 %	5	1.6 %	0.0103291	Mgll ; Pnpla6 ; Pnpla2 ; Ddhd2 ; Akr1d1 ;
GO_0032469	endoplasmic reticulum calcium ion homeostasis	12	0.04 %	2	0.64 %	0.0109231	Pml ; Herpud1 ;
GO_0090141	positive regulation of mitochondrial fission	12	0.04 %	2	0.64 %	0.0109231	Bnip3 ; Ddhd2 ;
GO_0007224	smoothened signaling pathway	68	0.28 %	4	1.28 %	0.0120512	Smo ; Nsdhl ; Ift46 ; Shh ;
GO_0008209	androgen metabolic process	13	0.05 %	2	0.64 %	0.0127319	Akr1d1 ; Shh ;
GO_0019433	triglyceride catabolic process	13	0.05 %	2	0.64 %	0.0127319	Pnpla2 ; Ddhd2 ;
GO_0031629	synaptic vesicle fusion to presynaptic active zone membrane	13	0.05 %	2	0.64 %	0.0127319	Stx2 ; Stx1b ;
GO_0061053	somite development	13	0.05 %	2	0.64 %	0.0127319	Smo ; Shh ;
GO_0008299	isoprenoid biosynthetic process	14	0.05 %	2	0.64 %	0.0146499	Mvk ; Mvd ;
GO_0050435	beta-amyloid metabolic process	14	0.05 %	2	0.64 %	0.0146499	Nat8 ; C330021F23Rik ;
GO_0060979	vasculogenesis involved in coronary vascular morphogenesis	14	0.05 %	2	0.64 %	0.0146499	Tgfbr3 ; Shh ;
GO_0007265	Ras protein signal transduction	40	0.16 %	3	0.96 %	0.0154707	Ulk1 ; Rfxank ; Brap ;
GO_0000045	autophagosome assembly	41	0.16 %	3	0.96 %	0.0164633	Ulk1 ; Wdr45 ; Gabarapl1 ;
GO_0006833	water transport	15	0.06 %	2	0.64 %	0.0166716	Aqp8 ; Aqp11 ;
GO_0006970	response to osmotic stress	15	0.06 %	2	0.64 %	0.0166716	Tsc22d3 ; Vac14 ;
GO_0034389	lipid particle organization	15	0.06 %	2	0.64 %	0.0166716	Pnpla2 ; Ddhd2 ;
GO_0006954	inflammatory response	287	1.18 %	0	0 %	0.0180653
GO_0043122	regulation of I-kappaB kinase/NF-kappaB signaling	16	0.06 %	2	0.64 %	0.0187917	Nlrp12 ; Hspb1 ;
GO_0002076	osteoblast development	17	0.07 %	2	0.64 %	0.0210048	Pth1r ; Shh ;
GO_0031333	negative regulation of protein complex assembly	17	0.07 %	2	0.64 %	0.0210048	Ulk1 ; Svip ;
GO_0060292	long term synaptic depression	17	0.07 %	2	0.64 %	0.0210048	Mgll ; Shank2 ;
GO_0050821	protein stabilization	124	0.51 %	5	1.6 %	0.0213969	Pml ; Cct7 ; Smo ; Usp2 ; Hps4 ;
GO_0030163	protein catabolic process	46	0.19 %	3	0.96 %	0.0218808	Trim24 ; Clpx ; Lonp2 ;
GO_0043153	entrainment of circadian clock by photoperiod	18	0.07 %	2	0.64 %	0.0233059	Pml ; Usp2 ;
GO_0048546	digestive tract morphogenesis	18	0.07 %	2	0.64 %	0.0233059	Stx2 ; Shh ;
GO_0001755	neural crest cell migration	48	0.19 %	3	0.96 %	0.0242521	Efnb1 ; Smo ; Shh ;
GO_0006914	autophagy	131	0.54 %	5	1.6 %	0.0256844	Stbd1 ; Ulk1 ; Wdr45 ; Gabarapl1 ; Tbc1d17 ;
GO_0021904	dorsal/ventral neural tube patterning	19	0.07 %	2	0.64 %	0.02569	Smo ; Shh ;
GO_0030193	regulation of blood coagulation	19	0.07 %	2	0.64 %	0.02569	Stx2 ; F11 ;
GO_0042307	positive regulation of protein import into nucleus	20	0.08 %	2	0.64 %	0.0281524	Smo ; Shh ;
GO_0006612	protein targeting to membrane	21	0.08 %	2	0.64 %	0.0306885	Exoc4 ; Rtp3 ;
GO_0007166	cell surface receptor signaling pathway	191	0.78 %	6	1.92 %	0.0326735	Mtnr1a ; Smo ; Tspan4 ; Cblc ; Fgfrl1 ; Pth1r ;
GO_0006874	cellular calcium ion homeostasis	97	0.4 %	4	1.28 %	0.0343808	Slc37a4 ; Csrp3 ; Herpud1 ; Pth1r ;
GO_0001708	cell fate specification	23	0.09 %	2	0.64 %	0.0359637	Smo ; Shh ;
GO_0046580	negative regulation of Ras protein signal transduction	23	0.09 %	2	0.64 %	0.0359637	Stambp ; Rasa2 ;
GO_0050850	positive regulation of calcium-mediated signaling	23	0.09 %	2	0.64 %	0.0359637	Exoc4 ; P2rx4 ;
GO_0016310	phosphorylation	607	2.5 %	13	4.16 %	0.0362677	Wee1 ; Mvk ; Srpk2 ; Ulk1 ; Dyrk1b ; Pdk4 ; Baz1b ; Pnkp ; Agk ; Pgm2l1 ; Glyctk ; Csnk2a2 ; Tec ;
GO_0008152	metabolic process	484	2 %	11	3.52 %	0.0364715	Mvk ; Hsd17b2 ; Pnpla6 ; Pnkp ; Wbscr22 ; Pnpla2 ; Neil1 ; Nt5c3 ; Gys2 ; 6430573F11Rik ; Alas1 ;
GO_0006355	regulation of transcription, DNA-templated	2024	8.36 %	34	10.89 %	0.0366391	Pml ; Rbl2 ; Anp32a ; Thrsp ; Trim24 ; Arntl ; Cirh1a ; Tsc22d3 ; Cnot7 ; Rfxank ; Foxk1 ; Baz1b ; Klf13 ; Dynll1 ; Gtf2ird1 ; Wbscr22 ; Cks2 ; Foxp1 ; Rnf141 ; 1700049G17Rik ; Taf1d ; 2610021A01Rik ; Chd9 ; Klf15 ; Bhlhe41 ; Kdm5a ; Atf5 ; Irf2bp2 ; Chd2 ; Leo1 ; Csnk2a2 ; Dbp ; Shh ; Clock ;
GO_0006606	protein import into nucleus	58	0.23 %	3	0.96 %	0.0376863	Kpnb1 ; Sprn ; l7Rn6 ;
GO_0016239	positive regulation of macroautophagy	24	0.09 %	2	0.64 %	0.0386942	Bnip3 ; Ulk1 ;
GO_0045453	bone resorption	24	0.09 %	2	0.64 %	0.0386942	Nox4 ; Pth1r ;
GO_0045893	positive regulation of transcription, DNA-templated	557	2.3 %	12	3.84 %	0.0401483	Smo ; Trim24 ; Arntl ; Dyrk1b ; Foxk1 ; Foxp1 ; Klf15 ; Kdm5a ; Atf5 ; Btbd8 ; Shh ; Clock ;
GO_0016192	vesicle-mediated transport	204	0.84 %	6	1.92 %	0.040765	Ap2a2 ; Stx2 ; Ap4m1 ; Copg2 ; Gga2 ; Stx1b ;
GO_0002052	positive regulation of neuroblast proliferation	25	0.1 %	2	0.64 %	0.0414811	Smo ; Shh ;
GO_0006885	regulation of pH	25	0.1 %	2	0.64 %	0.0414811	Pdk4 ; Slc4a4 ;
GO_0016032	viral process	25	0.1 %	2	0.64 %	0.0414811	Pml ; Pvrl1 ;
GO_0042787	protein ubiquitination involved in ubiquitin-dependent protein catabolic process	105	0.43 %	4	1.28 %	0.0424779	Arih2 ; Uba6 ; Herc3 ; Cblc ;
GO_0001570	vasculogenesis	64	0.26 %	3	0.96 %	0.0468399	Tgfbr3 ; Smo ; Shh ;
GO_0007569	cell aging	27	0.11 %	2	0.64 %	0.0472087	Pml ; Nox4 ;
GO_0030324	lung development	110	0.45 %	4	1.28 %	0.0478821	Dhcr7 ; Foxp1 ; l7Rn6 ; Shh ;
GO_0051726	regulation of cell cycle	110	0.45 %	4	1.28 %	0.0478821	Rbl2 ; Ccng2 ; Arntl ; Csnk2a2 ;
GO_0006461	protein complex assembly	65	0.26 %	3	0.96 %	0.0484328	Tgfbr3 ; Pml ; Tspan4 ;
GO_0032092	positive regulation of protein binding	65	0.26 %	3	0.96 %	0.0484328	Herpud1 ; Caprin2 ; Cald1 ;
Total genes found in GO biological process : 156 (312 genes in Cluster_3)
GO molecular function terms in Cluster_3 genes
GO term	Ontology description	Genes in genome	% in genome	Genes in list	% in list	Pvalue	Genes
GO_0005524	ATP binding	1350	5.58 %	32	10.25 %	0.000546766	Wee1 ; P2ry2 ; Cct7 ; Mvk ; Upf1 ; Srpk2 ; Ulk1 ; Dyrk1b ; P2rx4 ; Mthfs ; Clpx ; Cars ; Pdk4 ; Baz1b ; Pnkp ; Uba6 ; Lonp2 ; Agk ; Chd9 ; Mmab ; Nadsyn1 ; P2ry4 ; Ctps2 ; Mvd ; Oasl1 ; Mat2a ; Glyctk ; Chd2 ; Nlrp12 ; Csnk2a2 ; Fkbp4 ; Tec ;
GO_0016740	transferase activity	1431	5.91 %	32	10.25 %	0.00228739	Wee1 ; Mvk ; Nop2 ; Polr1a ; Srpk2 ; Ulk1 ; Dyrk1b ; St3gal5 ; Pdk4 ; Baz1b ; Pnkp ; Wbscr22 ; Aasdhppt ; Nat8 ; Dpy19l1 ; Elovl5 ; Agk ; Pgm2l1 ; Crot ; Mmab ; Sult1d1 ; Nt5c3 ; Oasl1 ; Gys2 ; 6430573F11Rik ; Mat2a ; Glyctk ; Amt ; Alas1 ; Csnk2a2 ; Tec ; Clock ;
GO_0000166	nucleotide binding	1845	7.62 %	36	11.53 %	0.00352929	Wee1 ; Cct7 ; Mvk ; Upf1 ; Prkar2a ; Srpk2 ; Ulk1 ; Sept11 ; Dyrk1b ; Mthfs ; Clpx ; Cars ; Pdk4 ; Baz1b ; Pnkp ; Dctpp1 ; Uba6 ; Lonp2 ; Agk ; Brap ; Mmaa ; Chd9 ; Mmab ; Nadsyn1 ; Nt5c3 ; Ctps2 ; Mvd ; Enox2 ; Mat2a ; Glyctk ; Chd2 ; Nlrp12 ; Csnk2a2 ; Gnat1 ; Tec ; Nt5e ;
GO_0016491	oxidoreductase activity	581	2.4 %	16	5.12 %	0.00409869	Hsd17b2 ; Nsdhl ; Dhcr7 ; Cyp8b1 ; Nox4 ; Ethe1 ; Gfod2 ; Kdm5a ; Hsd3b7 ; Ido2 ; Bco2 ; Akr1d1 ; Enox2 ; Mical2 ; Cyp3a13 ; Por ;
GO_0005515	protein binding	4429	18.3 %	76	24.35 %	0.00472187	Ap2a2 ; Efnb1 ; Zyx ; Wee1 ; Tgfbr3 ; Pml ; Atp6v0a2 ; Rbl2 ; Il4ra ; Cct7 ; Kpnb1 ; Prkar2a ; Stx2 ; Ywhag ; Anp32a ; Thrsp ; Trim24 ; Bnip3 ; Irs2 ; Cyp2g1 ; Exoc4 ; Arntl ; Polr1a ; Srpk2 ; Ulk1 ; Cldn2 ; Sept11 ; Cnot7 ; Csrp3 ; Rfxank ; Pitpnm2 ; Arih2 ; Clpx ; Psma1 ; Homer2 ; Foxk1 ; Baz1b ; Dynll1 ; Mesdc2 ; Uba6 ; Tex12 ; Foxp1 ; Pnpla2 ; Lonp2 ; Gabarapl1 ; Slc41a3 ; Brap ; Gga2 ; Spon2…
GO_0046872	metal ion binding	2932	12.11 %	54	17.3 %	0.00544871	Zyx ; Wee1 ; Pml ; Usp39 ; Upf1 ; Trim24 ; Nudt1 ; Polr1a ; Cnot7 ; Csrp3 ; Pitpnm2 ; Cyp8b1 ; Mthfs ; Arih2 ; Clpx ; Cars ; Baz1b ; Klf13 ; Usp2 ; Repin1 ; Gde1 ; Ethe1 ; Dctpp1 ; Foxp1 ; Rnf141 ; Zfand4 ; Aasdhppt ; Hddc3 ; Stambp ; Pgm2l1 ; Ddhd2 ; Brap ; Spon2 ; Nt5c3 ; Klf15 ; Cblc ; Kdm5a ; Ido2 ; Rasa2 ; Lnx2 ; Caln1 ; Bco2 ; Ppm1k ; Mat2a ; Irf2bp2 ; Pptc7 ; Mical2 ; Zc4h2 ; Cyp3a13 ; Gna…
GO_0017112	Rab guanyl-nucleotide exchange factor activity	27	0.11 %	3	0.96 %	0.00547978	St5 ; Sbf2 ; Dennd4a ;
GO_0016787	hydrolase activity	1494	6.17 %	31	9.93 %	0.00641564	Upf1 ; Nudt1 ; Cnot7 ; Mgll ; Psma1 ; Pnpla6 ; Usp2 ; Otud5 ; Pnkp ; Gde1 ; Dctpp1 ; Pnpla2 ; Lonp2 ; Abhd14a ; Hddc3 ; Usp46 ; Ufsp1 ; Stambp ; Abhd8 ; Ddhd2 ; Neil1 ; Mmaa ; Chd9 ; Nt5c3 ; Dusp7 ; Ppm1k ; Pptc7 ; Chd2 ; Por ; F11 ; Nt5e ;
GO_0015250	water channel activity	11	0.04 %	2	0.64 %	0.0092293	Aqp8 ; Aqp11 ;
GO_0051879	Hsp90 protein binding	33	0.13 %	3	0.96 %	0.00940958	Kpnb1 ; Arntl ; Ulk1 ;
GO_0070888	E-box binding	33	0.13 %	3	0.96 %	0.00940958	Arntl ; Bhlhe41 ; Clock ;
GO_0005096	GTPase activator activity	227	0.93 %	8	2.56 %	0.00946549	Tbc1d2b ; Arhgap24 ; Rasa2 ; Srgap3 ; Elmod3 ; Als2cl ; Tbc1d17 ; Sipa1l2 ;
GO_0008253	5_-nucleotidase activity	12	0.04 %	2	0.64 %	0.0109231	Nt5c3 ; Nt5e ;
GO_0045028	G-protein coupled purinergic nucleotide receptor activity	12	0.04 %	2	0.64 %	0.0109231	P2ry2 ; P2ry4 ;
GO_0043914	NADPH	36	0.14 %	3	0.96 %	0.0118146	Gfod2 ; Enox2 ; Mical2 ;
GO_0004843	thiol-dependent ubiquitin-specific protease activity	69	0.28 %	4	1.28 %	0.0126178	Usp2 ; Otud5 ; Usp46 ; Stambp ;
GO_0036459	thiol-dependent ubiquitinyl hydrolase activity	71	0.29 %	4	1.28 %	0.0137962	Usp39 ; Usp2 ; Otud5 ; Usp46 ;
GO_0004806	triglyceride lipase activity	14	0.05 %	2	0.64 %	0.0146499	Pnpla2 ; Ddhd2 ;
GO_0070577	lysine-acetylated histone binding	15	0.06 %	2	0.64 %	0.0166716	Trim24 ; Baz1b ;
GO_0020037	heme binding	118	0.48 %	5	1.6 %	0.0180586	Cyp8b1 ; Ido2 ; Cyp2a4 ; Cyp2a5 ; Cyp3a13 ;
GO_0001046	core promoter sequence-specific DNA binding	43	0.17 %	3	0.96 %	0.0185406	Arntl ; Chd2 ; Clock ;
GO_0051213	dioxygenase activity	80	0.33 %	4	1.28 %	0.0198379	Ethe1 ; Kdm5a ; Ido2 ; Bco2 ;
GO_0004715	non-membrane spanning protein tyrosine kinase activity	45	0.18 %	3	0.96 %	0.0207381	Wee1 ; Baz1b ; Tec ;
GO_0005215	transporter activity	172	0.71 %	6	1.92 %	0.0224292	Aqp8 ; Slco1a4 ; Aqp11 ; Slc4a4 ; Tmem184a ; Slc5a6 ;
GO_0008270	zinc ion binding	985	4.07 %	20	6.41 %	0.022815	Zyx ; Pml ; Usp39 ; Upf1 ; Trim24 ; Polr1a ; Csrp3 ; P2rx4 ; Arih2 ; Baz1b ; Rnf141 ; Zfand4 ; Brap ; Neil1 ; Cblc ; Kdm5a ; Lnx2 ; Mical2 ; Mt1 ; Shh ;
GO_0008392	arachidonic acid epoxygenase activity	47	0.19 %	3	0.96 %	0.0230523	Cyp2g1 ; Cyp2a4 ; Cyp2a5 ;
GO_0001190	transcriptional activator activity, RNA polymerase II transcription factor binding	18	0.07 %	2	0.64 %	0.0233059	Arntl ; Clock ;
GO_0071889	14-3-3 protein binding	19	0.07 %	2	0.64 %	0.02569	Irs2 ; Srpk2 ;
GO_0001530	lipopolysaccharide binding	20	0.08 %	2	0.64 %	0.0281524	Psma1 ; Spon2 ;
GO_0019904	protein domain specific binding	289	1.19 %	8	2.56 %	0.0286806	Kpnb1 ; Prkar2a ; Ywhag ; Irs2 ; Homer2 ; Dynll1 ; Stambp ; Stx1b ;
GO_0005509	calcium ion binding	570	2.35 %	3	0.96 %	0.0295238	Cblc ; Caln1 ; Shh ;
GO_0008395	steroid hydroxylase activity	53	0.21 %	3	0.96 %	0.0306566	Cyp2g1 ; Cyp2a4 ; Cyp2a5 ;
GO_0005539	glycosaminoglycan binding	21	0.08 %	2	0.64 %	0.0306885	Tgfbr3 ; Shh ;
GO_0008139	nuclear localization sequence binding	21	0.08 %	2	0.64 %	0.0306885	Kpnb1 ; Brap ;
GO_0008757	S-adenosylmethionine-dependent methyltransferase activity	21	0.08 %	2	0.64 %	0.0306885	Nop2 ; Wbscr27 ;
GO_0000982	transcription factor activity, RNA polymerase II core promoter proximal region sequence-specific binding	22	0.09 %	2	0.64 %	0.0332937	Arntl ; Clock ;
GO_0042802	identical protein binding	660	2.72 %	12	3.84 %	0.0336096	Cct7 ; Mvk ; Bnip3 ; Cldn2 ; Usp2 ; Dctpp1 ; Mapk1ip1 ; Brap ; Orai1 ; Pvrl1 ; Als2cl ; Hspb1 ;
GO_0016874	ligase activity	361	1.49 %	9	2.88 %	0.0350362	Trim24 ; Mthfs ; Arih2 ; Cars ; Uba6 ; Brap ; Nadsyn1 ; Cblc ; Ctps2 ;
GO_0017134	fibroblast growth factor binding	24	0.09 %	2	0.64 %	0.0386942	Tgfbr3 ; Fgfrl1 ;
GO_0035255	ionotropic glutamate receptor binding	26	0.1 %	2	0.64 %	0.0443206	Fus ; Shank2 ;
GO_0043425	bHLH transcription factor binding	26	0.1 %	2	0.64 %	0.0443206	Arntl ; Bhlhe41 ;
GO_0042803	protein homodimerization activity	769	3.17 %	15	4.8 %	0.0455088	Pml ; Prkar2a ; Thrsp ; Bnip3 ; Mgll ; Homer2 ; Cars ; Dynll1 ; Foxp1 ; Sbf2 ; Pvrl1 ; Bhlhe41 ; Cln6 ; Hps4 ; Mvd ;
GO_0008565	protein transporter activity	64	0.26 %	3	0.96 %	0.0468399	Ap2a2 ; Kpnb1 ; l7Rn6 ;
Total genes found in GO molecular function : 181 (312 genes in Cluster_3)
GO cellular component terms in Cluster_3 genes
GO term	Ontology description	Genes in genome	% in genome	Genes in list	% in list	Pvalue	Genes
GO_9000000	hepatocyte-specific gene list from paper	167	0.69 %	10	3.2 %	9.28316e-05	Akr1d1 ; Aqp8 ; Crot ; Cyp3a13 ; Dhcr7 ; Hsd17b2 ; Slc37a4 ; Slc7a2 ; Slco1a4 ; Thrsp ;
GO_9000001	kupfer-cells specific gene list from paper	166	0.68 %	10	3.2 %	9.28316e-05	Akr1d1 ; Aqp8 ; Crot ; Cyp3a13 ; Dhcr7 ; Hsd17b2 ; Slc37a4 ; Slc7a2 ; Slco1a4 ; Thrsp ;
GO_0005737	cytoplasm	6343	26.21 %	113	36.21 %	0.000116997	Efnb1 ; Zyx ; Wee1 ; Tgfbr3 ; Pml ; Ier2 ; Atp6v0a2 ; Rbl2 ; Spg21 ; Cct7 ; Kpnb1 ; Mvk ; Upf1 ; Prkar2a ; Smo ; Ywhag ; Anp32a ; Thrsp ; Trim24 ; Nudt1 ; Bnip3 ; Irs2 ; Ccng2 ; Exoc4 ; Arntl ; Polr1a ; Tsc22d3 ; Srpk2 ; Ulk1 ; Sept11 ; Ppp2r2d ; Cnot7 ; Csrp3 ; Rfxank ; Pitpnm2 ; Mthfs ; Arih2 ; Clpx ; Mgll ; Psma1 ; Homer2 ; Cars ; Fus ; Usp2 ; Copg2 ; Dynll1 ; Gtf2ird1 ; Ethe1 ; Wbscr22 ; Aqp1…
GO_0030131	clathrin adaptor complex	16	0.06 %	3	0.96 %	0.00122094	Ap2a2 ; Ap4m1 ; Gga2 ;
GO_0043231	intracellular membrane-bounded organelle	742	3.06 %	20	6.41 %	0.00199412	Spg21 ; Smo ; Arntl ; Hsd17b2 ; Nsdhl ; Aqp8 ; Dhcr7 ; Slc37a4 ; Pitpnm2 ; Cyp8b1 ; Agk ; Crot ; Scap ; Hsd3b7 ; Vac14 ; Ppp1r3b ; Chd2 ; Cyp3a13 ; Por ; Clock ;
GO_0005829	cytosol	1400	5.78 %	31	9.93 %	0.00295523	Pml ; P2ry2 ; Spg21 ; Mvk ; Anp32a ; Thrsp ; Irs2 ; Ulk1 ; Mgll ; Cars ; Wdr45 ; Dynll1 ; Repin1 ; Aqp11 ; Dctpp1 ; Uba6 ; Pnpla2 ; Gabarapl1 ; Pgm2l1 ; Mvd ; Akr1d1 ; Gys2 ; Dusp7 ; Mat2a ; Tbc1d17 ; Sprn ; Asl ; Fkbp4 ; l7Rn6 ; Mt1 ; Pth1r ;
GO_0043025	neuronal cell body	509	2.1 %	15	4.8 %	0.00301225	Mtnr1a ; Smo ; Exoc4 ; Ulk1 ; P2rx4 ; Homer2 ; Fus ; Elovl5 ; Palld ; Shank2 ; Asl ; Cald1 ; Fkbp4 ; Gnat1 ; Shh ;
GO_0060170	ciliary membrane	23	0.09 %	3	0.96 %	0.003506	Smo ; Ift46 ; Shank2 ;
GO_0016020	membrane	6787	28.05 %	110	35.25 %	0.00409408	Ap2a2 ; Efnb1 ; Mtnr1a ; Tgfbr3 ; Pml ; Atp6v0a2 ; P2ry2 ; Il4ra ; Kpnb1 ; Prkar2a ; Stx2 ; Smo ; Ywhag ; Nudt1 ; Bnip3 ; Exoc4 ; Hsd17b2 ; Nsdhl ; Aqp8 ; Slc10a2 ; Stbd1 ; Ulk1 ; Cldn2 ; Cnot7 ; Dhcr7 ; Slc37a4 ; Pitpnm2 ; Cyp8b1 ; P2rx4 ; St3gal5 ; Chic1 ; Mgll ; Homer2 ; Slco1a4 ; Nox4 ; Pnpla6 ; Copg2 ; Dynll1 ; Pnkp ; Gde1 ; Tmem218 ; Aqp11 ; Pnpla2 ; Lonp2 ; Rnf141 ; Gabarapl1 ; Rhbdd2 ; Na…
GO_0005783	endoplasmic reticulum	1272	5.25 %	28	8.97 %	0.0046205	Tgfbr3 ; Pml ; Anp32a ; Bnip3 ; Nsdhl ; Stbd1 ; Dhcr7 ; Cyp8b1 ; Nox4 ; Pnpla6 ; Mesdc2 ; Aqp11 ; Gabarapl1 ; Nat8 ; Elovl5 ; Tmed5 ; Svip ; Nt5c3 ; Herpud1 ; Scap ; Hsd3b7 ; Vac14 ; Cln6 ; Nbeal2 ; Asl ; Cyp3a13 ; Por ; Shh ;
GO_0044295	axonal growth cone	27	0.11 %	3	0.96 %	0.00547978	Smo ; Palld ; Fkbp4 ;
GO_0005774	vacuolar membrane	11	0.04 %	2	0.64 %	0.0092293	Sbf2 ; Vac14 ;
GO_0034045	pre-autophagosomal structure membrane	12	0.04 %	2	0.64 %	0.0109231	Ulk1 ; Wdr45 ;
GO_0030425	dendrite	400	1.65 %	10	3.2 %	0.0138132	Smo ; Bnip3 ; P2rx4 ; Homer2 ; Fus ; Aqp11 ; BC023829 ; Cald1 ; Hspb1 ; Shh ;
GO_0033391	chromatoid body	14	0.05 %	2	0.64 %	0.0146499	Arntl ; Clock ;
GO_0005576	extracellular region	1631	6.74 %	14	4.48 %	0.0146682	Tgfbr3 ; Il4ra ; Tfpi2 ; Defb1 ; Gfod2 ; Spon2 ; 2410131K14Rik ; Nrg4 ; Samd1 ; Enox2 ; Tsku ; Shh ; Wnt5b ; F11 ;
GO_0005884	actin filament	40	0.16 %	3	0.96 %	0.0154707	Palld ; Wipf3 ; Cald1 ;
GO_0005776	autophagosome	42	0.17 %	3	0.96 %	0.0174867	Ulk1 ; Gabarapl1 ; Orai1 ;
GO_0030133	transport vesicle	43	0.17 %	3	0.96 %	0.0185406	Stx2 ; Fgfrl1 ; Shh ;
GO_0005730	nucleolus	677	2.79 %	14	4.48 %	0.0232615	Wee1 ; Pml ; Rbl2 ; Nop2 ; Polr1a ; Cirh1a ; Srpk2 ; Homer2 ; Pnkp ; Oasl1 ; Chd2 ; Leo1 ; Sprn ; Clock ;
GO_0016323	basolateral plasma membrane	177	0.73 %	6	1.92 %	0.0249297	P2ry2 ; Stx2 ; Orai1 ; P2ry4 ; Slc4a4 ; Pth1r ;
GO_0005782	peroxisomal matrix	19	0.07 %	2	0.64 %	0.02569	Lonp2 ; Mvd ;
GO_0043235	receptor complex	133	0.54 %	5	1.6 %	0.026985	Mtnr1a ; Tgfbr3 ; Il4ra ; Caprin2 ; Pth1r ;
GO_0005925	focal adhesion	344	1.42 %	9	2.88 %	0.0285194	Zyx ; Atp6v0a2 ; Prkar2a ; Ywhag ; Nox4 ; Palld ; Arhgap24 ; Tspan4 ; Hspb1 ;
GO_0005886	plasma membrane	3369	13.92 %	54	17.3 %	0.0301955	Ap2a2 ; Efnb1 ; Mtnr1a ; Tgfbr3 ; Atp6v0a2 ; P2ry2 ; Il4ra ; Prkar2a ; Stx2 ; Smo ; Nudt1 ; Irs2 ; Aqp8 ; Cldn2 ; P2rx4 ; Chic1 ; Homer2 ; Slco1a4 ; Nox4 ; Mesdc2 ; Gde1 ; Pnpla2 ; Stambp ; Slc41a3 ; Palld ; Gcc1 ; Paqr9 ; Svip ; Chd9 ; Orai1 ; P2ry4 ; Slc4a4 ; Tspan4 ; Stx1b ; Nrg4 ; Eps8l2 ; Rasa2 ; S1pr5 ; Fgfrl1 ; Caln1 ; Enox2 ; Tmem150a ; Lrfn3 ; D430042O09Rik ; Shank2 ; Zc4h2 ; Sprn ; Hspb…
GO_0001725	stress fiber	53	0.21 %	3	0.96 %	0.0306566	Zyx ; Sept11 ; Palld ;
GO_0016021	integral component of membrane	4237	17.51 %	65	20.83 %	0.0310904	Efnb1 ; Mtnr1a ; Tgfbr3 ; Atp6v0a2 ; P2ry2 ; Il4ra ; Stx2 ; Smo ; Bnip3 ; Hsd17b2 ; Nsdhl ; Aqp8 ; Slc10a2 ; Stbd1 ; Cldn2 ; Dhcr7 ; Slc37a4 ; Cyp8b1 ; P2rx4 ; St3gal5 ; Slco1a4 ; Nox4 ; Pnpla6 ; Gde1 ; Tmem218 ; Aqp11 ; Pnpla2 ; Rhbdd2 ; Nat8 ; Dpy19l1 ; Abhd14a ; Elovl5 ; Sel1l3 ; Slc41a3 ; Slc46a3 ; C2cd2l ; Tmed5 ; Paqr9 ; Orai1 ; Avl9 ; Pvrl1 ; P2ry4 ; Herpud1 ; Slc4a4 ; Tspan4 ; Stx1b ; Nrg…
GO_0005811	lipid particle	56	0.23 %	3	0.96 %	0.0348041	Nsdhl ; Repin1 ; Pnpla2 ;
GO_0000502	proteasome complex	58	0.23 %	3	0.96 %	0.0376863	Slc10a2 ; Psma1 ; Hspb1 ;
GO_0005759	mitochondrial matrix	102	0.42 %	4	1.28 %	0.0393578	Nudt1 ; Mthfs ; Clpx ; Alas1 ;
GO_0014069	postsynaptic density	153	0.63 %	5	1.6 %	0.041691	Smo ; Exoc4 ; P2rx4 ; Shank2 ; Cald1 ;
GO_0005654	nucleoplasm	1646	6.8 %	27	8.65 %	0.042431	Pml ; Ier2 ; Kpnb1 ; Upf1 ; Thrsp ; Bnip3 ; Arntl ; Srpk2 ; Cnot7 ; Rfxank ; Clpx ; Mgll ; Psma1 ; Gtf2ird1 ; Ethe1 ; Sel1l3 ; Stambp ; Tubgcp2 ; Taf1d ; Atf5 ; D430042O09Rik ; Chd2 ; Leo1 ; Btbd8 ; Alas1 ; Fkbp4 ; Clock ;
GO_0005634	nucleus	5679	23.47 %	81	25.96 %	0.0426091	Efnb1 ; Zyx ; Wee1 ; Pml ; Ier2 ; Rbl2 ; Kpnb1 ; Usp39 ; Nop2 ; Upf1 ; Anp32a ; Tfpi2 ; Thrsp ; Trim24 ; Nudt1 ; Bnip3 ; Ccng2 ; Arntl ; Polr1a ; Cirh1a ; Tsc22d3 ; Slc10a2 ; Srpk2 ; Cnot7 ; Ifrd2 ; Dyrk1b ; Csrp3 ; Rfxank ; Arih2 ; Psma1 ; Homer2 ; Foxk1 ; Baz1b ; Fus ; Nox4 ; Klf13 ; Usp2 ; Dynll1 ; Gtf2ird1 ; Repin1 ; Pnkp ; Ethe1 ; Ypel3 ; Wbscr22 ; Nicn1 ; Foxp1 ; Lonp2 ; Tigd2 ; Sel1l3 ; St…
GO_0070062	extracellular exosome	2590	10.7 %	40	12.82 %	0.043991	Efnb1 ; Tgfbr3 ; Rbl2 ; Cct7 ; Kpnb1 ; Mvk ; Prkar2a ; Stx2 ; Smo ; Ywhag ; Nudt1 ; Cldn2 ; Sept11 ; Ap4m1 ; P2rx4 ; Psma1 ; Dynll1 ; Aasdhppt ; Nat8 ; Abhd14a ; Ufsp1 ; Stambp ; Abhd8 ; Slc46a3 ; Svip ; Spon2 ; Slc4a4 ; Cblc ; Eps8l2 ; Akr1d1 ; Cmtm6 ; Chd2 ; Asl ; Fkbp4 ; Hspb1 ; l7Rn6 ; Pth1r ; Wnt5b ; F11 ; Nt5e ;
GO_0005739	mitochondrion	1667	6.89 %	28	8.97 %	0.0455445	Cct7 ; Nudt1 ; Bnip3 ; Mthfs ; Clpx ; Pdk4 ; Nox4 ; Dynll1 ; Pnkp ; Ethe1 ; Agk ; 8430408G22Rik ; Palld ; Crot ; Mmaa ; Mmab ; Nt5c3 ; Ctps2 ; Mrpl34 ; Bco2 ; Ppm1k ; Glyctk ; Pptc7 ; Caprin2 ; Amt ; Alas1 ; Fkbp4 ; Por ;
GO_0031965	nuclear membrane	158	0.65 %	5	1.6 %	0.0457996	Pml ; Kpnb1 ; Nudt1 ; Repin1 ; Brap ;
GO_0031526	brush border membrane	65	0.26 %	3	0.96 %	0.0484328	Slc5a6 ; Shank2 ; Pth1r ;
GO_0045177	apical part of cell	111	0.45 %	4	1.28 %	0.0489915	Aqp8 ; P2rx4 ; Homer2 ; Insc ;
Total genes found in GO cellular component : 238 (312 genes in Cluster_3)
