# Supplementary material for: Diurnal regulation of RNA polymerase III transcription is under the control of both the feeding–fasting response and the circadian clock
Source: Genome Res. 2017 Jun;27(6):973–84. doi: 10.1101/gr.217521.116 (PMC5453330; doi:10.1101/gr.217521.116)
Supplement: Supplemental Material [file supp_gr.217521.116_Supplemental_Table_S4.xls]

## Sheet: GO
Table S4. Gene ontology analysis of 171 mRNAs that displayed higher amplitude in the Arntl KO mice as compared to the control mice (genes above red line in Figure 2B)
KEGG pathways terms in High_in_Arntl genes
GO term	Ontology description	Genes in genome	% in genome	Genes in list	% in list	Pvalue	Genes
mmu00100	Steroid biosynthesis	19	0.07 %	3	1.74 %	0.000305879	Lss ; Nsdhl ; Dhcr7 ;
mmu00900	Terpenoid backbone biosynthesis	24	0.09 %	3	1.74 %	0.0006961	Mvk ; Pmvk ; Mvd ;
mmu04973	Carbohydrate digestion and absorption	45	0.18 %	3	1.74 %	0.00373208	Atp1b1 ; Slc37a4 ; Pik3r1 ;
mmu04919	Thyroid hormone signaling pathway	117	0.48 %	4	2.32 %	0.00830645	Kat2b ; Rcan1 ; Atp1b1 ; Pik3r1 ;
mmu04068	FoxO signaling pathway	134	0.55 %	4	2.32 %	0.0127719	Pik3r1 ; Homer1 ; Rbl2 ; Fbxo32 ;
mmu00062	Fatty acid elongation	26	0.1 %	2	1.16 %	0.0137881	Elovl1 ; Elovl6 ;
mmu05160	Hepatitis C	137	0.56 %	4	2.32 %	0.0162677	Ocln ; Mavs ; Pik3r1 ; Ppara ;
mmu03008	Ribosome biogenesis in eukaryotes	83	0.34 %	3	1.74 %	0.0225192	Wdr43 ; Cirh1a ; Nop56 ;
mmu04960	Aldosterone-regulated sodium reabsorption	40	0.16 %	2	1.16 %	0.0299767	Atp1b1 ; Pik3r1 ;
mmu00240	Pyrimidine metabolism	104	0.42 %	3	1.74 %	0.0359368	Nme7 ; Upp2 ; Tk1 ;
mmu04931	Insulin resistance	111	0.45 %	3	1.74 %	0.0366759	Pik3r1 ; Ppara ; Mgea5 ;
mmu04330	Notch signaling pathway	49	0.2 %	2	1.16 %	0.0424116	Kat2b ; Cir1 ;
mmu04114	Oocyte meiosis	116	0.47 %	3	1.74 %	0.0427939	Cpeb2 ; Ywhag ; Ppp2r5b ;
mmu00983	Drug metabolism - other enzymes	51	0.21 %	2	1.16 %	0.0453367	Upp2 ; Tk1 ;
mmu05205	Proteoglycans in cancer	206	0.85 %	4	2.32 %	0.0453841	Flnb ; Pik3r1 ; Erbb3 ; Sdc1 ;
Total genes found in KEGG pathways : 33 (172 genes in High_in_Arntl)
GO biological process terms in High_in_Arntl genes
GO term	Ontology description	Genes in genome	% in genome	Genes in list	% in list	Pvalue	Genes
GO_0006695	cholesterol biosynthetic process	28	0.11 %	6	3.48 %	3.83027e-08	Mvk ; Nsdhl ; Dhcr7 ; Lss ; Pmvk ; Mvd ;
GO_0016126	sterol biosynthetic process	26	0.1 %	5	2.9 %	9.74499e-07	Mvk ; Nsdhl ; Dhcr7 ; Pmvk ; Mvd ;
GO_0006694	steroid biosynthetic process	58	0.23 %	6	3.48 %	3.34591e-06	Mvk ; Nsdhl ; Dhcr7 ; Lss ; Pmvk ; Mvd ;
GO_0008202	steroid metabolic process	81	0.33 %	6	3.48 %	2.28887e-05	Mvk ; Nsdhl ; Dhcr7 ; Slc37a4 ; Pmvk ; Mvd ;
GO_0006629	lipid metabolic process	449	1.85 %	12	6.97 %	7.30305e-05	Ppara ; Mvk ; Nsdhl ; Dhcr7 ; Lss ; Elovl1 ; Plin5 ; Pmvk ; Acot12 ; Ddhd1 ; Elovl6 ; Mvd ;
GO_0008299	isoprenoid biosynthetic process	14	0.05 %	3	1.74 %	0.000119004	Mvk ; Pmvk ; Mvd ;
GO_0008203	cholesterol metabolic process	87	0.35 %	5	2.9 %	0.000358401	Mvk ; Nsdhl ; Dhcr7 ; Pmvk ; Mvd ;
GO_0032869	cellular response to insulin stimulus	65	0.26 %	4	2.32 %	0.00109133	Ywhag ; Kat2b ; Cpeb2 ; Pik3r1 ;
GO_0031023	microtubule organizing center organization	11	0.04 %	2	1.16 %	0.00259392	Wdr43 ; Wdr81 ;
GO_0032868	response to insulin	43	0.17 %	3	1.74 %	0.00329169	Ppara ; Sesn3 ; Pik3r1 ;
GO_0051896	regulation of protein kinase B signaling	13	0.05 %	2	1.16 %	0.00362711	Sesn3 ; Rictor ;
GO_0034389	lipid particle organization	15	0.06 %	2	1.16 %	0.00481423	Plin5 ; Fitm2 ;
GO_0042993	positive regulation of transcription factor import into nucleus	15	0.06 %	2	1.16 %	0.00481423	Mavs ; Pik3r1 ;
GO_0044804	nucleophagy	15	0.06 %	2	1.16 %	0.00481423	Wipi1 ; Wdr45 ;
GO_0047496	vesicle transport along microtubule	16	0.06 %	2	1.16 %	0.00546329	Wdr43 ; Wdr81 ;
GO_0045671	negative regulation of osteoclast differentiation	19	0.07 %	2	1.16 %	0.00762211	Mafb ; Pik3r1 ;
GO_0000132	establishment of mitotic spindle orientation	20	0.08 %	2	1.16 %	0.00840946	Wdr43 ; Wdr81 ;
GO_0014065	phosphatidylinositol 3-kinase signaling	22	0.09 %	2	1.16 %	0.0100808	Erbb3 ; Pik3r1 ;
GO_0048511	rhythmic process	127	0.52 %	4	2.32 %	0.0107959	Ppara ; Kat2b ; Fbxl3 ; Top1 ;
GO_0045663	positive regulation of myoblast differentiation	24	0.09 %	2	1.16 %	0.0118758	Btg1 ; Pik3r1 ;
GO_0001816	cytokine production	25	0.1 %	2	1.16 %	0.0128177	Slc37a4 ; S1pr3 ;
GO_0030001	metal ion transport	25	0.1 %	2	1.16 %	0.0128177	Slc39a14 ; Atp1b1 ;
GO_0019915	lipid storage	26	0.1 %	2	1.16 %	0.0137881	Plin5 ; Fitm2 ;
GO_0042073	intraciliary transport	26	0.1 %	2	1.16 %	0.0137881	Ift46 ; Nme7 ;
GO_0048741	skeletal muscle fiber development	26	0.1 %	2	1.16 %	0.0137881	Homer1 ; Rcan1 ;
GO_0006511	ubiquitin-dependent protein catabolic process	142	0.58 %	4	2.32 %	0.015267	Uba6 ; Fbxo32 ; Usp36 ; Herpud1 ;
GO_0032781	positive regulation of ATPase activity	28	0.11 %	2	1.16 %	0.0158118	Dnajb11 ; Atp1b1 ;
GO_0000422	mitophagy	30	0.12 %	2	1.16 %	0.017941	Wipi1 ; Wdr45 ;
GO_0016573	histone acetylation	30	0.12 %	2	1.16 %	0.017941	Kat2b ; Mgea5 ;
GO_0045071	negative regulation of viral genome replication	30	0.12 %	2	1.16 %	0.017941	Oasl1 ; Mavs ;
GO_0051928	positive regulation of calcium ion transport	30	0.12 %	2	1.16 %	0.017941	Homer1 ; Mgea5 ;
GO_0006631	fatty acid metabolic process	152	0.62 %	4	2.32 %	0.0187393	Ppara ; Elovl1 ; Acot12 ; Elovl6 ;
GO_0050728	negative regulation of inflammatory response	86	0.35 %	3	1.74 %	0.020177	Ppara ; Mvk ; Nlrp12 ;
GO_0046326	positive regulation of glucose import	33	0.13 %	2	1.16 %	0.0213203	Mgea5 ; Erbb3 ;
GO_0045944	positive regulation of transcription from RNA polymerase II promoter	973	4.02 %	12	6.97 %	0.0235926	Mafb ; Ppara ; Kat2b ; Calcoco1 ; Foxk2 ; Pprc1 ; Ppp2r5b ; Mavs ; Ago2 ; Mkl2 ; Ldb1 ; Pik3r1 ;
GO_0045776	negative regulation of blood pressure	35	0.14 %	2	1.16 %	0.0236888	Ppara ; Pik3r1 ;
GO_0006874	cellular calcium ion homeostasis	97	0.4 %	3	1.74 %	0.0269036	Slc37a4 ; Herpud1 ; Atp1b1 ;
GO_0007162	negative regulation of cell adhesion	40	0.16 %	2	1.16 %	0.0299767	Erbb3 ; Pik3r1 ;
GO_0000045	autophagosome assembly	41	0.16 %	2	1.16 %	0.0312922	Wipi1 ; Wdr45 ;
GO_0016477	cell migration	183	0.75 %	4	2.32 %	0.0318903	Pstpip2 ; Sdc1 ; Avl9 ; Wwc1 ;
GO_0051091	positive regulation of sequence-specific DNA binding transcription factor activity	106	0.43 %	3	1.74 %	0.0330413	Pprc1 ; Ppp2r5b ; Mavs ;
GO_0006464	cellular protein modification process	43	0.17 %	2	1.16 %	0.0339762	Uba6 ; Pcmtd2 ;
GO_0045184	establishment of protein localization	43	0.17 %	2	1.16 %	0.0339762	Kpnb1 ; Mcc ;
GO_0035335	peptidyl-tyrosine dephosphorylation	44	0.18 %	2	1.16 %	0.0353435	Dusp7 ; Cdc14b ;
GO_0016310	phosphorylation	607	2.5 %	8	4.65 %	0.0389904	Mvk ; Pmvk ; Cdk19 ; Pip4k2b ; Hykk ; Nme7 ; Erbb3 ; Tk1 ;
GO_0042752	regulation of circadian rhythm	47	0.19 %	2	1.16 %	0.0395403	Ppara ; Fbxl3 ;
GO_0042593	glucose homeostasis	117	0.48 %	3	1.74 %	0.0412313	Slc37a4 ; Sesn3 ; Slc8b1 ;
GO_0002230	positive regulation of defense response to virus by host	118	0.48 %	3	1.74 %	0.0420099	Slc37a4 ; Mavs ; Atp1b1 ;
GO_0043085	positive regulation of catalytic activity	49	0.2 %	2	1.16 %	0.0424116	Slc37a4 ; Btg1 ;
GO_0001942	hair follicle development	51	0.21 %	2	1.16 %	0.0453367	Nsdhl ; Ldb1 ;
GO_0010923	negative regulation of phosphatase activity	51	0.21 %	2	1.16 %	0.0453367	Wdr81 ; Zfyve1 ;
GO_0031047	gene silencing by RNA	52	0.21 %	2	1.16 %	0.0468181	Ago2 ; Mov10 ;
GO_0009968	negative regulation of signal transduction	53	0.21 %	2	1.16 %	0.0483115	Nlrp12 ; Erbb3 ;
GO_0008630	intrinsic apoptotic signaling pathway in response to DNA damage	54	0.22 %	2	1.16 %	0.0498163	Pik3r1 ; Xpa ;
GO_0045785	positive regulation of cell adhesion	54	0.22 %	2	1.16 %	0.0498163	Ldb1 ; Tgm2 ;
Total genes found in GO biological process : 70 (172 genes in High_in_Arntl)
GO molecular function terms in High_in_Arntl genes
GO term	Ontology description	Genes in genome	% in genome	Genes in list	% in list	Pvalue	Genes
GO_0030544	Hsp70 protein binding	32	0.13 %	4	2.32 %	7.29844e-05	Stip1 ; Dnajb2 ; Mvd ; Tfrc ;
GO_0044822	poly(A) RNA binding	1066	4.4 %	18	10.46 %	0.000391405	Kpnb1 ; Nop2 ; Ywhag ; Stip1 ; Cirh1a ; Nop56 ; Usp36 ; Wdr43 ; Dhx29 ; Rrp12 ; Oasl1 ; Pprc1 ; Cpeb2 ; Flnb ; Ago2 ; Mov10 ; Top1 ; Tfrc ;
GO_0016740	transferase activity	1431	5.91 %	21	12.2 %	0.000761528	Cdc34 ; Srm ; Mvk ; Nop2 ; St3gal5 ; Kat2b ; Elovl1 ; Trit1 ; Pmvk ; Ccbl1 ; Upp2 ; Mmab ; Cdk19 ; Pip4k2b ; Elovl6 ; Oasl1 ; Hykk ; Nme7 ; Erbb3 ; Tgm2 ; Tk1 ;
GO_0043024	ribosomal small subunit binding	11	0.04 %	2	1.16 %	0.00259392	Dhx29 ; Cpeb2 ;
GO_0008022	protein C-terminus binding	210	0.86 %	6	3.48 %	0.0031987	Stip1 ; Sdc1 ; Calcoco1 ; Ago2 ; Atp1b1 ; Pik3r1 ;
GO_0019904	protein domain specific binding	289	1.19 %	7	4.06 %	0.00361659	Ppara ; Ocln ; Kpnb1 ; Ywhag ; Pik3r1 ; Tgm2 ; Xpa ;
GO_0005159	insulin-like growth factor receptor binding	13	0.05 %	2	1.16 %	0.00362711	Ywhag ; Pik3r1 ;
GO_0045502	dynein binding	15	0.06 %	2	1.16 %	0.00481423	Wdr43 ; Wdr81 ;
GO_0003713	transcription coactivator activity	169	0.69 %	5	2.9 %	0.00593051	Kat2b ; Pmf1 ; Calcoco1 ; Wwc1 ; Mkl2 ;
GO_0005524	ATP binding	1350	5.58 %	17	9.88 %	0.00829892	Cdc34 ; Mvk ; Uba6 ; Trit1 ; Pmvk ; Acot12 ; Mmab ; Cdk19 ; Pip4k2b ; Dhx29 ; Mvd ; Oasl1 ; Nme7 ; Nlrp12 ; Erbb3 ; Mov10 ; Tk1 ;
GO_0080025	phosphatidylinositol-3,5-bisphosphate binding	20	0.08 %	2	1.16 %	0.00840946	Wipi1 ; Wdr45 ;
GO_0003725	double-stranded RNA binding	65	0.26 %	3	1.74 %	0.00998217	Oasl1 ; Ago2 ; Tfrc ;
GO_0008483	transaminase activity	22	0.09 %	2	1.16 %	0.0100808	Ccbl1 ; Tgm2 ;
GO_0004402	histone acetyltransferase activity	24	0.09 %	2	1.16 %	0.0118758	Kat2b ; Mgea5 ;
GO_0042802	identical protein binding	660	2.72 %	10	5.81 %	0.0121876	Mvk ; Homer1 ; Rcan1 ; Plin5 ; Tysnd1 ; Slc8b1 ; Flnb ; Erbb3 ; Tk1 ; Tfrc ;
GO_0051087	chaperone binding	73	0.3 %	3	1.74 %	0.0134363	Stip1 ; Dnajb2 ; Tfrc ;
GO_0032266	phosphatidylinositol-3-phosphate binding	31	0.12 %	2	1.16 %	0.0190434	Wipi1 ; Wdr45 ;
GO_0005515	protein binding	4429	18.3 %	39	22.67 %	0.0256094	Mafb ; Ppara ; Rbl2 ; Ocln ; Kpnb1 ; Ywhag ; Stip1 ; Cacybp ; Sept11 ; Pstpip2 ; Kat2b ; Homer1 ; Fbxl3 ; Rcan1 ; Uba6 ; Cir1 ; Plin5 ; Pmf1 ; Calcoco1 ; Fbxo32 ; Dnajb11 ; Ift46 ; Rictor ; Herpud1 ; Pip4k2b ; Cpeb2 ; Mavs ; Flnb ; Ago2 ; Nlrp12 ; Leprot ; Mkl2 ; Atp1b1 ; Btg1 ; Hbp1 ; Ldb1 ; Erbb3 ; Pik3r1 ; Tfrc ;
GO_0000166	nucleotide binding	1845	7.62 %	19	11.04 %	0.0270623	Cdc34 ; Mvk ; Sept11 ; Rcan1 ; Uba6 ; Trit1 ; Pmvk ; Mmab ; Cdk19 ; Pip4k2b ; Dhx29 ; Mvd ; Pprc1 ; Cpeb2 ; Nme7 ; Nlrp12 ; Erbb3 ; Mov10 ; Tk1 ;
GO_0032947	protein complex scaffold	40	0.16 %	2	1.16 %	0.0299767	Homer1 ; Wwc1 ;
GO_0030331	estrogen receptor binding	42	0.17 %	2	1.16 %	0.0326255	Wipi1 ; Pik3r1 ;
GO_0030374	ligand-dependent nuclear receptor transcription coactivator activity	42	0.17 %	2	1.16 %	0.0326255	Calcoco1 ; Pprc1 ;
GO_0016853	isomerase activity	109	0.45 %	3	1.74 %	0.0352037	Lss ; Gale ; Top1 ;
GO_0030971	receptor tyrosine kinase binding	46	0.19 %	2	1.16 %	0.0381261	Ywhag ; Pik3r1 ;
GO_0043022	ribosome binding	46	0.19 %	2	1.16 %	0.0381261	Rictor ; Cpeb2 ;
GO_0016301	kinase activity	609	2.51 %	8	4.65 %	0.0394813	Mvk ; Pmvk ; Cdk19 ; Pip4k2b ; Hykk ; Nme7 ; Erbb3 ; Tk1 ;
GO_0004722	protein serine/threonine phosphatase activity	47	0.19 %	2	1.16 %	0.0395403	Cdc14b ; Ppm1k ;
GO_0003712	transcription cofactor activity	51	0.21 %	2	1.16 %	0.0453367	Kat2b ; Calcoco1 ;
Total genes found in GO molecular function : 82 (172 genes in High_in_Arntl)
GO cellular component terms in High_in_Arntl genes
GO term	Ontology description	Genes in genome	% in genome	Genes in list	% in list	Pvalue	Genes
GO_0005829	cytosol	1400	5.78 %	21	12.2 %	0.000588931	Mvk ; Wipi1 ; Pstpip2 ; Kat2b ; Fbxl3 ; Wdr45 ; Uba6 ; Plin5 ; Pmvk ; Ccbl1 ; Acot12 ; Cdk19 ; Dnajb2 ; Mgea5 ; Mvd ; Slc8b1 ; Dusp7 ; Wwc1 ; Ago2 ; Pik3r1 ; Tgm2 ;
GO_0005811	lipid particle	56	0.23 %	4	2.32 %	0.000630458	Nsdhl ; Lss ; Plin5 ; Plin4 ;
GO_0005777	peroxisome	126	0.52 %	5	2.9 %	0.00180594	Mvk ; Pmvk ; Tysnd1 ; Mvd ; Mavs ;
GO_0030176	integral component of endoplasmic reticulum membrane	77	0.31 %	4	2.32 %	0.00200588	Dhcr7 ; Slc37a4 ; Elovl6 ; Fitm2 ;
GO_0005737	cytoplasm	6343	26.21 %	60	34.88 %	0.00270208	Cdc34 ; Nqo2 ; Rbl2 ; Kpnb1 ; Mvk ; Ywhag ; Stip1 ; Gas7 ; Wipi1 ; Cacybp ; D1Ertd622e ; Sept11 ; Pstpip2 ; Homer1 ; Sdc1 ; Fbxl3 ; Rcan1 ; Uba6 ; Cir1 ; Trit1 ; Plin5 ; Nop56 ; Calcoco1 ; Dock6 ; Fbxo32 ; Dnajb11 ; Pmvk ; Ccbl1 ; 8430408G22Rik ; Rwdd3 ; Acot12 ; Klhl24 ; Ift46 ; Mfsd2a ; Upp2 ; Pcmtd2 ; Plin4 ; Mgea5 ; Pip4k2b ; Arrdc3 ; Dhx29 ; Ddhd1 ; Oasl1 ; Dusp7 ; Wwc1 ; Cdc14b ; Cpeb2 ; Hy…
GO_0034045	pre-autophagosomal structure membrane	12	0.04 %	2	1.16 %	0.00309082	Wipi1 ; Wdr45 ;
GO_0000776	kinetochore	96	0.39 %	4	2.32 %	0.0043113	Kat2b ; Pmf1 ; Wdr43 ; Wdr81 ;
GO_0005576	extracellular region	1631	6.74 %	4	2.32 %	0.00577552	Sdc1 ; Enpp3 ; Tfrc ; F11 ;
GO_0005739	mitochondrion	1667	6.89 %	20	11.62 %	0.00742504	Trit1 ; Plin5 ; Ndufaf4 ; Ccbl1 ; 8430408G22Rik ; Mrps27 ; Slc25a35 ; Mmab ; Mgea5 ; Slc25a47 ; Dhx29 ; Slc25a45 ; Slc8b1 ; Ppm1k ; Fitm2 ; Mavs ; Ago2 ; Wdr81 ; Tgm2 ; Tfrc ;
GO_0000407	pre-autophagosomal structure	19	0.07 %	2	1.16 %	0.00762211	Wipi1 ; Zfyve1 ;
GO_0000932	cytoplasmic mRNA processing body	59	0.24 %	3	1.74 %	0.00774924	Ago2 ; Mov10 ; Top1 ;
GO_0005730	nucleolus	677	2.79 %	10	5.81 %	0.013999	Rbl2 ; Nop2 ; Cirh1a ; Nop56 ; Usp36 ; Wdr43 ; Rrp12 ; Oasl1 ; Cdc14b ; Top1 ;
GO_0005875	microtubule associated complex	27	0.11 %	2	1.16 %	0.0147864	Wdr43 ; Wdr81 ;
GO_0005844	polysome	30	0.12 %	2	1.16 %	0.017941	Cpeb2 ; Ago2 ;
GO_0005886	plasma membrane	3369	13.92 %	16	9.3 %	0.018752	Ocln ; S1pr3 ; Homer1 ; Mfsd2a ; Plin4 ; Pip4k2b ; Arrdc3 ; Slc8b1 ; Slc39a14 ; Wwc1 ; Flnb ; Atp1b1 ; Mcc ; Pik3r1 ; Tgm2 ; Tfrc ;
GO_0019005	SCF ubiquitin ligase complex	32	0.13 %	2	1.16 %	0.0201701	Fbxl3 ; Fbxo32 ;
GO_0005634	nucleus	5679	23.47 %	48	27.9 %	0.0273405	Cdc34 ; Mafb ; Ppara ; Rbl2 ; Kpnb1 ; Nop2 ; Stip1 ; Cirh1a ; Cacybp ; Epc2 ; Kat2b ; Fbxl3 ; Rcan1 ; Ypel3 ; Cir1 ; Trit1 ; Pmf1 ; Nop56 ; Calcoco1 ; Fbxo32 ; Dnajb11 ; Foxk2 ; Usp36 ; Wdr43 ; Rwdd3 ; Sesn3 ; Cdk19 ; Dnajb2 ; Mgea5 ; Pip4k2b ; Dhx29 ; Rrp12 ; Oasl1 ; Pprc1 ; Wwc1 ; Cdc14b ; Cpeb2 ; Ago2 ; Mkl2 ; Btg1 ; Hbp1 ; Ldb1 ; Erbb3 ; Mcc ; Pik3r1 ; Top1 ; Xpa ; Zfp39 ;
GO_0005783	endoplasmic reticulum	1272	5.25 %	14	8.13 %	0.031911	Nsdhl ; Dhcr7 ; Lss ; Elovl1 ; Dnajb11 ; Mfsd2a ; Herpud1 ; Pip4k2b ; Elovl6 ; Slc8b1 ; Slc39a14 ; Fitm2 ; Zfyve1 ; Tgm2 ;
GO_0005776	autophagosome	42	0.17 %	2	1.16 %	0.0326255	Pip4k2b ; Zfyve1 ;
GO_0005622	intracellular	850	3.51 %	2	1.16 %	0.0411652	Erbb3 ; Zfp39 ;
GO_1903561	extracellular vesicle	49	0.2 %	2	1.16 %	0.0424116	Atp1b1 ; Tfrc ;
GO_0005615	extracellular space	1340	5.53 %	5	2.9 %	0.045156	Sftpa1 ; Erbb3 ; Mov10 ; Tfrc ; F11 ;
GO_0001725	stress fiber	53	0.21 %	2	1.16 %	0.0483115	Sept11 ; Flnb ;
Total genes found in GO cellular component : 110 (172 genes in High_in_Arntl)
