# Supplementary material for: Diurnal regulation of RNA polymerase III transcription is under the control of both the feeding–fasting response and the circadian clock
Source: Genome Res. 2017 Jun;27(6):973–84. doi: 10.1101/gr.217521.116 (PMC5453330; doi:10.1101/gr.217521.116)
Supplement: Supplemental Material [file supp_gr.217521.116_Supplemental_Table_S5.xls]

## Sheet: mm_scaled_alive_common
Table S5. Scores (log2(IP/Input)) of RNA polymerase III occupancy on 573 known pol III loci in the indicated samples.			CONTROL MICE												ARNTL KO MICE												CONSTANTLY FED MICE												MAF1 KO MICE
			REPLICATE 1 scores (log2(IP/Input))						REPLICATE 2 scores (log2(IP/Input))						REPLICATE 1 scores (log2(IP/Input))						REPLICATE 2 scores (log2(IP/Input))						REPLICATE 1 scores (log2(IP/Input))						REPLICATE 2 scores (log2(IP/Input))						REPLICATE 1 scores (log2(IP/Input))						REPLICATE 2 scores (log2(IP/Input))
Gene name	Strand	Genome position	ZT02	ZT06	ZT10	ZT14	ZT18	ZT22	ZT02	ZT06	ZT10	ZT14	ZT18	ZT22	ZT02	ZT06	ZT10	ZT14	ZT18	ZT22	ZT02	ZT06	ZT10	ZT14	ZT18	ZT22	ZT02	ZT06	ZT10	ZT14	ZT18	ZT22	ZT02	ZT06	ZT10	ZT14	ZT18	ZT22	ZT02	ZT06	ZT10	ZT14	ZT18	ZT22	ZT02	ZT06	ZT10	ZT14	ZT18
n-Te21 | chr1_1547_tRNAGlu_TTC-	-	chr1:34491657-34491728	3.86779	3.4046	4.405	4.03023	3.83686	3.97512	2.56645	2.9736	3.12296	2.81162	2.60429	2.64041	3.46317	1.88266	3.77232	3.90123	3.43047	4.1928	3.30838	3.75232	4.03832	4.9368	4.00673	3.2376	2.7997	3.17199	4.16485	3.97519	3.56421	4.11799	3.07763	3.51859	3.97362	4.33635	3.66193	4.24555	3.7981	4.32307	5.55635	4.00138	3.84155	4.18052	4.4343	3.89715	3.67329	3.85447	3.22972
n-Tg11 | chr1_1392_tRNAGly_GCC-	-	chr1:74863321-74863391	1.47026	1.46541	2.08695	2.5328	2.22899	2.77625	0.989514	0.558848	0.492384	0.783423	0.713349	1.4003	2.7097	1.75637	3.23319	2.29786	2.21998	3.01081	2.19725	1.88904	1.38528	3.06367	2.56558	1.9847	1.75626	2.11868	2.28605	1.41113	1.60424	2.17482	1.57853	2.35351	2.23839	2.59868	1.73478	1.97819	2.42648	2.34076	4.16085	2.89211	2.66913	2.72147	3.20322	2.2916	2.32204	2.79913	2.65423
B2_Mm2_SINE_B2+ |	+	chr1:120246867-120247052	0.720234	0.659146	1.44852	1.54892	0.885151	0.835597	0.653093	0.619554	1.41586	1.3034	0.151633	0.356496	0.648001	-0.121075	0.700698	0.790304	0.774793	1.06265	0.886212	0.737674	1.06541	2.42624	1.35348	0.8567	2.39189	2.10234	2.53694	2.99174	1.89219	1.00942	2.02465	3.65078	3.01524	2.27084	2.71601	1.01866	0.620704	1.11928	3.58499	1.35166	-0.90719	-0.110002	0.552596	1.12785	1.81606	2.50514	1.67359
B2_Mm2_B2_SINE+ |	+	chr1:130008960-130009059	-0.47273	-0.178798	0.555185	-0.135574	-0.0540435	-0.314632	1.12054	-0.226413	0.847062	0.617686	0.668402	0.940699	0.892739	0.144031	0.765414	0.52727	0.604507	1.44303	1.27525	0.19612	0.714207	0.972519	1.02099	1.50233	0.882901	2.13688	1.93707	1.03121	2.04667	0.868856	1.63776	1.39852	1.74547	1.42449	2.45128	1.49617	-0.0500765	-0.241109	0.698369	0.0586091	0.10035	-0.0548601	-0.882471	0.664454	-0.031601	1.01575	0.226132
n-Tk26 | chr1_485_tRNALys_TTT+	+	chr1:134930539-134930611	3.00661	2.89698	2.83363	3.02735	3.07181	3.0608	2.00824	2.43131	2.88866	2.61167	2.35479	2.18991	3.65334	2.5648	3.11772	2.61942	3.37712	4.03552	3.36642	2.75368	2.605	4.43953	3.25514	2.77328	3.438	4.33213	4.3579	4.11053	3.84448	2.56637	3.35289	4.35455	4.47937	3.99491	3.7703	3.50116	0.651955	1.83381	3.08589	1.42021	0.0737895	0.90893	1.04036	3.04784	3.11377	3.75826	2.89308
n-Tk25 | chr1_1184_tRNALys_TTT-	-	chr1:134930904-134930976	1.34536	1.39236	0.757893	0.915052	1.83108	1.48923	1.70926	1.61635	2.40302	1.6699	1.81583	1.08251	2.28735	1.68394	1.69537	2.18885	1.98523	2.68837	2.64873	1.50097	0.9164	3.23468	2.99406	2.84628	2.66553	3.07098	3.14645	3.13735	2.41635	1.9956	1.93059	3.76242	3.57272	2.77599	2.34335	2.26834	-0.0931842	0.0737642	1.24938	-0.0182065	-0.616452	0.588446	-0.0788681	1.45081	1.3093	2.01575	1.99552
n-Ti13 | chr1_583_tRNAIle_TAT+	+	chr1:155305794-155305866	-0.966062	-0.0226784	-0.341818	-0.406876	-0.668664	-0.727117	-0.177433	-0.572188	0.441224	-0.0399117	-0.164026	0.158246	-0.39572	0.771185	-0.852537	-0.624733	-0.752048	-0.761781	0.208377	0.412438	-1.15184	1.25631	-0.594563	0.162311	0.0150383	0.363161	0.550052	-0.531871	1.58962	-0.307795	0.144411	0.678624	0.258408	0.0199791	0.385634	0.0105411	-0.133579	0.503449	1.73154	-0.0457276	-0.56734	0.159265	0.509846	0.837434	0.236888	1.01575	0.448804
n-Tp2 | chr1_672_tRNAPro_AGG+	+	chr1:167571765-167571836	2.96796	2.8722	4.02042	3.8677	3.55565	3.72754	2.98473	2.81279	3.43202	2.60934	2.81683	3.0219	3.13467	3.0678	3.96612	3.71132	3.16595	4.23269	3.67906	3.17946	3.0743	5.0112	4.09518	3.32349	3.91659	3.767	4.53922	4.01586	4.10446	3.47231	2.84376	4.29388	4.00114	4.08043	4.35996	3.56896	2.8558	3.31769	4.55982	2.84746	2.37377	2.32365	2.99885	3.43864	3.13636	3.74158	2.5116
n-Tp8 | chr1_1022_tRNAPro_CGG-	-	chr1:167572402-167572473	3.67231	3.55996	4.91361	4.42329	4.26284	4.36497	2.56128	2.49806	3.4007	2.8005	2.86755	3.0374	4.38147	3.04589	4.99152	4.17134	4.01768	4.14778	3.80155	4.11241	4.0189	5.06489	4.37466	3.39926	4.23375	3.60661	4.34288	3.46224	3.35235	4.71973	3.00023	3.598	3.86087	4.69583	2.29378	4.02598	4.19463	4.35599	5.89232	4.07296	4.26745	4.84516	5.45132	3.80673	3.77986	4.10973	3.43494
B2_Mm2_SINE- |	-	chr1:172930087-172930186	-1.0894	0.370803	0.28035	1.07621	-0.149645	0.501029	0.18563	-0.32371	-0.0491019	0.236293	0.174215	0.0300849	0.0625618	-0.812433	0.555121	0.521488	-0.11548	0.930143	0.375027	0.558118	0.62193	0.53642	1.03979	0.114216	1.8389	-0.0642607	0.451853	0.403061	0.629153	-0.391056	0.0300079	0.875535	0.00800075	0.225298	0.714643	1.56593	-0.301307	0.19478	1.7799	1.42302	0.536538	0.398145	-0.127583	0.665404	0.939296	1.50514	1.34238
n-Tn6 | chr1_1006_tRNAAsn_GTT-	-	chr1:172964073-172964146	4.34276	3.90367	4.7701	4.65095	4.35815	4.87534	3.91498	3.93963	4.07191	3.70712	3.10203	3.31749	3.74548	3.21711	4.99978	4.41398	4.13792	4.21945	3.92168	3.94392	4.1259	5.55661	4.42395	3.85652	4.75275	3.90484	4.79296	4.00495	4.01143	4.40738	4.17397	3.93798	4.75382	4.3065	4.41817	4.66547	5.24133	4.60615	6.22921	4.3088	5.0089	4.99993	5.62344	4.59704	4.38559	4.89274	4.24171
n-Td4 | chr1_1005_tRNAAsp_GTC-	-	chr1:172967160-172967231	3.6102	2.89542	3.92369	3.57729	3.4966	3.87815	2.96318	2.45431	3.53309	2.99033	3.23383	3.05809	2.83417	2.70689	3.44634	3.73083	3.71635	3.83499	3.24406	3.31746	3.51202	4.8211	3.5893	2.82356	4.40123	4.74216	4.55939	4.37548	4.28069	4.4269	3.98936	4.57548	4.60429	4.7812	4.94888	3.3613	2.83962	2.71255	4.61862	2.45864	0.258523	0.215554	2.50329	3.3136	3.6558	3.73738	2.84084
n-Tg21 | chr1_1004_tRNAGly_TCC-	-	chr1:172968128-172968199	3.46858	3.27371	3.49971	3.7605	3.68191	3.67622	2.72561	3.03935	3.20286	3.07146	2.71689	2.97848	3.78105	3.44425	3.61292	4.17752	3.98011	3.80991	3.56578	3.2143	3.28645	5.01881	5.02587	3.50086	4.05597	5.08246	4.24087	4.22722	3.66748	4.25716	3.85654	4.64587	4.28852	4.58513	4.16106	4.94058	3.60308	3.07627	5.17297	3.36942	4.01263	3.77595	4.10104	3.38555	3.3983	3.6507	3.21721
n-Tl15 | chr1_698_tRNALeu_CAG+	+	chr1:172968745-172968827	3.58744	4.06864	4.60321	4.35212	4.24008	4.69527	3.67299	3.48166	3.52463	4.04917	2.79089	3.27815	4.34426	3.2721	4.19251	4.24367	3.66769	4.42519	3.89961	3.72627	4.03532	5.48054	4.62189	4.20302	4.53651	5.55051	5.49262	5.07514	3.31533	4.8225	4.81314	4.60645	4.10212	4.66363	4.18077	4.61766	5.56242	4.28958	5.85331	4.06943	4.50545	4.82288	4.90188	4.03639	3.99314	4.34322	4.18909
n-Tg12 | chr1_699_tRNAGly_GCC+	+	chr1:172975116-172975186	4.13624	3.79617	4.39611	3.87731	3.90597	4.23343	3.27589	2.95192	3.74814	3.18154	3.54988	2.87355	4.62323	4.18474	4.58691	4.28121	4.54922	4.51434	3.79258	4.23903	3.69838	5.41089	4.76418	3.89729	4.27132	5.76297	4.60648	4.36647	3.16435	4.80894	4.22175	4.75537	4.54226	4.95171	4.42827	5.13228	4.44406	3.71914	5.49006	3.51824	4.29877	4.32673	5.14136	3.64041	4.2698	4.26951	3.31274
n-Te5 | chr1_1002_tRNAGlu_CTC-	-	chr1:172994295-172994366	0.784159	1.79974	2.41814	2.47454	2.64406	2.70867	0.568259	1.0806	0.76362	0.400479	1.1694	0.948222	2.56918	0.960112	1.8146	3.52917	1.42504	2.48287	1.66166	1.94598	1.42894	4.32547	2.39308	1.80781	1.94184	1.17052	1.71768	1.15541	-1.95401	4.05669	0.750132	1.4075	1.02367	2.21011	-1.67525	1.86874	2.98968	2.92203	4.179	3.19384	3.34429	3.99166	4.34804	2.46203	3.1521	4.19183	2.52681
n-Tg20 | chr1_1001_tRNAGly_TCC-	-	chr1:172994830-172994901	0.687847	1.68437	1.80392	1.68611	2.2098	2.33078	-0.278089	0.338448	0.381819	0.368977	1.00343	1.07989	2.05108	1.42746	2.40722	1.91871	2.05572	1.9408	1.49273	1.41905	1.29307	3.61219	2.60862	1.43992	1.54127	1.68251	1.66859	0.6823	-1.87004	4.01625	0.869782	0.72398	1.16415	2.03775	-2.04024	0.843464	2.56305	2.62575	5.28613	2.82252	3.28021	3.49885	4.05605	2.61559	2.00863	4.10322	2.1524
n-Td3 | chr1_1000_tRNAAsp_GTC-	-	chr1:172995489-172995560	-0.285073	1.36989	1.66583	1.62851	2.0244	2.08452	-0.447354	0.228382	0.635775	0.137329	0.880153	0.939542	1.67277	2.17005	1.21235	2.35324	1.93402	2.15516	1.18743	1.09498	0.752288	2.80651	1.92358	1.3768	1.48226	0.778198	1.65233	0.925556	-1.10069	3.45065	-0.0351961	0.518356	1.16265	2.10042	-1.28249	2.04614	2.24127	2.24245	3.11759	2.82942	2.87899	3.05227	3.91245	2.39089	1.94301	3.72045	2.3103
n-Tl18 | chr1_701_tRNALeu_CAG+	+	chr1:172996115-172996197	-0.538805	0.692261	0.803095	0.823244	0.932628	0.856853	-0.612347	-0.303892	0.2664	-0.413809	0.573295	-0.0243862	1.30816	2.10856	0.389795	1.4863	0.687338	0.456812	0.134332	0.516916	0.671078	2.19491	0.960826	0.130426	0.864286	-0.150367	0.586578	-0.195908	-1.22139	1.99379	-0.773868	-0.584311	0.47332	0.232973	-0.807834	-0.171268	0.869186	1.6878	3.01357	1.85216	1.46157	1.97551	2.56362	1.63651	1.04397	2.83101	1.68927
n-Tg17 | chr1_702_tRNAGly_GCC+	+	chr1:172996762-172996832	0.582745	1.21244	1.78926	2.13431	1.78165	2.31843	0.6421	0.423488	0.865731	0.641481	0.55142	0.637087	1.9875	2.08201	1.56918	3.60988	1.69593	1.75416	1.63495	1.50504	0.97393	3.68098	2.66025	1.58802	1.63733	1.38782	1.67595	0.907989	-0.322654	2.76742	0.506981	1.27718	1.1791	1.85333	0.134023	0.849178	2.8416	2.67479	4.05018	3.24518	3.19028	3.39714	3.49862	2.16717	2.55659	4.06351	2.12668
n-Te8 | chr1_999_tRNAGlu_CTC-	-	chr1:173001923-173001994	-1.2097	1.61204	2.26625	2.34261	2.39558	2.69836	0.595555	1.05717	1.14452	0.563033	0.955945	0.989637	2.20994	2.49439	1.50904	3.45122	0.0944797	2.65034	1.57633	1.70821	1.33433	3.56443	2.30358	1.73813	2.01265	1.354	1.6027	1.37649	-1.13136	3.53789	0.854277	1.72058	1.41075	2.20169	-0.859672	1.56593	3.00412	3.01236	2.50092	2.85316	3.03939	3.75667	4.55721	2.53874	2.99354	3.85447	2.30211
n-Tg24 | chr1_998_tRNAGly_TCC-	-	chr1:173002465-173002536	-2.30393	1.42343	1.6599	1.29186	2.00203	2.06663	-0.543592	0.119084	0.85975	0.192399	0.892766	1.04504	1.62452	2.13952	0.601795	2.77823	-0.278979	1.88847	1.4305	1.23502	0.861245	2.53642	2.0453	1.22157	1.37831	1.28813	2.07612	0.823261	-1.01363	3.41307	0.868777	0.412577	1.46125	1.9148	-1.00589	1.49186	2.23484	2.24369	1.10499	2.62457	2.54406	2.97563	3.67878	2.23477	1.74285	3.34874	1.95845
n-Td7 | chr1_997_tRNAAsp_GTC-	-	chr1:173003124-173003195	-1.982	1.05173	1.35425	1.04769	1.63766	1.68033	-0.635539	-0.33629	0.91137	0.17888	0.812801	0.802058	1.4839	2.22683	-0.747355	2.25845	-0.278979	1.5195	0.809015	0.958322	0.771677	1.99328	1.35194	1.05187	1.16058	0.397309	1.59212	0.518995	-0.920035	2.74763	0.0718688	0.0772483	0.905891	1.29751	-0.926015	1.11752	1.73877	1.90158	0.915961	2.54404	2.22642	2.75747	3.27169	1.66201	1.52313	2.96636	1.60083
n-Tl19 | chr1_703_tRNALeu_CAG+	+	chr1:173003750-173003832	-0.796137	0.500884	0.830909	0.585744	0.798536	0.707553	-0.150113	-0.0927344	0.35276	0.120344	0.45776	0.0825099	0.900538	1.99944	0.10981	1.28063	0.194953	0.531477	0.0994728	0.565105	0.603212	1.90839	0.302677	0.174088	0.8923	-0.179982	0.700308	-0.252645	-0.672597	1.9151	-0.350698	0.509002	0.135161	0.367902	-1.12271	-0.167912	1.11139	1.40991	1.53889	1.77465	1.67735	1.89588	2.22003	1.40825	1.0768	2.3706	1.08863
n-Tg18 | chr1_704_tRNAGly_GCC+	+	chr1:173004433-173004503	0.730833	0.959698	1.30442	1.5723	1.70948	1.74588	0.354349	0.7052	0.576295	0.298725	0.534321	0.414681	1.56607	0.923538	1.02169	2.39254	0.91529	1.68233	1.23678	1.16878	0.96816	3.69054	2.50384	1.5428	1.46595	1.13721	1.24572	0.648755	-0.0649144	2.30119	0.37853	1.68176	1.07957	1.02991	0.199221	0.979053	2.4703	2.28458	3.97946	3.01872	2.6918	3.07962	3.35901	1.93437	2.22618	3.9337	2.01598
n-Te7 | chr1_996_tRNAGlu_CTC-	-	chr1:173009537-173009608	-0.290993	1.60475	2.13016	2.41393	2.69798	2.80873	0.841426	0.972568	1.13274	0.640419	0.945609	0.904858	2.35387	1.74896	1.55161	3.53866	1.39087	2.60751	1.65121	1.74754	1.35157	3.78584	2.35117	1.74548	2.02532	1.23978	1.42175	1.32123	-1.48645	3.67572	0.702718	1.68113	1.21913	2.15363	-1.17298	1.16233	3.07897	2.91969	3.24365	3.1346	3.35597	3.81439	4.37077	2.46609	2.83046	3.99479	2.39289
n-Tg23 | chr1_995_tRNAGly_TCC-	-	chr1:173010079-173010150	-2.30393	1.42343	1.6599	1.29186	2.00203	2.06663	-0.543592	0.119084	0.85975	0.192399	0.892766	1.04504	1.62452	2.13952	0.601795	2.77823	-0.278979	1.88847	1.4305	1.23502	0.861245	2.53642	2.0453	1.22157	1.37831	1.28813	2.07612	0.823261	-1.01363	3.41307	0.868777	0.412577	1.46125	1.9148	-1.00589	1.49186	2.23484	2.24369	1.10499	2.62457	2.54406	2.97563	3.67878	2.23477	1.74285	3.34874	1.95845
n-Td6 | chr1_994_tRNAAsp_GTC-	-	chr1:173010738-173010809	-1.982	1.05173	1.35425	1.04769	1.63766	1.68033	-0.635539	-0.33629	0.91137	0.17888	0.812801	0.802058	1.4839	2.22683	-0.747355	2.25845	-0.278979	1.5195	0.809015	0.958322	0.771677	1.99328	1.35194	1.05187	1.16058	0.397309	1.59212	0.518995	-0.920035	2.74763	0.0718688	0.0772483	0.905891	1.29751	-0.926015	1.11752	1.73877	1.90158	0.915961	2.54404	2.22642	2.75747	3.27169	1.66201	1.52313	2.96636	1.60083
n-Tl20 | chr1_705_tRNALeu_CAG+	+	chr1:173011364-173011446	-0.597271	0.867139	0.960347	0.966582	1.03919	0.877231	-0.384194	0.0470382	0.117257	-0.79372	0.383841	0.104332	1.1881	0.968997	-0.230208	1.71458	-0.181681	0.849653	0.026421	0.840604	0.521935	2.03392	1.03026	0.0452641	0.841379	0.00806561	0.282572	-0.497165	-1.04255	2.12638	-0.200739	-0.516933	0.246902	0.536025	-1.17298	-0.501495	1.42909	1.66786	2.06652	2.01653	1.6902	2.20905	2.7356	1.66662	1.35743	2.40278	1.37242
n-Tg19 | chr1_706_tRNAGly_GCC+	+	chr1:173012007-173012077	0.295618	1.10837	1.8144	1.59722	1.60111	1.87622	0.3795	0.475825	0.748733	0.236982	0.245108	0.39223	1.78865	0.771995	1.1833	2.5433	1.42847	1.6965	1.38788	1.32016	0.742853	3.68098	2.06272	1.68313	1.30491	0.969382	1.51897	0.883093	-0.510069	2.55383	0.623664	0.779437	0.930608	1.45924	-0.29429	0.797958	2.70175	2.47957	4.52477	2.91253	2.69876	3.19992	3.38432	1.90103	2.26316	3.9842	1.56892
n-Tl21 | chr1_993_tRNALeu_CAG-	-	chr1:173031969-173032051	4.04774	4.41118	4.35622	4.28228	4.32657	4.57907	2.91102	3.18167	3.1029	3.03076	3.20182	2.35122	3.8997	3.22601	4.28838	3.82747	4.02947	4.12175	3.50517	3.77668	3.71693	5.21493	4.48731	4.19375	3.73301	4.71454	4.84039	4.35092	2.8854	4.71265	4.22504	4.91018	4.01659	4.09934	3.10134	4.30236	4.48619	4.4406	5.96994	4.30552	3.96313	4.62907	5.00105	4.19692	4.00666	4.5369	4.03224
n-Td5 | chr1_707_tRNAAsp_GTC+	+	chr1:173032502-173032573	3.18031	3.13931	4.20971	3.75075	4.09067	3.91462	1.88781	2.55398	2.58495	1.85201	2.2999	1.85007	3.02693	2.74307	3.58493	3.85208	2.96253	3.92624	2.99675	3.28677	3.58461	4.48788	4.56116	3.16046	2.91334	3.02692	3.38174	3.34662	0.146831	4.26153	2.55186	2.96055	2.88008	3.32305	1.5382	2.64887	3.68275	4.5958	5.3355	3.78915	4.35031	5.31847	4.662	3.46321	3.58618	3.33212	3.17994
n-Tg22 | chr1_708_tRNAGly_TCC+	+	chr1:173032887-173032958	4.87021	4.19888	5.08796	4.53591	4.49017	5.29268	3.09317	3.3536	4.35344	3.376	3.54824	3.16897	4.8548	4.38925	4.87422	4.50259	4.21362	4.93506	4.18641	4.66739	4.89509	5.75426	5.13182	4.22258	4.66766	5.73266	5.06669	4.36405	3.42797	4.2246	4.25021	5.09556	4.565	5.11386	4.34202	4.43273	5.17295	4.93423	6.31786	4.90056	4.81385	4.93157	5.89433	4.57059	4.1044	4.80315	4.23199
n-Te6 | chr1_709_tRNAGlu_CTC+	+	chr1:173033174-173033245	4.97479	4.14163	4.46582	4.24872	4.36451	5.00332	3.32066	3.47914	4.07119	3.53142	3.33995	2.97187	4.30419	3.15741	4.52885	4.37452	4.08122	4.23617	4.11402	4.66739	4.61814	5.75881	4.9599	3.98314	4.45973	5.1748	4.62026	4.06985	3.14258	4.19123	3.8642	5.33922	4.20922	4.61788	4.12251	3.66507	4.74475	4.42924	5.9401	4.29431	4.20417	4.42988	5.70731	4.14022	4.08334	4.59376	3.94253
n-Tv14 | chr1_710_tRNAVal_CAC+	+	chr1:173041574-173041646	3.21867	3.37898	4.01305	3.67507	3.92395	4.14445	3.08935	2.29654	3.47173	2.8557	2.54577	2.48739	3.7415	3.95237	4.70934	3.91535	4.86912	4.20493	3.02286	3.38782	3.30754	5.18592	4.35284	3.33278	3.56241	4.60686	3.43457	3.98197	2.92834	3.65087	3.56946	4.68107	4.0617	3.68251	3.87574	2.4561	3.24735	3.2041	5.06814	3.6265	0.877539	1.39622	3.36956	3.81417	3.33598	4.0088	3.55843
NA_2 |	+	chr1:173073622-173073789	1.48668	0.881744	1.45177	2.46985	2.0338	2.03285	0.767425	1.0187	0.969514	1.42353	1.19573	0.84964	1.40634	0.3724	0.596883	1.77713	1.17439	1.35035	1.47482	0.674039	1.41043	3.32343	2.15318	1.00061	2.10078	2.125	2.85988	2.54864	2.97126	1.73878	2.03448	2.83354	1.96013	2.80906	3.35388	2.03693	0.462164	1.69457	2.88681	1.95907	0.831756	0.987265	1.02442	1.64323	1.91901	2.53448	1.67359
n-Th1 | chr1_717_tRNAHis_ATG+	+	chr1:173599570-173599642	-0.14294	-0.212649	-0.504839	-0.868207	-0.0386135	-0.313654	0.278432	-0.295954	0.573741	0.206074	-0.131111	-0.340856	0.0343718	0.674598	0.486949	0.338925	0.0429494	0.120301	-0.00483122	0.452765	0.352459	1.49335	-0.194025	0.408162	-0.0436962	0.134892	0.715988	-0.152154	-0.192604	0.0900422	0.641785	0.457611	-0.610603	0.577825	-0.5521	0.122568	-0.446169	0.248262	1.87202	0.620105	0.357316	0.425029	-0.572131	0.547927	0.71315	1.74158	-0.0633748
n-Tr20 | chr1_730_tRNAArg_TCT+	+	chr1:175320460-175320533	0.635873	0.0123685	-0.711661	0.0231118	-0.240247	-0.0567336	0.309655	-0.149451	0.517939	0.0273488	-0.14683	-0.0668576	1.34329	-0.822417	0.186978	-0.74021	-0.187056	-0.0787935	0.461496	-0.151103	-0.345155	1.32343	-0.671246	0.448319	0.586099	0.434714	0.816445	0.563332	0.695874	0.879363	0.195758	-0.365903	0.51288	0.799242	1.25694	-0.24868	0.117785	0.723267	2.23789	0.778501	1.06275	1.01779	0.67783	0.497804	0.55437	1.69035	1.08863
B2_Mm2_B2_SINE- |	-	chr1:180241842-180241941	-0.654118	0.340829	0.434185	0.605097	0.695727	0.458077	0.409055	-0.248781	0.871827	1.374	0.078168	0.343117	0.242111	1.11618	-0.107351	0.790304	1.19351	1.04759	0.581732	0.874592	0.638042	1.40315	1.7254	0.546723	1.61535	2.17052	2.46206	1.49315	1.51183	0.722618	1.85593	1.52976	1.8401	1.01998	2.28911	1.77238	0.603447	1.00161	1.59403	0.917253	0.665947	-0.241859	0.637786	1.30692	0.167832	1.69035	0.541141
n-Tn9 | chr2_1947_tRNAAsn_GTT-	-	chr2:18508671-18508744	3.71707	2.87163	4.06468	3.96899	3.51981	4.07798	2.98601	2.70432	3.25865	3.20844	2.9008	2.85872	4.16645	3.10657	4.48949	3.88026	4.02171	4.04343	3.57844	3.35817	3.57978	4.96334	4.16618	3.52878	3.57457	3.41263	4.35274	3.5755	2.95419	4.16599	3.61442	4.37858	3.42908	3.35547	3.6935	4.72201	3.70268	3.59053	5.34357	3.51651	3.81554	4.03432	3.8381	3.69857	3.86198	3.89651	3.11985
Rnu6atac | U6atac-	-	chr2:27395325-27395450	2.98701	3.16201	3.16601	3.19469	3.30862	2.98807	3.12153	2.61872	3.39686	3.13755	3.36074	3.02419	3.34728	3.57276	3.57277	4.08603	3.34205	4.11246	3.69038	3.00805	2.90341	5.0439	3.83685	3.88731	3.61188	4.62429	5.51464	4.8387	3.87577	3.79273	4.61384	4.94091	4.66242	4.3249	4.34649	3.44443	0.946328	1.0045	3.08589	1.05218	0.858028	0.915994	1.61916	3.246	3.79289	3.96636	2.68054
n-Ta27 | chr2_263_tRNAAla_CGC+	+	chr2:57034489-57034560	3.69832	3.41473	4.5356	3.90433	4.209	4.26065	3.40906	3.2463	3.32246	3.00663	3.23	2.88336	4.02986	4.18881	4.01122	4.0269	3.91609	4.41501	4.42514	4.05352	3.96629	5.44237	4.72662	3.8025	3.3144	4.32078	4.53311	4.44276	3.42237	4.79216	4.45315	4.64449	4.56925	4.5484	3.74444	3.31384	4.20184	4.13025	6.09069	4.1239	4.0234	4.67849	5.0021	4.17991	4.30573	4.40012	3.53394
n-Tg29 | chr2_1747_tRNAGly_GCC-	-	chr2:57034805-57034875	2.83533	2.72272	3.92403	3.6078	3.61021	3.71711	3.09252	2.85765	3.33792	2.78202	2.79089	2.8221	3.30904	3.33409	3.36595	3.80399	3.0665	3.76412	3.90721	3.18833	3.54079	4.94614	4.61636	3.35381	3.43489	3.92224	4.41972	4.39484	3.07451	4.28184	4.12249	4.04202	4.27041	4.36279	3.8789	2.57087	3.92502	3.7742	5.48278	3.53638	2.59756	3.25742	3.66828	3.48775	3.64096	3.5821	3.02517
B2_Mm1a_B2_SINE+ |	+	chr2:91078023-91078122	-0.903202	0.0582416	-0.291192	0.242627	0.797888	0.475151	0.174195	0.248496	0.806508	1.30155	0.162855	0.782001	0.0386088	0.424744	-1.03115	0.0866974	-0.131421	0.259044	0.202672	0.4928	-0.5378	1.84127	1.1447	0.686805	0.762171	1.40064	1.102	1.5393	1.91852	0.232559	1.16774	1.45576	0.848406	1.45953	1.71223	0.901115	0.738234	0.186975	1.64714	0.405475	-0.423058	-0.798252	0.244641	0.404694	0.205803	1.01575	0.026344
B3A_B2_SINE- |	-	chr2:118819929-118820028	-0.653303	0.106605	-0.337382	-0.109196	-0.114849	-0.466635	0.150173	0.331069	-0.298461	0.0367096	-0.0636835	0.351138	0.976804	1.13694	0.103069	0.060952	0.184968	-0.0232348	-0.295665	0.28798	0.325537	1.40315	0.0800807	0.00774647	0.0211036	-0.525808	0.282572	-0.544471	1.09134	-0.345208	0.198118	0.369296	1.18975	0.159794	0.384253	-0.286512	-0.962614	0.308229	0.972544	0.0982792	0.0737895	0.181653	-0.712546	0.188966	-0.00412029	1.50514	-0.585143
n-Ts21 | chr2_1509_tRNASer_GCT-	-	chr2:118872486-118872567	4.2953	4.18178	4.44743	5.11609	4.3147	4.59958	2.8799	3.64859	4.14793	3.61517	3.29392	3.85913	4.58824	4.5386	5.09041	4.57936	4.41274	4.71677	4.61054	4.33318	4.3216	5.92131	4.56419	4.02748	4.7686	4.87959	5.69028	5.46745	5.24166	4.86517	5.1197	6.08882	5.0601	5.19585	4.84808	5.39243	4.46468	4.32696	6.07058	3.96293	3.60843	3.94972	5.00286	3.89298	4.22659	4.51499	3.31787
n-Ti12 | chr2_1506_tRNAIle_GAT-	-	chr2:118881889-118881962	-0.46555	0.375485	-0.133543	-0.351381	-0.332345	-0.260184	-0.105025	-0.165012	0.0625435	0.0439507	-0.575896	-0.305462	0.624521	0.169806	-0.562404	-0.310979	-0.943794	-0.0958989	-0.313298	0.36973	0.334526	1.25631	-0.190516	0.0389281	0.940874	0.445623	0.489022	-0.129434	0.413703	-0.144296	0.966899	0.286489	1.29821	0.193873	0.462256	1.11342	0.776038	0.615914	2.02699	0.216814	0.31149	1.2066	0.611069	0.052566	0.327723	1.12267	0.284549
B1_Mus2_Alu_SINE- |	-	chr2:122059558-122059657	-0.321491	0.362443	0.224774	1.07466	0.985461	1.02576	0.545033	-0.181089	0.398357	0.693225	0.0579901	0.606914	0.721214	0.521538	-0.45245	0.767221	0.36014	0.339038	0.114021	0.390921	0.645643	1.75881	-0.0500415	0.0513975	0.891536	0.41207	1.63621	0.212394	1.09363	0.90633	0.891519	0.243852	0.404851	0.348794	0.272431	1.29989	0.278844	0.970671	1.94453	1.67045	0.805012	0.958304	0.824482	0.966573	0.832381	2.0702	0.226132
n-Th4 | chr2_1432_tRNAHis_GTG-	-	chr2:122201230-122201301	4.02918	3.56774	4.79054	4.63974	4.14797	4.51181	2.92864	2.68967	2.96021	2.5074	2.51335	2.68818	4.40871	3.81323	4.64969	4.30171	4.04795	4.27537	4.17611	4.31902	3.93271	5.01374	4.29803	3.36835	4.03024	5.0022	4.89837	4.41568	2.84047	5.22932	3.98327	4.50933	4.27063	4.23843	4.0788	3.71014	4.37785	4.3418	6.03199	4.281	4.09257	4.72219	5.52068	3.8464	4.10161	4.28973	4.37571
n-Th3 | chr2_1431_tRNAHis_GTG-	-	chr2:122203099-122203170	4.4348	4.06038	5.40992	4.66489	4.47581	5.52696	3.52111	3.27026	3.84491	3.56534	3.43983	3.03406	4.29508	3.66521	4.97959	4.53252	4.55191	4.96513	4.48883	4.66588	4.10223	5.74587	5.21075	4.15289	5.21541	4.65905	5.40768	4.9432	3.50047	5.05571	4.51939	5.04524	4.86915	5.26744	4.98376	3.97532	4.99853	4.89123	6.42439	4.56509	5.12394	5.044	5.61789	4.41972	4.63699	4.73317	3.62441
n-Th5 | chr2_586_tRNAHis_GTG+	+	chr2:122203704-122203775	4.47342	4.06517	5.26868	5.05877	4.49809	4.98094	3.58456	3.35462	3.9243	3.47609	3.62721	3.32929	4.56823	3.79482	4.92326	4.49224	3.94011	4.43145	4.36097	4.09276	4.4511	5.87522	5.00245	4.39418	5.01116	5.34615	5.44874	4.62532	3.92829	5.41778	4.30541	5.67701	4.92409	4.82438	3.97186	5.05136	5.11381	4.81716	6.64443	5.07478	4.96973	5.47157	5.48083	4.10357	3.86536	5.04153	4.14521
B1F2_Alu_SINE- |	-	chr2:154878649-154878748	1.35808	0.762222	0.363516	-0.00315389	0.712158	0.41675	0.211609	0.155835	0.79657	0.651633	-0.209114	0.391686	1.04474	1.30325	1.03525	0.868307	1.34984	0.994851	0.302413	1.26179	0.941649	1.56443	0.241938	-0.126495	0.238739	0.0851758	0.434575	0.566309	0.549795	-0.364524	0.388726	0.451758	0.485207	0.823582	0.210717	-0.376482	-1.17257	1.17485	1.87202	-0.0782871	-0.775424	-1.46182	-0.315656	1.22443	1.02203	2.33768	1.24063
B2_Mm2_B2_SINE+ |	+	chr2:164681329-164681428	0.825351	0.949504	1.11508	1.37177	1.48697	1.50316	1.53326	0.856049	1.37876	0.528801	0.681952	0.941531	1.55027	0.100962	-0.00939645	1.2827	1.03035	1.75491	1.72591	1.27295	1.20328	2.52221	2.61306	1.16331	2.15947	1.21877	2.90089	1.77746	2.52937	1.12475	2.14637	1.33373	2.4008	2.56784	2.20144	2.13916	0.77652	1.42607	2.44203	1.27947	0.402913	-0.368521	0.614264	1.33911	1.43788	2.2222	1.67359
B1_Mus2_Alu_SINE+ |	+	chr2:173043603-173043702	0.083091	0.664705	0.33639	1.08533	0.87482	1.20486	-0.0893983	0.0817094	0.752959	0.195816	0.331454	0.129924	0.896666	0.0115734	0.870334	1.22771	0.598537	1.0255	1.38487	0.809096	0.679635	2.11192	1.71825	0.618477	1.11047	0.905479	1.89591	1.39512	0.591228	0.916455	1.17544	1.11472	1.08068	1.38628	0.278391	0.940779	1.00578	1.51434	2.9932	1.60323	1.71246	1.43057	1.84335	0.812536	0.901415	2.74158	0.776038
B2_Mm1t_B2_SINE- |	-	chr2:180926179-180926278	-0.799969	-0.194082	0.100762	0.463489	0.65738	0.650722	1.00071	-0.298563	0.64157	0.14693	0.438005	0.460073	-0.358883	0.74052	-0.159125	0.62984	0.258049	1.18723	-0.0045367	-0.171451	-0.208145	2.2477	0.852428	0.783547	1.20216	1.49174	1.74333	0.891325	1.20187	1.36005	1.63282	2.61996	0.614319	1.09373	1.73311	1.11703	1.04662	0.723822	1.2263	0.31347	0.434622	-0.569433	0.167454	0.81127	-0.0258154	1.01575	0.608635
n-Tk1 | chr3_1_tRNALys_CTT+	+	chr3:3123740-3123812	-0.102298	0.528275	0.251306	-0.388729	0.123406	0.401211	0.298487	0.108771	-0.00179616	0.0591617	-0.0571108	0.31155	0.841926	1.34751	0.126433	-0.13084	0.298566	-0.108527	0.13365	0.80459	0.0742164	1.64535	-0.129895	-0.0518373	0.149688	-0.11152	0.949148	-0.363024	0.555004	-0.503758	0.0996464	1.04433	-0.434379	0.268367	0.294799	0.595504	0.0643187	0.963581	1.42185	0.447174	-0.25605	-0.299826	0.644776	1.14654	0.642999	1.91523	0.619143
n-Tk9 | chr3_2_tRNALys_CTT+	+	chr3:3149493-3149565	0.184354	-0.208751	-0.215361	0.672851	0.0158343	-0.152881	0.588102	-0.0993009	1.2404	-0.267067	-0.305975	-0.16909	0.782717	0.163577	-0.295481	-0.0792989	-0.123328	0.186688	0.21495	0.454432	-0.309692	1.43385	-0.054588	0.261321	0.315698	0.486543	0.175487	0.832319	0.861876	-0.33624	0.8605	1.23378	0.0300124	0.524022	1.25694	-0.227619	-0.189168	0.0362895	1.6815	0.23079	-1.23938	-0.926985	0.110956	-0.115173	0.458852	1.40278	0.525692
n-Tr3 | chr3_1040_tRNAArg_ACG-	-	chr3:19527959-19528031	3.47305	3.30083	3.59678	4.05021	4.01839	4.49621	2.08627	2.24593	1.7989	2.52693	2.6005	2.75459	4.36432	3.73983	3.78514	4.18968	4.68312	3.76852	3.6156	2.81123	2.9275	5.37871	4.98991	3.01621	4.24722	3.86425	3.75225	3.49516	2.54135	5.03797	2.69562	4.58435	3.31576	4.08411	3.07219	3.14702	4.29603	4.26151	5.85331	4.7036	4.8343	4.76715	5.22097	4.0056	4.06572	4.53931	3.72853
n-Ty1 | chr3_27_tRNATyr_GTA_I+	+	chr3:19528355-19528447	4.09565	3.9072	4.34327	4.83957	4.75115	4.7953	2.61779	2.94351	2.71914	3.0294	3.07629	3.20999	4.12492	4.31851	5.4704	4.35555	4.59777	4.53365	4.2481	3.91698	3.90189	6.07284	5.10136	3.2643	4.0191	4.42154	3.90994	4.225	3.71038	3.79743	3.48516	4.9811	4.09157	4.75147	4.10486	4.08343	3.78946	4.53846	6.05674	4.5965	4.88286	4.92089	5.39524	4.54879	3.91765	4.96816	4.32129
n-Ty2 | chr3_28_tRNATyr_GTA_I+	+	chr3:19528782-19528870	4.89395	4.34797	5.2106	5.4135	4.90437	5.20286	3.28327	3.92951	3.65162	3.66181	3.50196	3.77452	4.02435	4.63014	5.28174	4.71042	4.50211	4.84609	4.58693	4.62077	4.25423	6.1302	5.38582	4.08575	4.47275	4.40079	5.49595	4.51806	3.87854	5.08935	4.32394	5.39117	4.70517	5.45466	4.80492	4.23769	4.65783	5.27135	6.84859	5.12589	5.1964	5.59766	5.69321	4.57105	4.52024	5.26368	4.74855
n-Ta14 | chr3_29_tRNAAla_AGC+	+	chr3:19528995-19529067	4.51479	4.38623	5.09566	5.2365	4.54321	5.02703	3.28812	3.71219	3.70366	3.39875	3.42264	3.42355	4.27902	4.01304	4.54905	4.47828	4.4085	4.66405	4.5583	4.22272	4.34188	5.82182	5.32411	4.26369	4.38673	4.40508	5.32776	4.29568	3.76585	4.89169	4.63766	4.99109	4.82419	5.30624	5.43063	4.31994	4.82401	4.87878	6.64769	5.12441	4.80836	5.19536	5.2827	4.22714	4.8548	5.01402	4.80085
n-Tl13 | chr3_1026_tRNALeu_CAG-	-	chr3:24061947-24062029	-0.524058	-0.335466	-0.485779	-0.406876	-0.413574	-0.207922	0.338582	0.0523032	0.196011	-0.0130434	0.0211837	0.195061	0.220122	0.664571	-1.45245	-0.307876	-0.0338662	-0.345898	-0.141985	-0.157989	-0.611675	1.32343	0.474264	-0.107913	0.877316	0.519886	0.451253	0.973181	1.03462	0.649991	0.535183	0.427881	0.439032	-0.031705	0.618375	0.159404	0.0966403	0.291944	1.179	0.285574	0.504451	0.430567	-0.0849638	0.234769	0.366717	1.46506	0.487178
NA_4 |	+	chr3:27052969-27053068	1.34632	1.73059	2.20185	2.71695	1.80116	2.68182	1.13878	1.23799	1.65615	0.935426	0.844524	1.17141	1.2381	1.64153	1.95061	1.91897	1.95198	1.48127	1.69664	2.28525	2.03785	2.99328	2.05584	2.19375	1.56473	1.93348	1.91673	1.19249	0.819256	1.29099	2.71471	2.15939	1.18194	1.93647	1.05535	0.924384	2.13849	1.60062	3.50572	1.91862	1.71473	2.58871	3.2948	1.71845	2.12141	2.45486	1.0974
n-Tv8 | chr3_48_tRNAVal_AAC+	+	chr3:30500192-30500264	3.95346	3.80816	4.36543	4.23025	4.37155	4.177	3.67072	3.71321	4.33021	3.87595	4.0403	3.46324	3.30898	3.80741	5.13329	4.4037	4.0187	4.44565	4.25069	4.14298	4.44181	5.80137	5.0809	4.16717	5.36278	4.47533	4.6408	4.48668	5.40088	4.04493	5.28562	4.55869	5.26705	5.00621	5.29111	4.32513	1.702	2.42203	3.87202	1.25997	0.457069	0.782673	1.69135	4.32223	4.11102	4.85447	4.34187
n-Tp17 | chr3_92_tRNAPro_TGG+	+	chr3:51162276-51162347	2.03948	1.73383	2.19215	1.83082	2.23735	2.19125	1.47197	0.980632	1.40156	1.37249	1.43373	1.29879	2.29581	2.51545	2.5474	1.9461	1.79591	2.6738	1.02547	1.38478	1.90413	2.37179	1.99294	1.49942	2.60125	2.257	2.07843	2.06696	3.15183	1.61875	1.21273	3.31636	2.76791	2.89668	1.85394	2.49367	2.24035	1.94996	3.6815	2.07187	1.00238	0.681217	2.33271	3.0383	2.45968	2.5727	1.58993
n-Tp5 | chr3_93_tRNAPro_AGG+	+	chr3:51163329-51163400	2.12666	1.24906	1.98734	1.68731	2.43033	2.41399	1.08153	1.22838	0.877649	1.50768	1.20358	1.24585	2.32332	2.04383	2.24619	1.7903	1.69336	2.69959	1.65002	1.17905	1.7824	3.01881	2.10588	1.43125	2.20384	2.23237	2.50925	2.56647	2.02657	1.66963	0.793977	1.82375	1.98676	2.56505	2.28359	2.45922	2.11139	2.37144	4.27773	2.5965	1.80804	2.41565	2.49304	3.0861	2.57294	3.1482	2.27993
B2_Mm2-B2_SINE- |	-	chr3:58506340-58506439	-0.428406	0.0163157	-0.0348524	-0.00911657	0.171501	-0.462287	0.474644	0.314156	0.538403	-0.291345	0.305459	0.270917	0.290863	0.640984	-0.409914	0.0247697	-0.482851	0.0975808	-0.248997	-0.379444	-0.396657	1.40315	0.029705	-0.61119	0.288208	0.534772	0.83793	0.106338	0.0489386	-0.318962	0.811464	0.529761	-0.184644	1.08613	0.195976	0.0907428	-0.872125	-0.152512	0.886814	-0.321034	-1.38199	-1.17486	-0.538517	0.0885486	0.623911	1.56324	-0.0660943
n-Tg14 | chr3_878_tRNAGly_GCC-	-	chr3:84032933-84033003	0.565351	0.375871	0.407638	0.230554	0.29142	0.298878	0.507558	0.0559869	0.786044	-0.181613	-0.0636835	-0.304549	0.268413	0.536037	0.038393	0.745217	0.147836	0.86295	-0.286244	-0.335527	0.305073	1.78286	0.223481	-0.153717	0.485654	0.43355	1.58985	0.173635	0.0545876	1.34885	0.684103	1.31826	0.413257	1.07685	0.209868	-0.24392	1.1801	1.78997	2.20284	1.18734	0.948798	1.068	1.63363	0.850429	0.461543	1.50514	0.278106
n-Tm11 | chr3_792_tRNAMetInit_CAT-	-	chr3:90279782-90279853	4.45917	3.96932	5.01931	4.46785	4.33958	4.39488	2.83952	2.99315	3.4163	3.36516	2.54068	2.9656	4.53086	2.54497	4.91051	3.81678	4.36404	4.04021	3.79258	4.26501	4.09122	5.11311	4.13943	3.11563	4.40443	4.26408	5.5174	4.42406	3.1182	4.70782	4.08145	5.092	4.53006	4.44441	3.89209	3.28139	4.16769	3.84221	4.49611	3.30178	3.39378	3.68189	4.77246	3.10367	3.66288	3.79913	1.99969
B1_Mus2_Alu_SINE- |	-	chr3:94499511-94499610	0.707781	0.638338	1.15982	1.60339	1.27382	1.52211	0.523007	0.0615679	0.468297	0.0390489	0.669208	0.527817	0.768911	0.564607	0.633839	1.25459	0.313846	0.0422984	0.68973	0.415583	0.582281	2.31521	1.17925	1.22026	1.82252	1.21341	0.817432	0.847583	1.15073	1.19953	0.90471	0.786536	0.80655	1.38498	0.857557	1.24187	1.00447	1.14515	2.81126	2.05387	2.13097	1.76264	1.81615	0.957235	1.0293	2.09667	1.70381
B2_Mm2_B2_SINE-_and_ID_ID_SINE- |	-	chr3:94739234-94739333	0.473049	0.919107	0.715761	0.54732	1.12327	0.904884	-0.187271	-0.259965	0.834084	-0.318891	-0.248642	-0.239418	1.46424	1.15556	0.144188	0.535732	0.781904	0.555206	0.876874	0.702608	0.245367	1.80651	0.723407	0.533125	0.824369	0.334591	0.355719	0.578386	0.140867	0.239754	0.814621	1.29395	0.44505	0.388661	0.51425	1.18742	0.690449	1.16687	2.72332	1.74418	0.939941	1.18664	1.09763	1.25749	0.778288	2.05678	0.877124
n-Tg2 | chr3_282_tRNAGly_CCC+	+	chr3:96115177-96115247	-0.762857	-0.304329	-0.42717	-0.0300218	-0.543849	0.212116	-0.0399296	-0.771409	-0.273183	-0.412497	-0.40656	0.394369	0.240331	1.14804	-0.167687	0.383679	-0.102101	0.458863	-0.118787	0.683035	-0.166211	1.37179	0.316444	-0.228679	0.273494	0.382269	0.345307	-0.236349	0.0484271	0.228258	0.711047	1.42285	-0.0389883	-0.0659941	-0.0649914	-0.876712	-0.493475	0.0535864	1.7799	0.473647	-0.0445459	-0.0682391	-0.225955	0.627087	0.182293	1.35971	0.636116
n-Tn4 | chr3_283_tRNAAsn_GTT+	+	chr3:96125997-96126070	0.0741714	0.238949	-0.0883079	0.428737	0.131312	0.998185	-0.173196	0.19443	0.0805334	-0.0645737	0.169398	0.148871	0.366152	1.19253	0.284825	0.74221	0.0909709	0.989378	0.00473228	0.995446	-0.425598	1.53642	0.294564	0.644649	1.03039	-0.405024	-0.353921	0.428935	0.413264	0.442383	0.775426	0.606722	0.626013	0.635383	0.863354	0.170545	1.12203	0.506724	2.02699	1.23625	1.05286	1.17553	1.56804	0.953868	0.786426	1.54413	1.13672
n-Tv18 | chr3_284_tRNAVal_CAC+	+	chr3:96136663-96136735	0.809526	0.943421	0.589509	0.573495	1.37847	0.783033	0.0842498	-0.158026	0.13593	0.0647093	0.431992	1.06706	0.814425	0.966079	1.79425	1.58038	1.08236	1.64572	1.21189	0.832354	0.32754	2.30694	0.926242	0.87731	0.189216	0.977507	0.917175	0.914193	0.748867	0.429892	0.419083	1.0228	1.64871	1.2905	1.826	1.1108	0.789459	0.896886	1.82669	1.27825	0.577817	0.73074	1.15586	1.74378	1.83238	2.43425	0.83782
n-Tn5 | chr3_757_tRNAAsn_GTT-	-	chr3:96138538-96138611	0.0497048	0.80175	0.328665	0.19946	0.292592	0.0367805	-0.435068	-0.571061	0.481413	-0.292843	0.0499733	-0.0888205	0.991303	0.777045	-0.0355308	0.581209	-0.143627	0.679728	0.174308	0.412438	-0.0358148	1.44896	0.516015	0.0498164	0.120423	0.260067	0.232082	0.495887	-0.114229	1.26302	-0.100291	0.629296	0.881423	0.171982	0.462256	-0.175151	0.861609	1.19306	2.50092	1.16199	1.51152	1.62988	1.21217	1.24783	0.329006	1.70763	1.34643
n-Tn1 | chr3_285_tRNAAsn_GTT+	+	chr3:96138894-96138967	-0.389662	0.679522	-0.231635	-0.143842	-0.286194	-0.337034	-0.175585	-0.610556	0.530995	-0.133836	0.117696	-0.28213	1.18395	0.262472	-0.108793	-0.0422388	-0.25552	0.677887	-0.0532461	-0.013599	-0.17523	1.38756	0.419537	0.119302	0.408	-0.184327	-0.198643	0.568643	-0.0731349	0.555833	0.336621	0.420826	0.923813	0.252425	0.840767	-0.0111269	0.0373864	0.681447	2.23789	0.955994	0.936345	1.25407	0.757987	0.907605	-0.0614535	1.17329	0.770452
n-Tq5 | chr3_756_tRNAGln_CTG-	-	chr3:96145079-96145150	0.326545	-0.0189263	-0.143377	0.170433	0.898334	0.702003	0.621654	0.295124	1.01305	1.31394	0.553387	0.301375	1.10451	1.3827	-1.0033	0.375267	1.0486	1.22221	1.0223	0.737042	0.201701	2.3316	1.8082	0.381777	0.909861	1.30568	0.806543	0.758092	1.82583	0.387863	0.733415	1.29843	0.444482	1.52263	1.56846	0.69331	0.0333844	1.08731	1.88681	0.766428	-0.457684	-0.898056	-0.0283218	0.6961	1.02097	1.83888	1.16663
n-Te19 | chr3_286_tRNAGlu_TTC+	+	chr3:96150598-96150669	-1.23354	-0.158334	-0.133543	0.271196	0.483885	0.177765	0.424017	0.104232	0.611048	0.0155966	0.272419	0.212492	0.448161	0.89379	-0.92959	1.51277	-0.278979	0.236676	0.197672	0.0703398	-0.334962	0.951457	0.324517	-0.262241	0.794207	0.0505703	0.586578	0.863187	0.459507	0.3056	0.961637	0.693259	0.535248	0.0559584	0.229056	0.238949	0.71907	0.712883	0.520032	0.623787	0.62868	0.939386	0.812116	0.864126	0.612551	1.54413	1.06757
n-Tg5 | chr3_755_tRNAGly_CCC-	-	chr3:96155090-96155160	-1.52042	0.0209485	0.0513328	0.248789	0.73305	0.501759	0.162563	0.169516	0.517939	0.105351	0.555073	0.530462	1.19863	1.31665	-0.435538	1.30968	-0.278979	0.682197	0.734817	0.315942	0.318616	1.07345	0.761922	0.80913	0.347134	0.765259	0.944769	0.770039	0.504133	0.025383	0.814621	0.344205	0.781004	0.511493	0.0629855	0.17074	1.29003	0.644513	0.915961	0.692287	0.107457	0.182639	1.78563	1.2568	1.25891	1.7247	0.613049
n-Tg4 | chr3_287_tRNAGly_CCC+	+	chr3:96186834-96186904	-1.61205	-0.076766	-0.162776	0.157622	0.71841	0.447988	0.353413	0.290646	0.594754	0.155207	0.509985	0.432058	1.16715	0.887068	-0.34439	1.32636	-0.278979	0.748724	0.799912	0.296043	0.441015	1.07345	0.69906	0.70878	0.613088	1.0636	1.04091	1.01664	0.667253	0.138277	0.854721	0.431197	0.75764	0.493433	0.242689	0.153866	1.27366	0.519829	0.557507	0.383044	0.237854	0.324772	1.60173	1.09203	1.31781	1.80717	0.722979
n-Te20 | chr3_754_tRNAGlu_TTC-	-	chr3:96191328-96191399	-1.49658	0.0961578	-0.0168151	0.298677	0.511584	0.348517	0.177301	0.0731474	0.668498	-0.19497	0.177909	0.173769	0.673127	1.41705	-0.592778	1.6516	-0.278979	0.425155	0.276351	0.228602	-0.188245	1.20384	0.296597	-0.0498811	0.872848	-0.299804	0.475217	0.670542	0.304683	0.518514	1.05519	1.11472	0.283709	-0.0936777	0.108619	0.164699	0.557013	0.789971	0.629657	0.764695	0.731794	1.27783	1.04418	1.07767	0.595793	1.65516	1.16993
n-Tq4 | chr3_753_tRNAGln_CTG-	-	chr3:96202982-96203053	0.863319	0.714287	0.059715	0.605097	1.8862	0.47015	1.03046	0.575361	1.17329	1.40433	1.73077	1.67036	2.22834	0.997011	0.772219	1.75041	1.5643	2.06829	1.27606	-0.168877	0.883155	2.92469	2.12684	2.00471	1.55223	1.97534	2.87989	2.12116	2.90111	0.829162	1.72183	2.35903	2.10229	2.3738	2.93851	2.07255	0.251802	-0.130594	1.10499	0.257071	0.0737895	-0.0872816	0.497173	1.68543	1.58084	2.52477	1.88097
n-Tn10 | chr3_289_tRNAAsn_GTT+	+	chr3:96206141-96206214	0.872657	0.435571	0.830649	0.982166	1.44224	1.74204	0.48918	0.119084	0.228432	0.461055	0.944691	0.358851	1.30164	1.16936	1.35151	1.34725	1.40908	1.2298	0.612285	0.852818	0.635393	1.98294	1.74674	1.48371	0.919009	1.15294	1.96801	0.881565	1.60254	2.07626	0.808608	3.17885	1.04842	1.53574	1.61573	2.16203	1.73942	1.3494	2.95861	1.78399	2.24169	2.06917	2.09798	1.7187	1.65884	2.7247	1.89866
n-Th6 | chr3_291_tRNAHis_GTG+	+	chr3:96213992-96214063	2.37612	1.64627	2.04984	2.57004	2.77901	2.77718	1.31837	1.2059	0.858534	1.34706	1.6078	1.9195	2.36233	1.83458	1.50238	1.80525	2.47328	2.2295	1.47234	2.07306	1.04866	3.36782	2.57143	1.33633	1.98557	1.41016	2.45803	1.86516	1.69075	2.28057	0.87419	1.70967	2.21332	2.12823	1.81644	1.38411	2.82843	2.42639	3.65581	2.44609	2.63239	3.33446	3.72041	1.94614	2.36183	3.0702	3.16465
n-Tg6 | chr3_752_tRNAGly_CCC-	-	chr3:96227956-96228026	-0.187627	-0.086404	-0.596772	-0.446404	0.468347	0.0645727	-0.0038604	-0.106119	0.102901	-0.103048	0.48526	0.55471	1.01878	0.802074	-0.276916	0.103965	0.112212	0.729359	0.550553	-0.0395942	-0.169136	1.86399	0.783949	0.256567	0.490725	0.394525	1.6178	0.86492	2.05372	0.681624	1.39776	0.291601	1.03435	1.3679	1.33167	0.341042	0.937851	0.493667	1.7799	0.874185	0.0207675	0.148996	0.946417	0.694201	0.722315	1.83888	0.784622
n-Tk15 | chr3_292_tRNALys_CTT+	+	chr3:96232158-96232230	-0.33219	0.0927988	-0.256297	-0.226304	0.677053	0.361215	-0.0399296	0.215592	0.2664	0.166752	0.308285	0.478932	0.500317	0.999438	-0.530441	0.551518	0.721021	1.07616	0.742197	0.658854	0.359243	1.80651	1.70995	0.49836	0.0723289	1.06718	0.612113	1.63138	1.70705	0.754327	1.44875	1.90827	1.04114	1.04597	0.986677	0.291255	1.12649	0.448804	1.48156	1.31808	0.203241	0.804962	1.1445	0.867038	0.807118	1.7247	1.39942
n-Th2 | chr3_293_tRNAHis_GTG+	+	chr3:96239895-96239966	0.00821494	0.664534	0.299695	0.0785508	0.168786	0.258052	-0.226808	0.399192	-0.272966	0.265132	-0.515775	-0.355503	0.703501	1.57059	1.37327	-0.0758398	0.305984	0.10904	-0.149461	0.233982	0.252578	1.1494	0.649931	0.417825	0.0420471	-0.245414	0.820228	-0.618744	0.313282	0.136943	0.546599	0.188724	0.0827355	0.29294	-0.348711	0.0905573	1.01828	1.4683	2.39105	1.03708	0.99178	1.3398	1.4541	0.886846	0.613264	1.94467	0.665686
n-Tn11 | chr3_294_tRNAAsn_GTT+	+	chr3:96255348-96255421	-1.67715	1.27459	1.83656	2.82162	2.62774	2.86726	0.467674	1.0167	1.31703	1.95725	1.80605	1.84187	2.41163	1.61199	-0.187139	3.27573	-0.278979	2.15044	1.70505	1.20074	1.34279	3.06857	3.16885	1.81372	1.90176	1.69758	1.92734	2.16254	2.76733	2.1713	1.77021	2.13744	1.59857	2.95286	2.39299	1.17277	2.45171	2.5477	1.3165	2.9655	2.65762	2.92242	3.54022	2.68043	2.84832	3.51007	2.80246
n-Th7 | chr3_295_tRNAHis_GTG+	+	chr3:96256418-96256489	-1.2044	0.236708	1.06397	1.15424	1.3537	1.99819	0.350017	0.496053	1.05278	1.46489	0.985264	0.997207	0.798658	0.703045	0.0512201	1.66477	-0.278979	1.13596	0.536878	0.285245	0.113129	1.37179	1.99694	1.11809	1.32657	1.34704	0.970627	0.919969	0.981906	1.52524	0.693813	0.936936	0.985909	1.1857	1.44832	1.23006	1.92973	1.61328	0.226301	2.06599	1.77858	2.01824	2.32009	1.84948	1.33902	2.67287	1.92993
n-Th9 | chr3_751_tRNAHis_GTG-	-	chr3:96261993-96262064	-1.17465	0.260256	1.03713	1.08345	1.42851	1.99819	0.256463	0.520821	0.939121	1.40491	1.24155	1.01187	0.814425	0.54258	-0.0427492	1.58385	-0.278979	1.08781	0.529823	0.414818	-0.189036	1.23903	2.18183	1.03071	1.34233	1.31312	0.985985	1.10676	0.916811	1.62093	0.665244	0.952972	1.09374	1.51677	1.37819	1.29321	1.92973	1.54154	0.226301	2.09032	1.74395	1.94076	2.3778	1.85846	1.2698	2.65516	1.92859
n-Tn13 | chr3_750_tRNAAsn_GTT-	-	chr3:96263061-96263134	-1.52042	1.2448	1.87619	2.85389	2.60524	2.85092	0.474644	0.900699	1.22476	1.86831	1.89197	1.82264	2.39569	1.48646	0.172577	3.11703	-0.278979	2.0023	1.7183	1.11883	1.34589	3.01374	3.11746	1.7481	1.88665	1.79297	1.94237	2.09112	2.64933	2.39077	1.82874	1.99542	1.52519	2.76442	2.24576	1.32971	2.48117	2.52764	1.15475	2.95241	2.63995	2.95252	3.75994	2.73302	2.85093	3.3814	2.68767
n-Tq3 | chr3_297_tRNAGln_CTG+	+	chr3:96283314-96283385	0.236484	0.641356	0.61343	1.28739	1.11789	1.28594	0.467674	0.158251	0.554381	1.29411	0.736846	0.610098	1.615	1.47526	1.32582	1.01884	1.44134	1.11092	0.510406	0.715314	0.72491	2.63878	1.64645	0.956927	0.323717	2.28516	1.61338	1.98391	1.6758	1.24513	0.897904	1.59643	1.29578	1.66403	1.4063	0.500577	0.843907	1.2754	2.77195	1.07228	1.24343	0.872404	1.58385	1.7048	1.85982	2.5727	1.41473
n-Tn12 | chr3_298_tRNAAsn_GTT+	+	chr3:96301704-96301777	3.28128	3.29487	3.28367	4.26055	3.67924	4.03987	2.8919	2.73653	3.08214	3.27082	3.08593	2.87315	3.68691	2.16093	3.80291	3.83844	3.90403	4.10854	3.29657	3.14515	3.14584	5.03517	4.65868	3.09751	3.97566	4.92795	3.96182	4.48036	3.9164	4.10709	3.94728	5.57415	4.04089	4.10838	3.77442	4.82162	3.7144	3.4494	5.40653	3.73319	3.36406	3.14563	4.23876	3.07804	3.06669	4.03299	2.89598
n-Tk16 | chr3_748_tRNALys_CTT-	-	chr3:96303435-96303507	3.46425	2.85577	3.37422	3.37236	3.28043	3.57256	3.07555	3.13791	3.15399	3.17913	3.21235	2.6868	3.09837	3.56416	3.45192	3.78674	3.82922	4.07875	4.11658	3.31185	3.32759	5.09401	4.33504	3.50925	3.81369	5.56087	4.08413	4.05844	3.84171	4.0255	4.12241	4.49487	4.55662	4.0365	5.16998	3.73952	3.3696	2.75361	4.58725	2.54861	1.50675	1.96108	2.61407	3.21296	3.21682	3.77064	3.54806
n-Th8 | chr3_747_tRNAHis_GTG-	-	chr3:96304289-96304360	3.76026	3.10998	4.05498	3.63586	4.15983	4.013	2.70481	2.24037	3.086	2.95038	2.76051	2.56361	2.36827	3.86175	3.68757	4.41302	3.19051	4.12593	3.25242	3.36806	3.68706	4.90154	4.04344	3.31298	3.10498	3.32827	3.1641	2.71992	2.3252	2.50656	2.40015	2.80009	2.24371	3.36156	3.04267	2.94155	3.98848	3.57856	5.2058	3.62526	3.53145	4.22064	4.59156	3.75464	3.74004	3.84669	3.41561
n-Tg26 | chr3_746_tRNAGly_TCC-	-	chr3:96304932-96305003	4.61011	4.36028	4.82671	4.67654	4.32917	5.03632	3.3791	3.23458	4.16364	3.87595	3.66386	3.82854	4.05772	4.28008	4.84903	4.74535	4.46099	4.7951	4.34395	4.36804	4.53624	5.824	5.41207	4.52375	4.49704	5.9586	5.5553	4.97939	5.89502	4.34656	4.69231	4.39116	5.07418	5.20035	5.74684	5.6126	1.82666	2.80039	3.95158	2.40226	0.670393	2.06308	2.11278	3.96948	4.03764	4.69469	4.12397
n-Te13 | chr3_745_tRNAGlu_CTC-	-	chr3:96305370-96305441	3.78353	3.44364	4.66897	4.13159	3.89212	4.33897	3.07196	2.90134	3.36594	2.97525	2.71054	3.48197	2.93763	2.93198	5.36564	4.15864	4.42028	4.09509	4.08749	4.18247	4.01861	5.12609	4.58868	3.13557	3.73875	4.32634	4.66187	4.32903	2.99983	4.53505	3.81008	4.28727	4.25074	4.66309	3.81044	4.29503	4.52691	4.15389	5.88497	4.36322	4.68182	4.71185	4.8695	3.74395	3.61187	4.01575	3.70671
n-Te12 | chr3_303_tRNAGlu_CTC+	+	chr3:96962008-96962079	2.33068	2.91206	3.34483	3.59312	3.14626	3.45314	2.54088	2.1912	2.86844	2.34057	2.27548	2.29176	2.99464	2.38403	3.04663	3.12789	2.49595	3.63714	3.02501	2.59272	2.57338	3.92469	3.49558	2.80498	3.54247	3.41605	3.34725	3.78563	2.23429	3.17222	2.88605	2.83462	3.14084	3.29497	2.40454	2.94545	3.65788	3.62092	5.12541	3.60208	2.79632	3.41453	3.98854	3.50156	3.43106	3.72045	3.52692
n-Tq2 | chr3_309_tRNAGln_CTG+	+	chr3:97485382-97485453	0.579774	0.488995	1.22338	0.593124	0.580296	0.839814	-0.297727	-0.226413	0.57744	-0.347746	-0.260339	0.809407	0.890776	0.499511	0.278996	0.94703	0.878563	0.676817	-0.0772308	0.772648	0.600671	1.46391	0.471161	0.608123	0.564725	-0.583728	-0.389395	0.784214	0.245975	-0.280083	1.31506	-0.805843	-0.152808	0.96694	0.0601572	1.18742	-0.340232	1.81523	3.43701	1.06301	0.645998	1.30616	1.28745	1.57519	1.74311	2.50514	0.647119
B2_Mm1t_B2_SINE- |	-	chr3:121992390-121992489	0.359687	0.441269	-0.461117	-0.164306	0.138264	0.259932	-0.383231	-0.163219	0.43305	-0.0285045	-0.144019	-0.120024	0.333695	1.31981	-1.2746	0.876278	0.254454	0.955695	-0.70413	0.0141921	0.739071	1.1494	-0.458622	0.00774647	0.765423	-0.541262	0.191718	0.417787	0.904588	-0.785547	0.490157	-0.947561	1.03482	0.410971	1.23164	0.552183	-1.42353	-0.106808	1.05346	0.129692	-1.18205	-0.761053	-0.565997	1.00682	0.462198	1.97352	0.642564
n-Tr22 | chr3_628_tRNAArg_TCT_I-	-	chr3:121995866-121995950	3.3614	4.03802	4.68184	4.48485	3.79428	4.6077	2.43558	2.50741	3.41324	2.62659	3.43725	3.60055	3.67512	4.30687	4.20997	3.88265	5.05373	3.91692	3.67438	4.00499	3.29671	4.29654	4.5377	2.92071	3.6802	3.88845	5.48025	4.55975	4.33022	4.34482	3.6733	4.10545	4.25145	4.60697	3.79475	3.96073	3.96312	3.9753	5.8132	4.02573	4.06278	4.68271	4.61897	4.12374	4.06043	4.14186	3.77537
n-Te1 | chr3_622_tRNAGlu_CTC-	-	chr3:123602105-123602176	-0.119723	-0.241319	-1.00544	0.221155	-0.432589	-0.42002	0.149548	-0.357657	0.165238	0.350464	-0.0888197	0.172415	0.0703747	0.34197	-1.038	-0.0576925	0.198343	0.566923	0.265576	0.203814	-0.171365	1.29026	-0.440925	0.0620117	1.32372	0.188663	0.478969	-0.24639	0.433602	-0.508707	0.495319	0.224906	0.29962	0.137605	-0.170962	0.794076	-1.11101	-0.547724	0.272105	-0.214409	-1.10805	-0.613827	-1.46743	0.117412	-0.00412029	1.35971	-0.194306
B1_Mus2_alu_SINE+ |	+	chr3:146184477-146184576	0.568518	0.529255	1.09785	0.696217	0.546349	1.35203	-0.368552	-0.55572	-0.158485	0.426815	0.0539205	0.0450352	0.360537	1.05657	0.814788	1.00569	0.979333	0.612614	-0.124139	0.45658	0.690888	1.88636	0.274584	0.285568	1.33175	0.87506	1.35344	0.783382	1.08639	1.31296	0.183711	1.16411	1.23979	0.0638962	0.348299	1.85484	1.00161	1.19523	2.97946	1.76881	1.13696	1.86268	1.40293	0.766783	0.596784	1.50514	0.560249
n-Ts9 | chr4_16_tRNASer_AGA+	+	chr4:10801211-10801292	3.61015	3.55659	4.18984	4.06003	4.02156	4.55761	2.93116	2.87452	3.19629	3.2551	2.95303	3.37577	3.95683	3.9905	4.85315	3.75628	4.26776	4.33859	3.90219	3.65359	3.7003	4.67457	3.87141	3.55068	3.80013	5.50527	4.46028	3.60647	3.7343	3.9304	3.81602	3.83805	4.01508	4.22754	3.92679	3.43855	4.20119	4.56251	6.03199	4.45739	4.38159	4.59319	5.04147	4.10871	4.06555	4.40012	3.40863
BC1_Mm_scRNA+ |	+	chr4:11181665-11181764	-0.141097	0.946234	0.897074	-0.0658392	0.838115	1.11401	0.347093	0.152099	1.03152	0.486836	0.672242	0.526568	0.89988	1.33445	0.28764	1.2184	0.36835	1.54651	1.22049	1.02293	1.2017	2.13078	2.01002	1.15787	1.13547	0.932526	1.20509	0.582954	1.3274	0.260995	1.10018	2.46836	0.991626	0.993054	1.93174	0.845027	-0.662237	0.551086	1.59403	0.689375	-0.182049	0.222168	0.117529	0.769807	1.07561	1.79105	0.71517
n-Ti2 | chr4_62_tRNAIle_AAT+	+	chr4:27831926-27831999	-0.799969	-0.30956	-0.525248	-0.733686	-0.69069	-0.442387	0.146483	-0.538357	0.268088	-0.660677	0.106914	-0.0783472	-1.25262	0.592621	-0.711666	-0.354085	-0.687063	-0.557522	-0.395638	0.153051	-0.634615	1.49335	0.0102244	-0.516287	0.704903	1.14743	1.2751	0.258584	0.740479	0.698525	1.1221	1.27822	1.08274	0.882476	0.134681	0.445217	0.389851	0.667772	1.82669	0.970272	0.0474324	1.03655	0.234713	0.0283184	-0.844642	0.959169	0.52816
B2_Mm1t_B2_SINE+ |	+	chr4:40161169-40161268	-0.770752	-0.285713	-0.403402	-0.43489	-0.0239667	-0.191844	0.0256587	-0.408616	0.148344	-0.00568003	-0.238861	0.410685	-0.318025	-0.200928	-1.00068	-0.1837	-1.34769	-0.0401638	-0.16614	0.35853	-0.511232	1.25631	0.348733	-0.0187874	0.105294	0.58217	0.78075	0.138047	1.3437	0.18317	0.406932	1.9727	-0.022234	0.926393	1.69672	0.69331	-0.406938	-0.945095	0.401388	0.213119	-0.531992	-0.690449	-0.267135	0.292485	0.38667	1.52477	0.00919386
Rmrp | RNase_MRP-	-	chr4:43505660-43505930	3.78722	3.20614	4.25656	4.52048	3.57727	4.19986	2.57418	2.77826	2.6285	2.47229	2.61031	2.31883	4.69521	4.4343	4.05631	3.92416	4.75114	4.11227	3.99506	4.02454	3.56438	5.25416	4.26481	3.70016	3.27842	2.17483	3.9703	3.66126	1.4206	4.74283	2.8182	4.17479	2.85718	3.71368	2.80556	3.01373	3.89418	3.70953	6.30277	5.16055	4.50776	5.06834	4.47783	3.37022	3.61386	4.50019	3.54806
NA_5 |	+	chr4:97438963-97439062	-0.0861124	0.756722	1.08485	0.555843	0.759753	1.54727	0.00189053	0.0127748	0.205471	-0.674627	-0.263562	0.370611	0.875826	2.10569	1.17462	0.285832	0.24709	0.923654	0.35934	1.64782	1.12725	1.49335	0.907684	0.510101	0.404261	0.462696	0.29197	-0.0225184	-0.719903	1.18134	0.782601	-0.507714	0.0891834	0.191025	0.423782	0.116336	1.53043	2.33557	3.71505	2.14004	1.90234	1.77467	2.41699	1.90065	1.17132	1.79105	1.33656
NA_6 |	+	chr4:117949245-117949344	0.77445	1.07469	1.18209	1.16554	0.698352	1.41626	-0.273129	0.145556	-0.00417601	-0.454889	-0.647687	0.20001	0.920914	1.28652	1.56984	0.634434	0.865411	0.520085	0.39628	1.45553	0.497889	1.80651	0.342243	0.793041	1.20518	-0.411966	-0.0211049	0.0620978	0.114294	2.08853	0.47883	0.690225	0.229145	-0.034196	-1.04179	0.86814	1.55359	2.01758	3.52003	2.37411	1.76856	1.92181	2.50646	1.24519	1.71209	2.09667	0.855429
B2_Mm1t_B2_SINE+ |	+	chr4:128780080-128780179	0.0323513	0.939847	1.43289	1.78427	1.07445	1.60448	0.0717157	0.92559	1.07781	0.420853	0.334508	0.370611	1.17996	0.818334	0.688548	1.98734	0.191472	1.25846	0.969837	0.255862	0.772011	2.21272	1.07598	0.311406	1.63184	0.143035	2.25333	1.76078	1.13743	1.31796	1.06661	0.692819	0.663255	0.909612	0.698862	1.14894	1.13149	1.96129	3.073	1.77557	1.57353	2.01119	2.04867	1.17906	0.969245	2.1608	1.1826
B2_Mm1t_B2_SINE+ |	+	chr4:131972358-131972457	0.184354	-0.243278	0.288905	1.2587	0.888455	0.813452	0.484732	-0.0405463	0.780973	0.921487	0.337168	0.791749	0.933818	0.997011	-0.201513	1.42773	0.482862	0.683643	0.85786	0.695622	0.508759	1.40315	1.13571	0.621851	0.821501	2.19774	0.795164	1.19249	1.46713	-0.387853	0.801127	1.96788	1.50971	0.417943	1.13468	-0.147	-0.473576	0.219195	0.972544	1.23095	-1.30758	-1.06129	-0.0459697	0.289217	1.10022	1.83888	0.665417
n-Ta8 | chr4_645_tRNAAla_AGC+	+	chr4:132071923-132071994	-0.320727	0.121945	0.0902928	-0.633152	-0.37965	0.294578	0.13592	-0.226413	0.291935	-0.397149	-0.102199	-0.114163	0.427402	0.499511	0.00223825	-0.477629	0.0329653	-0.368527	0.128535	0.855891	-0.348322	1.32343	0.385985	-0.0606075	0.675757	0.166763	0.183036	0.0814631	0.675326	-0.447307	-0.00718176	-0.36527	-0.060362	0.0861315	0.0216831	-0.309007	-0.0207166	0.507661	1.179	0.946134	-0.132296	0.535264	0.137429	0.00447167	0.803235	1.2222	0.748553
B2_Mm2_B2_SINE+ |	+	chr4:135478326-135478425	0.236484	0.0820189	0.131973	0.298677	0.51778	0.235685	-0.348052	-0.604924	0.862361	0.561968	0.0969892	0.389683	0.196418	0.668388	-0.248237	0.575292	-0.0984064	0.891473	0.485804	0.470601	0.362254	1.01374	1.10042	0.945819	0.279748	0.180683	0.607639	0.877859	0.995507	0.766153	1.16481	1.13548	1.5692	1.27811	0.239863	1.89437	-0.570437	-0.0111247	1.59403	0.959073	-0.865576	-0.87568	-0.321355	0.169918	0.604301	1.79105	0.839269
B1_Mus1_Alu_SINE+ |	+	chr4:135550206-135550305	0.379848	0.685528	0.873673	1.31257	1.25061	1.40968	0.292646	-0.0470891	0.0347297	0.160493	0.575873	0.317408	1.23416	0.805615	0.72038	1.40174	0.721021	1.58662	0.834959	1.30243	1.08285	2.02387	2.22371	0.256915	1.1814	1.41291	0.703761	0.985052	1.17608	0.740907	1.04181	1.6293	0.409717	1.42562	0.973756	0.891434	0.773517	1.37911	2.39105	1.05218	0.877539	1.36828	1.48237	1.36804	0.865819	1.8699	2.07413
n-Tv1 | chr4_1183_tRNAVal_AAC-	-	chr4:138986421-138986492	-0.0111504	0.403947	-0.0826056	0.627071	-0.317768	0.225769	-0.218267	-0.190789	0.0835359	0.160493	-0.688282	-0.402424	0.174167	0.124472	-0.0922076	0.25979	0.010528	-0.190424	-0.0931723	0.108657	0.807394	1.25631	-0.23681	0.19719	0.0192912	0.654623	-0.580072	-0.0451971	-0.174819	-0.692707	-0.429084	0.120955	0.449518	-0.21706	0.346778	0.269881	-0.210541	1.07376	1.87202	0.656954	-0.291674	0.398145	0.960804	0.218828	1.20447	1.80717	0.730174
B4_B4_SINE- |	-	chr4:141510536-141510635	0.538188	0.834581	0.515675	1.29039	0.819997	0.415594	-0.183665	0.222345	0.365936	-0.107218	-0.125858	0.315487	0.957356	-0.870857	1.6005	0.27775	0.193774	0.865955	-0.231114	0.627386	0.716148	1.59191	0.699736	0.682054	1.37208	0.134536	1.48666	0.725927	0.317135	-0.397823	1.42424	0.903735	1.45382	0.18733	0.0305394	-0.397544	0.328729	1.08275	2.72332	1.18116	0.746397	0.565496	1.081	0.468259	1.0768	1.90028	1.6091
NA_7 |	+	chr4:148800836-148800935	0.468657	0.166799	0.678286	0.0231118	0.467494	1.12498	-0.608213	-0.624172	-0.562511	-0.618172	0.155883	-0.139389	0.737547	0.0154779	0.828209	0.946809	0.313846	0.694679	0.344909	0.515474	-0.532241	1.09281	0.278713	0.114216	1.11492	0.574665	1.0527	0.777457	0.282549	0.73485	0.388403	0.639385	0.192856	-0.228742	0.199221	0.708251	1.22619	1.3675	2.9932	1.44508	1.41659	1.58257	1.93359	0.630698	1.08334	1.35971	0.599243
B2_Mm2_B2_SINE- |	-	chr5:30439143-30439242	1.74267	1.5312	2.4703	2.41513	1.69507	2.32441	0.565791	0.864441	1.44611	1.09718	0.453114	0.782001	2.16623	0.362008	2.2244	2.05064	1.11671	1.83422	1.77775	1.73112	1.02256	2.23032	1.77309	1.85084	2.55453	2.44345	2.71896	1.74735	1.45378	1.0709	1.73191	1.99654	2.70517	2.4459	2.10895	1.79256	2.22704	2.50456	3.71505	2.31399	1.94035	1.77371	3.04548	1.66458	2.40396	2.71619	1.89281
n-Ty9 | chr5_109_tRNATyr_GTA_I+	+	chr5:31190456-31190544	4.45912	3.62118	4.50828	4.34992	4.42701	4.43044	3.68431	3.32569	4.01823	3.78787	3.57295	3.68631	5.04089	3.94203	4.71718	4.64609	4.61247	4.55276	4.29102	4.46008	4.42158	6.03517	5.05712	3.92975	4.55949	4.73445	5.10741	4.4136	4.0461	4.51715	4.04438	4.72797	4.78692	4.56757	4.75958	4.25937	3.49201	3.88755	4.93922	3.99244	3.08905	4.00298	4.05198	4.11956	4.17051	4.41335	4.22477
n-Ta15 | chr5_110_tRNAAla_AGC+	+	chr5:31190888-31190960	4.84161	4.33138	5.07037	4.90129	4.90194	5.05644	3.87468	3.80854	4.10699	3.81705	3.62969	4.05488	4.94455	3.73447	5.27338	4.47393	5.09258	4.87806	4.81004	4.44227	4.50943	6.09401	5.37106	3.87771	5.25054	5.45126	5.46451	5.5718	4.59275	5.04824	4.78534	4.79348	4.68546	5.19412	4.7677	4.68736	4.77881	4.58201	6.23355	4.74304	3.94106	3.82608	5.39631	4.96317	5.31203	5.04833	4.43804
B2_Mm2_B2_SINE- |	-	chr5:54383776-54383875	-0.209001	0.5365	-0.0551248	1.1077	0.623165	0.341884	0.264077	0.500569	0.567569	0.666937	0.205924	0.384241	1.07537	1.57059	0.0928408	0.801709	0.482862	0.753145	0.232872	0.648908	0.0327964	1.75881	0.977828	0.36389	0.997685	1.14452	1.19444	-0.423362	0.683683	0.330828	1.03389	1.67862	1.30969	0.503786	0.140328	1.29176	-0.397419	0.225767	1.53889	1.05686	0.676775	0.179342	0.386464	1.21011	1.02285	2.0702	0.833699
B2_Mm2_SINE_B2+ |	+	chr5:65926870-65927025	-0.417143	-0.21645	0.402821	0.473825	0.641506	0.658699	0.317005	0.0847888	0.844589	0.749871	0.824833	0.893032	1.0357	-0.32295	0.358724	0.780251	0.165806	1.62522	0.760384	-0.165288	0.0238915	2.09281	0.737556	0.56414	1.55023	2.45832	2.56133	2.25139	2.49542	0.571911	2.25877	1.9586	2.01169	1.4311	2.10066	0.0951603	0.548451	0.314772	1.42185	-0.0462209	-0.244334	0.189559	-0.297508	0.881132	0.693851	1.94467	0.270467
B2_Mm2_B2_SINE- |	-	chr5:93139643-93139742	0.107494	0.932711	0.924537	1.91505	1.06459	0.94993	0.281998	1.13616	1.27614	0.865524	0.829705	1.4819	1.87395	1.11047	1.14891	1.77688	1.19834	1.05447	0.982777	1.01404	1.17419	2.75274	1.56755	0.834601	1.88158	1.53848	2.01954	0.593593	1.86506	0.474614	2.09409	1.39156	2.3538	2.17526	1.8337	1.32714	0.187543	0.834094	2.41166	1.23788	0.690571	0.558723	1.22733	1.91468	1.65884	2.40278	1.31102
B2_Mm2_SINE_B2- |	-	chr5:115002158-115002423	2.1782	1.71103	2.91183	3.07586	2.64033	3.07386	1.54876	1.44496	1.77933	1.50466	1.77274	1.44286	3.00369	3.55315	2.43188	3.48131	3.07398	3.1332	2.71794	2.61508	1.92048	4.20607	3.31783	2.50284	2.99628	4.48095	3.7605	2.35543	2.42617	2.8334	3.31316	3.24627	2.88681	2.9696	3.01414	2.46204	2.1545	2.45677	4.46686	2.65075	2.16817	2.54699	3.13607	2.81973	3.006	3.1795	2.52098
n-Ta39 | chr5_1317_tRNAAla_TGC-	-	chr5:125884620-125884691	3.68389	3.35078	4.39786	4.41649	3.75646	4.12453	3.50271	2.66622	3.57673	3.28156	3.53505	3.42708	3.28568	3.19868	4.43113	3.92431	4.29534	4.09267	3.911	3.9297	3.90309	5.20273	4.67362	3.67103	3.93976	4.74109	4.08268	3.85592	4.54725	4.29279	4.1066	4.43961	5.0133	4.57806	5.04454	3.68815	4.43758	3.89274	5.01189	3.71807	3.56593	3.93621	4.7238	3.44169	3.61059	3.99479	3.88204
n-Td15 | chr5_1316_tRNAAsp_GTC-	-	chr5:125885977-125886048	3.35808	2.80869	3.07779	3.66208	3.5669	3.66846	2.54503	2.91048	3.13393	2.85429	2.60981	2.78965	3.46424	3.26685	4.14419	3.87507	4.52321	4.28086	3.32259	3.35658	3.65967	5.09761	4.50747	3.01621	2.95872	3.5933	3.27378	3.52768	3.14166	2.98329	3.25396	2.91289	4.47461	3.85746	3.57615	3.04463	1.8301	2.36821	4.11759	1.78915	0.136633	0.856173	2.57227	2.65652	2.84933	3.4186	3.21574
n-Tf7 | chr5_1315_tRNAPhe_GAA-	-	chr5:125886425-125886497	3.67223	3.35709	3.78056	3.84558	3.31816	3.80933	3.1773	2.82568	3.62938	3.45682	3.00152	3.47193	3.41347	3.80497	3.81946	4.07146	4.21041	3.97067	3.54407	3.67954	3.78872	5.34882	4.3722	3.19893	3.24566	5.45667	4.73292	3.6816	4.48222	2.68477	4.1265	5.14447	4.92235	4.39685	4.72932	3.78416	1.44767	2.0213	2.93744	1.91874	0.347204	-0.230747	1.19348	3.82939	3.42296	4.11944	3.22221
n-Td14 | chr5_1314_tRNAAsp_GTC-	-	chr5:125889386-125889457	3.76179	4.37925	4.8136	5.14156	4.90129	4.8725	3.26058	3.3544	4.10151	3.42696	3.56302	3.42321	4.24397	3.51743	5.45608	4.53035	4.26917	4.78039	4.67216	4.03757	4.32272	5.84127	5.37665	4.24744	4.36058	4.75695	5.63864	4.78324	4.38018	4.53828	4.24632	6.25405	4.7009	4.72828	4.5366	4.58509	4.29304	5.03234	5.91054	4.62312	1.87915	1.71752	4.83177	4.20477	4.49328	4.87182	4.28111
n-Ta34 | chr5_702_tRNAAla_TGC+	+	chr5:125889842-125889913	4.03539	3.86439	3.8122	4.47332	4.28576	4.51877	2.86248	2.91286	3.56031	3.42327	2.97943	3.07831	4.19046	3.22504	4.40839	4.09792	4.09103	4.64428	4.50618	3.84271	3.83985	5.58167	4.55808	3.76515	3.71048	4.91349	5.10528	5.12757	4.27596	3.40375	4.47794	4.90231	5.05989	4.87435	4.25679	3.76017	1.93272	3.30258	4.35957	2.66957	0.161905	0.260642	2.45475	4.01651	3.87821	4.45742	3.56366
B3_SINE_B2- |	-	chr5:135372305-135372576	0.444795	0.706425	0.833626	0.707381	1.26683	0.840547	0.0738902	0.181867	0.0964749	0.146414	-0.277285	0.197038	2.22396	1.4053	0.851435	1.30418	1.27086	1.94308	1.34002	0.90815	1.00071	2.61219	1.63576	0.839194	0.351019	0.749515	0.543922	0.900314	0.868341	0.171472	0.497787	1.26673	0.0815298	0.706427	0.302384	0.134177	0.840085	1.38082	3.24365	1.19902	1.04034	1.01715	1.46803	1.24448	1.52639	2.5727	1.62085
B1_Mus1_Alu_SINE+ |	+	chr5:137775343-137775442	0.358474	0.820329	1.18439	1.55494	0.645885	1.10677	0.0441346	-0.0500901	-0.0815234	0.0547252	0.375849	0.348104	0.923132	1.03385	0.473047	1.00087	1.55014	0.669081	0.764289	0.828549	0.0550727	2.42624	1.63602	0.798977	1.16109	1.14203	1.22087	0.03599	1.10876	1.01545	1.34922	1.23337	0.872829	1.41299	0.605214	0.226947	1.00847	2.04177	2.50092	2.02619	1.12246	1.80643	1.88508	1.7136	1.73781	2.0702	1.35966
B2_Mus1_Alu_SINE+ |	+	chr5:140252062-140252161	-0.141097	0.977322	0.142461	0.241959	1.26376	0.680232	0.348341	-0.552183	0.882727	0.160493	0.811064	0.216988	1.28307	0.170204	-0.110554	0.770676	1.39909	1.00792	0.873375	0.523694	0.755902	1.61888	0.0826069	0.395622	1.28557	1.53719	1.34406	0.320819	1.1285	0.465758	1.52627	1.54606	1.8928	1.2227	0.845584	0.220209	0.399512	0.71487	2.09228	1.16261	-0.429977	0.58257	0.263207	0.436403	-0.245128	1.35971	0.630778
n-Tn14 | chr5_1043_tRNAAsn_GTT-	-	chr5:150040577-150040650	4.06414	3.98263	4.80333	4.61243	4.09608	4.4676	2.08163	2.13752	3.18632	3.04611	3.49771	2.96811	3.10596	2.91204	4.25907	3.52782	4.29349	4.33845	3.7103	4.18057	3.68293	4.34175	5.13303	4.20384	4.16918	3.79348	4.59156	4.04736	1.97752	4.56194	3.96641	3.41501	3.95846	4.35921	3.32305	4.27488	4.21242	4.32069	5.99662	4.61417	4.16845	4.83279	5.45683	4.40603	3.74675	4.34874	3.86369
NA_8 |	+	chr6:5446594-5446693	1.22658	0.413118	0.442667	0.122233	0.329251	0.677522	-0.199586	0.283782	0.246354	-0.29238	0.225289	0.454679	1.42099	0.914549	1.08956	1.5656	1.38399	0.899406	0.743329	1.89399	1.44872	1.75881	0.808196	0.857171	1.18248	-0.214384	-0.280448	0.192494	-0.0771038	1.16936	0.68909	0.406025	0.439032	-0.252249	-0.667027	0.818185	1.77752	1.43876	3.28891	1.49685	1.36139	1.81154	2.44469	1.48934	1.36427	1.83888	0.319241
n-Tp6 | chr6_46_tRNAPro_AGG+	+	chr6:29338824-29338895	2.00592	1.92903	3.22138	1.85186	2.51229	2.93367	1.24116	1.03411	1.52722	0.674662	1.33314	0.808232	2.34941	1.57596	2.41274	2.26471	2.38274	2.39059	1.75292	2.19499	1.70364	2.96203	2.47522	1.86316	1.97751	2.52875	2.46875	2.41059	1.50689	1.6571	1.71587	2.52253	1.5597	2.46306	2.3328	1.90093	3.0135	2.85866	4.90328	3.06501	3.05607	3.27307	4.0705	2.38287	3.00308	3.0702	3.01012
B2_Mm2_SINE_B2- |	-	chr6:38287916-38288126	1.20115	1.55789	2.07494	2.52993	2.22988	1.97776	0.520029	1.04877	1.85136	1.21465	1.02967	1.21288	1.95779	1.60044	1.67158	2.128	2.42146	2.56041	1.88171	1.6019	1.89195	3.40315	2.60338	2.26949	2.16546	2.05207	3.18809	2.54703	2.68681	1.79216	2.52133	3.20461	2.74999	2.5741	3.44335	1.37933	1.45242	1.9133	2.74784	1.89646	0.308586	-0.0794337	2.13133	1.84176	1.55417	2.74158	2.05457
n-Tr10 | chr6_107_tRNAArg_CCT+	+	chr6:38483931-38484003	3.81085	3.19822	3.61096	3.77698	3.85179	3.54022	3.45502	3.10024	3.3449	3.43858	2.84223	3.31281	3.7245	3.77781	4.11234	3.92883	4.30495	4.28862	4.1315	4.25796	4.03499	5.38166	4.72911	4.05243	4.01081	4.89634	4.59728	4.97128	3.95514	4.34964	4.65329	3.8439	4.61672	5.12163	5.07429	4.60757	1.88613	1.88653	3.65581	2.56676	1.64441	1.72361	2.89191	3.22206	3.55485	3.70763	2.53429
Rn4.5s | 4.5SRNA_scRNA	-	chr6:47600760-47600854	2.47823	2.50705	3.41241	3.73441	3.20092	3.87954	1.71728	2.05738	2.1516	1.66057	1.62824	1.86967	3.23923	1.45442	4.05172	3.73114	2.5748	3.33409	2.10803	2.91106	2.71032	4.16778	2.64745	2.22057	2.65373	1.28445	1.97201	1.1674	0.495708	2.90292	0.825708	1.26266	2.33871	1.71029	0.711076	2.17432	3.55008	3.53915	5.19692	3.8061	4.2624	4.08927	4.42131	2.97761	3.0236	3.48022	2.91829
Rn4.5s | 4.5SRNA_scRNA	-	chr6:47604999-47605093	-2.90257	4.77913	5.74212	5.34209	5.13111	5.68664	3.49908	3.7114	4.55977	3.3993	3.31867	3.52347	4.92577	6.45324	4.51421	7.06394	-0.278979	4.85407	4.02598	4.64494	4.58953	6.51729	4.41273	4.05788	4.70848	4.23932	4.89866	4.11404	2.53145	6.46724	3.42274	3.89261	4.52075	4.86975	2.99576	3.97	5.24556	5.33865	2.9932	5.58149	5.16378	5.71628	6.58092	4.578	5.09515	6.00967	4.12231
Rn4.5s | 4.5SRNA_scRNA	-	chr6:47609320-47609414	-0.0733658	4.96289	5.80974	5.46736	5.28055	5.87831	3.69295	3.84525	4.71398	3.53315	3.41073	3.6956	5.02385	5.92323	4.74067	6.66559	2.20019	5.02757	4.00039	4.78211	4.68585	6.2934	4.6141	4.2396	4.93124	4.45361	5.13168	4.28904	2.91403	6.41307	3.6049	4.01773	4.59894	5.05124	3.03586	4.27092	5.51846	5.41877	3.35957	5.7247	5.31789	5.79715	6.78233	4.7416	5.24056	5.91523	4.26725
Rn4.5s | 4.5SRNA_scRNA	-	chr6:47613660-47613754	-2.89347	4.79738	5.75792	5.38238	5.17145	5.73891	3.53154	3.75485	4.60554	3.42119	3.36362	3.5256	4.96424	6.45183	4.52883	7.0627	-0.278979	4.85367	4.03246	4.72296	4.62517	6.51953	4.44167	4.11759	4.69858	4.25032	4.91344	4.14851	2.53915	6.46525	3.43138	3.87841	4.52029	4.86878	3.00257	3.96891	5.28435	5.33509	2.97254	5.59806	5.19414	5.72912	6.57901	4.60115	5.09267	6.00356	4.19625
Rn4.5s | 4.5SRNA_scRNA	-	chr6:47617996-47618090	-2.90257	4.77913	5.74212	5.34325	5.13881	5.68677	3.50337	3.7114	4.55977	3.38107	3.31867	3.52347	4.90815	6.45324	4.51421	7.06146	-0.278979	4.85046	4.02378	4.64695	4.5898	6.5231	4.42192	4.05531	4.717	4.23932	4.89866	4.11404	2.53145	6.46724	3.42274	3.89261	4.52075	4.86975	2.99576	3.97	5.24556	5.33865	2.9932	5.58149	5.16378	5.71628	6.58092	4.578	5.09515	6.00967	4.12231
Rn4.5s | 4.5SRNA_scRNA	-	chr6:47622304-47622398	-2.89347	4.79738	5.75792	5.38342	5.1753	5.73903	3.53585	3.75485	4.60554	3.4088	3.36362	3.5256	4.96424	6.45183	4.52883	7.0599	-0.278979	4.84965	4.03081	4.72216	4.62348	6.52176	4.4456	4.11501	4.70704	4.25032	4.91344	4.14851	2.53915	6.46525	3.43138	3.87841	4.52029	4.86878	3.00257	3.96891	5.28435	5.33509	2.97254	5.59806	5.19414	5.72912	6.57901	4.60115	5.09267	6.00356	4.19625
Rn4.5s | 4.5SRNA_scRNA	-	chr6:47626642-47626736	-2.89347	4.79738	5.75792	5.38342	5.1753	5.73903	3.53585	3.75485	4.60554	3.4088	3.36362	3.5256	4.96424	6.45183	4.52883	7.0599	-0.278979	4.84965	4.03081	4.72216	4.62348	6.52176	4.4456	4.11501	4.70704	4.25032	4.91344	4.14851	2.53915	6.46525	3.43138	3.87841	4.52029	4.86878	3.00257	3.96891	5.28435	5.33509	2.97254	5.59806	5.19414	5.72912	6.57901	4.60115	5.09267	6.00356	4.19625
Rn4.5s | 4.5SRNA_scRNA	-	chr6:47630963-47631057	-2.90257	4.77913	5.74212	5.34209	5.13476	5.68664	3.49908	3.7114	4.55977	3.3993	3.31867	3.52347	4.92701	6.45324	4.51421	7.06394	-0.278979	4.85407	4.02598	4.64776	4.59122	6.52087	4.41766	4.05788	4.70848	4.23932	4.89866	4.11404	2.53145	6.46724	3.42274	3.89261	4.52075	4.86975	2.99576	3.97	5.24556	5.33865	2.9932	5.58149	5.16378	5.71628	6.58092	4.578	5.09515	6.00967	4.12231
Rn4.5s | 4.5SRNA_scRNA	-	chr6:47635281-47635375	-2.90257	4.77913	5.74212	5.34209	5.13476	5.68664	3.49908	3.7114	4.55977	3.3993	3.31867	3.52347	4.92701	6.45324	4.51421	7.06394	-0.278979	4.85407	4.02598	4.64776	4.59122	6.52087	4.41766	4.05788	4.70848	4.23932	4.89866	4.11404	2.53145	6.46724	3.42274	3.89261	4.52075	4.86975	2.99576	3.97	5.24556	5.33865	2.9932	5.58149	5.16378	5.71628	6.58092	4.578	5.09515	6.00967	4.12231
Rn4.5s | 4.5SRNA_scRNA	-	chr6:47689877-47689970	1.44043	4.47673	5.32715	5.05159	4.84221	5.17668	3.22418	3.29065	4.22952	3.01884	2.97021	3.0201	4.78036	5.05848	4.1285	6.55962	3.632	4.52654	3.74745	4.53409	4.20716	6.23359	4.04551	3.48702	4.584	3.83673	4.30938	3.71543	1.75827	6.25268	2.81208	3.21747	4.27182	4.43526	2.16698	3.72743	4.83385	4.93559	5.21315	5.1164	4.96034	5.46154	6.08882	4.11582	4.74124	5.73738	3.62926
Rn4.5s | 4.5SRNA_scRNA	-	chr6:47694136-47694230	-1.31102	4.63522	5.72971	5.2769	5.07121	5.49273	3.41822	3.58752	4.40072	3.31224	3.15986	3.31874	5.21112	5.11296	4.43876	6.81234	2.98867	4.84342	3.84458	4.59495	4.36279	6.43575	4.17242	3.84765	4.83521	4.32593	4.83371	4.41418	2.40422	6.62352	3.32203	3.94399	4.48163	4.83608	2.55009	4.22571	5.19612	5.2069	4.97254	5.50153	5.14684	5.65438	6.36289	4.36522	5.04749	5.98154	4.01809
Rn4.5s | 4.5SRNA_scRNA	-	chr6:47698496-47698590	1.72685	4.78534	5.6645	5.15483	5.05904	5.34633	3.48534	3.45929	4.55003	3.25735	3.251	3.41059	4.98444	5.74477	4.66441	6.77578	3.67736	4.81813	3.76853	4.69276	4.48265	6.61344	4.14883	3.53518	4.90877	4.62336	4.70085	4.16623	2.55622	6.27279	3.20502	3.55459	4.35242	4.78	3.1435	3.94049	5.12848	5.17737	5.53889	5.27589	5.1067	5.5657	6.2765	4.4634	5.0408	6.29973	4.11547
Rn4.5s | 4.5SRNA_scRNA	-	chr6:47702830-47702924	-3.09748	4.66432	5.49147	5.2666	4.98075	5.49625	3.34639	3.51198	4.39016	3.17862	3.08353	3.23084	4.93353	6.0818	4.28248	7.15459	-0.278979	4.76889	3.79296	4.48497	4.48117	6.64658	4.31887	3.85122	4.84771	4.17692	4.91601	4.08746	2.2893	6.62921	3.124	3.74453	4.26317	4.69239	2.62023	3.83844	5.14336	5.11266	3.56673	5.51585	5.10131	5.54297	6.35494	4.35797	4.92	6.12829	4.02503
Rn4.5s | 4.5SRNA_scRNA	-	chr6:47713262-47713356	-3.09748	4.66432	5.49147	5.2666	4.97872	5.49625	3.34639	3.51198	4.39016	3.17862	3.08353	3.23084	4.93239	6.0818	4.28248	7.15459	-0.278979	4.76889	3.79296	4.48426	4.47927	6.64412	4.31857	3.85122	4.84771	4.17692	4.91601	4.08746	2.2893	6.62921	3.124	3.74453	4.26317	4.69239	2.62023	3.83844	5.14336	5.11266	3.56673	5.51585	5.10131	5.54297	6.35494	4.35797	4.92	6.12829	4.02503
Rny3 | Y3_RNA+	+	chr6:47731623-47731724	1.45762	0.318878	1.21548	1.3973	1.87755	1.59714	2.05961	2.39652	3.32013	3.28773	2.52674	2.30406	2.82887	1.77757	2.17475	2.63579	2.79737	3.52556	2.79991	1.80985	1.34311	4.46018	4.02099	3.11039	3.01153	3.96679	4.20396	3.63222	4.18596	3.33547	3.4075	5.10669	3.4338	3.94617	4.02122	4.29734	-0.147805	-0.747899	0.795667	0.0561408	-0.0487829	-0.635522	-1.02832	1.51898	2.20348	2.304	2.23749
Rny1 | Y1_RNA-	-	chr6:47738068-47738179	0.998834	0.196888	0.801917	0.875763	1.26079	0.786431	1.54503	1.55447	2.40546	1.93543	1.50912	1.97103	1.82068	0.422696	0.831094	1.91292	2.45645	2.62272	2.19584	1.95749	1.67721	3.6519	3.18365	2.46519	2.40842	3.24267	2.95556	2.97713	3.16259	3.05782	3.32398	3.16266	2.73094	2.43744	3.82071	2.47631	-0.257847	-0.0164336	1.48156	0.443485	-0.0121244	0.641246	-0.127583	1.26124	1.27474	1.8699	0.733533
n-Tc57 | chr6_157_tRNACys_GCA+	+	chr6:47928996-47929067	3.43971	3.20517	4.04231	3.89743	3.85884	3.77162	2.74919	2.5787	3.71404	3.81554	3.48526	3.05978	3.47361	2.86357	3.80491	3.66082	4.39135	4.74095	3.97859	3.6584	4.19411	5.45645	4.87141	4.08878	4.09701	4.97879	4.77463	4.7496	3.74018	3.81322	4.83517	4.84163	4.76132	4.05617	4.41037	4.17752	3.53003	2.93726	4.93922	2.52676	1.95432	1.16011	3.33655	4.26926	3.8318	4.23418	3.58048
n-Tc4 | chr6_1033_tRNACys_GCA-	-	chr6:48090483-48090554	0.270224	0.0727411	-0.0754635	-0.540732	-0.185162	-0.752072	0.702273	-0.00402043	0.62467	-0.295899	-0.104777	-0.150221	0.0467982	0.663741	0.171871	0.319233	-0.298087	0.269192	0.0629469	0.108657	0.917792	1.70948	0.387058	0.0662487	1.17241	0.184455	-1.03936	-0.00252154	-0.0917506	-0.487334	-0.39209	-0.470239	0.391884	0.587469	0.62032	-0.207719	-0.0434312	0.54325	1.3165	-0.00775971	-1.49616	-1.21998	-0.545436	-0.188442	0.195817	1.60072	0.983659
n-Tc36 | chr6_1032_tRNACys_GCA-	-	chr6:48094927-48094998	-0.77799	0.0553241	-0.20586	-0.143842	0.202395	-0.702254	-0.189955	-0.468983	0.563875	-0.431783	0.0998363	0.0887566	1.25154	0.109365	-0.485863	0.580087	0.141597	0.182229	0.531424	-0.289103	0.159364	1.32343	-0.0740324	-0.117191	0.3506	0.977269	0.691732	0.120345	-0.000726385	-1.02396	0.137997	-0.356583	-0.183851	0.752566	0.179084	0.459498	-0.547576	-0.0637393	0.520032	-0.508206	-1.20141	-1.35603	-0.530708	0.275411	0.72102	1.79105	0.351663
n-Tc38 | chr6_163_tRNACys_GCA+	+	chr6:48104713-48104784	-0.596113	0.76957	-0.214957	0.450384	0.143912	0.070261	0.320473	-0.34189	0.2664	-0.633417	-0.492907	0.185898	0.991303	-0.130305	-0.882285	0.484678	-0.25822	0.126763	0.426695	0.928612	-0.0561416	1.81819	0.170972	0.127696	0.318969	0.631094	0.823986	0.796073	0.160584	0.0499211	0.256779	0.440123	0.516389	0.458668	0.210717	0.0719416	0.31739	0.680422	1.179	0.566756	0.278792	0.237183	0.532567	1.10298	0.626646	2.00181	0.787626
n-Tc35 | chr6_1031_tRNACys_GCA-	-	chr6:48106274-48106345	-0.388324	0.14794	-0.113194	0.132283	0.146262	-0.075605	-0.160945	-0.477952	0.389395	0.484047	-0.110934	-0.246731	0.28575	-0.617172	0.568973	0.840057	-0.109054	-0.268991	-0.138687	-0.603362	-0.339596	1.46391	-0.325676	0.155968	0.523503	0.665723	0.580795	0.531296	0.491069	-1.06392	-0.465153	-0.122316	0.0681217	0.453294	0.483317	0.187419	-0.386113	0.129617	1.179	-0.166022	-0.633429	-0.613827	0.0895147	0.363503	0.915709	2.13549	0.749142
n-Tc39 | chr6_164_tRNACys_GCA+	+	chr6:48110178-48110249	-0.750334	0.714287	0.0389564	-0.084948	-0.167347	-0.176312	-0.0751191	-0.00053144	0.47446	-0.183218	0.105397	-0.126917	-0.00869688	0.842036	-1.16769	0.261195	-0.13696	0.54355	-0.200088	0.678972	0.160907	1.30694	-0.294054	0.0162081	0.582427	0.69758	-0.114319	0.737491	1.41667	-0.0134994	1.35113	0.223657	0.486885	1.04862	0.245025	0.720293	0.374421	0.369896	1.10499	0.751631	0.465279	0.425153	0.329274	0.839361	0.580842	1.50514	0.238654
n-Tc40 | chr6_166_tRNACys_GCA+	+	chr6:48114100-48114171	0.669781	0.0718392	0.0727065	0.423199	0.283315	0.142575	-0.361858	-0.160324	-0.112718	0.136124	-0.28187	0.210094	0.400694	1.63701	0.911265	0.521488	0.0171534	-0.704282	0.121841	-0.0225878	0.135933	0.770885	-0.156345	-0.36873	0.192757	0.363161	0.219562	0.696967	0.533854	-0.360774	1.34332	0.764226	-0.0788611	0.367902	-0.0341702	0.0239201	0.620859	0.800199	1.13009	0.818295	0.127635	0.41546	0.64763	0.556697	0.300734	1.52477	-0.566236
n-Tc8 | chr6_167_tRNACys_GCA+	+	chr6:48136317-48136388	0.0222961	-0.285713	-0.511743	-0.366234	-0.432892	-0.698727	0.0702533	-0.920787	0.608792	0.0167264	-0.453533	-0.256134	1.28198	-0.12064	-1.10248	0.116805	0.0385035	0.212223	-0.767128	-0.260866	-0.0900647	1.29026	0.530662	-0.0948233	0.652188	-0.849833	1.46628	-0.807506	0.484272	-0.449814	1.03363	-0.070632	1.20663	0.694403	0.73789	-0.0963741	-0.922739	-0.669896	1.59403	-0.210852	-1.20374	-0.802923	-0.765287	0.0253159	-0.0915831	1.50514	0.71378
n-Tc41 | chr6_168_tRNACys_GCA+	+	chr6:48147025-48147096	-0.215164	-0.0377853	0.514221	-0.207567	0.253302	-0.0315993	-0.306005	0.00805241	0.33117	-1.22573	0.0784627	0.47567	0.406341	0.492094	0.269719	0.362883	0.880678	-0.491384	-1.07723	0.759286	0.490444	1.46391	0.0500235	0.440291	0.674908	0.0856266	0.30333	-0.080524	0.111674	0.147338	0.325757	0.764226	-0.0785696	-0.078162	0.840767	-0.0554377	0.117785	0.448804	1.24938	0.560183	-0.488711	0.502303	0.629735	0.386772	-0.254664	1.75826	0.4413
n-Tc34 | chr6_1030_tRNACys_GCA-	-	chr6:48157450-48157521	-0.148654	0.0961578	-0.0348524	0.245201	-0.372351	-0.609844	-0.243463	-0.264887	-0.107134	-0.281385	-0.250337	0.381084	0.3952	-0.644878	0.465639	0.224201	0.625864	0.285752	-0.367544	0.854611	0.177286	1.56443	0.500156	-0.0281861	0.589387	1.12059	0.877518	-0.186017	0.353875	-0.383176	1.00628	0.0616117	0.249846	0.0589522	0.348599	-0.776055	-1.3074	-0.36824	0.886814	-0.478332	-1.36647	-0.81229	-0.882471	0.448173	0.557759	1.24605	0.307941
n-Tc49 | chr6_1029_tRNACys_GCA-	-	chr6:48159837-48159908	-0.459583	0.0862559	0.425226	-0.110744	0.06448	0.0152945	-0.324383	-0.619755	0.755347	-0.678391	-0.00558054	-0.0888205	0.604948	-0.27273	0.645647	0.225241	0.120292	0.186688	-0.108165	0.207474	0.305073	1.46391	0.529765	-0.153717	0.0733369	0.790582	-0.141926	-0.0627626	0.875213	0.0719163	0.730095	-0.0390823	0.338211	0.715826	0.199221	0.187419	0.542819	0.831791	1.98635	0.689375	-0.286386	0.814798	0.227583	0.769546	0.82185	2.09667	0.793622
n-Tc31 | chr6_1024_tRNACys_GCA-	-	chr6:48202102-48202173	-0.350356	0.182674	-0.0826056	-0.0542045	0.205312	0.0038689	0.212458	0.0431942	0.619055	-0.49847	0.156171	-0.0668576	0.902036	0.227139	0.387805	0.565873	-0.17805	0.0195783	-0.134992	0.568088	-0.0467261	1.73436	0.101431	-0.457498	0.583834	-0.966147	0.361511	-0.08314	0.649331	-0.166182	0.894725	-1.0552	0.0827355	0.092268	0.261558	0.594044	-0.0585381	0.310803	2.13009	0.987332	-0.790471	0.423149	0.394369	0.772426	0.563564	1.50514	0.595588
n-Tc15 | chr6_1023_tRNACys_GCA-	-	chr6:48203079-48203150	-0.243458	0.182066	-0.214024	0.184318	0.0341429	0.362356	-0.0558712	0.0267061	0.455732	0.0714878	-0.0605914	-0.00993122	0.123215	-0.100881	0.0951729	-0.276038	0.224596	-0.00661124	-0.68287	1.16518	0.941117	1.25631	-0.112958	0.02244	0.551428	0.604169	0.472049	-0.81749	0.688325	-0.0385282	0.388134	-0.148311	0.12021	0.0903685	0.374793	0.687492	0.72387	0.559191	1.84196	0.860256	0.190609	0.728247	0.770396	0.578724	0.790131	2.50514	0.242662
n-Tc30 | chr6_1022_tRNACys_GCA-	-	chr6:48211721-48211792	-0.862227	-0.437716	-1.216	-0.177394	-0.691343	-0.997602	-0.158574	-0.283746	0.2664	0.439469	-0.553762	-0.177357	0.593968	0.545904	-1.08616	-0.177634	0.706807	0.280993	-0.200088	0.35853	-0.54518	1.43385	-0.141284	-0.307522	0.269269	0.741672	0.609072	0.459281	0.559694	-0.420834	1.20739	1.93312	0.140388	-0.0471351	1.51409	-0.134509	-0.965429	-1.10681	0.178995	-1.28124	-1.44508	-1.4398	-1.18015	0.0972658	0.326525	1.4446	-0.203138
n-Tc42 | chr6_171_tRNACys_GCA+	+	chr6:48221925-48221996	-0.213405	0.25773	0.235102	-0.0633918	0.343856	0.533766	0.186346	-0.394684	0.0440075	-0.467538	-0.58037	0.0450352	0.181128	2.16753	0.409178	-0.0346089	0.353964	-0.589632	0.565447	1.06909	0.62885	1.81819	-0.286441	-0.170205	0.3948	-0.0554435	0.697609	-0.422588	0.374471	0.395077	-0.207001	0.570983	0.231242	0.175257	-0.285765	-0.0807773	0.132347	0.513464	1.7799	1.37701	0.453539	0.580143	0.745819	0.563392	1.48526	2.17329	0.486388
n-Tc43 | chr6_172_tRNACys_GCA+	+	chr6:48223679-48223750	-0.274185	-0.102267	-0.676846	-0.763811	-0.0330753	-0.112239	0.417277	-0.334937	0.127149	-0.126858	-0.0313268	0.31155	0.525127	-0.311011	-1.07567	0.198389	-0.189711	0.315317	-0.0439683	0.411539	0.144718	1.60546	-0.233125	0.085749	0.369174	0.763698	-0.236803	-0.0775947	1.03266	-0.303123	0.10885	-0.185263	0.535248	0.42235	0.95164	0.114662	-0.340602	-0.28238	0.520032	-0.240599	-0.974245	-0.668969	-0.0680266	0.466095	-0.00412029	1.50514	-0.471672
n-Tc28 | chr6_1019_tRNACys_GCA-	-	chr6:48229770-48229841	0.176258	0.157894	0.19096	0.0464895	-0.22099	0.14865	0.265879	-0.153349	0.420383	0.0806242	-0.083583	-0.100163	1.11104	0.660792	-0.322049	-0.133747	0.358451	0.37119	-0.419401	0.500974	-0.360755	1.59191	0.490217	0.156623	1.04046	-0.70863	-0.284525	1.08992	0.714182	-0.920833	-0.0497795	-0.925434	0.0613166	0.345876	-0.114802	0.547315	-0.329482	1.22988	2.54823	0.720739	0.142913	0.71396	0.310174	0.971735	0.946127	2.2811	0.750632
n-Tc50 | chr6_1017_tRNACys_GCA-	-	chr6:48243006-48243077	-0.428406	0.13419	-0.360423	0.0285101	-0.0850064	-0.134959	-0.0877582	0.276087	0.365936	-0.100643	-0.230176	-0.34639	0.991303	0.232031	0.668268	-0.068833	0.8763	-0.281591	-0.200088	0.241782	0.944405	0.972519	-0.178577	-0.362664	0.499137	0.995429	-0.0544635	-1.08549	-0.179188	-0.373778	-0.172485	0.380013	-0.767315	-0.849328	0.153503	-0.127455	0.567066	0.742558	2.02699	1.17248	0.809017	1.21089	0.962359	-0.4715	0.94697	2.00181	1.18648
n-Tc44 | chr6_173_tRNACys_GCA+	+	chr6:48247432-48247503	-0.374587	0.532084	0.614171	0.156391	0.0690273	0.290509	-0.0583082	-0.207304	0.514034	-0.191686	-0.0770104	0.0894294	1.32101	0.0188856	0.357181	-0.100071	-0.317453	0.507865	0.330427	0.305958	0.595683	0.863995	-0.0617233	0.508114	0.543664	0.56798	0.62166	-0.718238	0.572369	-0.818035	0.665244	0.529761	0.535248	0.801799	0.528345	-0.072644	0.246666	0.18772	1.24938	0.618845	-0.547046	-1.41743	-0.0897035	0.102666	0.737145	1.97352	1.07175
n-Tc27 | chr6_1016_tRNACys_GCA-	-	chr6:48248949-48249020	0.19801	0.584652	0.0371337	0.263556	0.235147	-0.0778149	0.285841	-0.360269	0.515961	-0.412497	-0.807751	-0.198522	0.562052	1.03239	0.632289	0.393645	-0.21339	0.171581	0.264875	0.460332	0.422399	1.75881	-0.566549	-0.0688281	0.422706	0.497016	0.539928	-0.345601	-0.248099	-0.281297	0.452699	0.922078	0.130857	0.0891864	-0.0231712	0.428427	0.26339	0.938412	2.20284	1.19019	1.00938	0.616122	1.14995	0.301112	0.421186	1.5821	0.957384
n-Tc6 | chr6_174_tRNACys_GCA+	+	chr6:48252458-48252529	0.493227	0.204922	-0.0234309	0.56275	-0.314488	-0.24245	0.00686456	0.122921	0.752959	-0.236526	-0.741335	0.0450352	1.4158	-0.454685	0.273109	0.3483	0.141597	-0.338419	-0.808509	0.325403	-0.115495	1.32343	0.250267	0.625514	0.287191	-0.0389379	0.0668428	-0.0795851	0.481874	-0.865718	-0.0400132	-0.064983	0.48278	-0.326471	-0.113605	0.0133894	-1.02178	-0.0618909	0.698369	0.439295	-1.44144	-0.85274	-0.402478	0.6961	0.321866	2.0702	0.629197
n-Tc16 | chr6_1014_tRNACys_GCA-	-	chr6:48258728-48258799	-0.0284284	-0.148209	0.165424	-0.271221	0.0899708	-0.0339225	-0.329436	-0.358516	0.300841	0.0971774	0.0300737	-0.582996	0.00900513	0.408364	0.340108	0.168816	-0.278979	0.375115	-0.607263	-0.129076	0.234855	1.75881	-0.395375	-0.279248	1.20757	0.90158	0.797145	-0.38262	0.694419	0.115784	0.597072	1.55082	0.00275267	-0.389897	1.07369	0.729946	0.0409976	0.47712	1.10499	0.323899	-0.238633	0.845604	0.15125	0.254947	0.150208	1.24605	0.995519
n-Tc26 | chr6_1013_tRNACys_GCA-	-	chr6:48259706-48259777	0.0455722	0.0402735	0.284699	0.153839	0.00748296	-0.0360671	-0.349258	0.115507	0.220505	-0.140523	-0.425925	0.548802	0.400109	0.218702	1.11772	0.398726	-0.504045	0.0401752	-0.0365888	0.463499	0.0949244	0.387556	-0.0684942	-0.25965	0.0599332	1.27462	0.00926876	-0.230717	0.0703179	-0.873071	0.35914	0.609931	-0.0366586	0.682011	0.00768979	1.16927	0.444323	0.966849	2.40139	1.30496	0.687554	0.768299	1.07724	0.981483	0.982704	2.12267	0.565066
n-Tc9 | chr6_176_tRNACys_GCA+	+	chr6:48261498-48261569	-0.294943	0.0562067	-0.125514	-0.342746	0.193239	0.262157	-0.481635	-0.197558	-0.37103	-0.247438	-0.0529947	-0.221245	0.96822	-0.0675291	0.420278	-0.0372284	0.604507	0.167135	0.0786285	0.0910984	0.15766	1.69688	0.715777	0.667313	0.582873	0.792004	0.821598	0.0357689	1.06437	-0.80894	0.311607	-0.97274	-0.0739623	0.260987	-0.106587	-0.0535893	-0.328378	0.308229	1.98635	0.688472	-1.43166	-1.09781	0.650024	0.920661	0.858376	1.80717	1.46714
n-Tc2 | chr6_177_tRNACys_GCA+	+	chr6:48266536-48266605	0.0741714	0.291596	0.169649	-0.00203434	0.124522	-0.109812	-0.249383	0.393998	0.5264	-0.728706	-0.591584	-0.563386	0.28081	0.632778	0.573395	0.304878	0.399093	0.61748	1.08002	0.245717	-0.898817	1.4787	0.131872	0.0635138	1.00767	-0.36675	-0.217502	0.0511386	0.887023	-1.00056	1.08028	0.144736	0.437067	0.895149	-0.487704	0.099956	-0.191925	-0.00753586	1.179	0.649218	-0.815267	-1.70694	-0.204399	1.04836	0.46677	1.42384	0.825594
n-Tc45 | chr6_178_tRNACys_GCA+	+	chr6:48267514-48267585	-1.33611	-0.107926	-0.704388	-0.571263	-0.504277	-0.468383	-0.0399296	-0.247474	0.389395	-0.250129	-0.411931	0.267428	-0.284331	0.241714	-1.5394	-0.465534	-0.416482	-0.235236	0.45752	-0.283297	-0.853625	1.25631	0.745474	-0.340803	0.794207	0.0830526	1.23294	-0.322079	0.822168	-0.254134	0.393164	1.43861	0.259613	0.450365	0.72529	0.0772359	-0.539849	-0.592498	0.520032	-0.781167	-1.27516	-1.2017	-0.942844	0.364052	0.324502	1.4446	-0.2207
n-Tc23 | chr6_1010_tRNACys_GCA-	-	chr6:48286107-48286178	-0.582734	-0.195515	-0.301919	-0.0617406	-0.0852635	-0.261815	0.0251654	-0.15715	0.959943	0.11763	-0.147713	0.112149	0.181406	0.592621	-0.561884	0.116805	0.177879	0.21465	0.121841	-0.60945	-0.79134	1.41858	-0.596323	0.0256068	0.719053	-0.0174434	0.560105	0.371465	0.0816466	0.0953641	1.11981	1.18184	0.231856	0.09328	0.0816517	0.283634	0.583008	0.703396	1.52003	0.439521	0.395927	0.380936	0.394369	0.638125	0.441679	1.65516	0.582443
n-Tc22 | chr6_1009_tRNACys_GCA-	-	chr6:48287090-48287161	-0.851242	0.240833	0.495814	0.116686	0.137709	-0.164403	0.0888037	0.159241	0.383638	-0.0844733	-0.307518	-0.117236	0.704422	1.69416	0.108613	0.299979	0.0191027	0.674975	0.0843659	0.313347	0.329289	1.22155	-0.133589	0.644094	0.171383	0.263625	-0.0508522	-0.0578289	-0.000482501	1.11492	-0.0266341	0.974545	0.0916411	0.806024	-0.0373154	0.474995	0.496167	0.926207	1.73154	0.942	0.542716	1.13341	1.20095	0.873671	0.446045	2.01575	0.447082
n-Tc14 | chr6_179_tRNACys_GCA+	+	chr6:48290612-48290683	0.549519	0.221247	0.155554	0.309331	0.1186	0.131348	0.264925	0.35855	0.223331	-0.164109	-0.15253	-0.12489	0.351479	0.793243	0.141963	0.77843	0.399093	0.313054	0.0359798	-0.0449942	0.545855	1.18592	0.549483	-0.224106	0.564725	0.0116882	0.415466	-0.748612	0.693725	-0.498511	0.275297	-0.949074	0.97582	-0.0471351	-0.409989	-0.588685	-0.342991	0.430458	2.81126	0.698207	-0.722618	-0.170337	0.39129	1.09203	0.834817	1.88517	0.3718
n-Tc21 | chr6_1008_tRNACys_GCA-	-	chr6:48299761-48299832	-0.321491	0.0279476	-0.31137	-0.406876	0.0184175	-0.232934	-0.229754	-0.270807	0.608792	-0.106394	0.0615337	0.618221	1.58795	0.109365	-0.560356	0.095159	0.120292	-0.191569	-0.148557	0.331049	-0.0789168	1.41858	-0.0947451	0.282382	0.498636	0.193236	0.185215	0.243121	0.705915	-0.726887	0.799099	-0.072904	0.535248	-0.21706	0.821337	0.658725	-0.406092	0.16998	0.520032	-0.321034	-0.112787	-1.1544	0.103029	-0.747953	0.410917	1.5821	0.761054
n-Tc20 | chr6_1006_tRNACys_GCA-	-	chr6:48304018-48304089	-0.230062	0.392359	-0.169886	0.288269	-0.231259	0.0666263	0.362169	-0.011674	0.515961	-0.254905	-0.243879	0.169024	0.786483	1.4506	0.104295	0.261195	0.457987	0.078472	0.0629469	0.340897	0.0673039	0.671349	0.0651303	0.296944	0.469148	0.0636003	0.748235	-0.234927	-0.0785893	-0.415598	-0.134458	0.606928	0.0206746	-0.279796	-0.56374	0.187419	0.555969	1.24369	2.21462	1.63171	0.376245	0.690326	1.02914	0.907195	0.927493	2.12267	0.405301
n-Tc46 | chr6_181_tRNACys_GCA+	+	chr6:48305854-48305925	0.513407	0.244802	0.285126	0.126948	-0.0295112	0.0511521	0.0391419	-0.263888	0.21591	-0.40378	-0.0508518	-0.286808	0.672025	-0.435035	0.0758953	0.623655	0.753443	0.398274	-0.315565	0.404759	0.614601	1.1494	0.38802	0.189585	0.545866	1.47637	-0.0360552	0.0951972	-0.278156	-0.573279	0.939866	0.936936	0.353409	0.164369	-0.469357	0.163171	0.336947	0.535095	1.82669	0.655293	-0.162421	-0.0100058	0.73397	0.720196	0.236888	1.69035	1.33305
n-Tc11 | chr6_182_tRNACys_GCA+	+	chr6:48306850-48306921	-0.669909	-0.561347	-0.405622	-0.641341	-0.150259	-0.541923	0.0402407	-0.467421	0.13147	-0.218607	0.205924	0.17628	0.536299	-1.22518	-0.90782	0.167159	-0.504045	0.763923	0.00240535	0.0198475	-0.447882	1.29026	0.63585	-0.209212	0.33026	1.0636	-0.158001	0.466255	0.518935	-0.0936697	1.18264	0.992732	0.535248	-0.362491	0.236374	-0.397544	-1.39111	-0.926236	0.178995	-1.33067	-0.824497	-1.13015	-1.32136	0.122876	-0.426811	1.50514	0.0582547
n-Tg8 | chr6_317_tRNAGly_CCC+	+	chr6:86353887-86353957	3.66364	2.93902	3.69559	3.44266	3.50588	3.83736	2.49485	2.84333	3.30539	3.03696	2.79669	2.37761	3.96749	2.7408	4.06428	3.66964	3.67454	4.11617	3.99726	3.2584	3.31901	4.74969	3.85872	3.29174	3.59221	4.92573	4.80492	3.94891	3.96488	4.10222	4.23852	4.38978	4.19571	4.16392	4.42353	3.66689	3.49381	3.41523	5.15169	3.1371	3.09386	3.80676	4.16064	3.53245	3.27106	3.68164	3.35114
B2_Mm1a_B2_SINE-_and_B1_Mus1_Alu_SINE- |	-	chr6:120876571-120876670	0.98885	0.3459	0.560256	1.26366	1.12203	1.10451	0.074403	-0.328292	0.289585	-0.00114834	0.335207	0.313231	0.615794	0.760221	1.19971	1.16882	1.0191	1.44957	0.790131	1.35896	0.725948	2.45645	1.11874	0.137514	1.69026	2.02741	2.05606	1.92709	2.12798	1.33036	1.43729	0.797241	0.781408	1.74095	2.58511	1.19799	0.274886	1.10435	2.09228	1.01522	1.26274	1.25419	0.93879	1.29005	1.05862	1.67287	1.13855
B4A_SINE_B4- |	-	chr6:128710011-128710362	2.75564	3.46152	4.30978	4.22441	3.86467	4.27621	2.67531	2.33858	3.32553	2.4794	2.54283	2.51658	4.10343	3.40996	4.08657	4.12718	3.83295	4.21858	3.63964	4.17797	3.81557	5.36384	4.24815	3.38776	3.74289	3.34077	4.59788	3.68669	3.32334	4.04437	3.77168	3.54966	4.34015	4.32382	3.6536	3.36262	3.79599	4.02393	5.85142	4.13218	4.06749	4.2582	4.56551	3.41953	4.0293	4.20406	3.10945
Rn4.5s | 4.5SRNA_scRNA	-	chr6:128710725-128710819	3.22175	3.34317	4.06719	4.29356	3.52844	4.13015	2.65412	2.57795	3.36875	2.98854	2.03536	2.41549	3.92656	3.13918	4.28014	3.95726	3.16992	3.59414	3.15041	4.06982	3.50311	4.65678	3.99171	3.01229	3.66426	3.85886	4.23386	3.16212	1.28845	4.3326	3.39135	3.71397	3.9342	4.24964	2.14033	1.941	4.22533	4.31018	5.89781	4.45361	4.23299	4.76296	5.28287	3.47145	3.71155	3.88137	3.43102
Rn4.5s | 4.5SRNA_scRNA	-	chr6:128714147-128714241	3.84718	4.2719	5.17734	4.65517	4.57383	4.50582	3.03947	3.72778	3.80311	3.33398	3.24839	3.05801	4.92825	2.97992	4.78844	4.30401	3.83915	5.08806	3.72634	4.64891	3.95885	5.55312	4.2376	3.76047	4.41732	4.20102	4.36904	4.30833	3.43904	4.57289	3.98717	4.3322	4.2539	4.43974	3.85457	3.31564	4.83073	4.6518	6.50213	4.8722	4.26798	4.7912	5.09017	4.57805	3.98243	4.64623	3.69612
B4A_SINE_B4- |	-	chr6:128748852-128749049	3.31078	3.36135	4.36743	4.09399	4.12126	4.33564	2.44988	2.43141	2.7438	2.65637	2.18632	2.56317	3.77222	2.74485	4.15643	4.22281	2.99722	4.20329	3.75927	3.6715	3.64114	5.16892	4.10122	2.88225	3.67164	3.67419	4.91978	3.39043	3.47595	4.00261	3.47502	2.88297	3.96272	3.9513	3.15515	3.40981	3.65059	3.92975	5.54006	4.4136	3.65376	4.33389	4.27215	3.19619	3.61405	3.98774	3.59919
Rn4.5s | 4.5SRNA_scRNA	-	chr6:128749420-128749559	3.58766	3.76789	4.468	4.00494	4.01884	4.39017	2.69372	3.02341	3.27371	2.59364	2.76708	3.35293	3.51094	3.12445	4.46449	4.18503	3.59328	4.0184	3.37162	3.97526	3.72476	4.8808	4.12634	3.37517	4.05614	4.39716	4.59144	3.93223	3.54851	4.608	3.24251	2.95718	3.94607	4.03933	3.27209	3.57638	4.31141	4.34749	5.88221	4.46583	3.979	4.46299	4.82063	3.90432	4.00978	4.1323	3.54425
Rn4.5s | 4.5SRNA_scRNA	-	chr6:128753032-128753126	3.84256	3.93702	4.96046	4.64662	4.28763	4.70137	2.92549	3.13068	3.61957	3.21199	2.73313	3.25395	4.53475	4.15141	4.87376	4.39981	4.12095	4.52787	3.59462	4.46401	4.20931	5.69609	4.7494	3.89985	3.83774	5.33623	5.0281	3.62354	2.73394	4.18797	3.77405	4.13113	4.3956	4.28438	3.26961	3.37707	4.05787	5.01408	6.61251	4.82452	4.42024	4.79246	5.96031	4.28372	4.11521	4.50267	3.92186
Rn4.5s | 4.5SRNA_scRNA+	+	chr6:128788477-128788563	3.83928	3.88964	4.6863	4.48368	3.94884	4.78204	2.71906	3.18246	3.55497	2.86057	3.18669	2.87365	3.32937	2.74502	4.19251	4.21941	4.37874	4.17446	3.66537	4.22889	3.58868	5.09401	3.95635	3.7944	3.65219	4.46136	4.63293	3.71146	2.98044	4.13352	3.86333	3.95238	3.82831	4.31737	3.88721	3.88786	4.26171	4.23391	5.91776	4.4407	4.46249	4.56045	5.1602	4.0811	4.2539	4.45742	4.32183
B4A_SINE_B4+ |	+	chr6:128788924-128789196	3.87169	3.48417	3.81059	4.2733	3.67085	4.09542	2.76959	2.0881	2.97936	2.98717	2.98203	2.61729	3.77708	3.30343	3.85905	4.02107	4.00689	4.13411	3.5725	3.98235	3.52899	5.4833	4.03052	3.17697	3.13594	3.99188	4.12753	3.59992	3.0756	4.15559	3.64044	4.07181	3.79046	4.5507	3.97883	3.66495	3.89227	3.8584	5.9682	4.07259	3.84286	4.37587	4.77301	3.43825	3.33611	4.23119	3.45952
Rn4.5s | 4.5SRNA_scRNA+	+	chr6:128793305-128793400	4.31977	4.48572	5.46592	4.83016	4.3833	5.08726	3.00685	3.06705	3.85779	3.35482	2.83282	3.25401	4.32315	3.35749	5.28905	4.61872	4.48041	4.51143	4.22892	4.42177	4.16838	5.21714	4.41463	3.62912	4.43788	3.60517	5.58225	3.74191	3.79229	4.55773	4.02139	4.08011	4.60654	4.94809	4.08491	4.07261	4.28172	4.979	6.35159	5.04896	4.35867	4.88219	5.30321	4.3635	4.22181	4.59376	3.70307
B2_Mm1a_B2_SINE- |	-	chr6:128796113-128796212	-0.0507775	0.0543626	0.237713	0.697461	0.396773	0.441289	-0.338011	-0.0788557	0.349447	0.0675298	-0.821043	-0.276893	0.924189	1.3827	0.923543	-0.126038	0.222215	-0.20845	0.654062	0.0803985	0.000254498	1.38756	0.41358	0.480155	0.525197	1.08563	1.2577	-0.120096	0.505967	-0.147441	0.706466	1.28385	0.932138	1.00314	0.195152	0.299894	-0.116419	0.800746	2.30553	0.884238	-0.125466	0.3837	0.295067	1.07499	1.19005	1.95917	0.790948
n-Tv20 | chr6_651_tRNAVal_GAC-	-	chr6:135217793-135217866	0.554049	0.368791	0.143745	-0.16112	0.00320672	-0.567918	0.272014	0.012374	0.0201608	-0.471749	-0.786171	0.280663	0.814425	0.154015	0.694216	-0.182215	-0.365135	-0.236077	-0.463122	0.790481	0.244253	0.53642	-0.143902	-0.480882	0.277443	0.933476	-0.0862576	-0.379412	1.13872	-0.45624	0.0691405	0.0591307	0.170251	0.245046	0.261558	0.00299425	-0.655952	-0.390904	0.272105	0.273025	-0.468354	0.00314553	0.287454	0.119292	0.886255	1.48524	-0.844257
B2_Mm1t_B2_SINE- |	-	chr6:149096989-149097088	0.718017	0.451253	0.754272	1.14268	0.521687	1.12465	-0.124819	0.407459	0.746208	0.0246936	0.112814	0.559608	1.21031	0.53904	1.25157	0.89299	0.445387	0.945231	0.910095	0.723367	0.468495	1.70948	0.908277	0.200714	1.7591	0.835914	2.27846	0.92946	1.82767	0.345862	1.51324	2.49323	1.04304	0.843822	1.43917	0.0118473	-0.48063	0.361341	1.64714	0.26275	-0.548177	-0.618343	-0.0508685	0.585676	0.338767	1.94467	0.904916
n-Ts2 | chr7_86_tRNASeC(e)_TCA+	+	chr7:19886593-19886678	3.31519	2.46995	3.22893	3.55275	3.6476	3.23318	2.73536	2.31611	3.11158	2.85775	2.70266	2.56963	3.26241	1.46665	3.24088	3.41804	3.31265	4.10656	3.10023	2.8203	3.08964	4.86821	4.13043	2.97713	2.70379	3.70258	3.85779	3.47365	3.96559	2.83357	3.13556	1.55777	3.21866	3.43399	3.29839	2.42565	3.14796	3.09971	4.86829	3.20772	2.5827	1.90175	3.44703	3.34935	3.74346	3.55849	2.2104
NA_13 |	+	chr7:26052529-26052628	0.313945	0.725175	0.65436	0.619596	0.668968	0.937461	-0.260196	-0.464573	-0.10355	-0.694928	-0.411607	-0.261296	1.18834	1.32959	1.4606	0.790304	1.11221	0.427629	0.0843659	1.48843	0.603464	1.80651	1.10143	-0.170019	0.891536	-0.15363	0.212182	-0.424177	-0.31114	1.2228	0.402209	-1.18847	0.153377	-0.731633	-0.467355	0.373285	0.832272	1.90589	3.45201	2.1364	1.784	1.55456	2.15984	1.2854	1.57253	1.75826	0.787248
NA_14 |	+	chr7:28259631-28259730	-0.143906	0.950585	0.958259	1.01726	0.365777	1.15587	0.272014	-0.4855	-0.27517	-0.203977	-0.00558054	0.232121	0.824193	1.44001	0.977055	0.592365	1.49041	-0.210888	-0.809298	1.04846	0.720282	1.93008	0.969304	0.502329	0.781043	0.401128	0.252736	-0.292932	-0.163042	0.397719	0.665244	-0.719411	-0.0909374	0.0398482	-0.570911	0.885763	0.777486	1.62396	3.30553	1.84916	1.28874	2.26064	2.16787	1.12229	0.803235	2.09667	1.63295
n-Ti16 | chr7_156_tRNAIle_TAT_I+	+	chr7:29158018-29158112	3.45231	3.41661	4.0776	4.05835	4.00578	3.93372	3.10055	2.13572	2.9509	2.79225	2.5848	3.14823	3.67805	2.71267	3.89597	4.08114	3.97663	4.33391	3.94206	3.8359	4.28137	5.15632	4.56306	3.62193	3.75033	3.10436	4.18946	3.60406	2.41701	3.83444	3.85111	3.12018	3.39654	4.06351	3.34267	3.4079	3.99255	4.20305	5.98463	4.52058	4.41139	4.86159	5.13666	3.28904	3.40227	3.9842	3.46831
n-Tk24 | chr7_1276_tRNALys_TTT-	-	chr7:29579007-29579079	-0.0952146	0.225787	0.0848512	0.411677	0.353704	0.438031	0.480903	-0.378416	0.276668	0.00942687	-0.102199	0.425639	0.278184	-0.822417	0.49286	0.775805	0.431515	-0.0128432	0.595554	0.278582	-0.399329	1.78286	0.576507	1.18415	1.6449	1.49702	0.773377	0.668228	0.960533	0.330138	1.05643	1.81269	0.972653	1.28044	1.53861	0.463936	-0.0927047	0.869406	1.7799	0.700612	-0.213758	-0.342841	-0.297508	0.791163	-0.047189	1.0702	0.983659
n-Tt9 | chr7_1213_tRNAThr_AGT-	-	chr7:36019789-36019862	3.88424	4.16097	4.61396	4.49269	4.40282	4.41559	2.85477	2.85424	3.49054	2.63771	2.91134	2.53661	3.84077	4.30956	5.08082	4.24645	4.10073	4.6628	4.09547	4.50012	3.81944	5.35083	4.20022	3.81267	3.64989	3.34861	4.23321	3.19692	2.83339	4.7911	3.73498	4.48319	3.55673	4.63094	2.97376	2.67886	4.11185	4.60926	6.54357	4.61867	4.87642	4.96225	5.48339	4.01987	3.91957	4.4676	3.91848
B2_Mm2_SINE_B2+ |	+	chr7:52740591-52740766	0.525449	0.564392	0.637185	0.895687	0.623517	0.265958	0.519498	-0.226413	0.489924	0.382885	0.226272	0.260764	1.39148	0.0700666	1.02657	1.2264	1.37552	0.976031	1.26288	0.75961	0.0454294	2.37179	1.54294	0.854745	1.58409	1.25491	1.56542	0.697287	1.3863	-0.34098	0.45225	-0.250458	0.78036	0.650302	1.49925	1.6228	0.680753	1.20501	3.2263	1.34016	0.90446	0.795728	1.39055	0.825514	0.940738	2.24605	0.794343
B2_Mm2_B2_SINE- |	-	chr7:54241133-54241232	0.052316	0.412906	0.838443	0.851858	1.08608	0.631075	0.312742	0.136157	0.651844	0.150165	-0.113536	0.153095	1.04575	1.62237	0.755145	1.3421	0.482862	2.30661	1.41835	0.268683	0.0449446	2.46391	1.82208	1.28989	1.32505	1.20396	1.68833	1.20208	1.66151	-0.0936697	1.37306	2.18184	1.19725	0.884693	1.14876	1.52846	1.26751	1.25273	2.70673	1.07372	0.797773	0.94669	0.987894	0.501556	1.53645	1.79105	1.53404
B3_B2_SINE+ |	+	chr7:59763599-59763698	-1.15778	-0.613287	-0.94111	-0.599521	-0.75482	-1.02735	0.492291	0.574278	0.830898	0.976454	0.527852	0.0219516	0.848345	-0.153623	-0.850576	0.027996	0.653003	1.10952	0.811317	-0.595887	-0.489223	1.75881	1.19359	0.647379	1.58897	2.59763	1.04226	1.87057	2.00297	1.16657	1.71105	2.77769	2.08594	1.3679	1.97965	1.22191	-0.713042	-1.49609	0.520032	-0.765819	-0.947584	-0.862215	-1.10486	-0.451122	-0.210571	0.807166	-0.252409
n-Te17 | chr7_337_tRNAGlu_TTC+	+	chr7:65654685-65654756	3.66732	3.41603	4.06244	4.10795	3.9093	4.10293	2.84896	2.86563	2.81934	2.52039	2.38739	2.75016	4.26787	3.95809	5.24129	3.9171	3.37446	3.86147	3.78503	4.33612	4.30615	5.13895	4.52426	3.54518	3.97199	3.74755	4.1877	3.43546	2.66428	3.84686	3.63002	3.81907	4.40673	4.11304	3.10429	3.8757	3.62619	4.05166	5.39493	3.97756	3.43399	4.68161	4.58313	3.63997	3.77326	3.81516	2.99552
n-Tr19 | chr7_387_tRNAArg_TCG+	+	chr7:86611305-86611377	4.48908	3.99506	4.96653	4.7152	4.40801	5.05147	2.97245	2.67185	3.38978	2.94318	3.0326	3.28183	4.67457	3.63259	4.77574	5.12334	4.47794	4.94571	4.40744	4.6624	4.44203	5.88428	4.57587	4.22589	4.50909	4.45371	4.73644	4.49957	3.88237	5.28228	4.14557	5.43937	4.73272	4.7236	5.0655	4.20653	4.31223	4.53238	6.53244	4.76534	4.50686	5.32642	5.43585	4.17292	4.54637	4.74786	4.18115
n-Tp18 | chr7_441_tRNAPro_TGG+	+	chr7:105963925-105963996	4.39134	4.09729	4.91258	4.32783	4.71688	4.84444	3.29375	3.60114	3.59745	3.17366	3.22279	3.24925	4.38772	4.78861	5.46644	4.78887	5.08644	4.66671	4.76242	4.65442	4.71465	5.90634	4.86534	4.00485	4.84365	4.73772	5.08625	4.58732	3.70822	4.67556	4.52874	4.8815	4.3475	4.9049	4.23246	4.5668	4.63106	4.72162	6.20506	4.77196	4.38185	4.97749	5.46568	4.51475	4.84404	5.0702	4.37496
n-Tp7 | chr7_977_tRNAPro_AGG-	-	chr7:105964186-105964257	4.04808	3.87569	4.41264	4.19362	4.34763	4.6759	3.2105	3.3304	3.88651	2.8414	3.15148	2.85022	4.44548	4.31372	5.539	4.50972	4.77967	4.56115	4.5366	4.92141	4.51289	5.71886	4.74945	3.6633	4.56327	4.38161	4.67775	4.49513	3.72148	4.0864	4.41219	5.03921	4.33381	5.0564	3.7812	4.28996	4.03062	4.31662	5.36618	4.01809	3.44915	4.19963	4.89889	4.17859	4.13666	4.52233	4.12118
n-Te3 | chr7_967_tRNAGlu_CTC-	-	chr7:106692410-106692481	0.632706	0.482471	0.615504	0.161967	-0.434792	-0.290384	-0.115879	-0.31605	0.0490785	-1.01778	-0.209114	-0.76232	0.0856305	0.351613	-0.387813	0.107787	0.010528	0.724122	-0.318732	0.225696	0.342927	0.355848	0.241156	0.440291	0.876669	0.0597684	-0.75807	-0.0795851	0.187427	-0.356704	0.623423	0.495813	0.428333	0.262549	0.164174	0.146777	-0.168721	1.02032	2.16692	0.803795	0.0561103	0.020102	0.439457	0.234769	-0.0768766	1.67287	1.35377
B1_Mus1_SINE_Alu- |	-	chr7:117336693-117336856	0.975044	1.40079	1.99641	2.63752	2.0765	2.10926	1.17481	0.889064	1.20182	1.51102	1.55871	1.25314	1.64617	2.80679	2.43374	2.00361	2.12029	2.29521	2.34491	1.59408	1.27887	3.42242	3.15618	2.00583	1.90776	3.19659	2.64788	2.58677	2.78942	1.49729	2.08846	4.08899	2.97777	2.82208	3.07979	0.943493	1.53914	1.86334	3.16085	2.4614	1.47245	1.65538	2.16919	1.44707	1.4912	2.93002	1.53134
n-Tl27 | chr7_861_tRNALeu_TAG-	-	chr7:127978993-127979074	3.56951	3.70155	4.60208	4.23698	3.57188	4.42758	2.9665	2.94851	3.43856	2.97662	2.82601	2.89254	4.18342	3.24188	4.33581	3.72133	3.87248	4.28011	3.46142	4.18109	3.67721	5.01628	4.64032	3.21661	4.01904	4.84143	4.50986	4.1695	3.65148	3.9407	4.20162	4.25873	4.02025	4.60477	4.05388	3.71411	4.80085	4.31382	5.85331	4.09869	3.65376	4.49025	4.69651	3.4953	3.54127	4.12588	3.38667
B1_Mus1_SINE_Alu- |	-	chr7:127986097-127986293	1.13569	1.21679	2.45891	2.51278	1.74542	2.3125	0.0201913	0.336182	1.24942	1.15224	1.44938	0.662566	1.87449	1.11185	1.6965	1.76564	2.75474	2.17844	1.34812	1.39092	1.57473	2.50785	2.37607	1.45115	2.40603	1.65096	2.20465	1.36242	1.92656	2.30945	1.41444	1.44083	2.54932	1.70813	2.83776	1.93949	2.27602	2.47271	4.51528	3.27123	2.64274	2.62263	2.74202	1.94591	1.32995	2.54413	2.38254
n-Tl4 | chr7_559_tRNALeu_AAG+	+	chr7:128061031-128061112	3.211	3.23454	4.16691	3.94619	3.76358	4.02552	1.98392	1.98004	2.36594	2.21888	2.90928	2.74321	2.52302	3.50351	3.52453	3.44398	3.98593	3.2435	2.69803	3.70052	3.44935	3.89466	4.77323	3.30076	3.64154	4.41434	4.44629	3.48373	2.49063	4.31996	3.69937	4.67815	3.72789	4.00067	3.1484	4.23181	4.30869	4.1905	5.8161	4.36232	4.77019	5.24563	4.68738	4.19391	4.20433	3.50514	4.06209
MIR_SINE_MIR- |	-	chr7:128062206-128062333	2.97515	2.46045	2.61047	3.12238	3.42122	3.26267	3.28664	2.87312	4.29358	3.81678	2.80975	3.94996	4.32241	2.79474	2.62468	3.67871	3.62791	4.31382	4.37839	3.16827	3.19007	5.31521	4.37437	4.1695	4.77226	4.53394	4.89989	4.64513	4.84198	3.31319	4.65702	5.55923	5.19977	4.68512	6.28394	4.24358	1.00485	0.468043	1.98635	0.49052	0.522944	0.735727	0.722391	3.41348	3.95376	4.09667	3.51926
B2_Mm1t_B2_SINE+ |	+	chr7:128147749-128147848	-0.182917	0.514978	1.09347	1.28018	0.652548	0.235685	0.174195	0.0226147	0.462797	0.277346	0.265795	0.423547	1.29508	0.551979	0.436077	0.996755	0.322472	1.06849	0.830501	0.554612	0.00551296	1.09281	0.749597	0.244832	0.787118	0.912848	0.999638	0.782619	0.670393	0.0989754	1.138	1.54644	1.39323	1.38384	1.51409	1.50935	1.0039	1.25064	2.70673	0.775155	0.947234	0.981259	1.24814	0.895283	1.40651	1.94467	-0.0417683
B2_Mm1a_B2_SINE- |	-	chr7:133786811-133786910	0.354045	1.03055	1.57451	1.9096	1.19843	1.48696	0.822567	0.435171	1.76186	0.804182	0.35917	0.999232	1.44851	0.786999	0.705069	2.44238	0.929835	2.13854	1.00873	1.52697	1.30928	2.29862	1.81737	0.975566	1.48849	1.61692	2.19172	1.24754	2.0899	0.848997	2.42114	2.37364	1.71069	2.12126	2.30222	1.08924	1.20172	1.82158	2.819	2.11729	0.0980585	0.100861	1.50985	1.41534	1.51712	1.91523	1.02254
B1_Mus1_SINE_Alu- |	-	chr7:133824516-133824806	1.25188	1.3639	1.71975	1.90944	1.73041	1.70664	1.34279	1.0523	1.22843	0.898145	1.45715	1.04504	1.56504	0.517478	1.95816	1.92702	1.76542	2.56462	1.53534	1.00252	1.42005	3.50062	2.66014	2.03298	1.89265	1.44182	1.91294	1.59504	1.00443	1.92898	1.86743	1.59556	2.24574	2.30923	1.9052	2.09207	1.60443	1.43132	2.85707	2.20164	1.57613	2.09148	2.02442	1.81304	1.41909	2.77474	1.78092
NA_15 |	+	chr7:133920329-133920428	0.245927	0.392359	0.879112	0.489619	0.530229	0.664528	-0.813159	-0.599456	0.254904	-0.816646	0.688316	0.697112	0.265478	1.27444	0.243246	0.234607	1.15542	-0.219059	-0.711049	1.25254	0.654129	0.930084	0.393159	0.373031	0.864286	0.658616	-0.163327	-0.0261458	0.234294	1.09701	0.506546	0.667264	0.0144156	-0.15405	0.1668	0.0291567	0.677813	1.4488	2.32739	2.00587	1.54705	1.37056	1.53073	0.556697	0.72102	1.1482	1.19442
Bc1 | Bc1+	+	chr7:152100375-152100528	0.517778	0.22886	0.131973	0.0956243	-0.235011	0.542816	0.387492	-0.391472	-0.247041	-0.19497	0.257454	-0.724352	0.775574	0.116183	0.517646	0.317052	-0.526906	0.768517	-0.360552	0.726978	0.572472	1.29026	-0.573603	0.214015	1.07062	0.306577	0.118101	-0.194529	0.565267	0.343736	0.746164	-0.261144	0.113421	0.191025	0.156153	0.570747	0.165607	0.814846	2.20284	1.50536	0.809439	0.687725	0.960804	0.866125	0.0465058	1.75826	0.899151
B2_Mm2_SINE_B2+ |	+	chr8:14842649-14843098	1.27466	1.48958	2.30565	3.0538	2.18656	2.22219	1.00738	1.07512	1.42272	1.58438	1.58735	1.30902	2.34221	2.92	2.15067	2.63358	1.43829	2.87851	1.58501	1.39378	1.53025	4.29235	3.28772	1.5486	2.05311	2.05246	2.90157	2.3579	2.22029	0.61636	2.84657	2.41942	2.66309	2.46601	2.63901	2.23023	1.64583	2.28774	4.44703	2.3244	0.093585	-0.935386	1.89012	2.29248	2.57233	3.6507	2.03434
NA_16 |	+	chr8:73222611-73222710	1.90627	2.52621	3.11523	2.8305	2.19962	3.04352	0.83001	0.640321	1.48141	1.06869	1.28839	1.54893	2.27424	0.881981	2.53821	2.11961	1.77039	1.85822	2.07384	3.38299	2.564	2.65841	2.60535	1.88961	2.66426	2.19324	3.13501	1.20372	0.106189	2.26282	1.94535	2.26673	2.7519	1.31413	-0.154416	1.48287	2.35344	2.51956	3.77195	2.62302	2.78632	4.15038	3.64429	2.36668	1.6521	2.17329	1.74855
B3_B2_SINE+_and_B1_Mm_Alu_SINE+ |	+	chr8:86809783-86809882	-0.148654	0.192941	0.353327	0.775327	0.0840058	-0.0273498	-0.0943774	-0.226413	0.885943	0.452826	-0.112899	-0.214052	0.420987	1.51545	-0.104677	0.398726	-0.444565	0.238219	-0.293197	-0.272061	0.047645	1.32343	0.281448	0.527005	0.754828	-0.420348	0.290185	0.460428	0.838809	0.134136	1.08028	0.351762	0.834808	1.13344	0.0679767	0.187419	0.170549	1.02868	1.98635	1.28296	0.297118	0.931761	0.781926	0.14596	0.352814	1.56324	0.226132
B2_Mm2_B2_SINE- |	-	chr8:87404850-87404949	0.503423	0.400788	-0.231635	0.739965	1.01385	1.17776	0.63326	0.248268	0.43305	-0.0645737	0.882034	0.0738901	2.26631	0.551979	-0.517873	1.41709	1.04295	2.37131	1.60197	0.882064	0.578092	2.37179	2.22005	1.03589	1.06353	1.28692	1.65697	2.16007	2.0119	0.195837	0.831254	0.619958	1.36278	0.676025	1.03515	1.07296	0.711456	0.448804	1.10499	0.628766	-0.457684	-0.403755	0.429473	0.627087	0.897102	1.79105	1.12762
n-Tl17 | chr8_414_tRNALeu_CAG+	+	chr8:97227531-97227613	3.78677	3.48925	4.5499	4.47658	4.48366	4.54857	3.94689	3.09552	3.34601	3.02754	3.13784	3.63654	4.10281	4.14596	3.72883	4.37428	3.88721	4.52064	4.28905	4.01714	3.78201	5.55312	5.13373	3.6304	4.16424	4.79179	4.55968	4.46832	3.91726	5.26779	4.70338	5.48282	4.1282	4.45905	4.78418	4.58114	5.12774	3.69174	5.76095	4.12089	4.65622	5.18319	5.42993	4.25383	3.90277	4.17018	3.7279
n-Tl16 | chr8_1008_tRNALeu_CAG-	-	chr8:97227904-97227986	5.03699	4.04095	5.01814	5.14212	4.93327	5.03456	3.85358	3.53009	4.07963	3.37798	3.56827	3.62321	5.25575	4.59825	4.65207	4.74297	3.995	5.14831	4.47364	5.11696	4.27098	5.66166	5.51839	4.19005	4.84358	5.4357	5.50939	5.01935	4.10608	4.93066	4.49572	6.30499	5.41964	4.93412	4.53264	4.33232	5.38283	4.79162	6.40525	4.96764	5.16972	5.54789	5.73501	4.66352	4.77991	4.60072	3.87446
n-Tg16 | chr8_887_tRNAGly_GCC-	-	chr8:113154453-113154523	0.24885	0.253446	0.288339	-0.00911657	0.196407	0.244113	-0.368878	-0.18519	-0.13074	0.0109773	-0.331598	-0.0245057	0.459452	1.77584	0.19715	0.565873	0.569018	0.47901	0.220021	0.515474	0.652266	1.84127	-0.383996	0.215517	0.637789	0.482742	0.527684	0.6013	0.0044261	0.238906	1.25759	1.17467	0.601337	-0.126862	-0.751869	-0.322256	0.751391	1.83333	3.16085	2.06385	1.35138	1.42533	1.53681	1.21205	1.47741	1.69035	1.33959
n-Tg15 | chr8_886_tRNAGly_GCC-	-	chr8:113155146-113155216	-0.141097	0.657704	0.527568	-0.0771706	0.391374	0.0721858	0.117612	-0.292755	-0.0374201	-0.0221384	-0.17064	-0.017249	0.313231	0.786225	0.585864	0.346698	-0.0909063	0.390222	-0.302449	0.766265	-0.0277804	1.29026	0.895841	0.120905	0.294078	0.462696	-0.965963	-0.443094	0.474833	0.321368	-0.160727	0.190959	0.131351	0.323508	0.0699382	1.31574	0.235861	1.00575	2.57589	1.11108	0.920312	1.64997	1.00915	0.770101	0.165805	1.80717	0.871037
B2_Mm1t_SINE_B2+ |	+	chr8:113522107-113522266	1.23316	0.93668	1.58105	1.34315	1.78691	2.03068	1.30321	0.561043	0.950898	1.35046	0.523602	1.3527	1.56716	0.714779	0.807375	1.75041	0.25789	2.30403	1.18155	0.894638	1.0425	1.95146	1.91262	0.810659	1.23756	1.78374	1.5305	1.39413	1.85097	0.855704	0.665244	1.94119	1.82592	1.42075	2.17761	1.18742	1.13341	1.15865	2.9932	0.832101	-0.415249	-0.791826	1.4541	1.84734	1.10995	2.33768	1.65253
n-Tg10 | chr8_560_tRNAGly_GCC+	+	chr8:113586461-113586531	2.80421	2.57836	3.74521	2.82038	2.88077	3.66774	1.7855	1.70156	1.63021	1.85352	2.07344	2.03423	2.46306	2.82435	2.90368	2.64237	3.54884	2.97128	1.81877	2.40955	1.83768	2.86399	2.83968	1.85787	2.62176	3.47236	3.95262	3.43887	2.1494	3.61706	2.32421	4.0115	3.78013	3.56776	2.33082	2.17849	3.50185	3.66962	5.02532	3.84562	3.57284	3.85034	3.96228	3.64755	2.89578	3.64623	3.17744
n-Tm17 | chr8_783_tRNAMet_CAT-	-	chr8:124103129-124103201	4.95083	4.1105	5.26551	5.03221	4.81833	4.98425	3.2231	3.53647	4.1123	3.30325	3.16063	3.44461	4.16636	3.81146	5.56724	4.78822	4.39436	4.62633	4.51066	5.07935	4.83201	5.79029	4.75339	4.42942	5.20762	4.53062	4.84985	4.38491	3.55882	5.19666	4.67884	4.27319	4.92209	5.14202	3.26054	3.56421	4.64105	4.9455	6.82044	4.93857	5.19262	5.63179	5.93509	4.38133	4.46408	4.92449	4.32447
Rn5S | 5S_rRNA	+	chr8:126062686-126062804	-1.65578	1.33204	2.5133	2.92439	1.75351	2.5433	-0.00340377	0.322926	1.11863	0.866564	1.10478	1.00551	1.48484	1.78128	0.423524	2.7163	-0.278979	1.64256	0.904249	1.4922	1.2446	2.37969	1.58346	1.08729	1.80661	1.60947	2.19754	1.74971	0.0264008	2.92941	1.18462	1.23168	1.83832	2.06451	0.236374	1.41837	2.21129	2.02737	0.915961	3.00677	2.73374	3.02667	3.07256	1.8999	1.66726	2.95194	2.11683
Rn5S | 5S_rRNA	+	chr8:126064393-126064511	-1.52042	0.758681	1.16616	1.58232	0.775168	1.10781	-0.234946	-0.226413	0.522661	0.0246936	0.326939	0.224359	0.736046	1.19208	-0.308549	1.58385	-0.278979	0.579564	0.375027	1.01555	0.756647	1.65841	1.00278	0.667313	0.796899	0.403803	1.01043	0.319874	-0.540493	1.70702	0.369788	-0.166233	0.705173	0.853329	-0.488835	0.367991	1.44481	1.33067	0.44203	1.95219	1.77731	2.14487	2.10303	0.952998	1.09164	1.82311	0.862747
Rn5S | 5S_rRNA	+	chr8:126066078-126066196	-1.39704	0.831857	1.66817	2.03919	1.19405	1.72034	-0.278089	-0.0360816	0.441884	0.248214	0.532353	0.412244	0.756838	1.37795	-0.0522095	1.90578	-0.278979	0.980898	0.570431	1.23227	0.994186	1.84127	1.22101	0.729959	1.13409	0.73597	1.2556	0.623129	-0.479952	2.09169	0.532793	0.529761	1.17268	1.11572	-0.438209	0.846382	1.5134	1.41707	0.401388	2.3932	2.2741	2.64146	2.3113	1.07499	1.1379	2.05678	1.29866
Rn5S | 5S_rRNA	+	chr8:126067773-126067891	-1.52042	1.34392	2.58478	2.87441	1.80544	2.69204	0.138776	0.439586	1.0903	0.92078	1.17276	1.02457	1.15731	1.77705	0.499586	2.56289	-0.278979	1.5195	0.913371	1.46422	1.4722	2.46391	1.92561	1.09742	1.70856	1.68143	2.33639	1.67643	0.386297	2.99105	1.19958	1.19273	2.01098	2.21118	0.36604	1.67817	2.36404	2.21332	0.915961	3.10441	2.9599	3.30504	3.11668	1.93339	1.94584	2.79913	2.16392
Rn5S | 5S_rRNA	+	chr8:126069478-126069596	-1.39704	1.26177	2.58407	2.92418	1.80092	2.69785	0.192017	0.497953	1.00639	0.845228	0.960811	1.0026	1.23523	1.63444	0.39189	2.52004	-0.278979	1.50173	0.799912	1.36253	1.29168	2.38756	1.78395	1.06545	1.83419	1.5432	2.18856	1.60237	0.27082	2.80388	1.19576	1.18184	1.86645	2.15867	0.413346	1.44651	2.41723	2.11524	0.857067	3.04675	2.91121	3.1865	3.1212	1.90173	2.04563	2.7247	2.21658
Rn5S | 5S_rRNA	+	chr8:126071165-126071283	-1.47233	1.29925	2.52617	2.75865	1.77901	2.62199	0.079123	0.434499	1.06803	0.868999	1.04111	0.971035	1.14155	1.72814	0.413171	2.50547	-0.278979	1.45631	0.901196	1.37058	1.38312	2.41089	1.82904	1.04268	1.70008	1.60627	2.29517	1.56946	0.36245	2.91214	1.16481	1.19489	1.91376	2.19978	0.36604	1.61484	2.30403	2.03955	0.915961	3.04896	2.86612	3.19074	3.02442	1.83492	1.89832	2.74158	2.15598
Rn5S | 5S_rRNA	+	chr8:126072856-126072974	-1.42258	1.40763	2.25973	2.66959	1.75022	2.60824	0.172374	0.514669	1.04401	0.961579	1.30546	0.963898	1.2737	1.70304	0.420278	2.30127	-0.278979	1.66203	1.08168	1.4265	1.37734	2.41858	1.82543	1.28091	1.77205	1.3887	2.32871	1.519	0.494609	2.88818	1.17982	1.38958	1.99919	2.12764	0.413346	1.5955	2.263	1.96055	0.731536	2.71505	2.59931	2.92468	2.93174	1.4364	1.72739	2.53448	1.77177
Rn5S | 5S_rRNA	+	chr8:126074567-126074685	-1.44767	1.26249	2.55462	2.85746	1.77901	2.65447	0.063693	0.409624	1.00639	0.846159	1.05392	1.00322	1.19775	1.67258	0.39189	2.52727	-0.278979	1.50173	0.812969	1.39953	1.32442	2.40315	1.85884	1.04154	1.82987	1.47733	2.22436	1.58481	0.27082	2.84088	1.13613	1.16137	1.91895	2.13842	0.413346	1.4855	2.30207	2.0793	0.857067	3.04116	2.88834	3.1869	3.06814	1.87303	1.92549	2.75826	2.15598
Rn5S | 5S_rRNA	+	chr8:126076264-126076382	-1.44767	1.26249	2.55462	2.85746	1.77901	2.65447	0.063693	0.409624	1.00639	0.846159	1.05392	1.00322	1.19775	1.67258	0.39189	2.52727	-0.278979	1.50173	0.812969	1.39953	1.32442	2.40315	1.85884	1.04154	1.82987	1.47733	2.22436	1.58481	0.27082	2.84088	1.13613	1.16137	1.91895	2.13842	0.413346	1.4855	2.30207	2.0793	0.857067	3.04116	2.88834	3.1869	3.06814	1.87303	1.92549	2.75826	2.15598
Rn5S | 5S_rRNA	+	chr8:126079663-126079781	-1.47233	1.31728	2.63673	2.97327	1.82928	2.74524	0.123009	0.402749	1.03107	0.891032	1.18637	1.07562	1.2137	1.73398	0.498806	2.58385	-0.278979	1.56586	0.85238	1.52845	1.40959	2.45645	1.95124	1.09867	1.83603	1.52935	2.29084	1.67054	0.293187	2.91792	1.1722	1.18001	2.0174	2.17121	0.413346	1.52784	2.36157	2.24615	0.857067	3.09628	2.96393	3.28181	3.15687	1.94066	1.96742	2.81516	2.1688
Rn5S | 5S_rRNA	+	chr8:126081390-126081508	-1.39704	1.32782	2.57451	2.95726	1.7864	2.62301	0.0214709	0.451659	0.950898	0.809895	1.02306	0.969934	1.20281	1.6215	0.446338	2.45327	-0.278979	1.48079	0.731526	1.37812	1.19702	2.38756	1.79005	1.02106	1.7542	1.44469	2.2016	1.58481	0.338991	2.79762	1.20411	1.12148	1.89782	2.15031	0.413346	1.51893	2.32951	2.15425	0.857067	3.05529	2.83861	3.15095	3.07266	1.89528	2.02097	2.73317	2.15574
Rn5S | 5S_rRNA	+	chr8:126083101-126083219	-1.37105	1.19161	2.18379	2.58773	1.63674	2.36153	0.0425325	0.344336	1.04401	0.875484	1.04779	0.790462	0.865772	1.62504	0.227898	2.30127	-0.278979	1.05824	0.883977	1.45398	1.37887	2.00355	1.42872	1.1368	1.5765	1.49487	2.14423	1.52401	0.521576	2.72054	1.2966	0.993161	1.42672	2.03592	0.436721	1.57028	2.15743	1.9599	0.594033	2.85799	2.56154	3.00854	2.70617	1.55163	1.58084	2.7247	1.92943
Rn5S | 5S_rRNA	+	chr8:126084788-126084906	-1.44767	1.26249	2.55462	2.85746	1.77901	2.65447	0.063693	0.409624	1.00639	0.846159	1.05392	1.00322	1.19775	1.67258	0.39189	2.52727	-0.278979	1.50173	0.812969	1.39953	1.32442	2.40315	1.85884	1.04154	1.82987	1.47733	2.22436	1.58481	0.27082	2.84088	1.13613	1.16137	1.91895	2.13842	0.413346	1.4855	2.30207	2.0793	0.857067	3.04116	2.88834	3.1869	3.06814	1.87303	1.92549	2.75826	2.15598
Rn5S | 5S_rRNA	+	chr8:126086495-126086613	-1.42258	0.58628	1.18717	1.55606	0.964662	1.20969	-0.404926	-0.0445745	0.541022	0.0265742	0.296121	0.148871	0.552018	1.14337	-0.193072	1.55584	-0.278979	0.580046	0.477984	0.992363	0.824054	1.61888	0.908494	0.452004	0.871907	0.383919	1.1197	0.340052	-0.327949	1.74655	0.577781	0.377757	0.556943	0.932687	-0.488835	0.582278	1.27489	1.28187	0.401388	2.01421	1.68409	2.24196	1.9643	0.804135	0.846736	1.77474	0.852815
Rn5S | 5S_rRNA	+	chr8:126088186-126088304	-1.11325	0.779875	1.2467	1.87489	1.06718	1.51954	-0.0626497	0.111756	0.535861	0.253602	0.192249	0.234513	0.601357	0.936917	-0.301237	1.48333	-0.278979	0.63034	0.446276	0.752513	0.758213	1.53642	1.05188	0.605275	0.950015	0.719304	1.08094	0.548638	-0.0584881	1.6433	0.69841	0.475313	0.720803	1.06305	-0.303279	0.698919	1.49372	1.2367	0.44203	2.04102	1.93541	2.35805	1.95403	0.904621	1.0283	1.46506	0.891591
Rn5S_like | 5S_from_RepeatMasker	+	chr8:126089866-126089987	-1.37105	0.904971	2.00601	2.36153	1.33145	2.20038	-0.214427	0.302281	0.692436	0.622836	0.778175	0.629998	0.821378	1.24519	0.376634	1.9387	-0.278979	1.0561	0.580131	0.916012	1.29255	1.67135	1.34034	0.69428	1.50583	1.42456	1.92761	1.34922	0.452934	2.32717	1.08028	0.494995	1.67041	1.81636	0.307533	1.26685	1.84257	1.86518	0.915961	2.70693	2.48436	2.70105	2.59678	1.56661	1.46795	2.3814	2.0521
Rn5S | 5S_rRNA	+	chr8:126091537-126091655	-1.52042	1.34392	2.58478	2.87441	1.80544	2.69204	0.138776	0.439586	1.0903	0.92078	1.17276	1.02457	1.15731	1.77705	0.499586	2.56289	-0.278979	1.5195	0.913371	1.46422	1.4722	2.46391	1.92561	1.09742	1.70856	1.68143	2.33639	1.67643	0.386297	2.99105	1.19958	1.19273	2.01098	2.21118	0.36604	1.67817	2.36404	2.21332	0.915961	3.10441	2.9599	3.30504	3.11668	1.93339	1.94584	2.79913	2.16392
Rn5S | 5S_rRNA	+	chr8:126093228-126093346	-1.44767	1.38852	2.29478	2.6293	1.76499	2.6186	0.205183	0.486305	1.04991	0.867522	1.25483	0.963898	1.32917	1.69033	0.439644	2.2928	-0.278979	1.67747	1.04199	1.49151	1.38726	2.42624	1.88016	1.25854	1.81848	1.415	2.30904	1.48712	0.494609	2.8698	1.17113	1.29678	1.99015	2.12764	0.462256	1.4781	2.16867	1.91746	0.731536	2.66878	2.6311	3.00833	2.93174	1.45716	1.79497	2.49522	1.86441
Rn5S | 5S_rRNA	+	chr8:126094901-126095019	-1.42258	0.58628	1.18717	1.55606	0.964662	1.20969	-0.404926	-0.0445745	0.541022	0.0265742	0.296121	0.148871	0.552018	1.14337	-0.193072	1.55584	-0.278979	0.580046	0.477984	0.992363	0.824054	1.61888	0.908494	0.452004	0.871907	0.383919	1.1197	0.340052	-0.327949	1.74655	0.577781	0.377757	0.556943	0.932687	-0.488835	0.582278	1.27489	1.28187	0.401388	2.01421	1.68409	2.24196	1.9643	0.804135	0.846736	1.77474	0.852815
Rn5S | 5S_rRNA	+	chr8:126096610-126096728	-1.52042	1.48145	2.62927	2.97695	1.95546	2.64887	0.142548	0.580942	1.33225	1.02717	1.22223	1.13492	1.05842	1.84055	0.532753	2.6972	-0.278979	1.37891	0.994085	1.8463	1.4964	2.46391	1.95887	1.42394	1.95246	1.79149	2.58233	1.43951	0.499954	3.04383	1.49057	1.28183	1.95029	2.24237	0.462256	1.78094	2.40991	2.22199	0.94453	3.15762	2.84137	3.44084	3.15139	2.03124	1.84763	3.05002	2.36874
Rn5S | 5S_rRNA	+	chr8:126098297-126098415	-1.47233	1.31728	2.63673	2.97327	1.82928	2.74524	0.123009	0.402749	1.03107	0.891032	1.18637	1.07562	1.2137	1.73398	0.498806	2.58385	-0.278979	1.56586	0.85238	1.52845	1.40959	2.45645	1.95124	1.09867	1.83603	1.52935	2.29084	1.67054	0.293187	2.91792	1.1722	1.18001	2.0174	2.17121	0.413346	1.52784	2.36157	2.24615	0.857067	3.09628	2.96393	3.28181	3.15687	1.94066	1.96742	2.81516	2.1688
Rn5S | 5S_rRNA	+	chr8:126099976-126100094	-1.56697	1.37868	2.59079	2.9759	1.78952	2.76387	0.154573	0.456397	0.950898	0.784867	0.960811	1.00439	1.11963	1.87015	0.377102	2.66477	-0.278979	1.37049	0.942357	1.49151	1.42973	2.51505	1.93159	1.15523	1.79739	1.33145	2.24542	1.51067	0.103363	2.88877	1.068	1.24965	1.7787	2.09683	0.130412	1.16856	2.33886	2.11957	0.857067	3.03599	2.90872	3.21871	3.14078	1.85862	2.08041	2.74158	2.14752
Rn5S | 5S_rRNA	+	chr8:126101655-126101773	-1.39704	1.32782	2.57451	2.95726	1.7864	2.62301	0.0214709	0.451659	0.950898	0.809895	1.02306	0.969934	1.20281	1.6215	0.446338	2.45327	-0.278979	1.48079	0.731526	1.37812	1.19702	2.38756	1.79005	1.02106	1.7542	1.44469	2.2016	1.58481	0.338991	2.79762	1.20411	1.12148	1.89782	2.15031	0.413346	1.51893	2.32951	2.15425	0.857067	3.05529	2.83861	3.15095	3.07266	1.89528	2.02097	2.73317	2.15574
Rn5S | 5S_rRNA	+	chr8:126103350-126103468	-1.52042	1.18141	2.26824	2.67559	1.59778	2.48174	-0.0560493	0.472418	0.986347	0.823781	0.884668	0.790106	1.00923	1.59808	0.428416	2.35102	-0.278979	1.34225	0.813718	1.09734	1.45482	2.18592	1.59839	0.896909	1.56473	1.59377	2.16156	1.5313	0.414866	2.77868	1.13613	0.680177	1.8059	2.08779	0.182148	1.4946	2.11771	2.02314	0.972544	2.95532	2.69673	2.99868	2.89734	1.6694	1.63634	2.67287	2.10969
Rn5S | 5S_rRNA	+	chr8:126105055-126105173	-1.49658	1.44848	2.65532	3.05256	1.95546	2.70057	0.112073	0.548027	1.27574	1.00651	1.23612	1.16368	1.12881	1.78902	0.532753	2.7163	-0.278979	1.41153	0.917269	1.89505	1.44621	2.45645	1.96149	1.43886	2.0793	1.65192	2.53503	1.4368	0.408323	2.97672	1.4726	1.26297	1.95582	2.20079	0.511165	1.6535	2.40684	2.25309	0.886814	3.15172	2.86287	3.41696	3.19369	2.0385	1.85149	3.06351	2.36874
Rn5S_like | 5S_from_RepeatMasker	+	chr8:126106747-126106868	-0.321491	1.66289	2.44746	2.86472	1.94411	2.98503	0.568303	0.38867	1.37771	1.18425	1.33951	1.14161	1.12881	2.02676	1.5625	2.61747	1.03418	2.16453	1.46894	1.9726	1.4369	2.62555	2.29791	1.35362	2.03648	1.87506	2.65123	1.83076	0.262308	3.11318	0.977188	1.95245	2.1011	2.39123	0.647811	1.85645	2.51142	2.36922	1.179	3.03993	3.0224	3.27974	3.36875	1.93521	1.98317	2.90777	2.21916
Rn5S | 5S_rRNA	+	chr8:126108435-126108553	-1.29013	0.605058	1.18156	1.64538	0.916461	1.25422	-0.246381	-0.0486257	0.481413	0.114976	0.341083	0.178302	0.527356	1.04383	-0.27021	1.49812	-0.278979	0.600626	0.394656	0.850423	0.791002	1.5505	0.962286	0.485401	0.924268	0.453358	1.10527	0.421976	-0.171699	1.69988	0.603843	0.3997	0.702358	0.952865	-0.438209	0.616262	1.26497	1.22577	0.401388	2.03924	1.74502	2.24896	1.85224	0.819732	0.862613	1.60072	0.874504
Rn5S | 5S_rRNA	+	chr8:126110142-126110260	-1.47233	1.35583	2.59357	2.89524	1.84274	2.77912	0.254253	0.454127	1.09386	0.919307	1.26954	1.00197	1.30541	1.76497	0.480286	2.46838	-0.278979	1.60063	0.904882	1.49151	1.52697	2.3316	2.01872	1.12514	1.74306	1.66328	2.38792	1.70269	0.338991	2.95213	1.11104	1.22366	2.11204	2.19978	0.437594	1.61484	2.3524	2.23834	0.886814	3.05371	2.99001	3.33934	3.13763	1.89012	2.02563	2.74158	2.18745
Rn5S | 5S_rRNA	+	chr8:126111859-126111977	-1.34457	0.652887	1.13289	1.65202	0.873514	1.24893	-0.274395	-0.141524	0.457566	0.0142817	0.218307	0.172415	0.712587	1.05998	-0.274602	1.54163	-0.278979	0.579564	0.33495	0.916012	0.791002	1.59191	0.923879	0.685818	0.876669	0.448049	0.935473	0.34922	-0.350669	1.62456	0.447652	0.0443337	0.605637	0.819282	-0.438209	0.476925	1.32943	1.27764	0.44203	2.04154	1.74395	2.25203	2.00588	0.794197	1.02503	1.74158	0.923205
Rn5S | 5S_rRNA	+	chr8:126113554-126113672	-1.34457	1.66052	2.31767	2.69593	1.77242	2.79027	0.331165	0.451659	1.18794	1.11763	1.36692	1.17057	1.0076	1.70896	0.492111	2.34285	-0.278979	1.75654	1.22215	1.69623	1.23551	2.5505	2.01002	1.52602	1.88665	1.4327	2.40483	1.65644	0.622364	2.80679	1.23159	1.58988	2.0848	2.34976	0.647811	1.59885	2.24889	2.03796	0.698369	2.7755	2.67451	3.21162	3.08641	1.67087	1.92877	2.42384	2.10817
Rn5S | 5S_rRNA	+	chr8:126115271-126115389	-1.2044	0.572268	1.114	1.6051	0.924861	1.27706	-0.325332	-0.0513261	0.558581	0.0397629	0.261777	0.270917	0.654268	1.0199	-0.180943	1.46838	-0.278979	0.641848	0.466175	1.08966	0.753044	1.5505	0.916843	0.660727	0.912649	0.407555	1.10084	0.447067	-0.395063	1.55205	0.506546	0.337115	0.629885	0.898417	-0.245564	0.549989	1.31214	1.22577	0.316499	2.03924	1.71104	2.28991	1.97098	0.75719	0.732845	1.63724	0.861857
Rn5S_like | 5S_from_RepeatMasker	+	chr8:126116968-126117089	-1.47233	1.31728	2.63968	2.9753	1.82928	2.74524	0.107412	0.396024	1.0106	0.891032	1.18637	1.05516	1.2137	1.73398	0.498806	2.58385	-0.278979	1.56586	0.85238	1.52845	1.41875	2.45645	1.93304	1.10755	1.81137	1.53681	2.27303	1.65008	0.293187	2.92368	1.1722	1.16011	2.00285	2.1432	0.438008	1.537	2.36673	2.22904	0.857067	3.09925	2.96594	3.28541	3.1594	1.94789	1.97316	2.82311	2.1688
Rn5S | 5S_rRNA	+	chr8:126118654-126118772	-1.47233	1.31728	2.63673	2.97327	1.82928	2.74524	0.123009	0.402749	1.03107	0.891032	1.18637	1.07562	1.2137	1.73398	0.498806	2.58385	-0.278979	1.56586	0.85238	1.52845	1.40959	2.45645	1.95124	1.09867	1.83603	1.52935	2.29084	1.67054	0.293187	2.91792	1.1722	1.18001	2.0174	2.17121	0.413346	1.52784	2.36157	2.24615	0.857067	3.09628	2.96393	3.28181	3.15687	1.94066	1.96742	2.81516	2.1688
Rn5S | 5S_rRNA	+	chr8:126120357-126120475	-1.44767	1.26249	2.55462	2.85746	1.77901	2.65447	0.063693	0.409624	1.00639	0.846159	1.05392	1.00322	1.19775	1.67258	0.39189	2.52727	-0.278979	1.50173	0.812969	1.39953	1.32442	2.40315	1.85884	1.04154	1.82987	1.47733	2.22436	1.58481	0.27082	2.84088	1.13613	1.16137	1.91895	2.13842	0.413346	1.4855	2.30207	2.0793	0.857067	3.04116	2.88834	3.1869	3.06814	1.87303	1.92549	2.75826	2.15598
Rn5S_like | 5S_from_RepeatMasker	+	chr8:126122055-126122176	-1.08154	1.44011	2.86927	3.2039	1.84319	2.80554	-0.0982283	0.739371	1.09131	1.20265	1.03768	1.16051	1.43609	1.74052	0.926667	2.55721	0.943414	1.52343	1.19358	1.78477	1.1262	2.35585	1.96259	1.28799	1.70223	1.58313	2.4158	1.61307	0.431151	2.84124	1.20739	1.63085	2.02764	2.40353	0.414161	1.90988	2.33074	2.19831	1.15475	3.14855	2.81126	3.57862	3.21706	2.04212	2.32345	2.92264	2.44383
Rn5S | 5S_rRNA	+	chr8:126123761-126123879	-0.723348	1.23054	2.41859	2.7388	1.76477	2.3218	0.257052	0.293844	0.950898	0.64785	1.14782	0.839451	1.12881	1.5844	0.417276	2.02593	0.630824	1.25994	0.814863	1.17905	1.42507	2.2477	1.90733	0.912372	1.68256	1.29514	2.14507	1.28269	0.341209	2.6433	0.841093	1.14991	1.86241	1.93084	0.277831	1.67486	2.23962	1.96993	1.62966	2.91965	2.79276	3.22456	2.80464	1.3932	1.78366	2.09667	2.07695
Rn5S_like | 5S_from_RepeatMasker	+	chr8:126125469-126125580	-1.47233	0.963459	1.96129	2.20783	1.46994	2.16333	-0.209855	-0.0156458	0.765866	0.505438	0.780394	0.785948	1.01016	1.65998	0.0946319	2.21433	-0.278979	1.21222	0.502232	1.42503	1.00958	2.13078	1.55236	0.63683	1.5225	0.494405	1.64959	0.777457	-0.225138	2.51514	0.690335	0.596875	1.25514	1.62356	-0.224586	0.983278	1.73154	1.8523	0.698369	2.4269	2.2863	2.61819	2.76139	1.5567	1.31781	2.26951	1.48856
Rn5S | 5S_rRNA	+	chr8:126127147-126127265	-1.56697	1.37868	2.58779	2.93402	1.78952	2.74297	0.0988981	0.413691	0.957655	0.84413	1.03346	1.01423	1.1042	1.88138	0.358724	2.6582	-0.278979	1.35951	0.982116	1.49187	1.4716	2.51505	2.00459	1.12639	1.82163	1.32427	2.33458	1.51067	0.14344	2.88877	1.04376	1.27978	1.8401	2.1432	0.17049	1.21599	2.26829	2.07376	0.857067	3.03357	2.86128	3.21856	3.10955	1.82723	1.95524	2.74158	2.0989
Rn5S | 5S_rRNA	+	chr8:126128848-126128966	-1.44767	1.26249	2.55462	2.85746	1.77901	2.65447	0.063693	0.409624	1.00639	0.846159	1.05392	1.00322	1.19775	1.67258	0.39189	2.52727	-0.278979	1.50173	0.812969	1.39953	1.32442	2.40315	1.85884	1.04154	1.82987	1.47733	2.22436	1.58481	0.27082	2.84088	1.13613	1.16137	1.91895	2.13842	0.413346	1.4855	2.30207	2.0793	0.857067	3.04116	2.88834	3.1869	3.06814	1.87303	1.92549	2.75826	2.15598
Rn5S_like | 5S_from_RepeatMasker	+	chr8:126130510-126130631	-1.49658	1.29925	2.52936	2.75865	1.76027	2.60201	0.079123	0.446777	1.08121	0.862177	1.05027	0.971035	1.14155	1.72814	0.413171	2.50547	-0.278979	1.46704	0.887375	1.34411	1.38312	2.41858	1.83457	1.04268	1.7108	1.61397	2.27008	1.56946	0.36245	2.91792	1.16481	1.19489	1.91376	2.20786	0.36604	1.61484	2.29104	2.03955	0.915961	3.04896	2.87256	3.19266	3.02714	1.84245	1.90425	2.74158	2.15598
Rn5S | 5S_rRNA	+	chr8:126132220-126132338	-1.44767	1.26249	2.55462	2.85746	1.77901	2.65447	0.063693	0.409624	1.00639	0.846159	1.05392	1.00322	1.19775	1.67258	0.39189	2.52727	-0.278979	1.50173	0.812969	1.39953	1.32442	2.40315	1.85884	1.04154	1.82987	1.47733	2.22436	1.58481	0.27082	2.84088	1.13613	1.16137	1.91895	2.13842	0.413346	1.4855	2.30207	2.0793	0.857067	3.04116	2.88834	3.1869	3.06814	1.87303	1.92549	2.75826	2.15598
Rn5S | 5S_rRNA	+	chr8:126133917-126134035	-1.39704	1.26249	2.6232	2.80041	1.8272	2.68557	0.0647677	0.45673	1.01994	0.80216	1.10837	0.9213	1.25117	1.69745	0.444216	2.52004	-0.231673	1.51262	0.880832	1.41524	1.31186	2.41089	1.95668	1.01846	1.80865	1.39522	2.27008	1.64419	0.27082	2.82865	1.20581	1.16011	1.89173	2.17946	0.437594	1.54861	2.17627	2.01421	0.94453	3.17025	2.80531	3.22943	3.06275	1.89129	2.0616	2.71619	2.08361
Rn5S | 5S_rRNA	+	chr8:126135615-126135733	-1.52042	1.34392	2.58478	2.87441	1.80544	2.69204	0.138776	0.439586	1.0903	0.92078	1.17276	1.02457	1.15731	1.77705	0.499586	2.56289	-0.278979	1.5195	0.913371	1.46422	1.4722	2.46391	1.92561	1.09742	1.70856	1.68143	2.33639	1.67643	0.386297	2.99105	1.19958	1.19273	2.01098	2.21118	0.36604	1.67817	2.36404	2.21332	0.915961	3.10441	2.9599	3.30504	3.11668	1.93339	1.94584	2.79913	2.16392
Rn5S | 5S_rRNA	+	chr8:126137314-126137432	-1.42258	1.29925	2.50572	2.76783	1.82114	2.68263	0.192017	0.449152	1.08416	0.870575	1.13627	0.94473	1.28964	1.70304	0.40402	2.40698	-0.278979	1.5365	0.877915	1.35802	1.4362	2.27339	1.92032	1.04792	1.74606	1.58813	2.32071	1.62073	0.315907	2.871	1.09266	1.20514	2.01206	2.16699	0.437594	1.5737	2.28504	2.05562	0.886814	2.99125	2.89063	3.2209	3.04198	1.81973	1.9836	2.67287	2.15798
Rn5S_like | 5S_from_RepeatMasker	+	chr8:126138996-126139117	-1.47233	1.31728	2.63968	2.9753	1.82928	2.74524	0.107412	0.396024	1.0106	0.891032	1.18637	1.05516	1.2137	1.73398	0.498806	2.58385	-0.278979	1.56586	0.85238	1.52845	1.41875	2.45645	1.93304	1.10755	1.81137	1.53681	2.27303	1.65008	0.293187	2.92368	1.1722	1.16011	2.00285	2.1432	0.438008	1.537	2.36673	2.22904	0.857067	3.09925	2.96594	3.28541	3.1594	1.94789	1.97316	2.82311	2.1688
Rn5S | 5S_rRNA	+	chr8:126140710-126140828	-1.39704	1.26177	2.58015	2.84215	1.81675	2.6587	0.079123	0.45673	1.00639	0.852964	1.08973	0.961377	1.23523	1.64727	0.425838	2.52004	-0.278979	1.49076	0.799912	1.35802	1.30181	2.38756	1.77227	0.997225	1.84483	1.31585	2.20298	1.59734	0.27082	2.84088	1.21414	1.18184	1.82282	2.15867	0.413346	1.47585	2.32275	2.14633	0.857067	3.01993	2.79196	3.14622	3.03256	1.92034	1.93746	2.74994	2.28127
Rn5S_like | 5S_from_RepeatMasker	+	chr8:126142433-126142554	-1.47233	1.31728	2.63968	2.9753	1.82928	2.74524	0.107412	0.396024	1.0106	0.891032	1.18637	1.05516	1.2137	1.73398	0.498806	2.58385	-0.278979	1.56586	0.85238	1.52845	1.41875	2.45645	1.93304	1.10755	1.81137	1.53681	2.27303	1.65008	0.293187	2.92368	1.1722	1.16011	2.00285	2.1432	0.438008	1.537	2.36673	2.22904	0.857067	3.09925	2.96594	3.28541	3.1594	1.94789	1.97316	2.82311	2.1688
Rn5S_like | 5S_from_RepeatMasker	+	chr8:126144138-126144259	-1.65578	1.33204	2.51616	2.92625	1.75809	2.52445	0.00856887	0.322926	1.11863	0.872962	1.08488	0.996126	1.49826	1.79287	0.423524	2.72262	-0.278979	1.64256	0.880402	1.4922	1.22975	2.37969	1.58346	1.0952	1.81626	1.5942	2.19754	1.72925	0.0264008	2.93513	1.18462	1.23168	1.8197	2.03985	0.236374	1.39847	2.21636	2.01393	0.915961	3.0097	2.73571	3.03036	3.07505	1.90639	1.66726	2.95917	2.09797
Rn5S | 5S_rRNA	+	chr8:126145828-126145946	-1.37105	1.28063	2.64069	2.88898	1.85775	2.66681	0.112073	0.485242	1.01994	0.808596	0.987687	0.961377	1.23523	1.65998	0.444216	2.51277	-0.278979	1.54738	0.813209	1.3136	1.25452	2.40315	1.95387	0.951079	1.78356	1.41263	2.22765	1.62859	0.293187	2.81632	1.17982	1.18001	1.86161	2.17946	0.437594	1.54861	2.29656	1.96129	0.94453	3.14861	2.87172	3.20167	3.06545	1.92726	2.04987	2.69902	2.2883
Rn5S | 5S_rRNA	+	chr8:126147537-126147645	-1.47233	0.953475	1.95687	2.22303	1.46389	2.15989	-0.209855	-0.0156458	0.765866	0.505438	0.780394	0.805848	1.04864	1.64727	0.129397	2.21433	-0.278979	1.21222	0.526894	1.41524	1.0231	2.13078	1.54516	0.656458	1.5225	0.494405	1.64959	0.795159	-0.225138	2.50723	0.690335	0.596875	1.27651	1.61117	-0.224586	0.983278	1.72457	1.86818	0.698369	2.41823	2.28333	2.61063	2.75799	1.54765	1.30876	2.25783	1.48856
B2_Mm2_B2_SINE- |	-	chr8:126149708-126149807	0.167241	-0.39005	0.397707	1.42164	0.157075	0.480208	0.18563	0.086745	-0.0598283	1.12251	0.516264	0.0450352	1.26984	0.714779	0.0997936	1.16087	0.058891	0.346485	-0.339064	-0.019858	0.997963	2.61219	0.646445	0.884418	0.963995	2.05504	0.853076	1.20372	2.08229	-0.419246	0.900872	1.40661	0.124783	1.17251	1.41853	1.69221	-0.0585381	0.81073	1.53889	0.420905	-0.775424	-0.189161	0.106882	1.07127	0.277061	2.10973	0.673591
B2_Mm1a_SINE_B2- |	-	chr9:46080760-46081111	0.666922	1.17769	1.1492	1.73063	0.982448	1.27221	0.270999	0.150823	0.578929	0.345891	0.248737	0.744169	1.38232	-0.139899	1.7274	1.16882	1.63147	1.70172	0.763993	1.06886	1.54147	2.06367	0.596322	0.444542	1.46654	1.65627	1.61257	1.26746	0.585906	1.31642	1.16274	2.42389	1.47278	0.506609	1.19922	0.199697	0.965458	1.85964	3.24365	2.25382	1.44758	1.80679	2.29532	1.46168	0.888965	2.19796	0.931903
Rnu6 | U6+	+	chr9:62981090-62981196	1.4225	1.37987	1.55011	1.74924	1.75725	1.49823	0.793609	1.44736	1.92233	1.21963	0.813254	0.951926	1.9299	1.42073	1.06962	2.46838	1.84132	2.32706	1.76114	1.74453	1.38536	3.13078	2.77761	1.17145	1.81089	1.2202	2.05023	1.19249	2.11445	0.871565	1.99305	2.2953	1.43472	1.68493	1.34678	1.75377	-0.46208	0.0527026	1.24938	0.410453	-1.34764	-0.132701	-0.0643093	1.13093	1.45323	2.24605	1.36426
n-Tq9 | chr9_342_tRNAGln_CTG+	+	chr9:64585853-64585924	3.51113	3.72507	4.42912	3.90471	3.88792	3.8356	3.11728	2.608	3.64604	2.64213	3.04841	3.28006	3.7576	4.2674	4.15724	3.99286	3.93884	4.09862	3.93116	3.63257	3.37887	5.2606	4.03735	3.64615	4.6085	5.62824	5.13501	4.88609	4.49063	4.67624	4.79077	4.4297	4.86959	5.22841	4.16444	4.18077	4.14846	3.70036	5.45946	3.69229	3.13592	3.76411	4.42227	3.66008	3.41092	3.95917	2.96682
B2_Mm1a_SINE_B2+ |	+	chr9:65049244-65049401	1.0131	0.251944	0.84655	1.03053	1.5706	1.52495	0.388914	0.3526	1.11101	0.926028	1.23695	1.63	0.127508	1.31144	0.439644	1.39664	0.684027	1.39985	0.906828	0.759286	0.640376	2.37179	2.62092	0.825221	2.1427	2.33807	2.4979	1.97624	2.45669	1.68497	2.31015	3.05332	2.8751	2.75694	3.78418	3.28545	1.4145	1.05649	2.91596	1.64505	0.806635	0.985007	1.19188	0.98525	0.410917	1.80717	1.4566
B2_Mm2_B2_SINE- |	-	chr9:66003087-66003186	0.732905	0.0362153	-0.00168557	0.218728	0.899986	0.811369	0.484732	0.141975	0.639696	0.406317	-0.000167042	0.69926	0.802858	0.576133	0.587201	0.279343	0.954511	0.828592	0.699608	0.13233	0.219442	1.56443	0.544483	0.0307076	0.870828	1.74167	0.799147	-0.280575	0.888797	-0.159258	1.16774	2.51769	0.162438	0.634417	1.02675	1.09815	0.464837	1.41257	1.90146	0.433131	-1.30758	-0.665358	0.421591	0.922825	0.664258	1.67287	0.00247168
B2_Mm2_B2_SINE- |	-	chr9:66919915-66920014	0.636689	-0.285713	-0.304998	0.613588	1.07773	0.628002	0.35862	0.613122	0.802999	0.788585	0.74358	0.312139	1.82484	0.499511	0.596883	1.2139	0.358451	1.38103	0.697551	0.0400004	0.154835	2.02387	1.20776	0.682054	1.61363	1.72881	1.85743	1.11208	1.96221	1.85675	0.86269	1.8934	1.61325	2.1101	2.52238	1.25155	0.670814	0.0564862	1.87202	0.469201	0.673002	0.917158	0.47301	0.709678	0.431095	2.17329	0.885095
Rn7sk | 7SK-	-	chr9:78023110-78023440	4.01122	3.02463	4.84042	4.32414	3.80599	4.2835	2.90473	2.81172	3.2404	3.03289	2.65277	3.17114	3.56135	3.61678	3.44418	4.20702	3.93047	4.00952	3.73065	4.36997	3.54603	5.50334	4.06513	3.57868	3.9105	4.36553	4.72106	3.84785	3.96591	4.48714	3.62189	3.69757	3.43766	4.28407	3.63218	3.38504	4.10598	4.35613	5.9682	4.88115	4.86554	5.2849	4.59326	3.58182	3.61174	4.40012	3.20484
n-Tk18 | chr9_1035_tRNALys_CTT-	-	chr9:90021347-90021419	3.17292	3.09643	3.80031	3.60397	3.6623	4.01704	3.24211	2.9095	3.26809	2.9872	3.07562	2.77755	3.53562	2.32335	4.09715	3.46142	3.07936	4.0114	3.34713	3.49251	3.0858	4.58851	4.04429	3.89372	4.05854	5.38338	4.23885	4.56946	3.79317	3.91631	3.72844	3.84225	4.06721	4.00901	4.40309	4.73506	4.5841	4.00015	4.68362	2.99211	3.85158	4.15488	4.44921	3.68438	3.83886	3.88896	3.45481
n-Tc47 | chr9_592_tRNACys_GCA+	+	chr9:104302450-104302521	-0.703028	-0.259718	-0.833086	-0.343682	-0.351289	-0.488191	-0.100471	-0.182019	0.365936	-0.327608	-0.0246894	0.128693	0.0634529	-0.664155	-0.706435	0.0866974	-0.356981	-0.23781	-0.0763521	-0.172798	-0.438264	1.32343	0.347216	-0.680465	0.456201	0.844287	0.195387	0.619309	0.454075	0.0787975	-0.0983162	0.569289	0.702975	0.989391	0.799291	-0.196725	-1.00572	-0.877326	0.272105	-1.0771	-0.924892	-0.639823	-1.33933	-0.13088	0.116174	1.69035	-0.0788284
n-Te18 | chr9_961_tRNAGlu_TTC-	-	chr9:104310997-104311068	-0.425319	0.358956	0.852041	0.0968903	0.370499	0.695116	-0.30621	-0.521156	0.990426	-0.122677	0.497155	0.735707	0.121071	0.576133	0.0716191	0.375267	0.979333	0.140885	-0.118787	0.242513	0.652266	1.67135	0.16398	0.267126	0.754828	0.363161	1.2556	0.360617	0.709037	-0.431539	-0.580513	0.348154	0.253835	0.491638	1.15105	0.890437	0.845493	0.897734	2.95861	0.953779	-0.219524	0.329029	1.3214	1.10701	0.523127	1.63724	0.107244
B2_Mm2_SINE_B2- |	-	chr9:107551368-107551823	0.97674	0.386233	0.6729	1.29614	0.406171	0.69644	0.303215	0.225576	0.512777	0.675559	-0.0406082	0.581536	1.06725	0.990213	0.0278841	0.587996	0.887214	0.631748	-0.0480844	0.359246	0.52521	2.0439	0.585403	0.73164	0.996065	1.30713	2.12121	0.721962	0.914676	0.408831	1.5466	1.30737	0.844932	0.857487	1.17563	1.06674	0.29535	0.974229	2.87943	1.55226	0.0739646	0.0856553	0.709281	1.57872	0.50234	2.41335	1.05948
B1_Mm_Alu_SINE- |	-	chr9:109833765-109833864	-0.0284284	0.353697	0.807372	0.944596	0.14071	0.706005	-0.387853	0.247518	0.530322	-0.29238	1.00812	0.188399	0.529723	0.477485	0.749984	1.61747	0.624345	0.395622	-0.651467	0.36973	-0.0355053	1.43385	1.23398	-0.300558	1.30757	0.852545	0.684553	1.43642	1.10184	1.83707	1.11505	1.71033	1.1367	0.77556	-0.134389	1.40981	0.89341	1.4488	2.26079	1.67638	1.60936	1.99048	1.57696	0.493504	1.38381	1.19796	0.763533
n-Tr2 | chr9_783_tRNAArg_ACG-	-	chr9:123438543-123438615	4.67751	4.19396	4.90742	4.82024	4.31679	4.71502	3.16383	2.88074	3.54043	3.09598	3.10247	3.13542	4.97878	4.9168	4.93538	4.85075	5.10726	4.67217	4.18316	4.75513	4.31262	5.75578	5.06097	4.17149	4.12228	4.67594	4.90787	4.35945	4.31973	4.68963	4.29751	4.68458	4.4236	4.88852	4.51468	5.47405	4.34048	4.25142	6.35159	4.22673	4.08185	4.87739	5.63635	4.42307	3.7698	4.73527	3.88969
B2_Mm2_B2_SINE+ |	+	chr10:8702849-8702948	-0.540299	0.335776	0.256153	-0.0554037	0.482784	0.557613	0.708532	0.112389	-0.157626	-0.0645737	-0.098931	0.106436	0.684325	1.04495	0.167469	0.72319	0.356865	0.818847	0.743329	0.900244	0.66175	1.49335	1.10222	0.69714	0.817112	0.970149	0.174931	1.27789	1.63512	1.21214	1.22851	2.2745	1.11256	0.621659	2.04722	1.85038	0.52097	-0.18927	1.87202	0.915906	0.139879	0.294194	-0.00800181	0.192334	0.225362	1.01575	1.01146
n-Tl25 | chr10_1316_tRNALeu_TAA-	-	chr10:12642369-12642451	3.74564	3.66676	4.64238	4.39228	3.98072	4.4784	2.56063	2.55392	3.15253	2.43069	3.37585	3.0536	4.08323	4.51401	4.89104	4.43165	4.71794	4.17158	4.06785	3.38572	3.96163	4.86258	4.61357	3.40309	3.78217	3.71338	4.10248	4.61607	3.80748	4.01563	3.81008	4.18261	4.63596	4.10682	4.74914	3.72592	3.97572	3.92735	5.11131	4.27942	3.6551	4.27151	4.62811	3.97727	3.56712	4.28973	3.87124
B2_Mm1t_B2_SINE+ |	+	chr10:19798427-19798526	-0.215395	0.926832	0.684961	1.48962	1.28855	0.90102	0.631006	0.244217	0.271813	0.870721	0.496439	0.442999	2.0653	-0.085451	0.170183	1.973	1.04713	1.83365	0.986009	0.568088	0.811755	2.13078	1.20509	0.92083	1.34095	1.48869	1.84961	0.985494	1.10876	0.171791	1.48542	2.86068	1.45725	1.56292	1.77893	1.62151	0.891338	0.869624	2.83435	1.03624	-0.29526	0.147633	1.35123	1.75301	1.33757	1.80717	0.893078
n-Te9 | chr10_81_tRNAGlu_CTC+	+	chr10:30530946-30531017	3.57298	3.33578	3.91307	3.97043	3.39533	3.64258	2.71648	3.18678	3.46747	2.81995	2.81177	2.69767	2.99814	2.70523	4.43276	4.03823	3.86586	3.45907	3.60235	3.68186	3.98395	4.56096	4.26892	3.36031	3.30859	4.95113	4.13074	4.37775	3.17631	4.8879	3.96781	3.81972	4.66545	4.36938	3.55975	3.67328	4.71328	3.79546	5.235	3.68586	4.02089	4.49563	4.08792	3.60479	3.76096	3.71192	3.67108
n-Ta6 | chr10_1120_tRNAAla_AGC-	-	chr10:61853872-61853944	-0.140433	0.384139	0.448685	0.256089	0.110847	-0.18807	-0.329436	0.177484	0.167156	0.100057	-0.745867	0.46749	0.75549	1.49951	0.840181	0.108666	0.657456	0.434616	-0.0644324	0.794333	0.428589	1.09281	0.442912	0.767673	0.0823325	-0.75005	0.231758	-0.482666	-0.490599	-0.15507	0.361851	-0.217473	0.5688	0.670465	-0.0126533	-0.356203	0.484245	1.52867	2.16692	1.53335	1.88585	1.40802	1.54203	0.705399	0.888965	2.3814	0.302753
B1_Mus1_Alu_SINE+ |	+	chr10:62255334-62255433	0.307503	0.876038	0.820169	1.07528	1.06759	1.32966	0.32264	-0.0744098	0.199577	-0.0645737	-0.10842	0.0631826	1.43331	0.627267	0.78298	0.588116	0.898326	0.839738	0.561753	0.338954	0.32754	2.23032	1.14335	0.502799	1.00082	0.454584	1.73413	0.935719	-0.0105934	1.03824	0.402209	0.263246	0.876285	1.2292	0.0969712	1.33628	0.712291	1.59161	3.19097	1.24115	1.25039	1.8881	1.7749	0.723516	0.881237	1.79105	1.45391
n-Tm18 | chr10_1101_tRNAMet_CAT_I-	-	chr10:62656988-62657080	-0.404947	0.182066	-0.189038	-0.863734	-0.406345	-0.764315	-0.33949	-0.0337678	0.387309	0.0609572	-0.68042	0.194413	0.348238	-0.194385	-1.09528	0.155954	-0.252506	0.416694	-0.636187	0.119545	0.551036	1.64535	0.149233	-0.026605	0.607794	0.304267	0.17154	-0.273169	0.701799	-0.373778	0.738	0.483957	-0.0172933	0.338756	0.297869	0.383339	0.163854	0.634065	0.629657	0.566756	0.723091	1.03675	0.662599	0.302941	-0.240188	1.24605	0.91395
B3_SINE_B2+ |	+	chr10:62866100-62866281	1.81256	2.46636	2.6948	3.23253	2.91558	3.15938	2.18424	1.65655	2.52266	2.73417	2.49133	2.45476	1.78716	2.27777	2.34674	3.29666	2.8117	2.96647	2.88062	2.56765	2.55281	4.10717	4.1913	2.51556	2.83668	4.16647	3.85292	3.25217	2.7159	3.13082	3.9694	3.99112	4.38019	3.00731	3.96841	2.83128	2.21779	2.20658	3.39623	2.1237	0.856086	0.454814	2.58803	2.65995	2.49064	2.89274	2.71624
n-Ts26 | chr10_1095_tRNASer_TGA-	-	chr10:62892224-62892305	4.14262	3.79013	5.27794	4.4095	3.67268	4.73529	2.54764	2.73243	2.93704	2.65685	2.88746	3.19799	4.01036	4.48153	4.78764	4.04104	4.22908	4.27061	3.83891	4.04583	4.35438	5.22045	4.67367	3.29643	4.26708	3.7952	4.13403	3.93358	1.93538	5.26615	3.97898	4.00171	4.32532	4.72311	2.68245	4.25818	4.86051	4.47098	6.40332	4.6348	4.64179	4.98976	5.6108	4.74758	4.00812	4.28398	4.05093
B2_Mm1a_SINE_B2- |	-	chr10:70786302-70786504	0.852757	0.832469	1.64538	1.88858	1.49149	1.83772	0.744342	0.674809	0.74564	0.723922	0.625827	0.584555	1.91231	1.49951	1.13633	1.57947	1.99155	1.87012	0.324333	1.71382	1.03587	2.37179	1.9164	0.971814	1.36947	2.31425	1.74962	2.43128	1.16198	1.11932	0.328209	1.50977	1.94426	0.864136	1.79196	1.36639	1.64834	2.18758	3.56673	2.18414	1.67128	1.90663	2.27345	1.58054	1.76911	2.43425	0.958044
B3_SINE_B2+ |	+	chr10:74967299-74967451	1.33814	1.3537	2.25224	2.09259	1.91853	2.45647	1.42286	1.20357	1.39836	1.75602	0.723772	2.00912	2.93644	2.70426	1.7765	2.16053	2.40601	2.87319	2.35061	1.8103	1.91481	3.29026	2.61154	2.06606	2.06822	2.12134	3.21673	2.36034	1.84027	1.17426	2.88425	1.95348	2.70161	2.26697	2.837	1.54251	1.47922	1.84674	3.63405	1.4445	0.334526	-0.36694	2.64407	2.26671	2.7086	3.07686	1.56824
n-Ta5 | chr10_979_tRNAAla_AGC-	-	chr10:77846390-77846462	0.617243	0.275403	-0.0348524	-0.0743007	0.216781	0.112202	-0.0905557	-0.398594	0.089418	-0.499789	-0.248108	0.524645	0.0402127	-0.694499	-0.276916	0.375267	0.131486	0.689873	-0.0931723	0.732049	0.16684	1.32343	0.0037298	0.305715	0.351322	1.06943	1.25274	0.192494	0.0494183	0.236479	-0.398887	0.935753	-0.645324	0.642525	-0.25144	0.763279	0.885218	0.409367	1.38063	0.349165	0.731794	0.589506	0.261223	0.720196	0.438823	1.83888	1.10003
B2_Mm1a_B2_SINE- |	-	chr10:79355503-79355602	0.169422	0.4755	0.529233	1.57175	0.751169	0.681601	0.207998	0.124494	0.348448	0.268002	-0.209114	0.175432	0.734963	0.126053	-0.859564	0.116805	1.51457	0.576088	-0.0763521	0.611755	1.00312	1.25631	1.09113	0.178359	0.67325	0.877734	1.50384	0.761337	1.01798	0.663059	0.895541	1.27778	0.365323	1.24452	0.609097	1.40101	0.841298	1.19271	2.81126	1.83728	1.15951	1.50744	1.60519	0.556697	0.528375	1.67287	0.944238
Rnu6 | U6+	+	chr10:79371940-79372046	2.8976	2.39826	2.81012	3.03647	2.3105	2.73339	1.93931	1.65175	2.98353	1.80113	1.6689	1.76963	3.29042	2.08447	2.89908	3.47181	2.5579	3.10621	2.35488	2.7317	2.47558	4.04141	3.24515	2.27142	1.8497	2.62995	2.54387	2.68124	2.28806	1.89772	2.71382	2.60217	2.44952	2.89349	2.15696	2.63006	0.795773	2.17996	3.36486	2.67718	1.65273	1.97589	1.80988	2.28146	3.29098	3.25783	1.867
Rnu6 | U6+	+	chr10:79448251-79448357	1.69057	1.64144	1.8698	2.30263	1.89174	2.25623	1.38958	0.950465	1.56338	1.02531	0.5241	1.29296	2.19294	1.49209	1.775	2.18458	2.06371	2.41499	1.45017	2.37774	1.75636	3.23903	2.53397	2.74352	1.00361	1.73155	1.53411	0.882539	1.27494	1.33517	1.08638	0.655291	1.95029	1.47482	2.37584	1.52184	0.108409	0.664959	2.52949	1.4646	0.796577	0.701214	0.420348	2.35966	1.62749	2.53448	1.13443
n-Tf3 | chr10_961_tRNAPhe_GAA-	-	chr10:79711709-79711781	4.65091	4.32632	5.24149	4.71404	4.50227	4.91347	3.68929	2.99644	3.93207	3.4206	3.8771	3.45759	3.81679	4.4418	5.26768	4.37454	4.79932	4.68348	4.55931	4.30972	4.45482	5.9388	4.71675	4.20812	4.20802	4.9574	5.63038	4.90472	4.2468	5.72793	4.67613	4.63427	5.5062	5.30907	4.73234	4.66696	5.36502	4.63109	6.91461	5.09009	5.01373	5.80403	5.88855	4.87592	4.23189	4.81715	4.60032
n-Tn7 | chr10_381_tRNAAsn_GTT+	+	chr10:79711904-79711977	4.7108	4.45371	5.08814	4.73685	4.54468	5.06951	3.53259	2.84888	3.69206	3.2263	3.6508	3.35262	4.40297	4.36718	5.8161	4.56289	4.76097	4.69765	4.50181	4.29024	4.58727	5.96531	4.6424	4.05574	4.44224	4.5446	5.4453	4.94738	3.12088	5.76999	4.70024	4.23588	5.12369	5.21296	3.61726	4.26542	5.0574	4.74268	7.0653	5.09658	4.8552	5.76148	6.07896	4.67995	4.46868	4.83888	4.37957
B1F2_Alu_SINE+_and_B2_Mm1a_B2_SINE+ |	+	chr10:79786931-79787030	1.13814	1.42395	1.71722	1.61075	1.82163	1.60904	0.722571	0.786643	1.27847	1.0214	0.846381	0.654245	0.900791	1.97344	1.24057	1.8492	1.21852	1.67892	1.6351	1.45288	1.6843	2.20384	1.79393	0.807289	2.08257	2.17413	2.72581	2.03121	1.5383	1.49129	2.94432	2.52976	3.00842	2.09683	2.31288	1.79228	1.90494	1.92022	3.06001	1.63037	0.733886	0.705879	1.89597	1.08277	0.658845	1.91523	0.1568
n-Tw2 | chr10_857_tRNATrp_CCA-	-	chr10:90644157-90644228	3.25484	3.3142	4.02389	3.65671	3.84192	3.75906	2.61422	2.29987	3.11449	2.32148	2.43622	2.41988	3.38782	3.57975	4.21753	3.43416	4.49976	3.71882	3.54001	3.859	3.24367	4.66813	3.82002	3.40552	3.83183	3.9746	3.72103	2.94791	1.53069	4.23748	2.97419	3.02161	3.68364	3.62777	1.85053	2.92806	3.9819	4.06529	5.56212	3.9719	3.89676	4.37755	5.05174	3.74622	3.85386	3.8699	3.05868
n-Td16 | chr10_856_tRNAAsp_GTC-	-	chr10:90644842-90644913	4.89408	4.47519	5.37947	5.35533	4.56992	4.81267	3.37135	3.31617	4.27387	3.39486	4.10932	3.61226	4.1191	4.3157	5.25924	4.90446	4.75628	4.99707	4.31497	4.62393	4.43087	6.01691	4.20049	3.72653	4.11508	4.01543	4.59042	5.00234	5.46978	4.46249	4.67206	3.84827	4.67964	4.71158	4.51469	4.25375	4.38898	4.33918	6.17523	4.3272	3.50631	3.66013	5.19231	4.52837	4.7051	4.96636	4.30563
n-Td8 | chr10_851_tRNAAsp_GTC-	-	chr10:92915723-92915794	3.4029	3.25263	4.00967	4.11982	3.90504	3.92434	2.77646	2.44034	3.56757	2.18036	2.74741	2.85239	3.93832	4.32959	4.17576	4.26043	4.12456	4.16414	3.90345	3.62542	3.52719	4.87382	4.54142	3.36413	4.06369	3.76526	4.55877	3.95259	3.97822	4.30938	4.15949	5.20399	4.87891	3.99461	4.37048	4.13568	3.58239	3.18849	4.94982	3.45753	2.26861	2.88452	4.42392	3.55251	4.06562	4.02612	3.08863
B3_SINE_B2- |	-	chr10:126508214-126508433	0.749	1.29365	1.44048	2.47244	1.85145	1.65762	0.0763945	0.96166	1.25631	0.927478	0.158926	0.633664	1.8603	1.13178	1.48863	1.94028	1.33906	2.45254	1.90844	1.15452	1.17165	3.1632	2.30129	1.14668	1.72392	1.61842	2.29315	1.55837	1.02484	0.952766	1.63048	3.13102	1.34883	1.76022	1.88329	1.94571	1.26093	2.16942	3.75188	2.27295	1.16685	1.5012	2.34974	1.6573	1.82399	2.95917	1.65544
B1_Mus1_Alu_SINE- |	-	chr10:126597026-126597125	0.722868	0.436753	0.483741	1.12855	0.994402	1.31707	0.507558	0.264976	1.07375	1.00889	0.76886	0.755529	0.774492	0.703045	0.681145	1.06256	1.10569	1.57434	0.362332	0.276893	0.602574	2.00355	2.44827	0.19719	0.988533	1.4627	1.8997	1.11943	2.30026	0.414477	1.06734	0.542144	1.30996	1.65421	1.73356	0.808907	1.11545	0.963581	1.94453	1.34852	0.303377	0.465332	1.52192	1.09141	0.872497	2.09667	1.22613
B1_Mus2_Alu_SINE- |	-	chr10:127071228-127071327	0.262415	0.307662	0.475318	0.830988	0.93754	0.926846	0.354349	0.215592	1.02016	0.36119	0.205924	0.543489	0.547696	0.101635	-0.0658845	0.402488	0.412899	0.653511	0.393003	-0.317187	0.701735	2.00355	1.61062	-0.103676	0.505832	0.330246	1.23865	0.685093	1.50915	-0.0331282	1.12044	1.64018	0.903892	0.646618	1.3269	0.613183	1.29946	1.07376	2.02699	1.18734	0.738097	1.33557	1.80746	1.15415	0.679852	1.50514	0.537613
n-Ts13 | chr10_688_tRNASer_CGA-	-	chr10:127895520-127895601	3.883	3.73938	4.28612	4.19207	3.90287	3.98052	2.20867	2.53102	2.9509	2.13203	2.51881	2.73652	3.14212	2.03527	4.14311	3.50697	4.21949	3.88602	3.879	3.64489	3.64437	4.58851	4.06804	3.24986	3.82628	4.65267	4.33903	3.81479	3.54201	3.88942	4.19425	4.83781	4.23569	4.0345	3.55245	3.21153	3.41471	3.89522	5.38845	3.69229	3.98954	4.00342	4.86635	3.78542	4.38194	4.27821	3.48552
n-Td10 | chr11_69_tRNAAsp_GTC+	+	chr11:7769780-7769851	-0.898676	0.451253	0.0749357	0.463489	0.357315	-0.217095	-0.425821	-0.683886	-0.0384546	-0.48395	-0.190005	-0.412438	1.10948	0.625042	0.400649	0.589392	-0.600907	0.244513	-0.223546	0.0997236	0.384431	1.25631	0.155917	0.0106699	0.0423043	0.176747	0.718368	-0.0369874	-0.350669	1.09898	0.446603	-0.298473	0.509253	-0.149497	0.00282403	0.00299425	0.170281	1.09843	1.91596	1.71021	0.574974	0.949941	0.543794	0.275992	-0.00412029	1.69035	0.627787
n-Tv15 | chr11_204_tRNAVal_CAC+	+	chr11:48632044-48632116	4.00216	3.71873	4.8289	4.23888	3.87454	4.43228	3.12815	3.11437	4.33501	3.376	3.3229	3.02314	3.76056	4.4965	4.1068	4.08745	4.21172	4.10161	3.85646	4.09639	4.12049	5.68816	4.58438	4.05699	4.7585	5.10655	4.645	4.25338	3.99483	3.50128	4.06624	4.95653	4.59857	4.49941	4.29908	4.94519	1.64114	3.05359	4.06652	2.14742	-0.454129	0.0336766	2.08464	3.73237	3.78364	4.31813	3.53581
n-Tg1 | chr11_205_tRNAGly_ACC+	+	chr11:48637230-48637303	2.76768	2.51046	3.10494	3.91074	3.0089	3.85894	2.54088	2.31682	2.57148	2.93736	2.41094	2.66171	2.24092	2.643	3.30094	3.99528	3.74874	3.56173	3.2068	2.20381	2.55711	4.95675	4.53339	3.39827	2.905	3.2845	3.82763	3.36737	3.53456	2.88361	3.14408	3.95885	3.72946	4.8704	3.9152	3.50686	2.23182	2.03106	2.69837	2.4902	1.69242	1.97319	2.97258	3.37688	3.63743	3.96636	3.46573
n-Tk10 | chr11_2023_tRNALys_CTT-	-	chr11:48647385-48647457	3.4487	3.80721	4.51103	4.28442	4.38332	4.84011	3.95024	3.5099	3.97337	3.67627	3.6619	3.31499	3.8911	3.27083	4.17291	4.65073	4.05714	4.26122	4.01782	4.25501	4.0378	5.75881	5.00773	3.99537	4.22868	4.4023	5.17763	5.17847	4.27485	3.88557	4.32932	5.0121	4.94375	4.77198	4.80942	4.74067	3.5681	3.39764	5.16389	3.75064	2.48633	1.73667	4.14272	3.93686	3.43824	4.28973	3.64014
n-Ta38 | chr11_2022_tRNAAla_TGC-	-	chr11:48647931-48648002	4.23865	3.82167	5.15969	4.83059	4.28782	4.90869	3.13276	3.21481	3.9686	3.06163	3.17503	3.7643	3.9411	3.76047	5.18436	4.91289	4.49671	4.12851	3.99687	4.20329	4.30403	4.98553	4.29038	3.9441	4.47685	4.32502	4.80308	5.2347	4.22846	4.16645	4.50722	4.50615	4.97876	5.29112	4.65578	4.23879	4.75636	4.55445	5.70046	4.19762	4.00704	3.92028	4.7959	4.34971	4.60388	4.29259	4.62355
n-Tt16 | chr11_206_tRNAThr_TGT+	+	chr11:48667121-48667193	4.68717	4.28435	4.79291	4.67907	4.86516	4.67583	3.17862	3.30608	4.27422	3.79202	3.41294	3.59683	4.28531	4.26376	5.29277	4.61423	4.93239	4.81204	4.08337	4.42663	4.50167	5.71183	5.22664	3.96143	4.08774	4.98617	4.52133	5.18954	4.74957	3.35332	4.87115	4.96333	4.85796	4.83795	4.89764	4.30558	3.86911	3.93305	4.87388	3.59083	3.22938	3.1903	4.13391	4.03508	4.16216	4.71833	4.04979
n-Tp14 | chr11_207_tRNAPro_TGG+	+	chr11:48669782-48669853	4.25043	3.44294	4.5769	4.06654	4.15411	3.97865	3.2338	3.13227	3.6286	3.71172	3.39809	2.92193	3.46803	3.96608	3.99018	4.41885	4.53848	4.33182	3.80191	4.33002	4.42795	5.89328	4.9735	3.82236	3.77463	4.76391	4.8184	4.48937	4.02544	3.84985	3.99867	4.12864	4.27967	4.5367	4.39716	3.28737	3.39504	3.50081	5.7264	3.82215	3.0274	3.05055	3.76174	3.8122	4.23619	4.29831	3.17002
n-Tv7 | chr11_208_tRNAVal_AAC+	+	chr11:48670139-48670211	4.01663	3.275	4.42353	4.2596	4.31588	4.12802	3.73989	3.30808	4.25099	3.9778	3.5036	3.3116	3.26059	4.25925	4.25802	4.42302	4.78265	4.47544	4.11913	3.93165	4.12219	5.94481	4.84131	3.98852	3.99318	5.46597	5.38732	4.97385	4.27382	4.22826	4.35174	5.58305	4.40525	5.16677	5.09634	4.57849	2.70159	3.12519	4.03698	3.1383	2.54558	2.84125	3.37709	4.18445	4.27946	4.49771	3.98875
n-Tl6 | chr11_2021_tRNALeu_AAG-	-	chr11:48670476-48670557	2.4689	2.45706	2.86081	3.3907	3.2088	3.25063	2.68669	2.07714	2.35061	2.42728	2.24155	2.1314	2.26034	3.1017	2.77593	3.53505	4.08973	3.50689	3.34353	2.46129	2.77446	5.01628	4.50893	3.15183	2.96682	3.4186	3.89619	3.32841	2.31024	3.23871	2.77509	3.06445	2.90704	3.31298	3.03092	2.32669	3.27577	3.68787	4.35957	3.38135	3.28276	3.18042	3.75501	2.71697	2.81157	3.63724	2.80484
B2_Mm2_B2_SINE+ |	+	chr11:48676608-48676707	0.225889	0.305174	-0.0551248	0.420287	0.356127	0.483612	0.341941	0.261874	1.02305	0.585484	0.0176569	0.474428	0.758326	0.805843	0.662633	1.52237	0.827937	0.801398	0.521196	0.494185	0.36896	2.16778	0.814322	0.592526	1.14969	1.15505	0.949148	1.04755	1.54095	-0.182026	1.04028	1.73046	0.871115	0.722997	0.330344	0.980186	-1.08501	0.0588139	2.13009	0.47008	-1.27638	-1.45274	-1.19059	0.983708	0.63331	2.35971	1.15182
B1_Mur1_Alu_SINE- |	-	chr11:48686457-48686556	0.433521	0.125075	-0.328362	-0.117369	-0.249292	-0.201379	0.7811	-0.781002	0.166627	-0.141742	-0.191412	-0.522649	1.04193	-0.085451	0.367329	-0.209696	0.214561	0.669675	0.345347	1.38732	0.21246	1.1494	-0.635428	0.458012	0.765423	0.209127	-0.273963	0.718563	0.990368	0.181965	0.130907	0.22081	0.282129	0.708939	0.115453	1.06656	-0.380466	0.349399	2.20284	0.223509	-0.574367	-0.693262	-0.00800181	0.740955	0.901415	2.01575	-0.0281853
B2_Mm2_B2_SINE+ |	+	chr11:49998672-49998771	0.503423	0.0314773	0.308585	0.736488	0.416714	0.589556	0.474644	-0.0130092	0.407158	0.0316416	0.510778	0.995282	1.11261	0.230325	0.670256	1.12549	-0.0766705	1.40605	0.873375	0.687743	0.857785	2.2477	0.619719	0.96364	0.998378	0.429048	0.979736	0.680595	1.80687	0.789816	0.852329	2.11472	1.23691	1.62917	1.44289	1.20534	-0.0178961	0.536107	1.10499	-0.333708	-0.209016	-0.41743	-0.0254289	0.919267	1.45252	1.1482	0.471957
n-Te10 | chr11_1912_tRNAGlu_CTC-	-	chr11:58115679-58115750	4.76423	4.50541	5.30138	5.38264	5.17964	5.34298	4.03442	3.64269	4.42963	3.3111	3.82281	3.43549	5.13332	4.26765	6.03474	5.41847	5.0604	5.38298	4.8248	5.5367	5.21469	6.4741	5.23558	4.31008	4.29468	5.0196	5.58506	5.53062	4.13555	5.03724	4.2719	5.09475	4.83569	5.12403	4.91177	4.52319	5.77541	4.91253	6.84623	4.99612	4.93547	5.59343	5.82356	4.48894	4.80257	5.2071	4.75979
n-Tl12 | chr11_1911_tRNALeu_CAA_I-	-	chr11:58115976-58116082	4.92796	4.28475	5.14201	4.96381	4.71666	5.09859	3.64189	3.19474	3.57644	3.01258	3.11281	2.93004	4.891	4.17053	6.0968	4.96023	5.24413	5.10515	4.36363	5.45886	4.87759	6.2622	5.02281	4.01689	4.34457	4.18228	5.04368	5.14553	3.92599	5.02796	3.88593	4.43524	4.80453	4.67958	4.89234	4.92409	5.45424	5.02389	7.19988	5.13564	4.74035	5.46383	5.84649	4.33758	4.24381	5.11944	4.4393
n-Tw5 | chr11_1880_tRNATrp_CCA-	-	chr11:61221418-61221489	4.10952	4.01524	5.06396	4.62258	4.61449	5.15715	3.20096	3.28184	3.96864	3.02728	3.0261	3.05653	5.28247	3.92689	5.60654	4.66085	5.08945	4.8046	4.21004	4.44085	4.03903	5.64945	4.92363	4.22725	4.75224	4.31232	5.09511	4.35505	3.4753	5.57413	4.31785	4.5679	4.46211	4.83835	3.29388	3.92662	4.71505	4.46608	6.61529	4.63669	5.21683	5.07121	5.46528	4.53831	5.03574	5.0702	3.75548
n-Tw8 | chr11_1849_tRNATrp_CCA-	-	chr11:62559517-62559588	0.240388	0.597963	0.436521	0.515719	0.894959	0.568182	0.0717157	-0.120803	0.381043	0.140541	0.571876	0.447794	0.1877	1.04008	1.45029	0.325081	0.178872	0.522079	0.0931089	0.417409	0.0788048	1.1494	0.994516	0.492175	0.581027	0.351286	0.825765	0.753209	1.3906	1.33601	1.18678	0.275188	1.64418	1.1564	0.579825	0.717934	0.431696	0.955708	2.81126	1.29659	1.26156	1.69708	1.43095	1.52205	0.550469	1.79105	0.63225
n-Tp12 | chr11_372_tRNAPro_TGG+	+	chr11:67104641-67104712	-0.862227	-1.01008	-1.48102	-0.520087	-0.822885	-0.941193	0.35862	0.0896146	0.0440075	-0.0888213	-0.164026	0.166342	-0.00869688	-0.439088	-1.55917	-0.887767	0.166432	-0.651245	0.466489	-0.106708	0.177039	1.32343	-0.331529	-0.729219	0.674908	0.133679	-0.0508522	0.703995	0.1899	0.811173	1.00341	0.636676	0.511789	0.104868	0.50665	-0.28465	-1.18629	-1.09616	0.178995	-1.04992	-1.10805	-0.975426	-1.63855	-0.371888	0.28806	1.63724	-0.534808
n-Ti5 | chr11_393_tRNAIle_AAT+	+	chr11:68850505-68850578	3.55979	3.78103	4.3611	4.48341	4.27602	4.67017	3.00499	2.75848	3.5986	3.10535	2.82311	3.0671	4.07737	3.25796	4.5048	4.30259	4.02947	4.40469	3.74581	3.98593	3.91985	5.4833	4.72909	3.51124	3.82485	4.24153	4.93176	4.13839	3.39723	4.72928	4.07364	5.12789	3.90257	4.24044	3.70075	4.0463	3.73404	4.57466	5.88497	4.11187	4.21284	4.44567	4.30531	3.58173	3.52797	4.40012	3.28607
n-Ts4 | chr11_394_tRNASer_AGA+	+	chr11:68850979-68851060	3.837	3.80324	4.15686	4.21181	4.34401	4.35028	3.25947	3.05523	3.99579	3.41301	3.14939	2.80734	3.81166	4.02352	4.83583	4.29722	4.59522	4.65265	3.69068	4.02035	3.85576	5.85339	4.84688	3.56746	4.36423	4.73759	4.99385	4.35092	4.08175	3.8735	4.51811	5.79922	4.42523	4.50652	4.63309	4.02592	2.79763	3.47024	4.70256	2.82653	1.97242	2.15639	3.35123	4.08444	3.97316	4.31249	3.46962
n-Tt8 | chr11_395_tRNAThr_AGT+	+	chr11:68851355-68851428	3.29829	2.95269	3.28377	3.22574	3.98828	3.24617	3.25963	2.7286	3.4803	3.62113	3.56816	2.63761	2.81793	1.51423	3.6282	3.67493	3.69957	3.92647	3.43921	3.02822	3.26729	5.30175	4.88232	3.15678	3.82639	4.12796	4.7645	4.5037	4.04165	3.38746	3.72594	4.78142	5.28724	4.10112	4.73527	3.02159	0.701232	1.33526	2.77195	-0.175446	-0.136246	0.612627	0.435208	3.23477	3.15575	3.48022	3.50367
n-Tp9 | chr11_396_tRNAPro_CGG+	+	chr11:68853887-68853958	3.6945	3.34382	4.39155	4.0729	3.91279	4.21724	2.57124	2.74281	2.59713	2.45682	2.73625	2.73609	3.95591	4.22866	3.55864	4.40036	4.45693	4.09521	2.96492	3.79713	3.56774	5.05998	4.20694	3.08925	2.98848	4.49306	4.0819	2.97989	2.42377	4.15561	2.91763	4.55171	3.91126	4.33507	2.98735	4.069	3.71825	4.42838	6.05018	4.71713	4.34151	4.90365	5.32496	3.76904	3.27036	4.23418	3.32749
n-Td9 | chr11_397_tRNAAsp_GTC+	+	chr11:68854486-68854557	4.95697	4.72139	5.15206	5.11799	4.70548	5.03954	3.98184	3.77684	4.82738	3.95191	3.8559	4.12333	3.952	5.42129	5.45392	4.8909	4.78793	4.97258	4.87465	4.70006	4.40902	6.32905	5.15269	4.73182	4.89668	5.57505	5.68402	5.11604	5.33926	4.88261	5.05031	6.35616	5.78021	5.70329	4.9886	4.82276	3.51564	4.21711	5.76696	3.84733	1.16587	1.32458	3.8978	4.89188	4.31027	5.20101	4.16915
n-Tg25 | chr11_1824_tRNAGly_TCC-	-	chr11:68854780-68854851	4.4348	3.95805	4.97324	4.95828	4.28688	5.00216	4.04604	3.39663	4.63208	3.76298	3.52924	3.8757	3.43802	4.4844	4.64037	4.64829	4.5518	4.51626	4.53891	4.24547	4.1933	6.04453	4.86861	4.7717	4.66663	4.94677	5.42111	4.4698	5.25577	4.94177	4.82703	5.87531	5.7287	5.16035	4.74224	3.93001	3.35198	4.05714	5.38845	3.34746	1.22005	1.19995	3.36925	4.27068	4.04347	4.60533	3.86891
n-Tw7 | chr11_398_tRNATrp_CCA+	+	chr11:68855328-68855399	4.31078	3.52593	4.91465	4.63371	3.64837	4.30673	2.57573	2.47044	3.32174	3.24812	2.95412	2.70929	2.49645	3.69945	4.4013	4.30036	3.90658	4.03408	4.12573	3.41392	3.84432	4.81236	3.96103	2.92511	3.87458	4.55844	4.53922	4.54528	2.32138	4.52772	3.32702	4.18434	3.97903	4.22478	3.32024	3.24845	4.84749	4.50445	6.07946	4.75615	5.21098	5.21883	5.10128	3.50956	3.80511	3.83495	3.84967
n-Ti4 | chr11_1823_tRNAIle_AAT-	-	chr11:68875822-68875895	3.56919	3.54344	4.2592	3.99566	3.8512	4.04021	3.754	3.36985	3.95281	3.25903	3.64615	3.30807	2.62982	2.93024	3.85749	4.00084	4.11632	3.97459	4.01417	3.63456	3.62741	5.51415	4.50448	3.75457	3.82984	4.62805	4.93387	4.4967	4.22464	4.67048	4.37674	6.06478	4.50622	4.78706	4.30748	3.87408	4.44848	3.23445	5.19692	2.77138	3.27122	2.93777	3.93558	3.46743	3.70274	4.14186	3.95308
n-Tt7 | chr11_1822_tRNAThr_AGT-	-	chr11:68876246-68876319	4.63842	3.74439	5.18993	4.84566	4.63142	4.75179	3.70917	3.58562	4.09522	3.69583	3.65691	3.27521	4.42936	4.18194	4.87515	4.90601	5.13684	4.89764	4.77825	4.43658	4.39544	6.22539	4.81384	4.15114	4.35991	5.5388	4.79501	4.67489	4.65052	4.82519	4.82636	5.02488	4.6022	5.3427	5.50947	3.62579	4.8309	4.00742	5.93744	4.65316	4.50346	4.44735	4.80385	3.97501	4.55097	4.96277	4.07996
n-Ts17 | chr11_1821_tRNASer_GCT-	-	chr11:68876544-68876625	4.68238	4.14307	5.34986	4.92319	4.46604	4.83712	3.78557	3.73478	4.44566	3.96517	3.72517	3.4546	4.3798	4.65257	4.68449	4.45348	4.78083	4.90716	4.74056	4.68466	4.54108	6.19491	5.1238	4.36667	4.40213	5.65562	4.99469	5.43673	4.65599	4.81546	4.62088	5.22515	5.31329	5.84676	5.08099	4.1525	5.25492	4.53639	6.47362	5.00305	4.80576	4.90089	4.93995	4.16693	4.49292	5.07354	3.69402
n-Tw6 | chr11_1820_tRNATrp_CCA-	-	chr11:68876997-68877068	2.96487	2.74517	3.44411	2.99152	3.13131	3.47749	2.07711	1.64628	1.84237	1.33442	1.54042	1.63527	3.13998	2.55954	2.94214	3.08177	3.51212	3.40188	3.34812	3.51718	2.94652	4.48054	4.06193	2.56748	2.52573	2.72135	3.14776	2.10866	1.62625	2.9266	1.42424	2.12104	2.61525	2.50718	2.00974	2.16654	3.53669	2.92022	5.00173	3.74819	3.80102	4.21552	4.19958	2.78042	2.79678	3.1795	2.14058
B2_Mm1t_B2_SINE-_and_B1_Mur3_alu_SINE- |	-	chr11:68889367-68889466	0.169004	0.338139	0.220061	0.906007	0.836864	0.456684	-0.194258	0.0130531	0.322214	-0.0645737	0.0904463	0.541461	1.10233	0.990498	0.702678	1.24282	0.922655	0.364226	-0.072332	0.141304	0.262175	1.61888	1.24961	0.431246	0.564725	0.442016	0.953949	0.654075	1.08427	-0.0936697	-0.0228124	1.66441	0.798282	0.880551	0.89912	0.424458	-0.105188	0.859639	0.698369	0.787755	-0.336378	0.115693	0.180539	1.20877	1.56813	2.46506	1.15164
n-Tt5 | chr11_399_tRNAThr_AGT+	+	chr11:68923967-68924040	2.3614	1.93346	1.42909	1.30362	2.22231	2.84025	2.21045	1.8362	1.12493	1.16099	1.60717	2.30335	3.43686	2.34172	2.20997	1.3424	2.21643	3.38298	2.85703	1.85162	1.81252	2.62555	3.27192	3.29346	2.54635	2.89014	1.52204	2.38318	3.32027	2.65245	2.41326	3.50655	2.34903	1.88637	2.84423	1.91972	1.66815	1.82584	2.60302	1.16331	0.395927	1.00126	1.80746	2.94705	0.94017	2.43425	2.03053
n-Ts14 | chr11_400_tRNASer_CGA+	+	chr11:68924421-68924502	3.45568	2.78038	3.03184	2.80258	2.88874	3.4198	2.41344	2.28499	1.26058	1.64657	1.86244	2.07795	2.77819	3.12754	3.35548	2.49074	2.79082	3.22861	3.15945	2.75447	2.41354	2.5987	3.4828	2.82783	2.1688	3.14323	2.08146	1.95433	1.74311	3.36297	2.53541	1.37346	1.64004	2.802	1.16627	2.19831	4.09297	3.51117	4.61862	2.86192	3.22195	3.97863	4.34961	3.30229	2.50991	3.12267	3.18666
n-Tg13 | chr11_1819_tRNAGly_GCC-	-	chr11:68932296-68932366	4.08353	4.16655	4.78552	4.08781	4.30485	4.25249	2.78222	2.92333	2.97806	2.78628	3.14637	2.9024	3.42278	3.42484	4.6387	4.51966	4.00155	4.82013	4.13097	4.16591	4.30076	5.31727	4.30899	3.42978	3.92753	4.09156	5.28847	4.56337	3.40566	4.88595	4.44616	4.67472	4.48278	4.66907	3.6836	3.74976	3.87887	3.57187	5.52949	4.02619	2.73611	3.28642	4.59135	4.04574	3.60311	3.99479	3.07785
n-Tr25 | chr11_1818_tRNAArg_TCT_I-	-	chr11:68936984-68937070	2.11986	2.02219	2.5187	3.29548	2.72729	2.96943	1.55716	1.64594	1.27517	1.94399	2.07099	1.39231	2.06296	0.814553	2.29829	2.81267	2.51	3.14733	2.35119	2.34387	2.45036	4.10717	3.33896	2.34302	2.30947	1.89428	2.52935	2.54164	1.13276	3.58671	2.66524	3.32232	1.80827	3.31209	1.92323	2.67867	2.84112	3.60132	4.86829	3.06121	3.64754	3.90488	3.54908	2.42459	2.47607	3.51499	2.29874
n-Tl29 | chr11_401_tRNALeu_TAG+	+	chr11:68937743-68937824	3.80408	3.77033	4.5191	4.48739	4.50729	5.20775	3.56855	3.47403	4.01363	3.71125	3.61482	3.87101	3.76032	4.23812	4.09132	4.30249	4.79871	4.57035	4.25379	3.9587	4.28025	5.84841	4.88172	4.05248	4.87193	4.30096	5.10944	4.51866	4.07079	4.91714	4.43532	5.76081	4.62356	5.09582	5.26374	5.71724	5.32813	4.47976	6.17523	4.33266	4.90276	5.1781	5.36046	4.04212	3.98234	4.5727	4.68795
n-Tq6 | chr11_1817_tRNAGln_CTG-	-	chr11:68938109-68938180	2.36967	2.25246	1.40138	2.98139	3.18378	2.72754	3.08848	2.90936	2.9559	2.55381	2.88161	2.89406	2.80277	2.51245	1.8876	3.1367	3.50851	3.15112	3.36285	2.30833	2.67721	4.99199	4.02954	2.83753	4.40161	3.58631	4.53858	4.276	4.13843	3.95776	4.25021	4.12139	4.69752	4.59588	5.11331	3.67222	1.77849	1.5304	1.6815	1.80622	2.0761	3.17805	1.28745	1.69224	1.7397	2.10973	1.91645
n-Tk27 | chr11_1816_tRNALys_TTT-	-	chr11:68938678-68938750	3.31934	2.85384	3.48884	3.56487	3.41889	3.60127	2.75432	2.80523	3.475	3.25976	3.05899	2.92165	3.58198	3.26247	3.42292	3.87277	3.63883	4.13556	3.93595	3.57011	3.23536	5.18367	4.3118	3.56169	4.44043	4.65952	5.26915	4.97866	4.9301	3.72491	4.93615	5.90827	4.8967	4.81058	5.05322	4.04616	1.68359	1.32431	2.89416	1.34852	1.44088	2.38929	1.12699	3.2729	3.62037	3.82707	3.06966
B2_Mm1a_B2_SINE+ |	+	chr11:75160470-75160569	-0.0507775	0.106605	0.329787	0.528418	0.467739	0.347046	0.344214	-0.00709982	0.365936	0.4543	-0.098931	0.30807	1.51737	0.611157	0.300307	1.83262	0.672927	0.840255	0.967369	0.945356	1.19179	2.7032	1.41254	0.947566	0.603719	0.0247443	1.09971	1.68435	1.25078	0.236479	1.3134	0.937185	0.933007	0.679846	1.03054	0.397986	0.651955	0.9133	1.179	1.27371	0.476914	0.997607	0.690996	0.670868	1.19005	1.70763	-0.145837
B1_Mur4_Alu_SINE+ |	+	chr11:75237773-75237872	0.332151	0.927883	1.0162	1.13602	0.764989	0.888819	0.00189053	0.226099	0.865507	0.610331	0.222997	0.524645	0.598986	0.174416	0.994484	0.843156	0.749036	1.07205	0.956638	0.821152	1.02658	2.28185	1.51625	0.830516	1.00285	0.322519	1.48433	1.02389	0.399353	-0.0773679	1.57853	-0.0396051	0.848747	1.41034	1.63218	0.104957	-0.391113	0.76466	1.87202	0.767575	-0.116954	-0.200938	0.123629	0.861311	1.29454	1.54413	0.53293
NA_17 |	+	chr11:75257391-75257490	0.699488	0.702972	0.666638	0.297996	0.556064	1.14258	-0.415439	0.276087	0.174887	-0.539659	-0.239811	0.623898	1.21014	1.63701	1.57423	1.16505	0.685832	1.2153	0.415902	1.59639	0.843386	1.73436	0.392181	0.676358	0.407756	-0.107469	-0.434841	0.258584	-0.581994	1.47619	0.464546	0.882062	0.798282	0.763831	-0.295543	-0.35222	1.46906	1.4274	3.05346	1.9986	1.07459	2.20194	2.71714	1.32093	1.26437	2.0702	1.8207
n-Tt12 | chr11_550_tRNAThr_CGT+	+	chr11:79518152-79518223	3.77893	3.24711	4.3028	4.03145	3.82488	4.20147	2.47865	1.97522	3.20963	2.85159	2.52663	2.90392	3.60756	3.19118	4.45945	3.68978	4.18789	3.81863	3.50253	3.67661	3.11548	4.26914	4.22795	3.36024	3.09008	3.61216	4.0406	2.84316	2.15522	4.20162	2.95803	3.43075	3.75277	4.48124	1.88097	2.18742	4.2249	4.25196	5.78583	4.37024	4.64112	4.6115	5.43985	3.73727	3.89224	4.0901	3.47245
NA_18 |	+	chr11:87236521-87236620	-1.04157	-0.0976405	0.491265	0.160165	0.855299	0.586957	-0.123346	0.223753	0.7917	0.527146	-0.161285	0.318054	0.521818	0.999438	0.0328266	0.262792	0.34251	0.282613	0.141832	-0.0118385	-0.421605	1.81819	0.728095	0.611818	1.83718	1.08184	2.60187	1.5037	1.42694	1.38893	2.14058	1.23222	2.01196	2.07022	2.61876	1.61693	0.885036	0.573335	1.82669	0.454788	0.353282	0.471209	0.9435	0.584104	0.950792	1.65516	0.607502
NA_19 |	+	chr11:94023628-94023727	0.947029	0.648198	0.879307	0.478481	0.583186	0.547962	-0.0558712	-0.070762	0.143543	-0.242911	-0.188052	-0.00807609	0.400947	-0.404519	0.660132	0.629024	0.172128	1.33508	0.303679	0.336343	1.13835	1.64535	0.740227	0.776574	1.10529	-0.655218	-0.114319	-0.29689	-0.0365603	0.813221	-0.0789175	0.291601	0.535248	0.277705	-0.193096	-0.0111269	1.55603	1.39569	3.2263	1.76738	1.26066	1.89735	1.69733	0.282864	1.24381	1.83888	0.135171
n-Tq16 | chr11_1493_tRNAGln_TTG-	-	chr11:95720486-95720557	4.69059	4.23023	4.72799	4.53644	4.37924	5.09414	2.85216	2.87616	2.83776	2.6463	3.24726	2.89769	3.80966	3.66599	4.77487	3.84287	4.36006	4.23792	3.88484	4.12901	3.98814	5.46484	4.49602	3.84126	3.9145	4.06953	4.3365	3.949	3.2131	5.03164	3.95429	4.27679	4.4585	4.76022	3.18671	5.10854	4.46944	4.78392	6.50213	5.25259	4.59709	4.96316	5.67358	4.32093	4.35492	4.70333	3.91911
n-Tn8 | chr11_1446_tRNAAsn_GTT-	-	chr11:97563763-97563836	3.81459	3.64627	4.13126	4.33084	3.85653	4.27101	2.5175	2.56348	3.42147	2.57101	2.0513	2.62695	3.9964	4.01101	5.04774	4.31277	4.2961	4.02266	3.84861	4.11313	3.9683	5.07588	3.97031	3.40732	3.42323	3.47945	3.99364	3.7674	2.12649	4.20095	3.11712	4.08182	3.42654	4.33899	3.009	4.39778	4.31842	4.37043	6.13938	4.22061	3.82204	4.7086	5.21002	3.62337	4.33391	3.96636	3.74616
n-Tc18 | chr11_1444_tRNACys_GCA-	-	chr11:97631143-97631214	0.607759	1.17372	0.825504	1.11489	1.11939	1.2552	0.429556	0.27763	0.619055	0.702063	0.342682	0.686581	0.547696	1.4602	1.23441	1.38212	1.78785	1.30511	1.4731	1.52267	1.06917	2.38756	1.34538	1.05969	1.44769	1.54838	1.57364	0.708415	0.327403	0.720464	1.1338	1.16411	1.176	1.03583	0.62341	1.11752	-0.0963701	1.07376	2.09228	1.16094	-1.25076	-1.0341	0.203686	1.61989	1.82669	1.97352	1.01824
B2_Mm1a_B2_SINE+ |	+	chr11:97652293-97652392	0.0727884	0.266828	-0.0175105	0.194028	-0.0082398	-0.0347294	0.227551	-0.271501	0.649729	0.279381	-0.513969	-0.636435	0.521818	0.236477	-0.985714	0.112233	-0.361441	-0.368987	0.107094	0.440674	0.00736138	1.49335	0.468447	0.322721	0.33026	0.608273	0.420361	-0.503499	0.673579	0.245817	0.694991	0.529761	1.13932	1.03928	1.03054	0.682184	-0.492312	0.413251	1.38063	0.370359	-0.20714	-0.96731	-0.873011	0.743783	0.194425	1.40278	0.673591
n-Tc56 | chr11_791_tRNACys_GCA+	+	chr11:97658386-97658457	3.16945	3.00272	2.87612	3.24338	3.63679	3.75496	2.65466	2.4035	3.65661	3.29298	3.10167	2.8213	2.9486	3.76497	3.93505	3.63909	4.10569	3.43462	3.59074	3.03904	3.35259	4.90154	4.73565	3.50086	3.66863	4.07995	4.99354	4.90084	4.31771	3.0481	4.18881	3.6417	4.33066	4.43946	4.01069	3.93939	0.733606	1.491	3.08589	1.59495	0.570641	1.09714	1.20052	3.1743	3.12881	3.6282	3.03571
n-Tc51 | chr11_1442_tRNACys_GCA-	-	chr11:97660220-97660291	2.72415	1.99267	2.98233	3.24274	2.76947	2.81046	2.00865	1.93405	2.1473	2.0321	2.05305	1.89071	2.40417	2.56091	3.25103	3.32827	3.27243	3.43659	2.58685	2.97001	2.97329	4.56096	3.84795	2.53499	3.32092	2.97321	3.40462	3.27692	3.19623	2.5693	2.86594	3.50467	2.5782	3.19102	3.49878	3.25781	3.01736	3.4959	5.12541	3.41706	2.7382	2.63097	3.79915	3.06722	2.78186	3.39746	2.84261
n-Tc55 | chr11_1433_tRNACys_GCA-	-	chr11:97849560-97849631	4.53425	4.06999	5.26284	4.3948	4.40561	4.67276	3.29089	2.92608	3.59559	3.06096	3.15004	3.1916	4.9332	3.37155	5.18319	4.93255	4.81196	4.58394	3.8611	4.47279	4.27101	5.59786	4.69592	4.51711	3.95186	3.92242	4.99575	4.43102	4.08088	4.50723	4.32421	4.08036	4.30753	4.68886	3.86071	4.3068	4.14362	4.38591	5.94541	4.30957	4.16724	4.51996	4.87044	4.30615	4.08539	4.55372	4.07022
n-Tc54 | chr11_1432_tRNACys_GCA-	-	chr11:97850237-97850308	4.28578	4.219	5.08626	4.69129	4.34131	4.61939	3.14483	3.7785	4.17627	3.01029	3.1257	3.38188	4.55754	3.15569	4.15562	4.10916	5.07782	4.47552	4.17569	4.35745	4.06317	5.53022	4.75034	3.84747	4.24521	4.9662	6.2244	4.54871	4.53659	4.09882	4.03991	3.83637	4.81289	4.89587	5.47692	4.6573	4.56556	4.20202	5.88221	4.29431	3.20042	3.76371	4.51865	4.0732	4.71636	4.53931	3.79042
B2_Mm2_B2_SINE+ |	+	chr11:97855307-97855406	0.809526	0.765817	1.51464	1.16197	1.51256	1.70892	0.255526	0.425664	0.407158	0.990709	1.03296	1.13404	1.55899	0.87148	0.314752	1.14153	1.34984	1.8312	1.69863	0.788004	0.807574	2.85268	2.26661	0.97955	1.36881	1.99979	1.66724	1.02691	2.57533	0.717885	1.88764	2.32331	0.705173	2.15141	2.18869	0.972406	0.752559	0.899735	2.67298	1.61738	1.47584	1.9845	1.1399	1.87418	1.62636	2.00181	1.51747
n-Ts23 | chr11_832_tRNASer_GGA+	+	chr11:100399472-100399544	-0.755311	-0.0568942	-1.42795	-0.558879	-0.434286	-0.364385	0.170637	0.0180059	0.286864	-0.190105	0.0337426	0.0450352	-0.770537	-1.53213	-0.910854	-0.37016	0.305984	0.274539	0.312119	0.377146	-0.0931479	1.43385	0.194037	0.301478	0.769545	0.816879	-0.109746	0.844571	0.0537214	-0.213964	0.951152	0.329063	0.422037	0.698548	-0.212344	0.0654283	0.291959	0.215783	1.53889	-0.0777633	-0.87112	-0.739358	-0.619437	0.06971	0.397242	1.4446	-0.933739
B2_Mm1t_B2_SINE-_and_B2_Mm2_B2_SINE- |	-	chr11:101466556-101466655	-0.624901	-0.421065	-0.433636	0.245201	-0.0386135	0.397148	0.367728	-0.27888	0.181511	-0.0381015	0.0588193	0.330437	0.862979	0.214109	-0.241366	0.46225	-0.699822	0.649355	-0.0556976	0.424159	0.21225	1.60546	0.307511	0.228753	0.688108	0.530271	0.923074	1.3463	1.53686	0.481445	0.734506	1.6341	1.42833	0.68393	1.08675	-0.840062	-0.159011	-0.291885	0.629657	0.269555	-0.731388	-0.154396	0.0118196	0.649807	0.130809	1.80717	-0.0300162
NA_20 |	+	chr11:101488967-101489066	-0.192796	0.273715	0.391326	0.818684	0.609675	0.692772	-0.129567	0.638658	-0.431247	-0.479611	0.367943	0.561433	1.02233	0.700424	0.254452	0.631106	-0.0367778	0.80385	0.432181	0.0103391	0.305957	1.97252	0.131872	0.33171	2.01929	1.65534	1.55856	1.76884	1.61762	0.497691	1.07267	1.8286	1.79651	1.0669	1.69358	1.61766	0.070479	0.946385	1.42185	0.753169	-0.00986845	-0.0622775	0.580813	0.53433	0.102795	1.77474	0.445322
NA_21 |	+	chr11:101519634-101519733	-0.365333	0.368112	0.596986	0.574265	0.882999	0.82722	0.812844	-0.123843	0.254904	0.085986	0.578157	0.846809	1.70751	-0.126093	0.816961	1.11729	0.1774	0.601726	0.658736	0.656924	0.713739	1.59191	0.783949	0.232174	2.11931	1.16702	2.21398	1.65589	2.07435	1.9558	2.29675	1.45236	2.3367	1.80497	1.84586	2.35734	0.973883	0.0888711	1.88681	0.950085	0.0351813	1.1388	1.21833	0.669172	0.877824	1.83888	1.13925
B2_Mm2_B2_SINE+ |	+	chr11:101859884-101859983	-0.0391044	0.105478	-0.0786475	0.0336965	0.486228	-0.244448	0.291276	0.27763	-0.315888	-0.453139	-0.571684	0.332317	-0.25924	-0.273523	0.767218	0.222415	0.344873	-0.307072	-0.775202	-0.416564	0.0303225	1.01374	-0.0205006	0.305715	0.306413	0.646954	0.282572	-0.564234	-0.672597	0.0638716	0.531977	0.470054	-1.27798	0.200792	0.040429	0.256681	-0.296271	0.869406	2.54823	1.10019	0.148099	0.0777777	0.583847	0.919896	0.589559	1.79105	0.256085
NA_22 |	+	chr11:102995363-102995462	0.194095	0.688752	0.380185	0.0931975	0.0377374	0.544902	0.273731	-0.152412	0.0562511	-0.484477	-0.111817	-0.273326	0.554571	0.236477	1.12791	0.129106	0.0218878	0.434616	-0.248997	0.257049	0.270396	0.818191	0.709948	-0.580532	0.0545306	0.621895	0.262394	-0.0565331	0.549795	0.120455	0.639248	-0.277594	0.414954	-0.39912	-0.0840264	0.11616	0.401902	0.64695	2.62966	0.493824	0.592658	0.488812	1.23592	0.720196	-0.273727	2.10973	-0.0522342
n-Tr7 | chr11_945_tRNAArg_CCG+	+	chr11:106874180-106874252	4.17988	4.05241	4.99831	4.55705	4.29822	4.93083	3.07555	3.36641	4.08214	3.35595	3.45764	3.04732	3.53974	3.35487	4.86087	4.42094	4.87896	4.37322	3.97795	4.11644	4.23978	5.35083	4.94166	3.38434	4.14051	5.14151	5.55352	4.69284	4.4522	5.48441	4.16001	5.1392	4.32966	5.26272	5.16609	3.26013	4.73626	4.37297	5.9621	4.62657	4.33141	5.12137	4.84091	3.88726	3.9074	4.29259	4.13241
n-Tr14 | chr11_1022_tRNAArg_CCT+	+	chr11:115274295-115274367	5.05324	4.18061	4.95305	5.24155	4.93513	5.36227	3.432	3.57712	3.61386	3.79279	3.47248	3.55849	4.85576	4.2981	5.98151	4.89505	4.43807	4.79505	4.50449	4.60407	4.2749	5.95675	5.26523	4.52417	4.49963	4.43739	5.53586	4.18474	4.28258	5.49487	4.31896	5.09556	4.65189	4.93944	4.47255	5.19181	4.53022	4.95571	6.41421	4.38563	4.91232	5.30926	5.92421	4.51717	4.02863	5.08845	4.40398
n-Tr12 | chr11_1234_tRNAArg_CCT-	-	chr11:115274618-115274690	4.42275	3.71633	4.65609	4.65095	4.83752	5.11571	3.12123	3.14529	2.90743	3.25327	3.10673	3.01253	4.52793	4.11818	4.84382	4.61231	4.2493	4.33491	3.81065	4.19976	3.89686	5.66003	4.93241	4.06392	4.56603	3.81625	4.66553	4.18146	4.13261	5.25997	3.15067	3.57639	4.29283	4.53511	3.67975	4.0715	4.43575	4.61034	6.16692	4.24109	4.6137	5.13687	5.81614	4.22938	4.26734	4.85253	4.19509
n-Tr18 | chr11_1023_tRNAArg_TCG+	+	chr11:115275093-115275165	3.50452	3.06164	4.13367	3.84946	3.93462	4.05186	2.8505	2.73152	3.51328	3.1019	3.25209	3.54266	3.67125	3.89183	4.04501	4.01111	3.96995	4.35785	3.85519	3.58626	3.69407	5.29445	5.07001	3.31945	3.68312	4.68655	4.64213	5.52359	5.45082	4.28077	4.68761	4.10175	4.51987	4.93488	4.89271	3.78339	3.707	2.95183	4.48156	3.71876	2.73693	3.96643	3.73765	3.51176	3.42826	4.31249	3.03616
n-Ta3 | chr11_1203_tRNAAla_AGC-	-	chr11:116277293-116277365	-0.433383	0.0746894	0.211308	-0.214231	-0.453651	0.186969	-0.00245494	-0.182911	-0.320565	-0.776228	-0.103319	0.148129	0.216177	0.41412	0.126128	0.129511	-0.0476531	-0.0763461	-0.4452	-0.0118385	-0.11384	1.37179	0.489501	0.13579	-0.0347368	0.948123	0.740383	-0.96797	-0.0876344	0.122648	0.15623	0.456697	-0.0418096	0.599228	-0.491941	0.0861355	0.987398	1.08275	3.34892	1.1613	0.476914	0.948174	1.13689	0.971735	0.427219	2.00181	1.03972
NA_23 |	+	chr12:12817037-12817136	0.709874	0.714287	1.39761	1.12918	0.628811	1.56884	-0.082574	0.510553	0.0821427	-0.393881	-0.242281	-0.0580583	1.34045	0.950173	1.19172	1.02248	1.5162	0.682197	0.206538	0.961526	1.09225	1.67135	0.00421471	0.857171	0.704128	-0.747871	0.983195	-0.677445	-0.786768	1.26143	0.238429	0.587863	0.424216	0.519906	-0.898492	0.265421	0.870379	1.95512	3.14247	1.83977	1.52602	2.16118	2.12432	1.44567	1.34461	2.0702	0.846058
NA_24 |	+	chr12:32635403-32635502	0.697104	0.321445	0.733699	0.188975	0.41897	0.930766	-0.324383	0.345129	0.0403598	0.0949045	0.205924	0.704695	0.627147	0.639442	1.34011	0.763993	0.701913	0.671866	0.570971	1.08762	1.03806	1.61888	0.714408	0.895527	-0.475539	-0.373805	-0.038495	-0.275654	0.997254	0.206725	0.665244	-0.0086594	0.0935423	0.101116	-0.0208272	0.481602	0.949116	1.38787	3.36486	1.53186	0.449083	0.794074	1.68268	0.632105	1.3622	1.80717	1.27185
Rnu6 | U6-	-	chr12:53704775-53704881	3.4677	2.60358	3.46793	3.63092	3.34458	3.25212	1.72561	1.9535	2.76612	2.7068	2.35313	2.62554	3.3586	2.50241	3.11772	3.47055	2.79176	4.04792	2.69154	3.37032	3.26998	4.77539	4.12462	3.15944	3.46703	2.07536	3.44275	3.19006	3.27869	2.15687	2.65572	2.68866	3.18947	3.68655	3.30822	2.8576	0.612581	2.17719	3.3328	2.05861	0.0195844	1.00451	1.21269	2.81683	3.21311	3.51988	2.55623
Rnu6 | U6-	-	chr12:53705477-53705578	2.58434	1.68304	2.37302	2.28717	2.55235	2.95397	2.10615	1.6272	1.78295	2.46821	1.7339	1.92155	2.60556	3.03556	2.56693	2.98599	2.7647	3.23183	2.52065	2.42236	2.45123	4.05875	3.29491	2.71178	2.46688	2.54491	3.80803	2.92202	2.75553	2.70839	2.94751	3.79604	2.59132	3.21876	2.98233	1.95575	0.628994	0.796924	2.7878	1.37411	0.799335	1.40165	0.789954	2.17539	2.66013	2.80717	1.97845
Rn7sl | 7SLRNA_srpRNA+	+	chr12:70260298-70260551	3.28583	4.11422	5.23137	5.03786	4.31105	4.79419	3.04174	3.09715	3.59756	3.06318	3.14808	3.35348	3.99304	3.69308	3.63836	4.02721	3.5826	4.04823	4.01755	3.9107	3.98825	5.54347	5.09008	3.84731	4.77748	5.08954	4.91788	4.15476	2.09436	5.828	3.87729	4.31274	4.30233	4.72737	2.87034	3.3148	4.94637	4.78484	5.81126	5.22882	5.41614	5.64611	5.6308	3.92216	4.15927	4.86221	4.36196
Rn7sl | 7SLRNA_srpRNA-	-	chr12:70462167-70462478	3.74077	4.1828	5.01549	5.27803	4.64037	4.97529	2.74122	3.12875	3.48579	3.35314	3.17072	3.07184	4.44343	3.57276	4.40823	4.64829	3.89206	4.3321	4.06539	4.31922	4.05016	5.79473	5.02248	4.13831	4.64445	4.36564	5.35428	4.57388	2.58983	5.86907	4.45848	4.78932	4.42277	4.79166	3.325	3.96035	4.87908	5.23292	5.91596	5.29943	5.26966	5.88151	5.51688	4.30643	4.43985	5.15766	4.49632
n-Tk17 | chr12_790_tRNALys_CTT-	-	chr12:72070107-72070179	3.60536	3.29925	3.99185	4.42277	3.89414	3.9819	3.14088	2.82776	3.42305	3.38315	3.30185	2.94282	3.67936	2.82587	4.26557	3.61231	3.92178	4.09887	3.45789	3.56088	3.18978	4.60209	4.62143	3.28448	3.78374	4.80812	5.07016	4.36813	4.11694	3.9258	3.61191	4.6118	4.73688	4.25897	5.2018	4.01108	4.01337	3.84807	4.83053	3.50113	2.87439	2.59851	3.57646	3.5835	3.74311	3.67726	3.11683
B3A_SINE_B2- |	-	chr12:86493988-86494179	1.34925	1.16495	1.68445	1.80725	1.85794	2.15385	1.02213	0.794346	0.49652	1.1179	0.814999	0.862171	1.3499	1.86775	1.51749	2.34741	1.20931	2.57013	2.12184	1.70451	2.10749	3.1632	2.73701	1.45801	1.79354	2.73442	1.53503	1.68631	1.76203	1.46735	2.49397	1.99198	1.77275	2.11725	1.35344	1.10409	2.67432	1.99753	3.39623	2.31569	2.17933	2.17799	2.95932	1.92127	1.83781	2.60072	2.46519
n-Ti6 | chr12_470_tRNAIle_AAT+	+	chr12:112083548-112083621	3.87149	3.61847	4.45961	4.50771	4.04313	4.48835	2.51217	2.99303	3.03971	3.05798	3.07423	2.94845	4.2537	3.98567	5.08734	4.13679	4.58006	4.4048	4.00731	3.46898	3.40867	5.00482	4.44094	3.55634	4.12682	3.7356	4.05594	3.43961	2.63669	4.14841	3.3925	3.40134	3.66129	4.23024	2.98934	2.70439	3.98292	3.97524	6.05919	4.41631	4.34402	4.61531	5.53899	3.53523	4.05752	4.35149	3.81916
n-Te11 | chr13_1001_tRNAGlu_CTC-	-	chr13:21252654-21252725	4.06591	3.61826	4.62055	4.33805	4.04502	4.55532	3.62514	3.33181	4.16035	3.54133	2.99574	3.13608	3.30472	4.1279	4.57402	4.21753	4.06087	4.37241	3.67274	4.42297	4.30162	5.29026	4.57712	3.82655	4.08226	4.42617	5.20784	4.89414	3.72099	4.42256	3.77197	4.4406	4.46966	4.2044	4.26961	4.24889	4.37442	3.61808	4.79371	3.7045	4.40625	4.05336	4.22989	2.49911	3.15653	3.45997	1.92424
n-Tf4 | chr13_60_tRNAPhe_GAA+	+	chr13:21253274-21253346	3.34246	3.37725	4.25927	3.37265	3.42793	4.12646	2.79465	2.36701	3.16747	2.90905	2.4823	3.27131	3.09479	3.40435	3.71366	3.5655	3.24179	3.96151	3.74262	3.37894	3.5171	4.92874	4.11615	3.33917	3.05626	4.43415	4.41313	3.55239	3.57072	3.93444	3.56765	4.38481	3.8719	3.85082	4.00119	3.82905	4.04485	3.44243	5.35159	3.52395	3.11381	3.48099	4.32627	3.19689	3.07483	3.91523	3.37242
n-Tm14 | chr13_61_tRNAMet_CAT+	+	chr13:21259473-21259545	3.09049	2.67365	2.61302	3.07937	3.17206	3.64868	2.42852	2.30531	2.02997	2.86535	2.93106	2.20295	3.24204	1.53644	2.33768	3.03338	3.79761	3.69823	3.45392	2.5294	2.57498	4.9488	4.72757	3.02651	3.06396	3.37262	3.52768	3.3023	3.5818	3.10942	2.86255	3.19273	3.20363	3.77541	3.64031	2.89693	1.81499	2.01236	3.49127	1.69361	-0.70714	0.0499628	1.86296	2.18395	2.75077	2.77474	2.10939
n-Tk28 | chr13_1000_tRNALys_TTT-	-	chr13:21259944-21260016	3.33942	2.85179	3.04874	3.57533	3.40801	3.49749	3.03885	2.66667	2.87819	3.13814	2.96894	2.63407	2.96309	3.54611	3.4219	3.03386	2.89439	3.58989	3.7256	3.12303	3.35486	4.90428	4.36697	3.34302	3.87306	4.17675	4.24464	4.26803	4.43941	3.9819	4.19089	4.88555	4.44814	3.74136	4.94294	3.50935	0.759085	0.565617	2.62966	0.435511	-0.523086	0.0888754	0.672744	3.19756	3.17502	3.1608	2.70864
n-Tm15 | chr13_999_tRNAMet_CAT-	-	chr13:21261556-21261628	3.69537	3.18508	4.26011	4.5717	4.07101	4.08791	3.04479	2.48125	3.57673	3.2839	2.76878	2.76539	4.06607	4.2753	4.42045	4.06103	4.34988	4.52053	4.08594	3.81769	3.4087	5.63135	4.55004	3.65831	3.95342	4.14124	4.4402	3.91086	3.98946	4.0426	4.13248	5.10364	4.40503	4.34347	4.83978	4.3777	3.19281	3.04735	4.80932	3.32164	3.24374	4.11239	3.76662	3.04974	3.33086	3.78699	3.07973
n-Tl7 | chr13_62_tRNALeu_AAG+	+	chr13:21261905-21261986	3.49551	3.35091	3.81501	4.53094	4.37881	4.41193	2.72458	2.38733	2.67596	3.04323	3.24197	2.71217	4.24246	4.13694	4.41845	4.17173	4.39113	4.52663	3.86425	3.47606	3.42481	5.65108	4.96812	3.51664	3.34752	3.5918	4.5676	4.33724	3.27057	4.23801	3.50333	3.8968	3.93788	3.90257	4.515	3.16569	3.93944	3.87332	5.15475	4.08246	4.11496	4.44339	4.88382	3.64981	3.74183	4.06351	3.20188
n-Tl5 | chr13_63_tRNALeu_AAG+	+	chr13:21262075-21262156	3.17768	3.1054	3.50801	3.90575	3.99516	4.10991	2.52461	2.65859	2.26044	3.01071	3.4458	2.73104	3.65848	3.69352	3.63849	3.8225	3.74805	4.21124	3.59707	2.72864	2.97643	5.29966	4.76771	3.36819	3.3439	4.07719	4.22371	4.31465	3.31533	3.39713	3.59526	3.46232	3.72558	3.90668	4.24039	2.74615	3.71681	3.57946	4.71919	3.7136	3.95599	4.02219	4.5109	3.23219	3.55326	3.85447	3.20245
n-Tq7 | chr13_64_tRNAGln_CTG+	+	chr13:21264220-21264291	2.54641	1.36118	2.40542	2.57498	2.91558	2.42435	2.38509	3.02151	3.11997	2.95361	2.73545	2.60214	2.87395	2.16358	2.59065	3.4892	2.96895	3.26367	3.38836	2.03299	2.64199	5.15632	4.19673	3.19514	3.42386	4.67919	4.26422	3.79094	3.96448	3.03995	3.73281	4.06581	4.44702	3.94957	3.63684	3.4637	1.91319	1.75523	2.02699	1.55697	1.3178	1.41497	2.20638	2.43117	2.20469	2.92264	1.96087
n-Tl9 | chr13_998_tRNALeu_CAA_I-	-	chr13:21264706-21264811	2.9394	2.31851	2.46427	3.54644	2.92486	3.14897	1.6272	1.57833	1.09729	2.21307	2.3477	2.083	2.32614	1.51148	3.25624	3.09312	2.46518	2.95596	2.37008	2.20241	2.0296	4.45645	3.83154	2.07409	2.13908	2.62032	3.4442	3.37069	2.18251	3.02527	2.37096	2.45403	2.78837	3.22205	3.08165	1.88188	3.00374	3.08147	4.39105	3.07719	3.28107	3.434	3.9835	3.08625	2.9771	3.62365	3.3626
n-Tl10 | chr13_65_tRNALeu_CAA_I+	+	chr13:21292073-21292177	4.34722	3.98808	4.66697	4.77767	4.24196	4.89499	3.25398	3.37931	3.80163	3.8566	3.4491	3.28604	3.73576	4.16764	4.21458	4.24553	4.57824	4.32127	4.14672	4.30495	4.29186	5.81382	4.82431	3.86556	4.70521	5.09264	4.94153	5.28411	4.40114	4.64877	4.45836	5.52796	4.83925	4.8463	5.20995	4.13091	3.74252	3.72552	4.68362	3.51034	3.39718	3.66469	4.18701	3.1989	3.46007	3.80717	2.92938
n-Tr9 | chr13_997_tRNAArg_CCG-	-	chr13:21307327-21307399	3.42719	2.96932	3.18274	2.68514	3.7298	3.96978	2.57193	2.75274	2.48623	3.13706	3.2527	2.88685	3.17106	2.20372	3.86302	3.91132	2.90984	3.65063	3.72445	3.10044	3.10081	4.86258	4.17961	3.3304	4.08028	4.78943	3.84594	4.32292	4.70711	2.89919	3.27067	4.44451	4.02899	4.03272	3.96334	3.58416	1.92128	2.09761	3.20874	2.40246	0.151688	0.461264	2.40091	2.92198	2.72572	3.5821	2.54235
n-Ta16 | chr13_66_tRNAAla_AGC+	+	chr13:21314455-21314526	3.74275	3.54912	3.79627	3.68529	3.70662	4.02282	2.54199	2.84347	3.01563	2.47934	2.89617	2.83741	3.94404	3.32263	3.69056	4.06072	3.26204	3.96446	3.78321	3.8229	3.70517	5.03016	4.89382	3.82135	3.56229	4.04328	3.89559	3.55352	3.72462	4.06161	3.62235	3.32745	3.97063	3.54316	3.89795	4.52679	4.35836	3.41675	4.75994	3.82512	3.87569	3.67707	4.39916	3.14654	3.32455	3.80717	3.6286
n-Ta17 | chr13_67_tRNAAla_AGC+	+	chr13:21325914-21325985	3.71093	3.73483	4.25853	4.48993	4.13046	4.73296	3.15179	3.04333	3.41353	3.41031	3.24019	3.20394	4.40682	4.0382	4.3081	4.17931	3.92501	4.50081	3.98313	3.88608	3.8607	5.71886	4.91271	3.93252	4.36315	5.3347	4.70088	4.26024	3.16053	4.11296	4.02324	4.18219	4.3019	4.43965	3.97198	3.50157	4.5023	3.95946	5.63733	4.10317	4.03918	4.66255	5.0116	4.47334	4.41262	4.47518	4.08863
n-Ta40 | chr13_68_tRNAAla_TGC+	+	chr13:21332814-21332885	1.25831	0.884212	0.351023	0.839918	1.8824	1.61464	0.71343	0.510553	1.15021	0.651633	0.370554	1.37983	1.57039	1.74949	0.749071	0.851334	1.68723	1.71056	2.08942	0.602512	0.417346	2.37179	2.34745	1.48137	1.3993	2.1803	1.23772	1.40253	1.35982	0.983498	0.971052	1.04433	1.4374	0.842441	2.0646	1.69377	2.69524	2.50338	4.34625	2.2528	2.22432	2.29812	3.16858	3.10075	2.09911	3.10322	2.13235
n-Ta18 | chr13_69_tRNAAla_AGC+	+	chr13:21334439-21334510	-0.0391044	0.0503364	-0.286619	-0.00911657	0.303493	0.207867	-0.2825	0.00240584	0.517939	0.345302	-0.0246894	-0.0573265	0.0982183	-0.224614	-0.409914	0.653802	0.545172	0.708297	-0.0500621	0.186101	-0.109081	1.43385	1.39748	0.626157	0.769084	0.422867	-0.133709	-0.240465	0.289435	0.878316	1.09914	1.9448	0.12446	0.711857	0.819808	0.187419	0.711456	0.785259	1.98635	1.18567	-0.360048	-0.535	1.1644	1.4827	0.4306	1.97352	1.07749
n-Tt3 | chr13_996_tRNAThr_AGT-	-	chr13:21341063-21341136	-0.215395	-0.0742087	0.170238	0.057071	0.514169	-0.331356	0.292646	-0.0419883	0.254043	0.528801	0.542959	-0.0580583	1.03253	0.792558	-0.162392	0.312257	0.393857	0.941284	0.253278	0.337149	-0.0931479	1.70948	1.75795	0.543356	0.97437	0.73037	1.26792	0.0163375	1.24069	0.216015	1.16901	1.43022	0.596648	0.777778	1.04722	1.68992	-0.505997	-0.199254	1.53889	-0.270973	-1.258	-0.935755	-0.382397	0.726622	0.401519	1.63724	-0.627579
n-Ta28 | chr13_70_tRNAAla_CGC+	+	chr13:21346089-21346160	0.784993	0.586532	0.727917	0.0525555	1.52724	1.16131	0.537379	0.28816	0.50854	0.579282	0.226101	0.655089	1.45073	1.59991	1.03525	0.63997	0.82195	1.57609	1.44703	0.759286	0.71116	2.49335	1.57105	1.30173	1.14203	-0.0624462	2.03094	1.51948	1.51854	0.710779	0.857889	0.84326	1.25145	1.27627	1.31025	2.15089	1.71098	1.63176	2.72332	1.4393	0.165874	0.436799	1.82396	2.14305	2.28656	2.7247	2.33021
n-Ta19 | chr13_71_tRNAAla_AGC+	+	chr13:21351637-21351708	2.21038	1.33182	1.60497	1.43747	2.87415	2.51914	1.13202	1.32865	0.744447	1.20291	1.31927	1.50648	1.99544	1.4602	2.06969	1.83403	2.61764	2.75012	1.88864	0.799688	1.82642	3.0289	3.11446	1.97955	2.24464	2.63165	2.52809	3.12448	2.58116	1.87832	0.808608	3.28031	2.04325	2.31473	2.89814	1.49186	2.60295	3.08298	3.54357	2.49486	2.43889	3.12155	2.88746	3.2885	3.12516	3.54893	3.0129
n-Tt11 | chr13_72_tRNAThr_CGT+	+	chr13:21356449-21356522	0.784993	0.495647	0.0389564	0.476931	1.09551	1.15099	1.04934	0.0648185	0.443938	1.11087	0.953157	1.03512	1.68965	0.37588	0.354156	1.27434	1.51303	1.3769	1.09436	0.148672	-0.180768	2.1494	2.81092	0.703543	0.997685	0.725731	0.368986	0.88339	2.39009	0.772313	0.686939	0.960395	0.865893	1.0928	2.19018	0.991276	1.36816	0.921761	1.73154	0.68394	-1.22512	-1.03704	1.76662	0.825964	0.181746	1.94467	1.17057
n-Tq13 | chr13_995_tRNAGln_TTG-	-	chr13:21360338-21360409	-0.714169	-0.251766	-0.760677	-1.09595	-0.42856	-0.710321	0.256463	0.107011	0.939121	-0.254052	0.674072	0.709851	0.433821	-0.55323	-1.0384	-0.0910511	0.0709638	0.550093	-0.237562	-0.844801	-0.974023	1.18592	0.476767	-0.300558	0.881915	0.384856	0.667774	0.859919	0.951894	0.119324	0.581179	0.472045	0.97582	0.68476	1.40213	1.68992	-1.18629	-0.598661	0.272105	-0.593709	-0.727484	-0.297354	-0.733608	0.265143	-0.856022	0.741578	-0.935218
n-Tt18 | chr13_73_tRNAThr_TGT+	+	chr13:21367825-21367898	-0.423821	0.29925	0.46637	-0.0283645	-0.2919	-0.167765	-0.0850175	-0.226413	0.365936	-0.689065	-0.379039	0.146319	0.444669	-0.367222	-0.0522095	0.322525	-0.0599689	-0.123875	0.393003	0.826744	-0.17523	1.40315	0.44578	0.000611198	0.199441	0.323083	0.401022	0.436913	0.997254	0.8422	0.949037	0.624397	0.606801	-0.187313	-0.315352	0.236328	-0.173547	0.877367	1.82669	0.338132	0.779476	0.288548	0.444694	0.971735	0.743114	1.56324	0.503666
n-Tr16 | chr13_74_tRNAArg_TCG+	+	chr13:21371565-21371637	1.10051	0.362815	0.800269	1.04803	1.31434	1.21954	0.901654	0.221046	0.957471	1.03651	0.112814	0.85982	1.7496	0.765686	1.02674	1.32904	0.809558	1.07879	1.01493	0.896383	1.09528	2.8919	2.06406	1.36413	0.879928	1.38086	1.58838	1.22224	0.953485	0.218715	1.87169	0.683384	1.02829	1.94302	1.35773	1.4754	0.511158	0.800746	1.82669	0.00586763	-0.156514	0.189559	0.2798	2.0542	2.12141	1.97352	0.682308
n-Tt13 | chr13_75_tRNAThr_CGT+	+	chr13:21414682-21414755	0.584343	-0.0377853	0.20328	0.057071	0.663706	0.76783	0.925305	0.247518	0.908463	0.069282	0.690359	0.447794	1.72827	0.342643	0.217251	0.581718	1.41134	1.12466	1.27166	0.573124	0.417346	1.75881	1.85141	0.546723	1.37628	1.80173	1.30904	1.99985	2.67681	0.0989754	1.32821	2.68	1.59074	0.960478	1.67107	0.513189	0.484604	0.497572	1.10499	0.98822	0.0223091	-0.154396	0.684344	0.765284	0.754872	1.4446	1.42566
n-Tm13 | chr13_994_tRNAMet_CAT-	-	chr13:21418586-21418658	2.18435	1.80621	1.91234	2.25496	2.79428	2.28553	1.87705	2.1368	2.64278	2.53179	2.84558	2.53308	2.89819	2.24693	2.78514	3.54604	3.24748	3.99859	2.89474	2.35278	2.43826	4.70634	3.84758	2.58939	3.75172	3.65346	4.36392	3.70029	4.29645	2.81001	3.72069	5.19652	4.0913	3.56996	4.24505	3.48678	1.49445	1.09761	2.87943	1.56676	0.985407	1.10864	1.76442	2.34859	2.43425	3.31531	2.53241
n-Tg28 | chr13_77_tRNAGly_GCC+	+	chr13:21802449-21802519	3.99126	3.62118	4.00426	3.97618	4.23337	4.61807	3.32846	3.53862	3.16344	2.7068	2.70761	2.90723	3.58332	2.17089	3.99582	4.12329	3.73349	4.33579	4.12446	3.79253	4.14107	5.43195	5.41933	3.80877	4.12396	5.43751	5.10835	4.3807	3.92799	5.0922	4.43303	4.69969	4.83149	4.64972	4.42419	4.55236	4.25753	3.71217	4.7878	3.6825	3.24881	3.35281	4.01061	3.54597	2.70802	3.63724	3.28013
n-Tm7 | chr13_78_tRNAMetInit_CAT+	+	chr13:21802863-21802934	4.32576	3.69814	4.53551	4.3969	4.53792	4.66646	3.60764	2.78681	4.10228	2.96196	2.96808	3.1961	4.27259	3.39282	4.26456	3.98728	4.83078	4.62377	4.51199	3.97209	4.51469	5.57049	5.29384	3.99665	4.2472	4.71955	5.01308	4.98107	3.5238	3.91715	4.67062	5.15456	4.94039	4.8593	4.11865	4.39687	4.20852	3.96011	5.42439	3.81935	3.07496	3.04232	4.00768	3.78827	3.90776	4.31813	3.85923
n-Tl24 | chr13_991_tRNALeu_TAA-	-	chr13:21939891-21939973	0.54026	0.307662	0.216955	0.801938	1.33613	1.0024	0.45311	-0.0659482	0.196011	1.39701	0.969856	0.848343	1.93192	0.640984	-0.35177	1.68245	0.943414	1.4969	2.00034	-0.0609047	1.14997	2.68417	2.68792	0.876445	1.73138	0.929507	1.19876	1.25139	2.3473	1.36896	0.481797	0.761707	2.03448	1.39099	2.27418	1.48287	1.52097	1.1993	1.87202	0.841378	0.729723	-0.726302	1.51807	1.63916	1.01664	2.0835	1.44316
n-Ti11 | chr13_990_tRNAIle_AAT-	-	chr13:21947189-21947262	2.89699	2.01145	2.06121	3.10309	2.97881	3.43381	1.7181	1.93474	1.38939	2.92638	2.99398	2.83547	2.53759	1.03455	3.11471	3.36599	2.83408	3.76242	3.4244	1.50097	2.43196	4.48421	4.51839	3.366	2.70702	2.20518	4.4474	3.60214	3.58094	4.13087	3.07124	4.42731	2.92597	3.77337	4.24752	3.64357	4.14494	2.4605	4.3675	3.04154	3.56845	3.95945	4.00248	2.94832	2.63699	3.4446	3.06146
n-Tt4 | chr13_81_tRNAThr_AGT+	+	chr13:21947890-21947963	1.79489	0.403085	0.188696	1.10638	2.17403	1.06495	1.89296	1.25358	1.30454	2.29737	2.36267	1.96605	2.41559	1.27589	1.80284	3.08154	1.96388	3.12851	2.77	0.571677	1.50648	4.39732	3.59695	2.49973	2.31475	2.58887	2.8626	2.95476	3.27226	2.39758	1.86492	2.51382	3.42454	3.13209	4.65865	3.11239	0.318387	-0.199254	1.38063	-0.122904	-0.384866	0.438429	0.0314401	1.90993	1.3282	2.59144	1.72543
n-Ti10 | chr13_989_tRNAIle_AAT-	-	chr13:21973902-21973975	2.28653	2.38199	2.08563	2.81797	2.99729	3.19843	2.0588	2.08618	2.01363	3.06859	2.43555	2.61023	3.40438	1.16529	3.23042	3.36284	3.29349	3.26531	2.80222	0.84697	2.30449	4.7359	3.73068	3.42863	3.0222	3.09473	3.57374	3.38305	3.25717	2.94307	2.62587	3.01301	2.53525	3.70998	3.15219	3.23356	2.09176	2.18924	3.80738	1.66336	-0.251312	0.208174	2.76662	3.5869	2.61232	3.33212	2.71372
n-Tf1 | chr13_988_tRNAPhe_GAA-	-	chr13:21974754-21974826	2.21963	2.19894	2.35399	2.92464	2.97592	2.89432	2.16652	2.12408	2.40546	2.2791	2.96378	2.51394	3.68507	1.61816	2.96571	3.72213	3.39388	3.95789	3.49713	2.20141	2.42336	4.78286	3.97915	2.90777	3.02857	3.30243	3.58035	4.55551	3.90291	1.89206	2.96537	3.68338	3.71317	3.89628	3.80558	3.0454	1.28131	2.40615	2.29447	1.65129	-0.777659	-0.818793	1.10688	3.33911	2.61204	3.304	2.64175
n-Ti14 | chr13_987_tRNAIle_TAT_I-	-	chr13:21988807-21988900	0.454513	0.539609	0.180429	0.981689	0.61302	0.310973	0.0883944	0.0630938	0.33117	0.557863	0.331454	0.63786	0.420696	0.0484047	0.0449591	0.876461	1.41809	1.29711	0.419308	-0.37522	-0.109081	2.0439	1.03771	0.660271	1.00426	1.13134	0.0376844	1.14358	0.967301	0.981618	0.483405	1.30235	-0.477808	1.2486	0.899942	0.156055	1.1828	1.2391	2.91596	1.32164	1.04928	1.00972	0.946417	0.85926	0.856903	2.17329	0.319954
n-Tk23 | chr13_83_tRNALys_TTT+	+	chr13:21999809-21999881	-0.585845	-0.0226784	-0.688528	-0.599521	0.43712	-0.839723	0.0803646	0.38127	0.420383	0.861426	0.773608	0.203297	0.375967	-0.356099	-0.910854	0.163114	0.619142	1.29444	0.167121	-0.112003	-0.658074	2.02387	2.09882	0.945819	0.297245	0.0573521	1.02932	0.858075	1.5636	-0.567601	0.92463	0.936386	0.304635	1.04306	2.38631	1.20177	-0.595831	-0.313259	0.178995	-0.300794	-0.587306	-0.224785	-0.464158	1.04212	0.437884	1.54413	1.0245
n-Td11 | chr13_84_tRNAAsp_GTC+	+	chr13:22003182-22003253	0.114858	0.0541372	0.0934717	0.245201	1.17957	0.612895	0.0138416	0.155016	0.365936	1.28335	0.238345	0.893032	1.58767	-1.90325	-0.194229	0.874697	0.324131	1.54033	0.92629	-0.182392	-0.468311	1.80651	1.59598	0.672254	0.435442	0.806767	0.792127	1.07514	0.535375	0.717569	0.0551901	2.509	1.11204	1.06249	0.360376	0.903626	1.92939	1.4148	2.23789	0.716217	1.07668	0.425387	1.66657	1.41697	0.376701	2.0702	1.62085
n-Tl11 | chr13_85_tRNALeu_CAA_I+	+	chr13:22006707-22006812	0.665694	0.370803	0.724238	0.907233	0.939582	1.56342	0.623035	0.236988	0.481413	1.29362	0.604874	0.777102	0.576266	-0.42568	0.328394	1.96689	0.661079	1.48042	0.565447	0.777305	0.132892	2.62555	2.29456	0.240914	1.44099	0.317357	-0.0204293	1.93845	1.4477	1.53252	0.558328	1.2916	0.719672	1.34588	1.64586	-0.442936	1.64744	1.79905	3.14247	1.36776	2.07478	2.13213	2.13133	1.8879	1.39277	2.65516	1.49427
n-Tr23 | chr13_985_tRNAArg_TCT_I-	-	chr13:22009031-22009116	1.04229	0.0180679	0.583277	1.37273	1.14003	1.5296	0.487317	-0.146686	0.438692	1.98887	0.527852	0.770413	0.514144	0.878023	0.675197	1.17574	1.00481	1.41116	0.756191	-0.019858	0.284895	2.78881	2.4034	0.46872	0.746172	0.21811	1.72876	1.09296	1.66171	0.228258	0.599655	0.482455	0.245741	1.27358	1.69788	0.677744	1.45359	0.734676	2.20284	1.14207	0.762241	0.923607	1.41171	0.77909	1.2247	2.65516	1.7935
n-Ts5 | chr13_86_tRNASer_AGA+	+	chr13:22011084-22011165	2.85686	1.92421	2.41803	3.07978	2.98066	3.27033	2.3546	1.73631	1.48623	3.4884	2.49257	2.24742	2.94217	2.29197	3.18133	3.50566	2.86661	3.30311	2.25077	1.68955	2.49113	5.15401	4.19334	3.2857	3.8079	2.59977	4.02995	3.20693	3.95828	2.94154	3.40978	2.6643	3.46324	4.0109	3.7505	2.86601	2.82607	2.87051	4.61862	3.26455	2.06588	1.71849	3.2744	3.07473	3.55904	4.21316	2.76362
n-Tq10 | chr13_87_tRNAGln_CTG+	+	chr13:22012069-22012140	1.32198	0.431557	-0.121267	0.866142	1.48977	1.38293	0.851136	1.60758	1.36594	2.37665	1.79089	1.83917	1.2137	0.925604	0.609569	2.13426	2.4452	2.44349	1.86324	0.463499	1.12284	3.84413	3.28421	2.61734	2.39419	2.07776	3.07612	2.78246	3.20392	2.41914	2.75097	1.64927	2.63328	2.88637	3.00714	2.69838	-0.0927047	-0.498815	0.886814	-0.55455	-0.261484	-0.579702	-0.55582	1.03863	1.09824	2.01575	0.541141
n-Ts25 | chr13_984_tRNASer_TGA-	-	chr13:22016804-22016885	-0.182917	0.307112	0.263776	0.806903	0.508874	1.22815	0.47252	0.188625	0.619055	1.0616	0.700374	0.301811	0.599535	0.900335	0.596883	1.51662	1.22851	1.75946	0.504906	-0.245452	0.36896	2.8919	2.46605	1.48468	1.47493	1.32327	1.60653	1.4726	2.08674	0.847914	0.795828	1.63939	1.09534	1.78875	0.907667	0.549989	1.02212	0.806068	0.886814	1.02973	-0.205508	-0.154396	1.03953	1.14335	0.876298	1.94467	1.08863
n-Ts6 | chr13_88_tRNASer_AGA+	+	chr13:22019726-22019807	0.30251	-0.452363	-0.384496	0.242938	-0.0248077	0.541845	0.249577	-0.00053144	0.198479	0.245766	0.107743	0.582063	-0.546354	-0.367222	-0.580904	0.488924	0.147836	0.20056	0.126141	0.0859367	0.315658	1.53642	1.26703	0.297662	0.588572	0.789975	0.557957	0.254779	1.58921	0.491293	1.45225	1.09366	0.245741	0.586912	1.04002	0.682184	-1.21054	-0.122633	0.795667	-0.41016	-1.03869	-1.01238	-1.04294	0.518562	0.49838	1.19796	0.228353
n-Tm10 | chr13_983_tRNAMetInit_CAT-	-	chr13:22023038-22023109	-1.07127	0.627872	-0.0605793	-0.174703	-0.0448454	0.00692007	0.0166539	0.0492216	0.116576	0.335034	0.162855	0.572967	0.303247	1.03003	-0.163855	0.0313125	0.540449	0.288938	-0.509416	0.468553	0.278323	1.75881	0.812518	0.0490999	0.787118	1.268	0.9249	0.658158	0.81283	0.356133	0.61944	0.657516	0.852438	0.0966004	0.281683	-0.00813199	0.601386	0.0222339	0.886814	0.959073	0.686706	0.379941	-0.0451213	1.30656	0.299272	1.40278	0.329636
n-Tq8 | chr13_982_tRNAGln_CTG-	-	chr13:22025830-22025901	0.263472	0.403947	-0.769239	0.805669	1.03346	0.671071	0.123009	0.3526	-0.407099	0.180539	0.19831	1.25654	1.14438	1.05503	0.861079	1.49619	0.653003	0.860223	0.869334	0.0314889	-0.162203	2.8808	2.08351	0.8567	1.53776	1.08615	1.5112	0.281762	1.10501	0.892116	0.949973	0.256	0.429453	1.63469	0.5935	1.29433	0.0643187	0.944129	1.94453	0.911584	-0.148883	0.475959	0.689316	0.898902	0.49838	2.19796	0.91395
n-Td13 | chr13_981_tRNAAsp_GTC-	-	chr13:22027366-22027437	1.29274	0.758681	1.61689	1.93667	1.22442	2.15197	1.07328	0.830171	0.901989	2.10876	1.50849	1.50141	1.12881	1.70304	1.59047	2.22888	1.8615	1.9041	1.94127	0.179046	0.754381	3.36782	3.13324	1.691	1.67253	2.21267	2.56922	2.64462	2.54118	2.19983	2.3091	2.99465	2.55155	2.08779	2.54632	1.47073	-0.15042	0.00505149	1.53889	-0.378796	0.0244015	-0.559652	-0.493429	0.147306	1.05321	1.60072	1.08863
n-Ts10 | chr13_980_tRNASer_AGA-	-	chr13:22028963-22029044	1.26999	1.17372	1.52264	2.28255	2.19271	2.68294	0.79722	1.03987	0.8744	2.16621	1.72419	1.42628	2.3402	1.32959	1.73663	2.29371	2.23088	1.81964	1.77822	0.331049	1.83999	4.04887	3.2656	2.06606	2.30934	1.75724	2.50496	2.31426	2.42764	1.92361	1.72937	2.06928	2.10409	2.06834	3.29401	2.86241	2.07414	2.5104	3.65581	2.59332	2.48858	2.29079	2.21665	2.41626	2.15606	3.34322	2.82667
n-Td12 | chr13_979_tRNAAsp_GTC-	-	chr13:22032188-22032259	3.14959	3.07054	3.72256	3.26555	3.59882	4.01128	2.53469	2.54618	2.62743	2.83533	2.82754	2.59573	3.24853	1.74019	4.34867	4.29688	3.61842	3.7676	3.3726	2.54669	3.38503	5.17347	4.49265	3.36024	4.0785	3.42273	3.65759	3.12199	3.25723	4.12674	3.4827	4.62391	3.61054	3.54234	3.11027	3.14994	2.57373	2.12439	3.40653	2.72791	2.22906	2.56505	2.27211	2.67899	2.91765	3.3706	1.45584
n-Ts8 | chr13_978_tRNASer_AGA-	-	chr13:22032783-22032864	2.86097	2.02672	2.80834	3.37004	2.74357	3.47161	1.91153	1.59175	2.37147	2.86693	2.88188	2.08626	2.51156	2.00355	3.0416	3.42502	2.93442	3.47959	2.80972	1.85373	2.40078	4.74358	4.43881	2.56344	3.4383	2.99875	3.80187	3.48093	3.48503	2.94586	4.64481	2.72044	3.74714	4.08953	3.94309	3.74813	1.97107	2.57626	3.65581	2.42735	1.29908	-0.175154	2.57076	3.36318	3.26147	3.3814	3.06061
n-Tk22 | chr13_89_tRNALys_TTT+	+	chr13:22063657-22063729	-1.17081	-0.831681	-1.16739	-0.640075	0.0353871	-0.589945	0.0874497	-0.25338	-0.116457	1.35374	0.362428	0.743655	-0.203953	-0.106513	-0.745963	1.12069	0.519387	0.478816	0.837387	-0.573026	0.0957393	2.61219	1.76746	0.66517	1.17907	0.866927	2.43457	0.89667	1.64933	0.286602	2.27995	1.29678	1.32503	0.946076	1.49373	1.31175	-0.877966	-0.926236	0.272105	-1.15084	-1.50398	-1.22479	-1.18733	0.0720398	-0.174045	1.01575	0.0886283
n-Tm8 | chr13_90_tRNAMetInit_CAT+	+	chr13:22066901-22066972	3.87045	3.51885	4.11451	4.46993	3.89818	4.35779	2.90555	3.07534	4.14639	3.8197	3.17336	3.34856	3.96577	3.86451	3.72892	4.07476	3.8472	4.12207	4.00241	3.91728	4.07871	5.41954	4.29582	4.33268	4.51226	5.24761	5.86937	5.33283	4.48969	4.44105	5.27138	5.72463	5.07382	5.30012	5.35903	4.56973	4.20109	3.92842	5.40268	3.5794	0.354704	1.17531	3.59667	3.52314	4.29171	4.40278	3.65589
n-Ts22 | chr13_976_tRNASer_GCT-	-	chr13:22086059-22086140	1.17049	0.603729	0.211308	1.68691	1.40433	1.21424	0.650742	0.719139	1.1144	1.94143	0.84978	1.03389	1.50714	1.38704	1.48596	2.45189	2.25615	1.85783	1.20391	0.802355	0.945807	3.6519	2.88696	1.83946	1.66553	0.99947	1.93981	2.50028	1.4847	1.02181	0.643217	1.98466	1.63679	1.44807	1.68245	0.847569	0.574561	0.356164	1.7799	1.09282	-0.521536	0.160115	1.46206	1.21011	1.53275	2.2222	1.61105
n-Tq1 | chr13_975_tRNAGln_CTG-	-	chr13:22088450-22088521	0.91846	0.256437	0.308585	0.753589	0.596274	0.724723	0.363426	0.298249	0.597261	0.664124	0.582299	0.469921	1.58854	-0.414074	0.441988	0.824252	0.605544	0.8643	0.378086	0.36973	0.116773	2.61219	1.61111	1.3858	1.53919	1.11607	1.51704	1.21419	1.70636	0.717885	1.16167	2.00107	1.15818	1.66746	1.51884	1.10856	-0.331847	0.647499	1.179	0.254812	-0.476497	-0.0458713	0.041978	1.16606	0.81633	1.40278	0.587434
n-Tv3 | chr13_974_tRNAVal_AAC-	-	chr13:22107660-22107732	2.95088	3.26375	3.75638	4.09137	3.63689	3.94183	2.47994	2.8748	2.6041	2.3292	2.86665	2.39184	3.29796	2.84928	3.92507	4.34489	3.54779	4.21933	3.21562	3.6537	3.17686	4.95675	4.41602	3.50304	2.97353	3.92883	3.95038	3.17412	3.9039	3.02779	4.01152	3.27882	3.54093	3.91279	4.05737	3.59861	2.30793	2.74072	3.40653	2.98869	2.29002	2.45882	2.61107	2.95562	3.47701	3.35971	3.04468
n-Tr1 | chr13_973_tRNAArg_ACG-	-	chr13:22113013-22113085	2.71288	2.24962	2.87299	3.06293	2.84475	3.15686	3.11247	3.14863	3.38089	3.07912	2.92654	2.81474	2.41679	2.40971	2.27351	3.26146	4.13041	3.56779	3.03745	2.24846	2.98099	5.09161	4.25313	3.41831	4.47327	4.35703	4.53274	4.64404	4.83821	4.39543	4.17253	3.45236	4.75221	4.38265	5.13756	3.28408	3.02553	2.0516	4.073	1.98742	-0.0253239	-0.313093	2.64905	2.88166	2.54842	3.1795	2.67999
n-Ts12 | chr13_972_tRNASer_CGA-	-	chr13:22114288-22114369	3.19017	2.62641	3.98872	3.76686	3.01906	3.54503	2.52442	2.62414	2.80716	3.22575	2.81155	2.31606	3.25665	3.39372	3.46578	3.82593	3.12235	3.34196	3.23015	2.52983	2.91313	4.96334	4.39157	2.95671	4.16791	4.66917	5.17634	4.12129	4.52614	3.62478	4.49532	4.26113	4.51296	4.27923	3.70115	3.67764	2.35882	3.0135	4.74175	2.39145	0.370492	0.229748	2.20369	3.53324	3.32653	3.88137	3.16544
n-Tv16 | chr13_91_tRNAVal_CAC+	+	chr13:22118417-22118489	3.20386	2.67708	3.23744	3.31498	3.16467	3.51396	2.26882	1.70432	2.35104	2.42205	2.58488	2.42646	3.13203	1.33445	3.7533	3.60083	3.88582	3.55947	2.86703	2.69227	3.31199	4.67135	3.82959	2.47121	2.33197	2.792	3.04253	2.61248	3.28405	2.94154	2.649	3.17163	3.40032	3.76813	4.01511	2.58513	3.21985	3.12926	4.71297	2.66437	3.28842	3.2087	3.24439	2.7699	2.67019	3.68164	2.68231
n-Ti7 | chr13_92_tRNAIle_AAT+	+	chr13:22121092-22121165	3.38537	3.06875	2.96515	4.11773	3.54635	3.58552	2.56036	2.41656	3.16312	3.01132	3.12983	2.86607	3.33248	2.97344	3.54835	3.8347	3.69468	3.67854	3.45401	2.88091	3.13477	4.93143	4.29368	3.52811	3.6618	4.64654	3.47441	4.2754	3.69313	3.67494	3.98172	4.73921	4.68499	3.71139	4.10204	3.30733	3.60416	3.16372	4.76596	3.11571	2.55724	1.71025	3.40585	3.65481	3.89662	3.87373	3.11288
n-Tt1 | chr13_971_tRNAThr_AGT-	-	chr13:22121969-22122042	-0.47273	-0.233245	-0.516612	-0.0987538	0.131312	-0.371998	0.00737606	-0.285307	0.061081	-0.358305	0.533088	-0.0599343	-0.193912	0.664571	0.0442533	1.3643	1.03513	0.434616	0.688267	-0.0433463	-0.253525	1.70948	1.39218	0.49836	0.202155	1.31877	0.942722	1.06696	0.582217	0.181965	0.923041	0.529761	1.59938	1.35247	0.87072	1.04656	-1.33982	-0.184034	0.401388	-0.293066	-0.767012	-1.05486	-0.82107	0.39652	0.485685	1.4446	-0.575769
n-Ts19 | chr13_970_tRNASer_GCT-	-	chr13:22142555-22142636	3.14069	2.46917	2.87278	4.00175	3.207	3.82682	1.88114	2.19825	2.06523	3.02486	2.86083	2.8213	3.12543	1.86392	4.0108	3.80606	3.82665	4.0734	3.52318	2.88476	3.40876	5.2005	4.36891	3.38135	4.16441	3.86263	3.38698	3.71133	3.23763	4.15144	3.20581	4.68107	3.81411	4.2108	3.68193	2.77911	4.05568	3.54008	5.24652	3.83328	3.99294	4.36837	4.62079	3.26452	3.44018	3.59144	2.66332
n-Ti15 | chr13_969_tRNAIle_TAT_I-	-	chr13:23362290-23362385	0.139266	0.184738	0.517188	0.358659	0.723654	0.273045	-0.179092	-0.412279	-0.107316	-0.157683	-0.475189	0.100177	1.13148	1.4506	-0.328271	0.0503673	0.70853	0.59112	0.750159	0.98842	-0.0931479	1.40315	0.720755	0.0816611	0.860181	-0.167354	0.293219	-0.634174	-0.263206	1.05657	0.503493	-0.652443	-0.0366586	0.244167	-0.179851	-0.126242	0.538497	1.2773	2.87943	1.2781	1.26861	1.05158	0.807189	0.878625	1.24381	1.60072	1.20854
n-Tv4 | chr13_93_tRNAVal_AAC+	+	chr13:23377270-23377342	0.151579	0.0209485	0.208058	0.581051	1.05635	0.483612	0.445497	0.801602	0.501591	0.507333	0.917418	1.09158	1.30562	0.944923	0.0632677	0.566529	0.569018	0.578692	1.43337	0.589201	0.828038	2.50785	2.23587	1.05097	0.959863	1.49401	1.62959	0.999849	2.4165	0.766927	0.343315	0.916784	1.57875	1.58045	1.36081	0.785678	-0.463307	0.430699	1.05346	-0.0750524	-1.0203	-1.28368	-0.673657	1.2658	1.63428	1.7247	0.541141
n-Ta10 | chr13_94_tRNAAla_AGC+	+	chr13:23377518-23377590	0.379848	0.371895	0.285596	0.513271	1.11953	0.691468	0.727093	0.797046	0.659132	1.46381	0.811064	1.19811	1.9266	1.43302	0.402445	0.816777	0.818319	0.837779	1.52145	0.766265	0.614299	2.53642	2.23506	1.22198	0.787118	1.79692	1.5305	1.16212	2.5238	0.94815	0.575046	0.736993	1.49085	1.70232	1.69621	1.72995	-0.708041	0.16998	0.401388	0.182745	-0.351974	-1.07193	-1.49545	1.54765	1.709	2.17329	0.626724
n-Tv6 | chr13_95_tRNAVal_AAC+	+	chr13:23390650-23390722	1.24817	0.91678	0.21488	0.910465	2.07857	1.22956	0.644974	1.1045	1.07048	1.24321	1.28934	1.04504	2.37377	1.82435	1.1112	1.90749	2.01438	2.04118	1.22832	0.935121	0.749897	3.28185	3.11115	1.46426	0.683778	2.51844	1.28702	1.07431	1.46727	0.629813	1.17789	2.54412	0.746752	1.4662	2.26662	1.20732	0.0231312	0.4711	2.47178	-0.133684	-1.66122	-1.0955	0.513221	2.02435	1.85252	2.69902	1.95055
n-Ta11 | chr13_96_tRNAAla_AGC+	+	chr13:23390930-23391002	0.874871	0.661045	-0.0740941	0.582317	1.51669	0.840547	0.349113	0.544105	0.130558	1.00254	0.790886	0.890707	1.60428	1.95017	0.593782	1.65851	1.61123	1.37825	1.10157	0.935121	0.497889	3.25201	2.89357	1.39449	0.11994	2.25069	0.801357	0.995637	1.50731	0.394124	0.257159	2.36513	0.821157	1.03833	2.08117	0.779761	-0.330123	0.277298	1.24938	-0.433244	-1.62951	-0.680465	0.181145	1.54705	1.10995	2.48524	1.20229
n-Tv12 | chr13_97_tRNAVal_CAC+	+	chr13:23391991-23392063	1.44453	0.922686	1.12385	1.12514	1.77152	2.05564	0.437392	0.274485	0.383858	1.76197	1.05255	1.30087	2.11563	0.852392	1.17321	1.91742	1.34551	2.29572	1.82194	0.785225	1.78547	3.35183	2.74628	2.62389	1.13791	0.869621	1.19511	1.19249	1.98637	1.82865	1.00023	2.03226	1.50649	1.82923	2.6823	1.41229	2.89858	2.35811	3.59403	1.82549	1.58847	2.47364	2.77097	2.44422	2.3395	2.90777	1.54514
n-Tv19 | chr13_98_tRNAVal_CAC+	+	chr13:23399498-23399570	0.562316	0.413118	0.457746	0.0587875	1.28543	0.557613	0.33002	0.28816	0.644652	0.772576	1.02718	0.363397	1.41831	0.762546	0.78801	1.44481	1.10569	1.54097	1.42032	0.802355	1.14223	2.90291	2.35184	0.920708	0.81164	1.17052	1.39214	0.533531	1.47154	0.916045	0.274053	1.21512	0.5013	1.31692	1.78891	0.318663	-0.753683	1.0045	1.64714	0.0642557	-0.956983	-1.13168	-0.0989628	1.25943	1.44194	1.83888	1.35377
n-Ti9 | chr13_968_tRNAIle_AAT-	-	chr13:23400921-23400994	1.50342	0.571547	0.158279	0.613023	2.18037	0.991369	0.972894	0.544105	0.446554	1.43632	1.24545	1.01237	0.817585	0.869461	1.08191	1.50912	1.60999	1.75654	1.68744	0.389943	0.0416242	2.49335	3.63778	1.59522	0.940874	0.665189	1.76756	1.63995	2.06923	1.55205	0.594854	0.817741	1.29101	1.18419	2.15574	1.53534	1.1951	1.1781	2.62966	0.764695	0.861019	0.0435436	1.32868	2.0743	1.37979	2.18568	1.75558
n-Tm12 | chr13_99_tRNAMet_CAT+	+	chr13:23409335-23409407	0.776441	0.306202	0.323154	0.23423	1.12513	0.435934	0.602177	0.179907	0.347788	0.735128	0.0511218	0.170566	0.0319451	0.306866	0.567241	0.499855	0.970193	1.28428	0.384875	0.22917	0.679635	2.50785	2.6495	0.282382	1.19276	0.915702	1.13319	1.37382	0.948891	0.512666	1.71888	-1.04535	0.350033	1.22516	0.346778	0.627991	-0.613897	0.602693	1.48156	-0.0577349	-1.13314	-1.41743	-0.228246	1.20055	1.35845	2.33768	0.413251
n-Ti3 | chr13_100_tRNAIle_AAT+	+	chr13:23488929-23489002	0.333498	0.0480246	-0.593221	0.216561	0.60775	0.442135	0.256202	0.0630938	0.313468	0.667731	-0.0138576	0.270102	1.22834	1.53122	0.0339471	0.0288165	1.09717	0.226217	0.900841	0.358234	0.0866692	1.49335	1.27189	0.431246	0.463796	0.122152	-0.0168047	0.581906	1.52576	0.10427	1.05643	1.06028	0.644872	0.452295	0.462256	0.00809512	-0.528023	0.390621	1.38063	0.331042	-0.694256	-0.576222	-0.012779	0.690449	1.13338	1.31531	0.397579
n-Ta12 | chr13_966_tRNAAla_AGC-	-	chr13:23492664-23492736	0.468657	0.0893266	0.156635	0.703307	1.28095	0.537713	0.623035	0.0130531	0.498386	0.925645	0.516711	0.950398	0.962544	0.647069	0.317024	1.55898	0.85122	1.91227	1.81945	0.542553	0.433125	2.30694	2.67147	1.04982	1.02813	1.95832	1.82414	0.985262	2.14332	0.599007	1.34332	1.18765	1.10461	1.63538	1.76892	0.929621	-0.143427	-0.0595023	2.09228	-0.352324	-1.61339	-0.516966	0.00205185	1.96958	1.25266	2.00181	1.02151
n-Tv2 | chr13_965_tRNAVal_AAC-	-	chr13:23492942-23493014	0.188787	0.106605	-0.187356	0.626039	1.0351	0.25661	0.35862	-0.109056	0.574044	0.474585	0.0539205	0.551221	1.4098	-0.0537422	0.620216	1.17543	0.260755	1.40995	1.09947	0.516916	0.289572	2.11192	1.99294	0.731824	0.937769	1.08175	1.34884	1.45553	1.0751	0.602073	0.307692	0.898994	1.11256	0.78294	1.43145	1.48808	-0.558464	0.373325	2.16692	-0.513862	-1.21681	-0.525233	-0.677357	1.20908	0.746651	1.83888	0.287408
n-Tv10 | chr13_964_tRNAVal_CAC-	-	chr13:23503946-23504018	-0.250821	0.152408	-0.442008	0.191761	-0.0155298	0.489226	-0.4025	0.207484	0.409657	-0.118345	-0.00748007	0.0874705	1.07377	0.0914267	1.11772	1.18885	0.489696	0.222697	0.603221	0.312902	0.290996	1.88636	0.501015	0.184153	0.00442486	0.948123	0.607042	0.192494	0.150525	0.770269	0.47621	0.0799576	0.12021	1.0983	0.567609	0.930643	0.599981	1.22834	3.08589	1.19781	0.517084	1.33746	1.29331	0.676141	1.1044	2.01575	0.673591
n-Ta7 | chr13_963_tRNAAla_AGC-	-	chr13:23504810-23504882	0.0660175	0.347748	0.00726974	0.677657	1.27267	0.917788	0.826053	-0.0744098	0.257411	1.08975	0.120592	1.09479	1.46608	0.590114	0.158357	1.56353	1.12983	1.47469	1.54663	0.777305	0.994403	2.42624	2.50641	1.01388	0.624432	1.22344	0.48188	1.09465	0.947672	0.458871	0.665244	1.70664	0.0116858	0.79171	1.13269	0.717934	0.326212	0.305711	2.09228	0.823096	-0.824497	-1.17232	0.196031	1.91284	1.52114	2.19796	1.19502
n-Tv5 | chr13_962_tRNAVal_AAC-	-	chr13:23505117-23505189	0.754384	0.53284	0.138796	0.3645	1.14869	0.154548	0.856977	0.225283	0.454745	0.512971	0.288386	0.506615	1.54524	0.842036	0.362828	0.747236	0.656891	1.11847	1.26704	0.854611	1.1525	2.09281	2.48251	0.889352	0.824112	1.70196	1.38877	1.06696	0.977385	1.59317	0.946657	0.900598	-0.249024	0.832865	0.7742	0.695213	1.09664	1.11727	2.69837	1.59229	-0.371874	-1.06129	0.915036	1.63129	1.36934	2.01575	1.15574
n-Ty3 | chr13_961_tRNATyr_GTA_I-	-	chr13:23517515-23517603	1.62444	1.31915	1.18704	1.56915	2.21193	2.30969	1.51367	1.13616	1.53339	2.34654	2.0016	1.78444	1.32043	0.636085	1.58789	2.81763	2.54733	2.70833	2.07509	0.974115	2.34235	4.62887	3.55144	2.32671	2.17015	2.04597	2.74909	2.70707	3.31084	1.63425	2.11423	2.13981	2.94418	3.21672	3.6899	2.59622	-0.695968	-0.794991	1.90146	-0.625889	-1.26694	-0.563201	-1.26098	1.82613	1.64891	2.63724	1.87045
n-Ty4 | chr13_101_tRNATyr_GTA_I+	+	chr13:23518374-23518461	0.375873	0.521642	0.591735	1.84367	1.41054	1.89746	1.19387	0.685531	1.13012	2.34317	1.56667	1.49402	2.02168	1.21644	0.282346	2.53139	1.93494	2.34715	1.49133	0.815707	1.35367	4.27339	3.4393	2.36712	2.63002	2.81284	1.5366	2.82096	2.48332	2.18644	2.57505	4.06166	2.99015	2.98428	3.00658	2.72739	-0.601331	-0.640834	0.698369	-0.400823	-0.805486	-0.324321	-0.830382	1.88076	1.75331	2.8699	1.27047
n-Ty5 | chr13_960_tRNATyr_GTA_I-	-	chr13:23518964-23519049	-0.3811	0.714287	0.106567	0.919484	0.462517	0.697164	0.464113	0.225283	0.447236	1.25735	1.04868	0.3997	0.606386	0.369744	0.236768	1.2556	1.07466	1.5328	0.660509	-0.0839883	0.512701	2.2477	2.10156	0.739368	1.59977	0.671283	1.40462	0.933961	0.754941	1.32779	1.83517	2.33712	1.42108	0.859756	0.887141	1.26337	0.88707	-0.0517666	0.698369	0.560183	0.482083	0.51844	0.341393	1.41697	1.41969	1.91523	2.04037
n-Ty6 | chr13_959_tRNATyr_GTA_I-	-	chr13:23520607-23520695	0.30251	-0.145988	-0.104973	-0.143842	-0.306094	-0.160616	0.105921	-0.452689	0.341688	-0.111879	-0.00980512	0.15397	0.203848	0.892523	-1.09285	0.0093142	-0.0708705	0.0101179	-0.0931723	0.192852	0.126198	1.18592	1.17823	-0.315468	1.03421	0.0173857	-0.226623	0.414887	0.725952	0.165065	1.08028	0.615917	0.619312	1.01741	0.651733	0.980968	-0.432934	-0.756311	0.178995	-1.09114	-1.05652	-1.05486	-1.14995	0.0827662	-0.371852	1.01575	-0.704921
n-Ta13 | chr13_102_tRNAAla_AGC+	+	chr13:23523281-23523353	4.25089	3.72299	4.71024	4.52131	4.22878	4.67334	3.43842	3.54905	3.73589	4.09452	3.39691	3.59523	4.55439	3.25311	4.39525	3.97177	4.11238	4.71131	4.02579	3.87021	4.14762	5.28395	4.78853	4.10136	4.20473	4.93491	5.08113	4.83635	5.21109	3.45517	4.60163	5.19799	4.1431	4.76878	4.95868	4.67382	1.31472	2.44388	2.62966	0.518146	0.931409	0.511185	1.82249	4.33881	4.08948	4.63046	3.38381
n-Ty7 | chr13_958_tRNATyr_GTA_I-	-	chr13:23524859-23524946	3.61015	2.80606	3.54465	3.52655	3.06482	3.57681	2.11101	1.95445	2.25141	3.08008	2.31369	3.02792	3.67701	3.22797	3.33282	3.57444	4.53255	3.78784	3.91591	3.04173	3.35793	4.89604	3.80902	2.93911	3.59831	3.15021	4.01954	3.23737	3.75026	2.61682	3.58524	3.98172	4.00101	3.92687	4.04722	2.7943	0.816595	1.83821	3.05346	1.64962	0.346645	0.89291	0.803292	2.84948	2.77566	3.61452	2.71898
n-Tk11 | chr13_103_tRNALys_CTT+	+	chr13:23528209-23528281	2.91564	2.09374	2.5304	2.93589	2.43859	3.27484	2.20679	2.43102	2.75825	2.83589	2.40809	2.53752	2.72951	1.99908	2.81943	2.87304	2.69996	3.57609	3.4092	2.39754	2.48761	4.71262	3.99896	2.96428	3.72911	4.35185	4.58477	3.32552	4.18183	3.5544	3.3946	5.16783	3.58889	3.76805	4.58957	3.49776	2.15403	1.97733	3.42185	1.253	0.188319	0.644692	1.78822	2.604	2.95699	3.29259	2.55036
n-Tp3 | chr13_957_tRNAPro_AGG-	-	chr13:23528863-23528934	2.85215	1.98177	2.87911	3.24199	2.53865	2.75062	2.13761	1.99364	2.36594	2.54548	2.20028	2.68733	2.26743	1.0473	2.5784	2.94438	2.7573	2.81978	2.29468	1.99401	2.19667	4.04141	3.7949	2.12639	3.37208	3.87131	3.7347	3.98658	3.3908	2.49129	3.54945	3.26424	3.77046	3.53783	3.97222	3.10962	0.189997	2.04713	1.6815	0.759401	0.259955	0.503498	0.0189652	2.97761	2.56325	3.07686	3.19442
n-Ti8 | chr13_956_tRNAIle_AAT-	-	chr13:23529978-23530051	4.16095	3.95945	4.77169	4.21906	4.30025	4.85294	3.48004	3.61976	3.73582	3.99378	3.63219	3.80786	4.61374	3.65675	4.42828	4.35569	3.96364	4.35278	4.26685	3.90916	4.15526	5.52399	4.89546	3.69734	4.63691	5.38511	5.43068	4.51929	4.80092	4.84861	4.30598	5.78791	5.01432	5.00901	4.71576	3.64961	4.93157	4.14558	5.52949	3.94508	4.33168	4.93534	4.91641	3.87776	4.22805	4.15766	4.06631
n-Ta29 | chr13_955_tRNAAla_CGC-	-	chr13:23530566-23530637	3.00369	2.29048	2.96794	3.37603	3.06128	3.05218	2.52642	1.79212	2.46547	2.66788	2.59375	2.59661	2.1302	2.08739	3.88256	2.96239	3.58126	3.83286	3.22561	2.22413	2.93669	4.58509	4.45637	2.73494	3.322	2.92716	4.03071	3.36518	3.60108	3.38941	4.07687	3.00168	4.14446	3.87803	3.72932	3.94545	2.89001	3.01605	4.32195	2.68394	2.24422	1.83865	3.18557	2.9138	2.71504	2.97352	2.27571
n-Tv17 | chr13_954_tRNAVal_CAC-	-	chr13:23538011-23538083	3.54256	3.13296	3.91716	4.08152	4.13376	4.04131	2.83546	2.75308	3.20771	3.05501	2.95838	2.86464	3.82243	3.60994	3.60314	4.18589	4.25846	4.05854	3.60582	3.92404	3.68326	5.13546	4.33934	3.65364	3.49152	3.42804	4.257	4.11411	4.3767	4.40174	3.62052	4.33859	4.53852	3.87624	4.1982	4.14656	4.02014	3.35221	4.78188	3.60018	2.77988	3.69767	4.00896	3.53324	3.40838	3.96995	2.88254
n-Tr5 | chr13_953_tRNAArg_ACG-	-	chr13:23538661-23538733	2.64529	2.00424	3.01727	3.9698	3.06586	3.55345	2.19711	1.90512	2.31811	3.29975	2.50432	2.23266	2.29688	1.25769	2.36222	3.17208	3.03746	3.07134	2.73954	1.888	3.00521	4.86821	4.02753	2.36467	3.99871	3.87159	3.79027	3.94738	4.04526	3.07626	3.57975	4.29443	3.4446	4.20852	3.65902	4.09431	2.36526	1.79258	3.43701	2.54702	0.483083	-0.36694	2.62306	2.92714	2.39197	3.45486	2.74888
n-Tt6 | chr13_104_tRNAThr_AGT+	+	chr13:23542491-23542564	3.4221	3.26726	3.83698	3.5903	3.69766	4.1836	3.08618	2.75943	3.25207	3.59839	3.28541	3.21496	3.60296	4.01889	3.8881	4.02276	4.21508	4.2942	3.6616	3.21751	3.96979	5.37278	5.08773	3.00265	3.61163	3.90268	5.01092	4.07265	4.3557	3.57664	4.25228	3.7659	4.50156	4.39853	4.59742	4.73903	4.67831	3.93759	5.73563	4.22743	3.90109	4.14971	4.39146	3.45086	3.53962	3.89651	4.4308
n-Tl22 | chr13_952_tRNALeu_CAG-	-	chr13:23545301-23545383	3.89795	3.72083	4.1739	4.21843	3.91452	4.18054	2.54503	2.69287	3.61707	3.10337	3.10316	3.02397	4.33653	2.87802	4.55148	3.86605	4.03088	4.01845	3.60029	3.48608	3.92705	5.16663	4.328	3.47754	4.36403	4.42617	4.99427	4.54684	3.57082	5.56264	4.44107	4.67062	4.78195	4.94878	3.81122	3.60335	4.51153	4.25768	5.60078	4.36613	4.41921	4.53544	4.54121	3.79621	3.67991	4.18568	3.28877
n-Te15 | chr13_105_tRNAGlu_TTC+	+	chr13:23555404-23555475	2.63807	1.34505	1.7009	2.91256	2.73785	3.34257	1.31555	1.86551	1.48967	2.23311	2.73317	2.38207	2.47959	2.28378	1.82467	3.02221	3.29501	2.69823	2.52053	1.8843	2.19651	4.87382	4.02451	2.65676	2.5195	2.83665	4.00377	3.13654	4.22087	3.03382	2.47816	2.55485	3.35868	3.29682	3.8355	3.13821	1.89054	1.48677	2.81126	1.71431	1.04034	0.369166	1.82704	2.22249	2.26718	3.02267	2.20741
n-Ty8 | chr13_106_tRNATyr_GTA_I+	+	chr13:23558945-23559034	3.67923	2.93397	3.49175	3.68059	3.80475	3.81185	2.7278	2.52847	2.76124	3.21341	2.92945	2.63695	3.6659	2.12956	3.31332	3.86236	3.02006	4.48242	3.84338	2.51881	3.52132	5.27868	4.51044	3.17221	3.86556	4.25342	3.93207	4.26742	4.32424	3.72895	3.38771	4.57798	4.49117	4.04597	4.02144	3.431	0.503704	1.87653	2.09228	0.929326	-0.251312	-0.385721	-0.0638361	3.30251	3.43755	3.81914	3.08535
n-Tw3 | chr13_107_tRNATrp_CCA+	+	chr13:23589975-23590046	1.08097	1.21818	0.815723	1.83992	1.63494	2.15935	0.827433	0.524068	0.602975	2.29864	1.01328	1.01738	1.25117	0.914549	0.690294	2.01625	1.30598	1.53635	1.29587	0.291879	0.657313	3.45271	3.20664	1.32272	2.29979	2.10407	2.97373	2.99359	2.24998	1.76592	2.17982	1.95426	2.18214	2.61209	2.89764	1.04756	2.1456	2.14652	3.24365	1.70289	0.154986	-0.357929	1.66597	2.32223	1.71287	3.13549	2.41528
n-Tm5 | chr13_108_tRNAMetInit_CAT+	+	chr13:23591949-23592020	0.2935	0.105077	-0.0526523	0.736082	0.942278	0.837721	0.166521	0.455847	0.570294	0.690314	0.516711	0.580073	0.810731	-0.822417	1.16352	1.48663	0.396586	1.62576	0.960377	0.53574	0.0596824	1.73436	2.85795	0.886547	0.752352	1.88342	2.00904	0.86492	1.21637	1.4469	1.60111	0.366822	0.959746	1.61026	1.39755	0.277617	1.33635	1.42169	2.65581	0.796624	-0.449983	-0.224785	1.78995	2.01356	1.32304	1.63724	1.50367
n-Tr4 | chr13_951_tRNAArg_ACG-	-	chr13:23592391-23592463	-0.903202	-0.142755	-0.842207	0.493588	0.801163	0.717269	0.690884	0.661112	1.34391	0.783423	0.676715	0.661707	0.174167	-0.379898	-0.265613	1.15287	-0.123328	0.443333	0.641848	0.356584	0.514763	2.84127	2.19091	0.285568	1.7453	1.80128	1.57475	1.34777	1.25137	1.05657	0.822785	1.52976	1.12862	1.86615	1.94558	0.206784	-0.25007	0.166874	0.401388	-0.0346946	-0.73459	-0.302494	-0.499142	0.234769	-0.17997	1.1482	0.904916
n-Ts7 | chr13_950_tRNASer_AGA-	-	chr13:23592826-23592907	0.842225	0.812134	0.455051	2.04127	1.47116	2.01482	1.11063	1.19861	1.13564	2.58159	1.79089	0.860196	1.07781	0.0300262	0.248185	2.08883	1.45799	1.44077	1.00831	0.341318	1.31947	3.71574	3.14251	1.35152	2.81848	2.73239	3.07843	3.31396	2.64368	1.99859	2.01317	3.55951	3.05126	2.64008	3.77695	1.95934	1.26339	1.86894	2.77195	1.91016	-0.445084	0.421465	0.908942	1.91284	1.61578	2.52477	1.9631
n-Tr17 | chr13_949_tRNAArg_TCG-	-	chr13:23595849-23595921	2.16054	1.56088	1.79312	1.58307	2.24166	2.51454	2.0588	2.4095	2.58627	3.30381	2.01853	2.60948	1.63241	1.03294	1.55955	3.11223	2.84851	3.17638	3.06768	1.17416	1.90045	4.91384	4.09994	2.73278	3.22872	3.88126	3.48148	3.58164	4.27019	3.11578	3.96552	4.8495	3.40612	4.04684	3.83481	3.86133	-0.0478117	0.102911	0.520032	-0.0640102	-0.755235	-0.357213	-0.197973	2.42741	2.26391	3.25195	2.81798
n-Tw4 | chr13_109_tRNATrp_CCA+	+	chr13:23598388-23598459	3.61267	2.54468	3.35012	4.10409	3.51546	4.00002	1.83759	2.32107	2.66617	2.73582	2.85628	2.67122	3.64338	1.83914	3.14708	3.70703	3.4518	3.52737	3.2652	2.63623	3.23213	4.95411	4.38272	3.21974	3.25504	3.69368	3.32568	3.70707	3.45293	3.4878	3.45615	4.44112	3.69857	4.06296	3.44876	4.10303	3.95809	3.36351	5.13009	3.15415	3.56812	3.97114	3.69604	3.3495	3.21245	4.09667	3.13127
n-Tg27 | chr13_110_tRNAGly_GCC+	+	chr13:23609072-23609142	2.84807	2.62875	3.69539	3.99963	3.38613	4.23676	3.04427	2.41579	3.58317	3.55471	2.90278	2.46134	3.54475	1.97203	3.64426	3.84609	3.96754	4.05792	3.76765	3.47825	3.98586	5.25846	4.21995	3.01997	3.91265	3.96706	4.05755	4.01875	3.90567	3.93875	4.10063	4.65134	4.54828	4.20553	3.72099	3.13894	3.61667	3.44532	5.2551	3.31218	1.85943	1.87044	3.6351	3.3403	3.0283	3.50514	2.90518
n-Tm6 | chr13_111_tRNAMetInit_CAT+	+	chr13:23609561-23609632	3.51794	3.04016	3.93469	4.24936	3.74275	4.26375	3.51702	3.18009	3.55708	3.32231	3.13484	2.77041	4.35656	3.22086	3.71611	4.36934	3.59655	4.59134	3.7954	3.45139	3.88627	5.64945	4.45844	3.46744	4.37208	4.38422	5.04744	4.09659	3.21508	4.61761	4.46652	4.18872	4.52249	4.29159	3.91973	3.3655	4.50021	3.75688	5.38063	3.71055	3.81402	4.13839	4.017	3.16551	4.05246	4.01575	3.5029
n-Ts24 | chr13_112_tRNASer_TGA+	+	chr13:23610015-23610096	2.80374	2.42926	3.17351	3.56187	2.97634	3.51844	3.23508	2.39744	3.0884	3.61446	2.65047	2.45512	2.80445	3.26858	3.19239	3.37797	3.42292	3.54748	3.54202	3.18405	3.15341	5.31727	4.47495	3.35456	3.07652	4.28282	3.94594	3.70308	3.80314	3.15095	3.73563	4.148	4.19498	3.49601	4.46409	3.47585	3.48658	3.51162	4.86829	2.77321	2.05061	1.16263	3.69097	2.6454	3.62037	3.4446	2.31228
n-Tq14 | chr13_113_tRNAGln_TTG+	+	chr13:23610919-23610990	3.64093	2.85222	3.87539	4.16851	3.46091	3.94008	2.55391	2.94351	3.36038	3.31838	3.36175	3.31151	3.01089	3.74127	4.12211	4.30012	3.65325	4.12083	3.85217	2.91106	3.45975	5.18818	4.39679	3.65031	3.46204	4.5262	5.8573	3.7655	4.21592	4.05463	4.53971	4.34107	4.89067	4.28141	5.492	3.31211	0.564392	0.646016	1.6815	-0.404675	-0.498523	0.132485	-0.35265	3.63147	3.00886	3.65961	2.81468
n-Tq15 | chr13_114_tRNAGln_TTG+	+	chr13:23611482-23611553	3.07724	2.37309	3.19505	3.21976	3.40433	3.41942	2.611	2.41842	2.87247	3.14668	2.84488	2.88976	1.77441	1.88381	3.21832	3.7107	3.69405	3.26999	3.16789	2.81816	2.8957	4.90428	4.65776	3.24105	4.06723	3.36951	4.52204	3.91948	3.83099	3.47365	3.61685	5.21719	3.95695	4.0756	4.64423	4.16302	-0.256345	0.982999	1.90146	0.0103627	-0.336772	-0.613827	-0.472595	2.87939	3.44574	3.64623	2.05692
n-Ts18 | chr13_115_tRNASer_GCT+	+	chr13:23613739-23613820	3.4984	3.33467	3.74715	4.33756	3.41347	4.46665	2.30038	2.82374	2.98284	3.95981	3.22039	3.10502	2.80123	2.55396	3.82667	4.03823	3.5486	4.00616	3.04003	2.8688	3.25577	5.53022	4.66257	3.32741	3.86507	4.90748	5.11769	4.63931	3.92794	4.06967	4.09311	4.669	4.52413	4.61144	4.46918	4.63077	4.66047	3.90158	5.27492	3.85062	3.45517	3.29887	4.73397	3.77909	4.02079	4.51007	4.42985
n-Tr15 | chr13_948_tRNAArg_TCG-	-	chr13:23618325-23618397	3.78447	3.1066	4.16915	3.90163	3.56988	3.99248	2.86987	2.96545	2.82224	3.38168	3.15078	2.76977	3.44868	3.52057	4.18404	3.8102	4.36148	4.28201	3.59613	3.20051	3.2687	5.28606	4.64594	3.13708	3.81174	4.58555	4.52204	4.4699	4.15376	2.93608	4.93418	4.27699	4.09664	4.35756	4.40492	3.3541	2.22957	3.36553	4.28333	2.68996	-0.615946	1.29306	2.47779	3.5627	3.48482	3.81914	3.61538
n-Tm9 | chr13_947_tRNAMetInit_CAT-	-	chr13:23622217-23622288	3.16687	3.151	3.4689	3.35182	3.52539	4.088	3.13508	2.76645	3.84629	3.1854	2.96532	2.76639	3.20123	2.60089	4.12643	3.96262	3.76265	4.25003	3.23259	3.68621	3.60025	5.37871	4.76858	2.93845	3.64719	4.69184	5.08357	4.86552	4.29004	3.92987	4.62265	4.65188	5.21439	4.17647	4.86041	3.48737	1.26519	2.45519	3.2263	0.525533	0.183235	0.216698	1.04894	3.68008	3.84588	3.78699	3.21574
B2_Mm1t_SINE_B2+ |	+	chr13:25022629-25022811	0.461603	0.386233	0.655801	0.820193	1.50787	1.10193	0.23016	0.505098	1.52943	1.65391	1.24793	1.11153	1.01236	0.901374	0.152481	1.38175	0.953312	1.53217	1.05367	1.13233	1.06116	2.78881	1.12164	0.94144	0.656844	1.87336	2.34786	2.40881	1.65646	0.67367	1.58663	1.98348	2.04188	2.5643	2.10307	1.38422	-0.862618	-0.0933457	1.42185	0.10865	-0.156514	-0.362504	-0.515689	0.177436	0.491205	1.29259	0.925899
B2_Mm2_B2_SINE- |	-	chr13:94385175-94385274	0.491741	0.839818	-0.162594	0.903766	0.723654	0.88692	0.353985	0.389444	0.684112	0.249937	-0.00748007	0.111531	1.67411	1.85884	0.540746	1.4102	1.0849	1.73075	1.25934	1.26965	1.06363	2.25631	1.81062	0.603427	0.388568	1.98129	2.17154	1.6352	1.56317	0.231731	1.01574	1.59751	1.49343	1.61454	2.56462	1.72029	-0.117432	0.995762	1.3165	0.973931	-0.290574	-0.02054	0.310174	1.01417	1.07388	2.41335	1.79758
NA_26 |	+	chr14:49095552-49095651	1.34077	0.918646	1.76128	2.27762	0.875131	2.47686	0.155086	-0.206784	0.728506	-0.338335	0.0399136	0.890313	0.791004	1.11333	1.04859	0.743762	0.845717	0.694931	0.743329	0.92535	0.717855	2.18592	1.06986	1.51053	1.26133	0.0968805	0.312584	-0.00913942	0.321756	2.24337	0.9081	1.05171	0.268461	0.900776	-0.403443	1.41369	2.35732	1.91704	3.2551	2.17557	2.38249	2.46172	3.49809	1.16322	1.819	2.32654	1.37454
Rpph1 | RnasePRNA-	-	chr14:51427123-51427447	1.30251	1.64557	2.73002	2.44312	1.93026	2.91569	0.89867	0.62603	0.447877	0.924455	0.838715	1.2446	2.40159	2.41574	3.17987	2.62038	2.25765	2.7768	1.22801	2.66808	2.63095	3.97513	3.30751	2.61734	1.10032	1.25978	2.77122	0.352435	0.0643686	3.1324	1.48082	2.22164	0.913759	1.55589	-0.00837417	1.60246	2.94117	3.30782	4.89416	3.64408	3.07793	3.57926	3.45085	2.19477	2.10691	3.02267	2.12476
n-Tl8 | chr14_188_tRNALeu_AAG+	+	chr14:51683558-51683639	4.71473	4.13549	5.42868	4.8045	4.63574	5.02567	3.34232	3.68638	4.02519	3.67854	3.5156	3.58628	4.28522	3.94067	4.89387	4.35799	4.66744	4.24513	4.29402	4.55005	4.313	5.82978	5.03891	3.95507	4.98997	5.57809	5.05813	5.58481	3.96148	5.14309	4.36995	4.86706	5.35409	4.7535	4.51811	4.45233	5.01109	4.57819	6.31582	4.90384	4.55453	5.3147	5.28105	4.38857	4.33216	4.9059	4.22298
n-Tp4 | chr14_705_tRNAPro_AGG-	-	chr14:51684489-51684560	4.44033	4.10998	5.29325	4.78514	4.76516	5.06435	2.96536	2.85562	3.22723	3.11834	3.74508	3.22773	4.61367	4.26032	5.08287	4.26229	4.67445	4.50396	4.51811	4.54495	4.43245	5.64371	4.56562	4.56585	3.60202	3.82259	4.96496	3.80614	3.49145	4.20024	3.16215	3.2384	4.24745	4.28511	3.62006	3.51278	4.31358	4.73072	6.14555	4.75361	4.76115	5.2447	5.58301	3.97737	4.53504	4.58911	4.05068
n-Tt17 | chr14_704_tRNAThr_TGT-	-	chr14:51684843-51684915	3.68547	3.60244	4.24511	4.31219	4.20383	4.69139	2.41369	2.58837	2.63091	2.73824	3.13666	2.7194	4.28614	3.8476	4.57715	4.02897	4.47789	3.95035	4.28444	4.27108	3.96328	5.29445	4.44667	4.20317	3.98848	4.0671	5.23666	3.91131	3.5623	4.22826	4.19807	3.95775	4.11467	4.39304	4.1018	4.52905	3.88108	4.29464	5.53302	4.51332	4.0883	4.88507	4.79534	3.62518	4.24057	3.95917	3.52252
n-Tl28 | chr14_703_tRNALeu_TAG-	-	chr14:51702505-51702586	1.84618	1.99655	2.41228	3.24431	3.05775	3.48938	1.8051	1.17748	1.34779	2.02921	1.87145	1.95049	2.40804	2.37795	2.23715	2.95353	3.25396	2.78	2.53688	2.07274	1.81175	3.60883	3.40529	2.63106	2.48226	2.80639	2.70136	2.79383	2.74619	3.36211	2.3091	2.80729	2.05182	3.59764	1.84586	3.3029	2.78708	3.09044	4.13629	2.49534	2.47139	2.5066	2.79701	3.16343	3.12241	3.29259	2.63944
n-Tt15 | chr14_190_tRNAThr_TGT+	+	chr14:51708325-51708397	3.23031	3.78639	3.70234	4.29485	4.24245	4.45915	2.74222	2.79373	2.71386	3.28938	3.15667	3.10568	3.68407	2.69758	4.21176	4.43244	3.76587	4.4616	3.90401	3.51505	3.35775	5.74893	4.5589	3.75851	3.85099	4.87297	3.62361	3.55401	4.10714	3.53333	3.67825	4.07214	4.50359	4.86686	3.76162	3.20518	4.37442	4.25125	6.04112	4.43142	4.67535	4.94821	5.2602	4.5159	4.17703	4.65739	3.78016
n-Ty10 | chr14_191_tRNATyr_GTA_I+	+	chr14:51709164-51709253	3.88614	4.05495	5.08567	5.18227	4.80011	5.13229	3.39423	3.14388	3.75235	3.76167	3.5495	3.38002	5.21104	4.2025	4.66825	4.55708	5.01368	4.7618	4.08692	4.14208	4.20805	5.99906	5.65826	4.10474	4.29969	5.12191	4.23863	5.17982	4.07328	4.33689	4.18496	5.62071	4.33841	5.48338	4.17548	4.40243	4.8903	4.80251	6.44578	4.87964	4.24794	4.06188	5.38114	4.47713	3.98868	5.4587	4.76583
n-Tp15 | chr14_192_tRNAPro_TGG+	+	chr14:51710322-51710393	2.72415	2.93855	3.20185	3.85009	3.45028	3.7977	2.01837	2.07476	2.62373	2.58584	2.64434	2.32797	3.23549	2.43149	3.56812	3.87047	2.91691	3.8923	3.42557	2.78005	2.93823	4.79916	3.66825	3.07091	2.98081	3.30061	4.04012	3.57429	3.45971	2.40532	3.01845	2.73523	3.48944	3.63579	2.86402	3.72405	2.99995	3.09277	4.71297	3.06833	2.55859	2.83799	3.63255	3.55947	3.38345	3.84669	2.98134
n-Tr6 | chr14_209_tRNAArg_ACG+	+	chr14:55136533-55136605	4.61256	3.96938	4.91685	4.6185	4.3537	4.72051	3.14152	3.58717	4.19375	2.89832	2.82719	3.86499	4.31853	3.51983	4.80517	4.35676	5.08572	4.85808	4.27638	4.79928	4.30282	5.98229	5.03759	4.09517	4.36795	4.3321	5.32038	5.48991	4.14536	5.1955	4.66194	5.51979	4.70517	4.9338	4.4784	3.49148	4.94159	4.66622	6.81272	5.15847	4.77988	5.31356	5.55335	4.14166	4.05008	4.50267	4.1256
B1_Mur3_SINE_Alu+ |	+	chr14:55512400-55512584	0.512525	0.622495	0.637373	2.07007	1.03429	1.42098	-0.108971	0.271838	0.249526	0.14101	0.273969	0.596277	1.91377	1.36201	1.33403	1.41274	1.16658	1.09998	1.12627	1.4208	0.940247	2.47132	1.47452	1.26132	1.5849	1.41974	1.93807	-0.328338	0.899654	1.52896	1.95253	2.89899	1.28032	1.86714	1.95502	1.25684	0.995268	1.87504	3.36486	1.95378	1.39837	1.5068	1.92767	0.593223	0.853861	2.2222	1.24617
B1_Mus1_Alu_SINE+ |	+	chr14:71113711-71113810	-0.0256865	-0.0447047	0.765159	0.581983	0.328169	0.171959	0.182463	0.209686	0.735169	0.160986	0.294929	0.361063	0.292959	1.39372	-0.842286	0.608101	0.756645	0.683643	0.77344	0.815707	0.41348	1.61888	0.538038	0.118088	0.331235	1.54373	1.03404	1.40131	0.954186	0.218274	1.70964	0.669938	1.70517	1.10096	0.659702	-0.227619	0.655441	0.893192	2.13009	0.923094	0.529825	1.0129	0.850245	0.655345	0.417343	1.0702	1.13302
B2_Mm1t_B2_SINE+ |	+	chr14:73693701-73693800	0.332151	0.263974	0.695608	0.962962	0.990268	1.31843	0.206231	1.17319	0.542093	0.50201	0.496439	0.682465	0.582663	-0.737528	1.04733	1.26701	0.59549	2.23152	0.790131	0.523694	0.898427	2.26487	2.09697	1.08649	1.66426	1.19069	1.69289	1.45345	1.31328	0.417292	1.95742	1.85757	2.01033	0.930839	2.62272	1.70068	0.81455	0.192409	1.59403	0.845615	-0.994422	-0.443902	0.538105	1.11741	1.1803	2.0702	0.52816
B1_Mus2_Alu_SINE- |	-	chr14:74022510-74022609	0.478332	0.272777	-0.130472	0.626039	0.601631	0.754413	0.624203	0.367267	0.585249	0.160493	0.260371	0.637377	0.634147	-0.34129	0.275257	0.260934	0.102112	0.546261	0.832827	-0.204283	-0.845165	2.13078	0.505964	0.583249	0.871387	1.69437	2.43457	1.86303	2.14118	-0.312983	0.870358	1.10051	1.65483	1.22454	2.26572	0.94992	1.69446	0.899735	1.82669	0.855734	0.573532	-0.34343	1.44703	0.628433	-0.226513	1.35971	1.26146
n-Te16 | chr14_347_tRNAGlu_TTC+	+	chr14:76552581-76552652	4.11925	3.47204	4.20539	4.5484	3.81428	4.76171	2.90625	3.0151	2.95539	2.9822	2.59611	2.76091	3.7476	3.38186	5.02335	4.47143	4.4418	4.30354	3.64508	3.95485	3.86986	5.65434	4.251	3.68316	3.70563	4.06959	4.12996	3.33746	3.50673	4.10392	3.63706	4.93312	3.6271	4.21125	3.46365	3.22238	3.5249	3.82347	5.97254	3.94394	3.5717	4.32617	4.57869	4.07256	3.45531	4.51007	4.2846
n-Te14 | chr14_359_tRNAGlu_TTC+	+	chr14:79881475-79881546	3.43498	3.25319	4.59608	4.07528	3.72592	4.34769	1.80909	2.43547	3.11819	2.80003	2.70133	2.44767	2.99531	3.48317	4.39625	4.25161	3.19558	3.76877	2.93806	3.78512	3.7525	4.13312	3.80086	3.01349	3.37604	4.20606	4.35925	3.40831	2.62548	4.20179	2.83517	3.7081	3.50448	3.75518	2.46626	2.37724	4.05383	4.15349	5.80543	4.36046	4.32891	4.62909	4.85187	3.72474	4.51944	3.54893	3.58339
n-Tf5 | chr14_457_tRNAPhe_GAA-	-	chr14:118488747-118488819	2.90781	2.5365	3.36405	3.30619	2.8775	3.04366	1.22103	1.36875	1.58833	1.6435	1.88977	1.70063	3.03186	3.51545	3.24048	3.15676	3.10804	3.40676	2.26868	2.59351	2.65864	3.82689	3.28584	1.72519	2.11931	2.66433	3.97964	2.60624	2.14091	2.6433	2.35404	2.73654	1.98345	3.0068	3.13468	1.75739	2.96203	3.11282	5.03532	3.63221	2.93292	3.27856	3.8855	2.982	3.02106	3.79913	3.7935
n-Tn2 | chr15_1013_tRNAAsn_GTT-	-	chr15:16205705-16205778	-0.0815397	-0.328148	-0.0330235	-0.101068	-0.492645	-0.442387	-0.0943774	-0.270807	0.242553	-0.529242	0.0454589	-0.0742637	-0.257724	0.961855	-0.34439	-0.164608	-0.0206667	-0.150347	-0.68008	-0.18085	-0.250436	1.37179	0.0037298	0.000611198	0.176455	0.612188	0.705222	-0.203434	0.575331	0.256273	0.610796	-0.172335	0.0733436	0.117359	0.779738	0.110457	0.164498	0.112238	1.179	0.0615207	0.483532	0.286177	0.405106	0.280573	-0.145476	1.46506	0.486388
B2_Mm2_SINE_B2+ |	+	chr15:31156406-31156651	0.1953	0.534308	0.992055	0.987403	0.776083	0.678242	0.46703	0.0955152	0.0475741	0.164908	0.00906624	0.758731	1.28081	2.10598	0.584592	0.909886	1.24458	0.911429	0.529823	0.70777	0.304578	1.90839	0.714408	0.737907	1.2618	0.540038	1.85491	0.710102	0.766371	1.00111	0.95475	-0.133956	1.06436	1.60397	0.54169	0.26649	1.32808	2.01566	3.12385	1.877	1.03808	1.45302	1.72773	1.4505	0.942638	1.8699	1.1826
B1_Mus1_Alu_SINE+ |	+	chr15:41621390-41621489	-0.00783002	0.714287	0.431968	1.12364	1.12254	0.356915	0.445497	-0.370803	0.926236	0.210286	0.334508	0.41885	0.389063	-0.325121	0.672931	0.957599	0.165121	1.58662	0.101941	0.530722	-0.2138	2.1494	0.69906	0.801889	1.27296	0.422054	1.26104	0.603428	0.904588	0.520148	1.27223	0.598802	0.866869	1.17176	0.789066	0.423486	0.542021	1.12439	2.13009	1.1041	1.61864	1.16378	1.01983	0.971735	1.10279	1.67287	0.665937
n-Tm16 | chr15_913_tRNAMet_CAT-	-	chr15:57807538-57807610	4.61421	3.90777	5.02497	4.68107	4.181	5.209	2.76572	2.88128	2.94923	3.00399	3.07309	3.04309	3.68916	4.14005	5.13225	4.77299	4.83757	4.56187	4.28309	4.22082	4.16606	5.44425	4.25057	3.49072	4.429	4.3159	4.98285	4.32792	3.605	4.52232	4.24686	3.68088	4.6053	4.61266	3.56744	4.10467	4.41651	4.91859	6.57931	4.86632	4.78944	5.19652	5.49499	4.02442	4.21074	4.80315	3.93261
NA_28 |	+	chr15:58818221-58818320	-0.0774929	0.513147	0.691962	0.822606	0.408846	0.606856	0.046658	-0.571548	-0.657523	-0.537643	-0.581923	-0.437358	1.16763	0.85517	0.0262924	0.768609	0.687338	0.299819	0.846606	1.15767	0.568031	1.64535	0.524562	0.173858	0.714968	-1.21153	1.2956	0.705143	-0.366266	0.308429	1.0601	1.27978	0.11075	0.18733	0.414161	0.277056	-0.535268	0.972835	2.85707	1.15172	1.07976	0.965514	0.486	0.844823	1.10934	1.8699	0.0709263
NA_29 |	+	chr15:58879494-58879593	0.602958	1.02195	0.939762	1.32286	0.480115	1.2829	-0.630285	-0.205949	0.00714223	0.0596057	-0.447274	-0.101185	0.770913	0.830717	0.71862	0.710134	1.30598	0.792168	0.737628	1.06285	0.232428	1.86399	0.638518	0.56414	-0.11084	0.0570574	0.944769	-0.281437	0.254472	2.30061	0.329194	1.37266	0.75764	0.307361	-0.203325	-0.305621	0.916432	1.21815	2.93744	2.01908	1.53697	1.96683	1.87504	0.685431	1.31781	2.00181	0.313921
n-Tm3 | chr15_876_tRNAMet_CAT-	-	chr15:69227053-69227124	-1.15144	-0.145988	-0.31137	0.0596917	-0.336294	-0.175601	-0.0399296	0.209686	0.425642	-0.813766	-0.460653	-0.0946895	-0.833125	0.546817	-0.0584415	-0.436466	-0.382072	-0.0690466	-0.493819	-0.271615	0.175666	1.53642	-0.242047	-0.0405063	1.05015	0.0753583	1.34711	0.281304	0.557701	0.94815	0.184618	0.440123	-0.0836621	0.575707	-0.365978	-0.324787	-0.0349696	-0.0472512	2.23789	0.581111	0.75655	1.29577	-0.121937	-0.14027	0.258914	1.19796	-0.379151
n-Tm4 | chr15_355_tRNAMet_CAT+	+	chr15:88471962-88472034	-0.631929	0.14869	-0.0358114	-0.456917	-0.095197	-0.155105	-0.421359	-0.307713	0.198208	0.220156	-0.35047	0.217216	0.313231	-0.00415092	-0.184847	0.0704123	-0.105331	-0.322814	0.125899	-0.0455142	0.0443556	1.46391	0.00950829	-0.391409	-0.291911	0.202696	0.553874	-0.524775	0.628573	-0.783714	0.665244	1.42285	1.26643	0.0855027	0.205916	0.911784	-0.666221	0.583959	1.7799	0.325367	-0.143575	-0.260006	-0.255688	-0.0525127	-0.0436487	1.69035	0.443293
B3A_B2_SINE+ |	+	chr15:99697526-99697625	-0.200184	0.0454931	-0.596469	-0.0635743	-0.206736	-0.304884	-0.282786	-0.759287	-0.17293	-0.132745	0.162855	0.212145	0.601357	-0.316777	-0.845759	0.403281	-0.699822	0.10491	-0.356207	0.163939	-0.0637996	1.53642	0.186047	-0.13623	0.587445	-0.127165	0.827917	-0.0082029	0.988818	0.232831	0.379841	0.969293	0.442138	0.325467	0.428703	-0.344595	-1.03836	-0.0562963	0.272105	-0.46239	-1.23389	-1.0912	-0.703501	1.00529	0.0376999	1.69035	-0.981761
ID_B1_B4_SINE-_and_B1_Mur3_Alu_SINE+ |	+	chr15:100213624-100213723	0.660964	0.925791	1.49372	1.15034	0.876054	1.74807	0.628227	0.271838	0.825367	0.209187	-0.030408	0.120586	0.629795	0.679061	1.45667	0.870475	0.882013	1.78552	1.05865	1.20289	0.937421	1.64535	0.874404	1.00156	0.534352	-0.0490342	1.17549	0.664563	-0.00274555	0.951418	0.179817	2.05522	0.488454	1.14713	0.272985	-0.186396	1.22009	2.2926	3.08589	2.08627	1.37049	1.38992	2.32634	0.971735	1.5887	2.13549	0.428857
NA_31 |	+	chr16:10347819-10347918	1.19148	0.924322	1.27585	0.776724	0.580296	1.43989	-0.0014555	-0.307333	-0.224952	-0.795184	-0.729371	-0.567304	1.41916	0.489243	1.07965	0.642747	0.495955	0.741129	0.338332	1.33982	0.344943	1.43385	0.333287	0.924286	0.472803	0.933016	0.130794	-0.685022	-0.498767	1.80617	0.506546	1.23278	-0.538001	0.41299	-1.26021	0.17074	0.899883	1.88668	3.24365	2.00835	2.10088	1.92598	2.09842	0.582693	0.99588	1.83888	1.31102
n-Tt14 | chr16_50_tRNAThr_CGT+	+	chr16:13437416-13437487	4.03411	3.34426	4.44803	4.42818	3.85251	4.19776	2.25669	2.19061	2.48237	2.8289	2.68455	2.56499	3.92837	3.86379	4.64223	3.82778	4.04395	4.01138	3.55026	3.91267	3.74944	4.87102	4.35975	3.56558	3.53066	3.74021	4.87475	3.73564	2.47834	4.5544	3.36568	3.56737	4.14996	3.67241	3.58065	3.47176	4.02381	4.67924	5.93032	4.33494	4.54146	4.80431	5.16257	3.88859	4.20651	4.26951	3.65606
B2_Mm1t_SINE_B2- |	-	chr16:14131871-14132075	0.646381	0.868092	0.825764	1.21556	0.83297	1.11155	0.710092	-0.286534	0.503439	0.642873	0.233404	0.613319	1.74387	2.21	0.644646	1.48172	0.922008	1.75767	1.64519	1.23446	1.41474	2.42624	1.42138	1.45294	1.63344	0.935067	2.02649	1.30386	1.56052	0.477218	0.996068	1.56763	1.40561	0.423398	0.799757	1.15767	1.26968	1.38119	3.49127	1.22447	0.880492	1.54221	2.02854	1.25614	1.29212	2.47518	1.41056
B2_Mm2_B2_SINE- |	-	chr16:30394020-30394119	0.573812	-0.748056	-0.574328	-0.949403	-0.780461	-0.574838	0.201078	0.128252	0.0325119	-0.00872048	-0.00748007	0.373089	-0.475265	-0.849384	-1.17027	0.0297704	-0.504538	0.752977	-0.118787	-0.329101	-1.03456	1.64535	0.805975	0.502799	1.28093	0.286539	1.60822	0.433503	1.05069	0.0821801	1.90046	0.741265	0.383245	0.746414	1.49468	-0.508575	-0.46208	0.104138	1.42185	0.486138	-0.919015	-1.13015	-1.11464	-0.0633121	0.394429	0.959169	-0.785841
B2_Mm2_B2_SINE+ |	+	chr16:31399621-31399720	0.401543	1.01862	1.49403	1.66087	1.03003	1.55761	0.246692	0.494871	0.481413	-0.117041	0.736438	0.573964	1.53695	0.266393	1.08191	1.96314	1.68149	1.74582	0.849666	1.88512	1.46794	2.32343	1.66264	0.623891	2.24084	1.84277	2.29105	2.08558	2.37631	1.09274	2.14127	1.51769	1.55068	1.99134	2.26961	1.79792	1.98472	1.25483	2.95861	1.99577	1.57284	1.62241	2.05208	0.96783	1.69405	2.1482	0.660535
B1_Mus1_SINE_Alu+ |	+	chr16:84746464-84746699	0.873646	1.78203	1.70413	2.62697	2.23409	2.21944	0.802279	1.42981	1.66027	1.38848	1.10593	1.25654	1.38637	1.14508	1.35091	1.89722	2.23393	1.21494	1.24413	1.56261	1.72595	2.86399	1.87587	1.60849	2.32579	2.25916	2.41283	2.62325	2.18276	1.91155	2.18659	2.90388	2.8706	2.71761	2.02234	1.85038	2.56305	1.88748	3.70673	2.62745	1.98788	2.17681	3.24485	1.93878	2.3786	3.21013	2.08422
B2_Mm1t_B2_SINE- |	-	chr16:91770236-91770335	0.481728	0.571547	0.59683	1.30234	0.310971	0.641677	0.361169	0.128018	-0.219027	0.550136	-0.590985	0.337486	0.60428	2.36521	1.13479	1.06902	0.795022	0.771651	1.44865	0.672343	0.989439	1.95146	1.57584	1.09176	0.508691	0.26098	0.564342	0.360892	0.958084	0.546788	0.255368	2.48818	1.50971	1.09106	1.46226	0.111868	-0.0158937	0.94212	2.7878	1.1237	0.915049	0.93118	0.246812	1.20374	1.02445	2.2222	0.971589
n-Tk13 | chr17_82_tRNALys_CTT+	+	chr17:23670929-23671001	1.24817	1.31971	1.39221	1.4988	2.40072	1.99202	0.967724	0.843128	0.792561	1.15521	1.18403	1.38607	2.79292	1.38662	0.565174	2.44665	1.52838	2.06116	1.99121	0.726041	1.20025	2.40315	2.92572	2.2271	1.33136	1.2757	1.61291	1.36053	1.43271	1.09701	1.17745	1.60171	1.77229	1.76844	2.51537	1.5439	2.37636	2.65547	2.93032	2.13154	1.62531	2.48241	3.15806	2.7441	2.78789	3.35423	2.62261
n-Tk12 | chr17_1000_tRNALys_CTT-	-	chr17:23672299-23672371	1.11305	1.35814	1.60736	1.67678	2.32079	1.97166	0.831173	1.07844	1.17611	1.14564	1.22881	1.26471	3.06501	2.5699	0.652492	3.31196	2.00342	2.47666	2.22381	0.79533	1.37575	2.75881	3.16575	2.63245	1.04535	1.0677	1.12645	1.25361	1.09294	1.70151	0.782283	1.24531	1.14479	2.10238	2.74236	2.02279	2.84675	2.72943	3.44203	2.88987	2.71651	3.29575	3.86933	2.53139	2.66506	3.37601	2.53469
n-Tp11 | chr17_998_tRNAPro_TGG-	-	chr17:23675733-23675804	-0.671075	-0.0377853	-0.352864	-0.165868	0.51778	-0.150925	-0.373667	-0.408251	0.0714883	-0.0842025	-0.083583	0.590031	-0.617506	0.663741	0.0811896	0.581209	0.660649	0.373215	-0.280258	-0.0483644	-0.0877069	1.40315	0.668471	0.00774647	0.99441	0.870121	0.0376844	0.371818	0.897259	-0.366042	0.0542859	1.20436	0.105563	1.02213	0.732903	0.87649	-1.55158	-0.0583393	0.178995	-0.570748	-1.44833	-0.516966	-1.18015	0.644645	0.703699	1.83888	1.12562
n-Tp10 | chr17_83_tRNAPro_CGG+	+	chr17:23677882-23677953	0.873986	0.567061	0.697145	0.294783	1.58084	1.05038	0.666339	0.0697192	0.591002	-0.140125	0.677229	0.611619	1.50689	1.40435	0.584841	0.780782	1.20495	1.4706	0.791875	-0.0529614	0.603684	2.35585	1.93437	0.801889	1.2428	1.24603	1.03068	1.20208	1.12525	0.90633	0.904914	0.140108	0.769045	1.11074	1.60361	0.876217	1.13879	1.76803	3.55751	2.28557	1.48538	2.00972	2.22605	1.98165	2.01295	3.33212	2.55913
n-Tp16 | chr17_996_tRNAPro_TGG-	-	chr17:23683443-23683514	3.68894	3.52164	3.9887	3.88081	4.02028	4.02374	2.46552	2.41316	2.67093	3.01974	2.49648	2.56387	4.75835	3.55752	4.23111	4.23597	3.94667	4.06323	3.74333	3.44294	3.36025	5.0439	4.5593	3.73853	3.81934	2.88183	4.17566	3.99702	2.46783	3.43123	2.66998	3.29915	3.4626	3.84751	3.845	3.94798	4.13583	4.5572	6.31034	4.17536	4.62082	5.27071	5.47269	3.91002	4.26501	4.24309	4.04356
n-Tk14 | chr17_84_tRNALys_CTT+	+	chr17:23684327-23684399	3.85392	3.25322	3.70345	3.98025	3.9475	4.20914	2.80604	2.96797	3.26907	2.49463	3.21491	2.81903	3.66419	4.08231	4.07929	4.23707	3.4427	4.39462	3.27796	3.76879	3.1783	5.28079	4.44353	3.15719	3.18327	4.15589	4.82689	4.5285	3.88083	3.43976	3.54719	4.44145	4.82955	4.25476	4.09483	4.29176	2.89817	3.3307	5.2263	2.87661	2.0154	1.92829	3.66169	4.03098	3.90423	4.26368	3.78736
n-Tr11 | chr17_995_tRNAArg_CCT-	-	chr17:23685735-23685807	4.03435	3.20445	4.02113	3.52232	3.56771	4.20147	2.65325	2.49941	2.92145	2.8383	2.45738	3.11013	3.69174	3.065	3.75555	3.34226	3.56836	3.62646	3.44997	2.48236	3.18984	4.37575	4.07809	3.10092	3.88453	3.92253	3.86468	4.45446	2.96433	3.04174	3.15862	4.3042	3.6471	4.13143	3.19678	3.81886	4.04427	4.29099	5.98463	3.69432	3.11222	3.66518	4.86863	4.35204	4.41918	4.68818	3.83167
n-Tr8 | chr17_994_tRNAArg_CCG-	-	chr17:23687230-23687302	3.11768	3.40234	3.46415	2.88808	3.01822	3.51181	1.99996	2.86799	2.83449	2.7397	2.2756	2.4736	3.92567	2.85382	4.16261	3.3022	4.49314	4.01315	3.53132	3.76908	3.34883	4.63878	3.79351	2.64201	3.429	3.04957	5.05777	3.67953	3.40351	2.41589	3.43783	3.38162	3.49643	4.14576	3.81435	3.08328	3.20053	2.98843	4.48885	2.80855	2.05659	2.58833	3.75206	3.56447	2.97939	3.79509	2.97425
B1_Mus1_Alu_SINE- |	-	chr17:24832079-24832178	1.07716	0.374801	0.397707	0.753589	0.43189	-0.0798173	0.0360192	-0.307713	0.420383	-0.867537	-0.0111746	0.251486	0.545239	1.12477	0.326302	0.438461	0.336104	0.849653	-0.155	0.230522	0.833938	1.43385	0.962919	-0.0923164	0.973838	0.662721	0.5913	0.0443958	-0.314143	0.552047	0.570086	1.49659	1.22432	0.556936	-0.497102	0.00220394	0.423331	0.731976	2.32739	1.34436	0.817951	1.73952	1.3774	0.875688	0.824113	1.50514	0.107737
B2_Mm2_B2_SINE-_and_B1_Mur4_Alu_SINE+ |	+	chr17:24863030-24863129	-0.148654	-0.249187	0.29377	-0.532407	0.369471	0.0843606	0.0282419	-0.295676	-0.108973	-0.535464	0.243398	-0.460856	0.910685	-0.278096	-0.570341	0.123728	-0.172063	-0.283613	-0.294724	0.044745	-0.489685	1.32343	-0.635428	0.527754	0.760646	0.927945	0.719304	0.215215	0.386297	0.252506	1.44512	0.314032	0.229145	0.0164301	0.557833	0.983885	0.175113	0.828652	2.35957	0.332291	0.346645	0.915994	0.260982	0.284522	0.911488	1.56324	0.385021
n-Tg7 | chr17_113_tRNAGly_CCC+	+	chr17:26012033-26012103	3.74087	3.95781	4.58054	3.68138	3.96625	4.34578	3.15015	2.82835	2.91459	3.11779	3.17066	3.02267	3.83753	3.47084	4.24265	3.96822	4.41475	3.85276	4.02652	3.99427	3.75662	5.03016	4.57874	3.58475	4.29435	4.19032	4.7028	3.36368	4.52447	3.56574	4.28215	4.26323	3.8517	4.16404	4.10488	3.76221	3.61389	4.08433	5.32059	4.05555	3.49145	3.88821	4.34026	3.78193	3.86112	4.43685	3.99107
B3_SINE_B2- |	-	chr17:30794465-30794672	0.461603	1.10057	1.24624	1.78913	1.56195	1.79902	0.61362	1.17214	1.2664	0.918748	1.15886	1.08022	1.48671	1.65479	1.06881	1.93248	2.10317	1.49351	1.32074	1.05031	0.926126	3.12609	2.2903	1.14525	2.03185	2.078	2.52081	2.20509	2.36303	1.22153	2.33452	3.21283	2.38074	2.25601	2.88646	0.572336	1.1785	1.13789	2.02699	1.55656	0.275632	-0.618343	1.73915	1.2021	0.684521	2.43425	1.78755
B4_B4_SINE+ |	+	chr17:56545262-56545361	1.45948	0.79229	0.893548	1.19612	0.64715	0.764657	0.610486	0.183871	0.77336	0.587503	0.0948923	0.0450352	1.77266	0.438111	-0.646796	1.10462	0.940699	0.543226	0.346401	0.60015	0.679427	2.47132	0.251728	0.21604	1.73691	0.638168	1.42393	-0.867094	0.912366	1.18644	0.99837	1.10965	0.489444	1.25648	0.747233	-0.0590191	0.413415	0.789971	2.74784	1.73668	1.08455	0.638279	2.05684	1.18586	1.03093	2.2222	-0.847807
B2_Mm2_B2_SINE- |	-	chr17:71146704-71146803	0.111105	0.236708	0.0273825	-0.0635743	0.477962	0.31052	0.678299	-0.324593	0.317841	-0.00403217	0.259035	0.87511	1.25434	1.25559	-0.194875	0.399514	0.618452	0.520085	0.309587	0.769622	0.438142	1.49335	0.0037298	0.133565	1.0053	-0.327511	1.06752	0.108837	0.667947	-0.265851	0.577781	-1.14118	-0.116829	0.671683	0.744027	-0.889397	-0.735203	1.10414	1.94453	0.623787	0.203241	0.138801	0.175245	0.00888788	0.121411	1.90028	0.497741
n-Tc52 | chr17_458_tRNACys_GCA+	+	chr17:71948611-71948682	1.75475	2.05639	2.50811	2.30848	2.94811	2.95385	1.4859	1.60613	1.1911	1.39131	0.719803	1.52358	2.18585	2.16358	3.35475	2.40548	2.97584	3.04115	2.46579	2.05153	2.10755	2.94081	3.13848	2.03164	1.93818	2.3198	3.13871	1.93572	2.38936	2.22826	1.79453	3.71033	3.17571	2.25772	3.14033	1.33942	2.16837	2.43633	4.02699	2.56065	2.0666	2.95685	3.35123	2.41837	2.90102	3.21013	3.13302
n-Ti17 | chr17_516_tRNAIle_TAT_I+	+	chr17:84261284-84261376	4.24309	3.20689	4.44936	4.19385	4.09425	4.21633	2.37197	2.58342	2.67889	2.76034	2.6713	2.74913	3.83328	4.28441	4.6755	3.79877	4.15069	4.45686	3.50517	4.10989	3.69407	4.93412	3.64106	3.40669	3.51054	3.08899	3.79447	3.46612	2.41816	4.05986	2.16226	3.11723	4.4166	4.24705	2.88208	3.09175	4.32098	4.49596	6.05674	4.45121	4.35515	5.02038	4.81215	3.76007	3.83323	4.45742	3.95956
B3A_B2_SINE+ |	+	chr18:20251213-20251312	0.207438	-0.127451	-0.480483	-0.136228	-0.100979	-0.583743	0.00492459	-0.558489	0.407158	-0.132745	-0.577501	0.0811045	-0.259505	1.16453	-0.444879	-0.172221	-0.181681	0.410368	-0.438247	0.146625	0.0418105	1.46391	0.204792	0.440291	0.275219	-0.230214	1.27703	0.602583	1.21493	0.0192243	0.329194	-0.261293	0.61771	1.34042	0.705112	1.06493	-0.343296	-0.398304	1.7799	0.019615	0.358519	-0.617796	-0.051752	0.355064	0.366717	1.54413	-0.880345
Vaultrc5 | Vault+	+	chr18:36961520-36961662	4.04624	3.29291	4.46793	3.91318	3.67156	4.16741	2.90244	2.72719	3.22143	3.14377	2.54453	3.06849	4.28632	2.77794	4.48627	3.84141	3.95411	4.26321	3.3317	4.05788	3.81605	5.15055	4.08024	3.49538	3.52905	3.97412	4.79319	3.85592	4.23143	4.54722	3.80178	4.48007	4.19681	4.5643	3.43724	3.09755	4.14628	4.23259	5.8132	4.4424	4.44371	4.82445	4.62337	3.83899	3.72183	3.87373	3.20245
n-Tt10 | chr18_633_tRNAThr_CGT-	-	chr18:46446083-46446154	-0.952257	-0.117768	-0.581411	-0.491268	-0.470139	-0.619265	-0.0877582	-0.347975	0.397644	0.442386	-1.00167	-0.364077	0.811482	-0.448021	-0.168724	0.195561	0.0429494	0.33508	0.0175039	-0.0258854	0.783146	1.90839	-0.484868	0.137514	0.891536	0.59636	0.446958	0.244333	1.09809	-0.371971	0.168818	1.88966	0.278908	0.00944846	0.764818	0.479185	-1.69597	-0.392804	0.972544	-0.848282	-1.82975	-1.17486	-1.06304	0.694201	0.650105	1.7247	0.75848
RLTR30_ERV1_LTR+_and_B2_Mm1a_B2_SINE+ |	+	chr18:60961733-60961832	0.53445	1.1411	0.301191	0.57175	1.0244	1.02101	0.671945	0.0648185	0.636583	0.431852	0.169398	0.608303	0.675801	1.32518	0.383006	1.39951	0.361772	1.39714	0.439031	1.14921	1.05428	2.25631	1.86091	0.431246	0.742263	2.86815	1.82689	0.98099	1.32283	-0.251211	1.74771	2.87123	1.16638	2.27204	1.19265	0.883162	1.2103	1.07376	2.37014	0.744061	-0.408325	-0.175769	0.990068	1.61092	1.28866	1.85447	1.15767
n-Ta9 | chr19_8_tRNAAla_AGC+	+	chr19:3576263-3576335	2.2326	1.95991	3.44778	2.8461	3.09814	3.28147	2.18393	2.43917	3.06455	2.55866	2.49133	2.79467	2.72578	3.18258	2.76637	3.42409	3.32239	3.45681	2.93129	2.28233	2.93681	3.91112	3.63771	2.81986	3.71157	3.35621	4.41329	3.68078	3.49588	3.38792	4.1605	3.82299	4.28699	4.20585	4.25109	3.03986	2.43545	2.10453	3.08589	2.48641	1.76548	2.75402	2.92113	2.65356	3.27363	3.32094	2.43131
B2_Mm1a_B2_SINE- |	-	chr19:3831713-3831812	1.45009	2.02672	2.15032	2.28204	2.25036	2.81287	1.60017	1.23826	1.40113	0.977246	1.42094	1.3465	1.73192	1.35417	2.49959	2.58826	2.20341	2.66364	2.7068	1.86354	1.67989	3.0439	3.00634	2.20969	2.67576	3.24795	2.73323	2.46487	1.85032	2.52524	2.85593	3.23968	2.60373	3.04421	2.51517	2.33998	2.01185	2.50522	3.56212	2.35026	1.77082	2.42752	3.19892	2.41041	1.69014	2.23418	1.99552
B2_Mm1a_SINE_B2+ |	+	chr19:4820900-4821061	2.25397	1.87319	2.82164	3.06949	2.46269	3.12479	1.85762	0.945442	1.35666	2.41882	1.62035	1.9152	2.07037	1.49951	2.01614	2.98631	2.62224	2.68484	2.23287	2.14143	1.6536	3.97513	3.06325	2.12192	1.96481	1.92428	2.57208	2.5457	2.42274	2.15765	2.59869	1.97099	2.11599	2.19233	2.72904	2.3405	2.33022	2.60982	3.97254	2.81575	2.83096	2.664	2.82223	2.11705	2.06279	3.02956	2.67359
n-Ts20 | chr19_711_tRNASer_GCT-	-	chr19:5038304-5038385	2.63388	2.60128	3.60301	3.16467	3.47501	3.74348	1.67866	2.26447	2.63245	1.99994	2.15654	2.22234	2.77312	2.28879	3.49742	2.80136	2.76542	2.9094	2.51998	2.39775	2.34559	3.76788	3.47721	3.17491	3.47929	3.16241	3.99168	3.80887	3.72156	3.95377	3.19113	2.86729	3.47866	3.44115	2.72579	2.34888	3.68042	3.70764	4.95334	3.61115	2.71006	3.88442	3.98276	3.94341	3.79384	3.74994	3.56062
B2_Mm2_B2_SINE- |	-	chr19:5786771-5786870	0.0455722	0.0727411	0.287344	0.349455	0.329857	0.410055	-0.11393	-0.0622935	-0.251595	-0.460502	-0.161285	0.0251357	0.51131	0.0760124	-0.609851	0.558131	0.127647	0.302165	0.483885	0.594084	0.350187	1.53642	-0.133589	-0.231719	0.33026	0.345883	1.22307	0.278224	-0.147135	1.1102	0.137312	0.0584548	0.49728	0.719375	0.397161	-0.256681	0.43781	1.25663	2.52949	1.63982	1.07525	1.39886	1.38699	0.819732	0.945254	1.79105	0.183786
n-Tf6 | chr19_106_tRNAPhe_GAA+	+	chr19:12076726-12076798	3.47466	2.86439	3.02774	3.78206	3.55227	3.80214	2.58567	2.41349	3.18743	3.27246	3.0215	3.13119	4.23322	3.2863	3.53445	4.50912	3.85173	4.16307	3.57772	2.53	2.99708	5.15055	4.41279	3.56907	4.0931	3.96565	4.9789	4.39104	4.18475	3.54704	4.07431	5.56831	4.48336	4.19672	5.23522	3.31559	4.46847	3.58683	5.08909	3.43663	3.8315	3.66578	4.36701	3.75414	3.61691	4.5272	3.35916
n-Tk29 | chr19_107_tRNALys_TTT+	+	chr19:12080529-12080601	3.48036	2.85006	3.54871	3.65522	3.7385	3.72093	2.9628	2.52703	2.93883	3.08838	2.81473	2.80518	3.70636	3.4418	4.22785	4.07626	4.32937	4.17896	4.24014	3.59569	3.60126	5.23468	4.12218	3.23135	4.00137	4.17773	4.40379	3.3861	3.45079	3.53322	3.83015	4.28788	3.24632	3.84573	3.92299	3.33181	2.3833	3.24902	4.63624	3.50991	2.91525	3.27105	3.29834	3.985	3.78956	3.99479	3.18598
n-Tf2 | chr19_108_tRNAPhe_GAA+	+	chr19:12083035-12083107	-0.250821	-0.397606	-0.53267	0.459857	0.195852	-0.216506	-0.370575	-0.952848	0.143543	0.520389	-0.0778694	-0.00649506	0.991303	0.0820057	-0.0138814	0.287804	0.82195	1.1093	0.651049	0.274059	-0.419649	1.46391	1.37704	-9.37592e-05	0.692481	1.97139	0.901701	0.707068	1.78058	0.629813	0.569028	1.01519	1.25609	1.12823	1.94288	1.32207	-0.90388	-0.263271	1.73154	0.363223	-0.868892	0.0961477	-1.02832	0.0743046	0.0807686	1.50514	-0.0426162
n-Tk30 | chr19_639_tRNALys_TTT-	-	chr19:12084186-12084258	2.62635	2.35446	2.53888	3.03892	2.88941	3.3125	2.9566	2.51552	3.33215	3.09793	3.54577	3.23446	3.16909	2.77359	3.03971	3.4603	2.88266	3.78178	3.78057	2.76552	3.29209	4.90154	4.56953	3.20774	4.24893	4.54733	5.06231	4.14331	5.29022	3.75808	5.07016	5.86127	5.02041	4.84981	4.86765	3.69719	0.808824	-0.222629	1.42185	0.293738	0.0762626	-0.428571	-0.0459697	3.52688	2.75463	3.73738	2.71037
n-Tl26 | chr19_638_tRNALeu_TAA-	-	chr19:12085576-12085658	2.80691	2.84718	2.7416	3.70125	3.46819	3.27503	2.78066	2.3304	2.93153	3.3346	2.98238	2.47997	2.97414	2.08263	3.42735	3.64971	4.34454	3.88289	3.42387	2.71786	2.95974	5.12256	4.11988	3.64943	4.01434	4.40917	4.92839	4.09939	3.99441	2.8481	4.26161	4.86412	4.25432	4.28891	4.67633	4.3644	1.18539	2.0686	3.10499	1.48164	-0.138981	0.534403	0.95403	3.36893	3.01934	3.4186	3.05773
n-Tr21 | chr19_637_tRNAArg_TCT_I-	-	chr19:12086078-12086163	4.08662	3.58161	4.38931	4.19579	4.22742	4.12032	3.10467	2.83462	2.85934	2.7255	2.94616	2.91707	3.96246	3.12833	4.53838	4.07273	4.54684	4.5129	3.94548	3.64076	3.87395	5.74051	4.29994	4.16588	3.97353	4.66941	4.64737	4.48396	3.76424	3.88276	3.94162	4.40983	4.73765	4.74988	3.94598	3.49161	4.04114	3.53859	5.4091	3.96036	4.08615	4.65353	4.69763	3.71424	3.19252	4.2222	3.96411
n-Tv21 | chr19_109_tRNAVal_TAC+	+	chr19:12086421-12086493	4.21963	3.69194	4.65075	4.16515	4.12358	4.4645	3.28005	3.07534	3.01869	2.84755	3.33288	2.93214	3.43443	3.7331	4.39073	4.338	4.78584	4.34195	4.20457	3.77604	4.03759	5.57566	4.2755	3.7411	3.8259	4.88149	4.82812	4.51035	3.88591	4.12952	3.81238	4.29504	4.85316	4.59785	4.30517	3.60912	4.00017	3.50738	5.07624	3.66049	3.75066	4.05853	4.65036	3.83015	3.13246	4.30967	3.83632
n-Tv22 | chr19_110_tRNAVal_TAC+	+	chr19:12086756-12086828	2.56992	2.11801	2.26571	3.06025	3.02613	3.1253	2.23806	2.17834	1.98485	2.23799	3.00533	2.48635	1.79119	1.93409	2.36017	3.34889	3.10859	3.29951	2.81008	2.66447	2.48082	4.30071	3.73327	2.42347	2.65103	3.87773	4.22248	3.51128	3.6717	2.71369	2.91948	3.95507	3.45328	3.57134	3.61397	2.58878	2.46994	0.900928	2.54823	1.33006	1.76451	2.47364	2.74879	2.78347	2.26437	2.61909	2.60399
B1_Mus1_SINE_Alu+ |	+	chr19:23195036-23195211	1.71517	0.991821	0.99101	1.37995	2.50328	2.04994	0.853155	1.25242	0.805468	1.27996	1.39128	1.58756	1.65873	0.873907	0.927384	1.97375	1.23102	2.32133	2.05398	1.25254	1.47867	3.18592	3.25412	1.84628	1.64626	2.36316	2.33011	1.96553	2.81569	1.6216	1.90026	2.56218	2.0555	2.33899	2.2343	1.59522	3.11139	1.85137	3.03366	2.07311	1.788	2.46951	2.95403	2.41062	2.28276	2.81516	1.66757
B2_Mm2_B2_SINE+ |	+	chr19:32703343-32703442	-0.0815397	0.48131	0.82219	0.922829	0.751463	0.527659	0.176388	0.35855	0.874949	0.550136	0.296121	0.0631826	1.58741	0.369744	0.298288	1.05501	0.670395	1.24097	0.532432	1.27295	0.715687	1.90839	1.54097	0.807112	1.18858	1.59763	2.72634	1.03074	1.88812	0.3056	1.00969	1.45236	1.77283	1.74447	1.62401	0.0254513	-0.27663	1.16277	1.90146	1.03041	-1.14252	-0.961751	0.0300662	1.06193	1.29454	1.83888	-0.154228
B2_Mm2_B2_SINE+ |	+	chr19:38227174-38227273	0.111105	0.440112	0.220061	0.644654	0.663706	0.717484	0.112073	-0.188938	0.815243	1.21373	0.311718	0.188399	0.308493	0.563642	0.316261	0.270633	0.312937	0.533626	-0.0696909	-0.0839883	0.226792	2.56443	1.34901	1.32907	1.30757	2.23443	1.00246	2.07702	1.6896	0.617825	1.30616	0.529761	1.19176	1.6611	1.41127	1.27488	-0.436817	0.0737642	1.48156	0.406291	-0.675864	-0.532907	-0.591956	0.855181	0.35845	1.79105	0.973151
B2_Mm1a_SINE_B2- |	-	chr19:57478665-57478829	1.56755	1.84674	2.54851	2.57533	2.34153	2.61872	0.745332	0.865846	1.5986	0.861426	0.375849	1.09158	2.02917	2.9443	1.86427	2.15371	1.78515	2.75379	1.57083	1.95908	1.67721	2.56443	2.06216	1.51053	1.55323	1.29605	2.13623	1.4638	1.66006	2.24048	1.69172	2.69969	1.73366	1.73196	0.990805	2.24053	2.00899	2.26092	3.84953	2.95142	2.11597	2.56181	2.47332	1.54765	2.15342	2.19796	1.83709
B2_Mm2_B_SINE2+_and_PB1D10_Alu_SINE+ |	+	chrX:100824407-100824506	-0.0996871	0.273715	-0.343281	-0.0145587	-0.395935	-0.158594	0.757577	-0.0408572	0.0714883	0.0591617	0.51217	0.334542	1.23923	0.735579	-0.0619906	0.25979	-0.114592	1.64612	0.553273	0.00347453	0.138347	1.09281	0.801436	0.0924436	1.02416	1.01297	1.13057	0.536449	0.626611	-0.150253	1.15557	-0.148311	1.19314	1.27232	-0.147798	1.25781	-0.602859	0.240414	1.48156	-0.187083	-0.889869	-0.862215	-1.02543	0.0939068	1.04651	0.869902	1.42423
n-Tv23 | chrX_459_tRNAVal_TAC+	+	chrX:157204042-157204114	3.60321	3.68249	4.62995	4.19566	3.67405	4.60425	2.50674	2.52941	3.08538	2.79253	2.9688	2.5423	3.8505	3.92	4.97435	4.03493	4.25396	4.24516	3.52833	3.84359	3.67721	4.30901	4.34955	3.01334	3.57083	4.46879	4.92503	4.68343	3.48304	4.47401	3.95614	5.28643	4.05473	3.96994	3.90038	4.09431	4.68885	3.90715	5.10815	4.18734	4.00841	5.09434	4.87347	3.49308	3.79854	3.4446	3.28088
[truncated: 1 more columns]
